# Supplementary material for: Genome analysis and machine learning-based feature selection strategy reveal potential drug-resistance determinants in Nakaseomyces glabratus
Source: Emerg Microbes Infect. 2025 Dec 13;14(1):2595789. doi: 10.1080/22221751.2025.2595789 (PMC12704144; doi:10.1080/22221751.2025.2595789)
Supplement: Dataset_S17_Models_with_azole_resistance.xlsx [file TEMI_A_2595789_SM5802.xlsx]

## Sheet: Sheet1
Gene	PG_ID	CBS138_homolog	BMU_04865	BMU_04896	BMU_04958	BMU_05031	BMU_05032	BMU_05172	BMU_05184	BMU_05185	BMU_05199	BMU_05221	BMU_05222	BMU_05223	BMU_05374	BMU_05442	BMU_05443	BMU_05444	BMU_05445	BMU_05446	BMU_05447	BMU_05448	BMU_05481	BMU_05505	BMU_05525	BMU_05650	BMU_05651	BMU_05653	BMU_05654	BMU_05674	BMU_05688	BMU_05689	BMU_05696	BMU_05697	BMU_05698	BMU_05699	BMU_05700	BMU_05709	BMU_05711	BMU_05715	BMU_05730	BMU_05731	BMU_05734	BMU_05735	BMU_05736	BMU_05738	BMU_05757	BMU_05769	BMU_05770
CDR1	109PG3522	CAGL0F02717g	262_g	76_g	626_g	1034_g	53_g	1044_g	394_g	531_g	1481_g	1168_g	3274_g	865_g	476_g	2512_g	1801_g	2098_g	1337_g	1500_g	76_g	76_g	80_g		865_g	3442_g	651_g	511_g	2080_g	349_g	3339_g	1447_g	485_g	656_g	2202_g	1068_g	186_g	348_g	2480_g	1651_g	211_g	1561_g	605_g	1228_g	870_g	1183_g	2344_g	76_g	1138_g
CDR2	109PG3522	CAGL0F02717g	884_g	2929_g	203_g	2923_g	2325_g	71_g	1551_g	2565_g	2738_g	2303_g	3145_g	203_g	3199_g	745_g	4254_g	1511_g	2451_g	1068_g	795_g	2392_g	2383_g	1062_g	720_g	2722_g	3133_g	902_g	795_g	1587_g	1563_g	2178_g	1376_g	1348_g	1576_g	2483_g	3414_g	2865_g	3883_g	74_g	4552_g	728_g	3240_g	390_g	2392_g	107_g	3206_g	1411_g	2540_g
ERG11	109PG5375	CAGL0E04334g	2408_g	2714_g	3735_g	4304_g	684_g	2063_g	1339_g	2832_g	2218_g	1920_g	1742_g	1487_g	1780_g	1553_g	697_g	3167_g	3062_g	2739_g	3166_g	1440_g	2945_g	3011_g	1876_g	3191_g	3833_g	2179_g	2662_g	1417_g	3482_g	1956_g	670_g	2887_g	2358_g	3221_g	3042_g	1113_g	1932_g	3159_g	3733_g	1748_g	2599_g	3555_g	1904_g	3741_g	2983_g	3192_g	1816_g
SNQ2	109PG5223	CAGL0I04862g	2563_g	4832_g	2876_g	3425_g	861_g	1521_g	3531_g	1324_g	4686_g	1399_g	3430_g	1372_g	141_g	3631_g	3046_g	4676_g	3302_g	2142_g	3305_g	4455_g	1841_g	4131_g	1505_g	1872_g	2824_g	4006_g	4521_g	2440_g	2888_g	4331_g	2334_g	1680_g	3404_g	3954_g	4619_g	1685_g	2073_g	2442_g	1926_g	3217_g	1458_g	3406_g	1750_g	4863_g	3870_g	3061_g	2252_g
[truncated: 62 more columns]
