# Supplementary material for: Genome analysis and machine learning-based feature selection strategy reveal potential drug-resistance determinants in Nakaseomyces glabratus
Source: Emerg Microbes Infect. 2025 Dec 13;14(1):2595789. doi: 10.1080/22221751.2025.2595789 (PMC12704144; doi:10.1080/22221751.2025.2595789)
Supplement: Supplemental Dataset S19.xlsx [file TEMI_A_2595789_SM5801.xlsx]

## Sheet: echinocandin-resist-missing
PG_ID	BMU_10720	BMU_10722	BMU_11616	PFAM_10720	PFAM_10722	PFAM_11616	Eggnog
14PG2898	-	-	BMU_11616---3948_g	-	-	Hyphal_reg_CWP|Domain	Hyphally regulated cell wall protein N-terminal
4PG2900	-	-	BMU_11616---847_g	-	-	Candida_ALS_N|Domain	to Saccharomyces cerevisiae SAG1 (YJR004C)
21PG2901	-	-	BMU_11616---3690_g	-	-	Sec63|Family	to Saccharomyces cerevisiae BRR2 (YER172C)
13PG2905	-	-	BMU_11616---3033_g	-	-	Cytokin_check_N|Family	to Saccharomyces cerevisiae NET1 (YJL076W) and TOF2 (YKR010C)
21PG2908	-	-	BMU_11616---5029_g	-	-	Tup_N|Domain	to Saccharomyces cerevisiae TUP1 (YCR084C)
35PG2910	-	-	BMU_11616---4914_g	-	-	GLEYA|Domain	some similarities with uniprot
9PG2911	-	-	BMU_11616---4945_g|BMU_11616---603_g|BMU_11616---5086_g	-	-	SRP1_TIP1|Family	response to stress
43PG2912	-	-	BMU_11616---5061_g	-	-	GLEYA|Domain	-
60PG2914	-	-	BMU_11616---5092_g	-	-	MbeB_N|Family	Relaxase/Mobilisation nuclease domain
10PG2916	-	-	BMU_11616---5085_g	-	-	NA	-
20PG2917	-	-	BMU_11616---5108_g	-	-	NA	some similarities with uniprot
2PG2919	-	-	BMU_11616---5051_g	-	-	NA	-
19PG2929	-	-	BMU_11616---4059_g	-	-	NA
5PG2937	-	-	BMU_11616---5084_g	-	-	NA
6PG2939	-	-	BMU_11616---5115_g	-	-	NA
5PG3106	-	-	BMU_11616---4504_g	-	-	Hyphal_reg_CWP|Domain	Hyphally regulated cell wall protein N-terminal
12PG3108	-	-	BMU_11616---5119_g	-	-	Phage_integrase|Family	Phage integrase, N-terminal SAM-like domain
2PG3109	-	-	BMU_11616---5057_g	-	-	GLEYA|Domain	some similarities with uniprot
3PG3110	-	-	BMU_11616---1009_g	-	-	NA
3PG3111	-	-	BMU_11616---3949_g	-	-	NA
4PG3112	-	-	BMU_11616---5133_g	-	-	Lactamase_B|Domain	Alkyl sulfatase dimerisation
1PG3115	-	-	BMU_11616---4857_g	-	-	NA	Saccharomyces cerevisiae YEL007W
3PG3118	-	-	BMU_11616---5127_g	-	-	NA	twitching motility protein
2PG3119	-	-	BMU_11616---5125_g	-	-	NA	-
2PG3120	-	-	BMU_11616---5105_g	-	-	NA
23PG3145	-	-	BMU_11616---5126_g	-	-	DEDD_Tnp_IS110|Family	Transposase
15PG3148	-	-	BMU_11616---5118_g	-	-	DHFR_1|Domain	Dihydrofolate reductase
5PG3177	-	-	BMU_11616---2552_g|BMU_11616---4687_g	-	-	GTP_EFTU_D3|Domain	This protein promotes the GTP-dependent binding of aminoacyl-tRNA to the A-site of ribosomes during protein biosynthesis
29PG3214	-	-	BMU_11616---5098_g	-	-	DUF3363|Family	Putative transposase
5PG3220	-	-	BMU_11616---1010_g	-	-	ATP-synt_D|Family	to Saccharomyces cerevisiae VMA8 (YEL051W)
35PG3223	-	-	BMU_11616---5076_g|BMU_11616---5123_g|BMU_11616---5128_g|BMU_11616---5131_g	-	-	MobC|Family|Relaxase|Family	Relaxase/Mobilisation nuclease domain
15PG3240	-	-	BMU_11616---5050_g	-	-	NA	-
7PG3247	-	-	BMU_11616---3920_g	-	-	NA	Hyphally regulated cell wall protein N-terminal
72PG4605	-	-	BMU_11616---2443_g	-	-	Lgl_C|Repeat	to Saccharomyces cerevisiae ECM21 (YBL101C) and CSR2 (YPR030W)
9PG4843	-	-	BMU_11616---299_g	-	-	NA
94PG5533	-	-	BMU_11616---2259_g|BMU_11616---2260_g	-	-	PIR|Repeat	to Saccharomyces cerevisiae
101PG7546	-	-	BMU_11616---4993_g	-	-	NA
102PG7950	-	-	BMU_11616---2971_g	-	-	GLEYA|Domain	Pfam:PA14_2
23PG8170	-	-	BMU_11616---4507_g	-	-	zf-C2H2|Domain	Saccharomyces cerevisiae
67PG8199	-	-	BMU_11616---5043_g	-	-	NA	DNA-directed 5'-3' RNA polymerase activity
95PG8216	-	-	BMU_11616---2093_g|BMU_11616---4349_g	-	-	TAF|Domain	Histone H4-like TAF Taf6
88PG8248	-	-	BMU_11616---5089_g	-	-	Colicin_Pyocin|Domain	immunity protein
64PG8251	-	-	BMU_11616---1276_g	-	-	Ras|Domain	Belongs to the small GTPase superfamily. Rho family
62PG8253	-	-	BMU_11616---4866_g	-	-	NA	to Saccharomyces cerevisiae ECM9 (YKR004C)
25PG8266	-	-	BMU_11616---5052_g	-	-	Hexapep|Repeat	COG0663 Carbonic anhydrases acetyltransferases, isoleucine patch superfamily
54PG8282	-	-	BMU_11616---5074_g	-	-	Aminoglyc_resit|Family	Aminoglycoside-2''-adenylyltransferase
63PG8283	-	-	BMU_11616---5075_g	-	-	NA	-
40PG8285	-	-	BMU_11616---5078_g	-	-	Rep_3|Family	Initiator Replication protein
40PG8286	-	-	BMU_11616---5079_g	-	-	NA	-
39PG8287	-	-	BMU_11616---5080_g	-	-	RelB|Domain	RelB antitoxin
40PG8288	-	-	BMU_11616---5082_g	-	-	MobA_MobL|Family	MobA/MobL family
39PG8289	-	-	BMU_11616---5077_g	-	-	NA	-
82PG8291	-	-	BMU_11616---5091_g	-	-	NA
98PG8292	-	-	BMU_11616---5090_g	-	-	NA	-
82PG8296	-	-	BMU_11616---5129_g|BMU_11616---5130_g	-	-	DUF4111|Domain	Domain of unknown function (DUF4111)
25PG8308	-	-	BMU_11616---4970_g|BMU_11616---5102_g	-	-	GLEYA|Domain	-
18PG8325	-	-	BMU_11616---4166_g	-	-	NA
37PG8935	-	-	BMU_11616---5081_g	-	-	NA	-
64PG9059	-	-	BMU_11616---2332_g	-	-	Hyphal_reg_CWP|Domain	cell wall protein
45PG9090	-	-	BMU_11616---5132_g	-	-	NA	Transposase
27PG9091	-	-	BMU_11616---5088_g	-	-	MobC|Family	Bacterial mobilisation protein (MobC)

## Sheet: echinocandin-suscept-missing
PG_ID	BMU_10720	BMU_10722	BMU_11616	PFAM_10720	PFAM_10722	PFAM_11616	Eggnog
4PG2636	BMU_10720---4283_g	BMU_10722---4108_g	-	NA	NA	-
7PG2640	BMU_10720---2831_g	BMU_10722---2351_g	-	GLEYA|Domain	GLEYA|Domain	-	Pfam:PA14_2
2PG2642	BMU_10720---5121_g	BMU_10722---5100_g	-	GLEYA|Domain	GLEYA|Domain	-	some similarities with uniprot
3PG2644	BMU_10720---1976_g	BMU_10722---4504_g	-	NA	NA	-	to Saccharomyces cerevisiae MNN4 (YKL201C) and YJR061W
13PG2645	BMU_10720---5145_g	BMU_10722---5142_g	-	NA	NA	-	to Saccharomyces cerevisiae TAF6 (YGL112C)
2PG2646	BMU_10720---5088_g	BMU_10722---5098_g	-	NA	NA	-
3PG2656	BMU_10720---1620_g	BMU_10722---1909_g	-	NA	NA	-
2PG2688	BMU_10720---5126_g	BMU_10722---5172_g	-	NA	NA	-
3PG2691	BMU_10720---2019_g	BMU_10722---2586_g	-	NA	NA	-
3PG2696	BMU_10720---5146_g	BMU_10722---5143_g	-	NA	NA	-
2PG2697	BMU_10720---5150_g	BMU_10722---5153_g	-	NA	NA	-
6PG2704	BMU_10720---5095_g	BMU_10722---5105_g	-	NA	NA	-
2PG2706	BMU_10720---5040_g	BMU_10722---5078_g	-	NA	NA	-
4PG2877	BMU_10720---5178_g	BMU_10722---5173_g	-	TAF6_C|Repeat	TAF6_C|Repeat	-	to Saccharomyces cerevisiae TAF6 (YGL112C)
7PG3098	BMU_10720---703_g	BMU_10722---914_g	-	Pcc1|Family	Pcc1|Family	-	to Saccharomyces cerevisiae PCC1 (YKR095W-A)
24PG3124	BMU_10720---4067_g	BMU_10722---3996_g	-	NA	NA	-
34PG3129	BMU_10720---3733_g	BMU_10722---3648_g	-	NA	NA	-	to Saccharomyces cerevisiae BCK2 (YER167W)
86PG3132	BMU_10720---4514_g	BMU_10722---4522_g	-	zf-C2H2|Domain	zf-C2H2|Domain	-	Saccharomyces cerevisiae
10PG3154	BMU_10720---2413_g	BMU_10722---5141_g	-	NA	NA	-	-
11PG3165	BMU_10720---5094_g	BMU_10722---5104_g	-	NA	NA	-	some similarities with uniprot
13PG3167	BMU_10720---5069_g	BMU_10722---5081_g	-	NA	NA	-	some similarities with uniprot
7PG3168	BMU_10720---5071_g	BMU_10722---5083_g	-	SRP1_TIP1|Family	SRP1_TIP1|Family	-	response to stress
7PG3179	BMU_10720---5156_g	BMU_10722---5155_g	-	NA	NA	-
14PG3189	BMU_10720---1329_g|BMU_10720---4363_g	BMU_10722---1617_g|BMU_10722---4292_g	-	TAF|Domain	TAF|Domain	-	Transcription initiation factor TFIID complex 60 kDa subunit
17PG3206	BMU_10720---2153_g	BMU_10722---2720_g	-	NA	NA	-
94PG3652	BMU_10720---1990_g	BMU_10722---2557_g	-	Cation_efflux|Family	Cation_efflux|Family	-	to Saccharomyces cerevisiae MMT1 (YMR177W) and MMT2 (YPL224C)
61PG3795	BMU_10720---4131_g	BMU_10722---4060_g	-	DAGAT|Family	DAGAT|Family	-	to Saccharomyces cerevisiae DGA1 (YOR245C)
45PG3905	BMU_10720---1863_g	BMU_10722---1666_g	-	NA	NA	-	Saccharomyces cerevisiae YDL176w
102PG3952	BMU_10720---1815_g	BMU_10722---1714_g	-	Elongin_A|Family	Elongin_A|Family	-	to Saccharomyces cerevisiae ELA1 (YNL230C)
102PG4057	BMU_10720---371_g	BMU_10722---370_g	-	Exo5|Family	Exo5|Family	-	involved in mitochondrial DNA replication and recombination. Releases dinucleotides as main products of catalysis. Has the capacity to slide across 5'double-stranded DNA or 5'RNA sequences and resumes cutting two nucleotides downstream of the double-stranded-to- single-stranded junction or RNA-to-DNA junction, respectively (By similarity)
93PG4523	BMU_10720---769_g	BMU_10722---848_g	-	Candida_ALS_N|Domain	Candida_ALS_N|Domain	-	to Saccharomyces cerevisiae SAG1 (YJR004C)
84PG5222	BMU_10720---4400_g	BMU_10722---4330_g	-	Chitin_synth_2|Family	Chitin_synth_2|Family	-	to Saccharomyces cerevisiae CHS3 (YBR023C)
108PG5815	BMU_10720---2952_g	BMU_10722---2811_g	-	Spc7|Coiled-coil	Spc7|Coiled-coil	-	to Saccharomyces cerevisiae SPC105 (YGL093W)
95PG5825	BMU_10720---2942_g	BMU_10722---2821_g	-	Cytokin_check_N|Family	Cytokin_check_N|Family	-	to Saccharomyces cerevisiae NET1 (YJL076W) and TOF2 (YKR010C)
97PG5934	BMU_10720---1621_g	BMU_10722---1908_g	-	NA	NA	-
73PG5935	BMU_10720---1622_g	BMU_10722---1907_g	-	ATP-synt_D|Family	ATP-synt_D|Family	-	to Saccharomyces cerevisiae VMA8 (YEL051W)
83PG5951	BMU_10720---1638_g	BMU_10722---1891_g	-	GATase_4|Domain	GATase_4|Domain	-	to Saccharomyces cerevisiae DUG3 (YNL191W)
103PG5952	BMU_10720---1639_g	BMU_10722---1890_g	-	NA	NA	-	Saccharomyces cerevisiae YNL190W
88PG6495	BMU_10720---3738_g	BMU_10722---3643_g	-	Sec63|Family	Sec63|Family	-	to Saccharomyces cerevisiae BRR2 (YER172C)
108PG6767	BMU_10720---1086_g	BMU_10722---1256_g	-	Ribosomal_L13e|Family	Ribosomal_L13e|Family	-	Belongs to the eukaryotic ribosomal protein eL13 family
102PG6919	BMU_10720---2433_g	BMU_10722---2155_g	-	NA	NA	-
86PG7405	BMU_10720---4698_g	BMU_10722---4764_g	-	NA	NA	-	to Saccharomyces cerevisiae MDJ2 (YNL328C)
64PG8096	BMU_10720---4925_g	BMU_10722---4936_g	-	GLEYA|Domain	GLEYA|Domain	-	some similarities with uniprot
102PG8100	BMU_10720---5068_g	BMU_10722---5084_g	-	GLEYA|Domain	GLEYA|Domain	-	some similarities with uniprot
83PG8106	BMU_10720---4993_g	BMU_10722---5014_g	-	NA	NA	-
90PG8236	BMU_10720---5086_g	BMU_10722---1911_g	-	NA	NA	-
85PG8237	BMU_10720---5085_g	BMU_10722---1910_g	-	NA	NA	-
13PG8243	BMU_10720---5135_g	BMU_10722---5132_g	-	NA	NA	-	-
47PG8256	BMU_10720---3335_g	BMU_10722---2135_g	-	NA	NA	-	-
45PG8314	BMU_10720---4877_g	BMU_10722---4888_g	-	NA	NA	-	to Saccharomyces cerevisiae ECM9 (YKR004C)
68PG8331	BMU_10720---2628_g|BMU_10720---4641_g	BMU_10722---2350_g|BMU_10722---4650_g	-	GTP_EFTU_D3|Domain	GTP_EFTU_D3|Domain	-	This protein promotes the GTP-dependent binding of aminoacyl-tRNA to the A-site of ribosomes during protein biosynthesis
25PG8409	BMU_10720---1031_g	BMU_10722---1311_g	-	Myb_DNA-binding|Domain	Myb_DNA-binding|Domain	-	to Saccharomyces cerevisiae SNT1 (YCR033W)
42PG8419	BMU_10720---2302_g	BMU_10722---2024_g	-	NA	NA	-	to Saccharomyces cerevisiae ECM21 (YBL101C) and CSR2 (YPR030W)
37PG8438	BMU_10720---2300_g	BMU_10722---2026_g	-	Lgl_C|Repeat	Lgl_C|Repeat	-	to Saccharomyces cerevisiae SRO77 (YBL106C) and SRO7 (YPR032W)
36PG8485	BMU_10720---2301_g	BMU_10722---2025_g	-	zf-HC5HC2H_2|Domain	zf-HC5HC2H_2|Domain	-	to Saccharomyces cerevisiae NTO1 (YPR031W)
46PG8506	BMU_10720---640_g	BMU_10722---977_g	-	Glyco_hydro_72|Domain	Glyco_hydro_72|Domain	-	Splits internally a 1,3-beta-glucan molecule and transfers the newly generated reducing end (the donor) to the non- reducing end of another 1,3-beta-glucan molecule (the acceptor) forming a 1,3-beta linkage, resulting in the elongation of 1,3- beta-glucan chains in the cell wall
26PG8550	BMU_10720---1780_g	BMU_10722---1749_g	-	AA_permease|Domain	AA_permease|Domain	-	to Saccharomyces cerevisiae ALP1 (YNL270C) and CAN1 (YEL063C)
10PG8627	BMU_10720---2904_g	BMU_10722---2859_g	-	HLH|Domain	HLH|Domain	-	to Saccharomyces cerevisiae CBF1 (YJR060W)
15PG8640	BMU_10720---1203_g	BMU_10722---1139_g	-	DSPc|Domain	DSPc|Domain	-	to Saccharomyces cerevisiae TEP1 (YNL128W)
28PG8883	BMU_10720---4178_g	BMU_10722---4107_g	-	NA	NA	-

## Sheet: echinocandin-resist-amplified
PG_ID	BMU_10720	BMU_10722	BMU_11616	PFAM_10720	PFAM_10722	PFAM_11616	Eggnog
97PG4895	BMU_10720---247_g|BMU_10720---4438_g	BMU_10722---247_g|BMU_10722---4440_g	BMU_11616---247_g	PIR|Repeat	PIR|Repeat	PIR|Repeat	to Saccharomyces cerevisiae
89PG8242	BMU_10720---4510_g|BMU_10720---5102_g|BMU_10720---5104_g|BMU_10720---5111_g|BMU_10720---5120_g|BMU_10720---5158_g|BMU_10720---5190_g	BMU_10722---4368_g|BMU_10722---5110_g|BMU_10722---5111_g|BMU_10722---5112_g|BMU_10722---5113_g|BMU_10722---5116_g|BMU_10722---5128_g	BMU_11616---5087_g	Hyphal_reg_CWP|Domain	Hyphal_reg_CWP|Domain	NA	some similarities with uniprot

## Sheet: echinocandin-suscept-amplified
PG_ID	BMU_10720	BMU_10722	BMU_11616	PFAM_10720	PFAM_10722	PFAM_11616	Eggnog
22PG2899	-	BMU_10722---4970_g	BMU_11616---3947_g|BMU_11616---3950_g	-	NA	NA
35PG2913	BMU_10720---5048_g	BMU_10722---5054_g	BMU_11616---5037_g|BMU_11616---5099_g	Hyphal_reg_CWP|Domain	Hyphal_reg_CWP|Domain	Hyphal_reg_CWP|Domain	cell wall protein
9PG2933	BMU_10720---3796_g	BMU_10722---3872_g	BMU_11616---3918_g|BMU_11616---5103_g	Med3|Family	Med3|Family	Med3|Family
109PG4348	BMU_10720---1_g|BMU_10720---945_g|BMU_10720---5053_g	BMU_10722---1_g|BMU_10722---672_g|BMU_10722---5063_g	BMU_11616---671_g|BMU_11616---1_g|BMU_11616---5058_g|BMU_11616---5138_g	Transp_cyt_pur|Family	Transp_cyt_pur|Family	Transp_cyt_pur|Family	to Saccharomyces cerevisiae THI7 (YLR237W)
109PG8198	BMU_10720---1014_g	BMU_10722---603_g	BMU_11616---5042_g|BMU_11616---4886_g|BMU_11616---5097_g|BMU_11616---5101_g|BMU_11616---5104_g|BMU_11616---5114_g|BMU_11616---5139_g	NA	NA	NA	some similarities with uniprot
101PG8228	BMU_10720---5051_g|BMU_10720---5073_g	BMU_10722---5072_g	BMU_11616---4060_g|BMU_11616---5063_g|BMU_11616---5117_g	Hyphal_reg_CWP|Domain	Hyphal_reg_CWP|Domain	Hyphal_reg_CWP|Domain	cell wall protein
62PG9057	BMU_10720---5079_g	BMU_10722---5061_g|BMU_10722---5090_g	BMU_11616---4061_g|BMU_11616---5062_g|BMU_11616---5065_g	NA	GLEYA|Domain	GLEYA|Domain|GLEYA|Domain	-

## Sheet: Mutation
PG_ID	BMU_11616_gene	BMU_10720_gene	BMU_10722_gene	Mutation_type	BMU_11616_AA	BMU_11616_AA_Position	BMU_11616_AA_Start_position	BMU_11616_AA_End_position	BMU_10720_AA	BMU_10720_AA_Position	BMU_10720_AA_Start_position	BMU_10720_AA_End_position	BMU_10722_AA	BMU_10722_AA_Position	BMU_10722_AA_Start_position	BMU_10722_AA_End_position	BMU_11616_Codon	BMU_11616_Codon_Start_position	BMU_11616_Codon_End_position	BMU_10720_Codon	BMU_10720_Codon_Start_position	BMU_10720_Codon_End_position	BMU_10722_Codon	BMU_10722_Codon_Start_position	BMU_10722_Codon_End_position	BMU_11616_PFAM	BMU_10720_PFAM	BMU_10722_PFAM	Eggnog
109PG5170	BMU_11616---3491_g	BMU_10720---3640_g	BMU_10722---3568_g	SNP	M	269			I	269			I	269			ATG	805	807	ATT	805	807	ATT	805	807	Sas10|Domain	Sas10|Domain	Sas10|Domain	to Saccharomyces cerevisiae SAS10 (YDL153C)
109PG8117	BMU_11616---3922_g	BMU_10720---4956_g	BMU_10722---4945_g	Indels_Subject			940	941	VYSSE		941	945	VYSSE		941	945		2820	2821	GTATACTCCTCTGAA	2821	2835	GTATACTCCTCTGAA	2821	2835	Cation_ATPase_C|Family	Cation_ATPase_C|Family	Cation_ATPase_C|Family	Component of the PAN1 actin cytoskeleton-regulatory complex required for the internalization of endosomes during actin-coupled endocytosis. The complex links the site of endocytosis to the cell membrane-associated actin cytoskeleton. Mediates uptake of external molecules and vacuolar degradation of plasma membrane proteins. Plays a role in the proper organization of the cell membrane-associated a…
109PG4326	BMU_11616---648_g	BMU_10720---968_g	BMU_10722---649_g	SNP	D	323			E	323			E	323			GAC	967	969	GAG	967	969	GAG	967	969	NA	NA	NA	to Saccharomyces cerevisiae YIG1 (YPL201C)
109PG4812	BMU_11616---4064_g	BMU_10720---4280_g	BMU_10722---4111_g	SNP	R	302			K	302			K	302			AGG	904	906	AAG	904	906	AAG	904	906	PFU|Domain	PFU|Domain	PFU|Domain	to Saccharomyces cerevisiae DOA1 (YKL213C)
109PG6225	BMU_11616---3342_g	BMU_10720---3203_g	BMU_10722---3229_g	SNP	N	281			Y	281			Y	281			AAT	841	843	TAT	841	843	TAT	841	843	Mpp10|Family	Mpp10|Family	Mpp10|Family	Involved in nucleolar processing of pre-18S ribosomal RNA
109PG5161	BMU_11616---3500_g	BMU_10720---3631_g	BMU_10722---3559_g	SNP	F	134			S	134			S	134			TTT	400	402	TCT	400	402	TCT	400	402	DNA_ligase_A_M|Domain	DNA_ligase_A_M|Domain	DNA_ligase_A_M|Domain	DNA ligase
109PG7028	BMU_11616---4869_g	BMU_10720---4874_g	BMU_10722---4891_g	SNP	S	26			P	26			P	26			TCT	76	78	CCT	76	78	CCT	76	78	Bromodomain|Domain	Bromodomain|Domain	Bromodomain|Domain	to Saccharomyces cerevisiae RSC4 (YKR008W)
109PG7427	BMU_11616---4712_g	BMU_10720---4720_g	BMU_10722---4742_g	Indels_Subject			176	177	VK		177	178	VK		177	178		528	529	GTTAAG	529	534	GTTAAG	529	534	WD40|Repeat	WD40|Repeat	WD40|Repeat	to Saccharomyces cerevisiae ASC1 (YMR116C)
109PG4022	BMU_11616---336_g	BMU_10720---336_g	BMU_10722---335_g	SNP	K	86			T	86			T	86			AAG	256	258	ACG	256	258	ACG	256	258	Radical_SAM_C|Family	Radical_SAM_C|Family	Radical_SAM_C|Family	Catalytic histone acetyltransferase subunit of the RNA polymerase II elongator complex, which is a component of the RNA polymerase II (Pol II) holoenzyme and is involved in transcriptional elongation
109PG6619	BMU_11616---2633_g	BMU_10720---2547_g	BMU_10722---2269_g	SNP	I	938			M	938			M	938			ATT	2812	2814	ATG	2812	2814	ATG	2812	2814	NST1|Family	NST1|Family	NST1|Family	May act as a negative regulator of salt tolerance
109PG7736	BMU_11616---12_g	BMU_10720---12_g	BMU_10722---12_g	SNP	E	45			K	45			K	45			GAA	133	135	AAA	133	135	AAA	133	135	Importin_rep_6|Repeat	Importin_rep_6|Repeat	Importin_rep_6|Repeat	to Saccharomyces cerevisiae PSE1 (YMR308C)
109PG4618	BMU_11616---2430_g	BMU_10720---2315_g	BMU_10722---2011_g	SNP	L	498			Q	498			Q	498			CTA	1492	1494	CAA	1492	1494	CAA	1492	1494	Rap1-DNA-bind|Domain	Rap1-DNA-bind|Domain	Rap1-DNA-bind|Domain	to Saccharomyces cerevisiae RAP1 (YNL216W)
109PG5608	BMU_11616---1409_g	BMU_10720---1161_g	BMU_10722---1181_g	SNP	I	335			N	335			N	335			ATT	1003	1005	AAT	1003	1005	AAT	1003	1005	V-ATPase_C|Family	V-ATPase_C|Family	V-ATPase_C|Family	Subunit of the peripheral V1 complex of vacuolar ATPase. Subunit C is necessary for the assembly of the catalytic sector of the enzyme and is likely to have a specific function in its catalytic activity. V-ATPase is responsible for acidifying a variety of intracellular compartments in eukaryotic cells
83PG6239	BMU_11616---3328_g	BMU_10720---3189_g	BMU_10722---3243_g	Indels_Query	LTTETETE		149	156			148	149			148	149	CTCACCACCGAAACAGAGACCGAG	445	468		444	445		444	445	NA	NA	NA
109PG6493	BMU_11616---3692_g	BMU_10720---3736_g	BMU_10722---3645_g	SNP	Q	80			H	80			H	80			CAA	238	240	CAC	238	240	CAC	238	240	ADK|Domain	ADK|Domain	ADK|Domain	Involved in maintaining the homeostasis of cellular nucleotides by catalyzing the interconversion of nucleoside phosphates. Has GTP AMP phosphotransferase and ITP AMP phosphotransferase activities
109PG3489	BMU_11616---1940_g	BMU_10720---1482_g	BMU_10722---1465_g	SNP	I	3			M	3			M	3			ATC	7	9	ATG	7	9	ATG	7	9	RRM_9|Domain	RRM_9|Domain	RRM_9|Domain	to Saccharomyces cerevisiae MEX67 (YPL169C)
109PG5861	BMU_11616---3070_g	BMU_10720---2905_g	BMU_10722---2858_g	SNP	K	758			S	758			S	758			AAG	2272	2274	TCC	2272	2274	TCC	2272	2274	Pkinase|Domain	Pkinase|Domain	Pkinase|Domain	to Saccharomyces cerevisiae PTK2 (YJR059W) and PTK1 (YKL198C)
109PG3649	BMU_11616---1635_g	BMU_10720---1993_g	BMU_10722---2560_g	SNP	I	4			L	7			L	7			ATC	10	12	CTA	19	21	CTA	19	21	Ribosomal_L37ae|Family	Ribosomal_L37ae|Family	Ribosomal_L37ae|Family	to Saccharomyces cerevisiae RPL43B (YJR094W-A) and RPL43A (YPR043W)
109PG4267	BMU_11616---583_g	BMU_10720---586_g	BMU_10722---583_g	SNP	I	281			T	281			T	281			ATA	841	843	ACA	841	843	ACA	841	843	Cys_Met_Meta_PP|Domain	Cys_Met_Meta_PP|Domain	Cys_Met_Meta_PP|Domain	to Saccharomyces cerevisiae STR2 (YJR130C) and YML082W
109PG5558	BMU_11616---2286_g	BMU_10720---4464_g	BMU_10722---4414_g	SNP	S	330			F	330			F	330			TCT	988	990	TTT	988	990	TTT	988	990	SPX|Domain	SPX|Domain	SPX|Domain	to Saccharomyces cerevisiae PHO91 (YNR013C)
109PG5667	BMU_11616---1348_g	BMU_10720---1222_g	BMU_10722---1119_g	SNP	N	964			D	964			D	964			AAT	2890	2892	GAT	2890	2892	GAT	2890	2892	AMP-binding|Family	AMP-binding|Family	AMP-binding|Family	Saccharomyces cerevisiae YOR093c
91PG8208	BMU_11616---1832_g	BMU_10720---1590_g	BMU_10722---1357_g	SNP	K	1			Q	406			Q	406			AAA	1	3	CAG	1216	1218	CAG	1216	1218	Med15_fungi|Family	Med15_fungi|Family	Med15_fungi|Family	transcription of nearly all RNA polymerase II-dependent genes. Mediator functions as a bridge to convey information from gene-specific regulatory proteins to the basal RNA polymerase II transcription machinery. Mediator is recruited to promoters by direct interactions with regulatory proteins and serves as a scaffold for the assembly of a functional preinitiation complex with RNA polymerase II an…
102PG7856	BMU_11616---3806_g	BMU_10720---3908_g	BMU_10722---3760_g	SNP	E	473			A	473			A	473			GAA	1417	1419	GCC	1417	1419	GCC	1417	1419	Nop|Family	Nop|Family	Nop|Family	to Saccharomyces cerevisiae SIK1 (YLR197W)
109PG7863	BMU_11616---4582_g	BMU_10720---4589_g	BMU_10722---4597_g	SNP	N	787			I	787			I	787			AAT	2359	2361	ATT	2359	2361	ATT	2359	2361	NatA_aux_su|Repeat	NatA_aux_su|Repeat	NatA_aux_su|Repeat	to Saccharomyces cerevisiae NAT1 (YDL040C)
109PG4905	BMU_11616---237_g	BMU_10720---237_g	BMU_10722---237_g	SNP	S	745			F	745			F	745			TCT	2233	2235	TTT	2233	2235	TTT	2233	2235	DHHC|Family	DHHC|Family	DHHC|Family	Belongs to the DHHC palmitoyltransferase family
109PG3559	BMU_11616---1870_g	BMU_10720---1552_g	BMU_10722---1395_g	SNP	S	44			F	44			F	44			TCT	130	132	TTT	130	132	TTT	130	132	FA_hydroxylase|Family	FA_hydroxylase|Family	FA_hydroxylase|Family	Belongs to the sterol desaturase family
109PG3834	BMU_11616---4036_g	BMU_10720---4091_g	BMU_10722---4020_g	SNP	L	120			V	120			V	120			CTT	358	360	GTT	358	360	GTT	358	360	Diphthamide_syn|Family	Diphthamide_syn|Family	Diphthamide_syn|Family	Required for the first step in the synthesis of diphthamide, a post-translational modification of histidine which occurs in translation elongation factor 2
109PG5672	BMU_11616---1343_g	BMU_10720---1227_g	BMU_10722---1114_g	SNP	K	568			E	568			E	568			AAG	1702	1704	GAG	1702	1704	GAG	1702	1704	ChAPs|Repeat	ChAPs|Repeat	ChAPs|Repeat	to Saccharomyces cerevisiae CHS6 (YJL099W) and BCH2 (YKR027W)
109PG5418	BMU_11616---2922_g	BMU_10720---2783_g	BMU_10722---2401_g	SNP	M	1263			L	1263			L	1263			ATG	3787	3789	CTG	3787	3789	CTG	3787	3789	Glyco_transf_24|Domain	Glyco_transf_24|Domain	Glyco_transf_24|Domain	to Saccharomyces cerevisiae KRE5 (YOR336W)
109PG5356	BMU_11616---2855_g	BMU_10720---2717_g	BMU_10722---2468_g	SNP	K	192			M	192			M	192			AAG	574	576	ATG	574	576	ATG	574	576	MIP|Family	MIP|Family	MIP|Family	to Saccharomyces cerevisiae FPS1 (YLL043W)
104PG8257	BMU_11616---5013_g	BMU_10720---3964_g	BMU_10722---3975_g	SNP	H	4			Q	119			Q	119			CAC	10	12	CAG	355	357	CAG	355	357	CAF1|Family	CAF1|Family	CAF1|Family	to Saccharomyces cerevisiae POP2 (YNR052C)
109PG4758	BMU_11616---4119_g	BMU_10720---4225_g	BMU_10722---4166_g	SNP	E	296			D	296			D	296			GAA	886	888	GAC	886	888	GAC	886	888	tRNA_Me_trans|Domain	tRNA_Me_trans|Domain	tRNA_Me_trans|Domain	to Saccharomyces cerevisiae SLM3 (YDL033C)
109PG4388	BMU_11616---710_g	BMU_10720---906_g	BMU_10722---711_g	SNP	V	793			M	793			M	793			GTG	2377	2379	ATG	2377	2379	ATG	2377	2379	C2|Domain	C2|Domain	C2|Domain	Saccharomyces cerevisiae YOR296W
109PG3916	BMU_11616---1235_g	BMU_10720---1851_g	BMU_10722---1678_g	SNP	T	1167			I	1167			I	1167			ACT	3499	3501	ATT	3499	3501	ATT	3499	3501	Nup188|Family	Nup188|Family	Nup188|Family	to Saccharomyces cerevisiae NUP188 (YML103C)
109PG4819	BMU_11616---325_g	BMU_10720---325_g	BMU_10722---324_g	Indels_Subject			323	324	Y		324	324	Y		324	324		969	970	TAT	970	972	TAT	970	972	Aa_trans|Family	Aa_trans|Family	Aa_trans|Family	to Saccharomyces cerevisiae AVT7 (YIL088C)
109PG6374	BMU_11616---3192_g	BMU_10720---3053_g	BMU_10722---2981_g	SNP	T	339			R	339			R	339			ACA	1015	1017	AGA	1015	1017	AGA	1015	1017	Mannosyl_trans|Family	Mannosyl_trans|Family	Mannosyl_trans|Family	to Saccharomyces cerevisiae GPI14 (YJR013W)
109PG7410	BMU_11616---4695_g	BMU_10720---4703_g	BMU_10722---4759_g	SNP	N	11			D	11			D	11			AAT	31	33	GAT	31	33	GAT	31	33	CDC50|Family	CDC50|Family	CDC50|Family	to Saccharomyces cerevisiae LEM3 (YNL323W)
109PG5649	BMU_11616---1367_g	BMU_10720---1204_g	BMU_10722---1138_g	SNP	V	371			K	3			K	3			GTG	1111	1113	AAG	7	9	AAG	7	9	N1221|Family	N1221|Family	N1221|Family	to Saccharomyces cerevisiae FAR11 (YNL127W)
109PG7660	BMU_11616---4319_g	BMU_10720---4766_g	BMU_10722---4777_g	SNP	Q	360			R	86			R	86			CAG	1078	1080	CGT	256	258	CGT	256	258	Gal11_ABD1|Domain	Tup_N|Domain	Tup_N|Domain	to Saccharomyces cerevisiae TUP1 (YCR084C)
108PG4387	BMU_11616---709_g	BMU_10720---907_g	BMU_10722---710_g	SNP	T	105			R	105			R	105			ACA	313	315	AGA	313	315	AGA	313	315	Mem_trans|Family	Mem_trans|Family	Mem_trans|Family	Saccharomyces cerevisiae YBR287W
109PG5060	BMU_11616---79_g	BMU_10720---79_g	BMU_10722---79_g	SNP	N	175			K	175			K	175			AAT	523	525	AAG	523	525	AAG	523	525	Zn_clus|Domain	Zn_clus|Domain	Zn_clus|Domain	to Saccharomyces cerevisiae OAF1 (YAL051W) and PIP2 (YOR363C)
109PG3835	BMU_11616---4037_g	BMU_10720---4090_g	BMU_10722---4019_g	SNP	N	114			T	114			T	114			AAC	340	342	ACC	340	342	ACC	340	342	NA	NA	NA	to Saccharomyces cerevisiae URA4 (YLR420W)
109PG5083	BMU_11616---56_g	BMU_10720---56_g	BMU_10722---56_g	SNP	L	110			M	110			M	110			TTG	328	330	ATG	328	330	ATG	328	330	DHO_dh|Domain	DHO_dh|Domain	DHO_dh|Domain	Belongs to the dihydroorotate dehydrogenase family. Type
109PG4119	BMU_11616---433_g	BMU_10720---434_g	BMU_10722---433_g	SNP	G	413			A	413			A	413			GGA	1237	1239	GCA	1237	1239	GCA	1237	1239	Sugar_tr|Family	Sugar_tr|Family	Sugar_tr|Family	Belongs to the major facilitator superfamily. Sugar transporter (TC 2.A.1.1) family
109PG4225	BMU_11616---540_g	BMU_10720---542_g	BMU_10722---540_g	Indels_Query	LTN		311	313			310	311			310	311	TTAACAAAT	931	939		930	931		930	931	She9_MDM33|Family	She9_MDM33|Family	She9_MDM33|Family	Required for the maintenance of the structure of the mitochondrial inner membrane. Involved in mitochondrial morphology
109PG7268	BMU_11616---4678_g	BMU_10720---4650_g	BMU_10722---4659_g	SNP	T	112			I	112			I	112			ACT	334	336	ATT	334	336	ATT	334	336	Hydrolase_4|Family	Hydrolase_4|Family	Hydrolase_4|Family	Saccharomyces cerevisiae YDL057w
107PG4963	BMU_11616---179_g	BMU_10720---178_g	BMU_10722---179_g	Indels_Subject			989	990	GSIGNYRNNPGMNVLSPHARRLQNVKIDSPQVEGERTRQSPYYFG		990	1034	GSIGNYRNNPGMNVLSPHARRLQNVKIDSPQVEGERTRQSPYYFG		990	1034		2967	2968	GGTTCAATTGGTAATTACAGGAATAATCCAGGAATGAACGTATTAAGTCCACATGCACGTAGGCTTCAAAATGTAAAGATTGATTCTCCACAAGTAGAGGGTGAAAGAACTCGACAAAGCCCGTATTATTTTGGA	2968	3102	GGTTCAATTGGTAATTACAGGAATAATCCAGGAATGAACGTATTAAGTCCACATGCACGTAGGCTTCAAAATGTAAAGATTGATTCTCCACAAGTAGAGGGTGAAAGAACTCGACAAAGCCCGTATTATTTTGGA	2968	3102	RasGAP|Family	RasGAP|Family	RasGAP|Family	to Saccharomyces cerevisiae IRA1 (YBR140C) and IRA2 (YOL081W)
108PG3909	BMU_11616---1243_g	BMU_10720---1859_g	BMU_10722---1670_g	SNP	H	121			Y	121			Y	121			CAC	361	363	TAC	361	363	TAC	361	363	NA	NA	NA	Saccharomyces cerevisiae YDL180W
109PG6813	BMU_11616---4412_g	BMU_10720---4300_g	BMU_10722---4229_g	SNP	V	587			E	587			E	587			GTA	1759	1761	GAA	1759	1761	GAA	1759	1761	NA	NA	NA	Component of the U1 snRNP particle, which recognizes and binds the 5'-splice site of pre-mRNA. Together with other non- snRNP factors, U1 snRNP forms the spliceosomal commitment complex, that targets pre-mRNA to the splicing pathway (By similarity)
109PG6662	BMU_11616---2589_g	BMU_10720---2591_g	BMU_10722---2313_g	SNP	F	130			S	130			S	130			TTT	388	390	TCT	388	390	TCT	388	390	bZIP_1|Coiled-coil	bZIP_1|Coiled-coil	bZIP_1|Coiled-coil	to Saccharomyces cerevisiae YAP5 (YIR018W) and YAP7 (YOL028C)
109PG6485	BMU_11616---3700_g	BMU_10720---3727_g	BMU_10722---3654_g	SNP	S	96			F	96			F	96			TCT	286	288	TTT	286	288	TTT	286	288	SPT2|Domain	SPT2|Domain	SPT2|Domain	to Saccharomyces cerevisiae SPT2 (YER161C)
109PG4594	BMU_11616---2454_g	BMU_10720---2289_g	BMU_10722---2037_g	SNP	F	678			S	678			S	678			TTT	2032	2034	TCT	2032	2034	TCT	2032	2034	GTP_EFTU|Domain	GTP_EFTU|Domain	GTP_EFTU|Domain	GTPase activity
109PG3910	BMU_11616---1242_g	BMU_10720---1858_g	BMU_10722---1671_g	Indels_Subject			36	37	DNV		37	39	DNV		37	39		108	109	GACAACGTC	109	117	GACAACGTC	109	117	Ribosomal_60s|Family	Ribosomal_60s|Family	Ribosomal_60s|Family	Belongs to the eukaryotic ribosomal protein P1 P2 family
109PG5139	BMU_11616---3523_g	BMU_10720---3608_g	BMU_10722---3536_g	SNP	P	539			S	539			S	539			CCA	1615	1617	TCA	1615	1617	TCA	1615	1617	zf-C2H2|Domain	zf-C2H2|Domain	zf-C2H2|Domain	to Saccharomyces cerevisiae AZF1 (YOR113W)
109PG4207	BMU_11616---520_g	BMU_10720---522_g	BMU_10722---520_g	SNP	L	738			S	738			S	738			TTA	2212	2214	TCA	2212	2214	TCA	2212	2214	DNA_pol_B|Family	DNA_pol_B|Family	DNA_pol_B|Family	DNA Polymerase
109PG7239	BMU_11616---4650_g	BMU_10720---4678_g	BMU_10722---4687_g	SNP	T	55			S	55			S	55			ACC	163	165	AGT	163	165	AGT	163	165	BMT|Family	BMT|Family	BMT|Family	Debaryomyces hansenii and CA4636 IPF1520 Candida albicans
107PG5950	BMU_11616---1025_g	BMU_10720---1637_g	BMU_10722---1892_g	SNP	S	1149			C	1149			C	1149			TCG	3445	3447	TGT	3445	3447	TGT	3445	3447	Chitin_synth_1|Family	Chitin_synth_1|Family	Chitin_synth_1|Family	to Saccharomyces cerevisiae CHS1 (YNL192W)
109PG6490	BMU_11616---3695_g	BMU_10720---3732_g	BMU_10722---3649_g	SNP	D	1574			E	1574			E	1574			GAC	4720	4722	GAG	4720	4722	GAG	4720	4722	PhoLip_ATPase_C|Family	PhoLip_ATPase_C|Family	PhoLip_ATPase_C|Family	Belongs to the cation transport ATPase (P-type) (TC 3.A.3) family. Type IV subfamily
109PG6506	BMU_11616---3679_g	BMU_10720---3749_g	BMU_10722---3632_g	Indels_Query	VRENKSWKIITRLRHILTYLPK		1465	1486			1464	1465			1464	1465	GTGAGGGAAAATAAAAGCTGGAAAATTATAACTCGTTTGCGGCATATTTTAACATATTTGCCCAAG	4393	4458		4392	4393		4392	4393	Kiaa1109_N|Family	Kiaa1109_N|Family	Kiaa1109_N|Family	to Saccharomyces cerevisiae CSF1 (YLR087C)
109PG7635	BMU_11616---4294_g	BMU_10720---4791_g	BMU_10722---4802_g	SNP	A	63			V	63			V	63			GCT	187	189	GTT	187	189	GTT	187	189	Semialdhyde_dhC|Domain	Semialdhyde_dhC|Domain	Semialdhyde_dhC|Domain	to Saccharomyces cerevisiae HOM2 (YDR158W)
109PG5806	BMU_11616---3015_g	BMU_10720---2961_g	BMU_10722---2802_g	SNP	P	26			S	26			S	26			CCA	76	78	TCA	76	78	TCA	76	78	Pkinase|Domain	Pkinase|Domain	Pkinase|Domain	to Saccharomyces cerevisiae SCY1 (YGL083W)
109PG7170	BMU_11616---3863_g	BMU_10720---3851_g	BMU_10722---3817_g	SNP	T	125			P	125			P	125			ACC	373	375	CCC	373	375	CCC	373	375	AAA|Domain	AAA|Domain	AAA|Domain	Belongs to the AAA ATPase family
109PG7780	BMU_11616---2502_g	BMU_10720---2241_g	BMU_10722---2085_g	SNP	K	295			N	295			N	295			AAA	883	885	AAC	883	885	AAC	883	885	RRM_1|Domain	RRM_1|Domain	RRM_1|Domain	to Saccharomyces cerevisiae NGR1 (YBR212W)
109PG5468	BMU_11616---2193_g	BMU_10720---3434_g	BMU_10722---3327_g	SNP	S	886			I	886			I	886			AGC	2656	2658	ATC	2656	2658	ATC	2656	2658	Fungal_trans|Domain	Fungal_trans|Domain	Fungal_trans|Domain	to Saccharomyces cerevisiae TBS1 (YBR150C) and HAL9 (YOL089C)
109PG4304	BMU_11616---624_g	BMU_10720---992_g	BMU_10722---625_g	Indels_Subject			14	15	GKQGTLHGSL		15	24	GKQGTLHGSL		15	24		42	43	GGTAAGCAGGGAACCCTTCACGGTTCTCTA	43	72	GGTAAGCAGGGAACCCTTCACGGTTCTCTA	43	72	Ribosomal_S30|Family	Ribosomal_S30|Family	Ribosomal_S30|Family	Belongs to the eukaryotic ribosomal protein eS30 family
109PG3934	BMU_11616---1217_g	BMU_10720---1833_g	BMU_10722---1696_g	SNP	E	637			Q	637			Q	637			GAA	1909	1911	CAA	1909	1911	CAA	1909	1911	Hist_deacetyl|Domain	Hist_deacetyl|Domain	Hist_deacetyl|Domain	histone deacetylase
109PG3594	BMU_11616---1836_g	BMU_10720---1586_g	BMU_10722---1361_g	SNP	A	257			T	257			T	257			GCC	769	771	ACC	769	771	ACC	769	771	Pkinase|Domain	Pkinase|Domain	Pkinase|Domain	PAS domain
109PG3509	BMU_11616---1920_g	BMU_10720---1502_g	BMU_10722---1445_g	SNP	V	314			A	314			A	314			GTC	940	942	GCC	940	942	GCC	940	942	Zn_clus|Domain	Zn_clus|Domain	Zn_clus|Domain	to Saccharomyces cerevisiae ARO80 (YDR421W)
109PG4246	BMU_11616---561_g	BMU_10720---564_g	BMU_10722---561_g	SNP	E	298			D	298			D	298			GAA	892	894	GAC	892	894	GAC	892	894	SEN1_N|Family	SEN1_N|Family	SEN1_N|Family	to Saccharomyces cerevisiae SEN1 (YLR430W)
109PG6041	BMU_11616---1115_g	BMU_10720---1729_g	BMU_10722---1800_g	Indels_Query	AHA		19	21			18	19			18	19	GCGCACGCA	55	63		54	55		54	55	HIT|Domain	HIT|Domain	HIT|Domain	to Saccharomyces cerevisiae HNT1 (YDL125C)
109PG6277	BMU_11616---3290_g	BMU_10720---3151_g	BMU_10722---3079_g	SNP	F	539			S	539			S	539			TTT	1615	1617	TCT	1615	1617	TCT	1615	1617	FGGY_C|Domain	FGGY_C|Domain	FGGY_C|Domain	Saccharomyces cerevisiae YDR109c
109PG4877	BMU_11616---265_g	BMU_10720---265_g	BMU_10722---265_g	SNP	F	126			Y	126			Y	126			TTT	376	378	TAT	376	378	TAT	376	378	Sec7|Domain	Sec7|Domain	Sec7|Domain	to Saccharomyces cerevisiae GEA2 (YEL022W) and GEA1 (YJR031C)
109PG7350	BMU_11616---3619_g	BMU_10720---3512_g	BMU_10722---3439_g	SNP	N	271			I	271			I	271			AAC	811	813	ATC	811	813	ATC	811	813	G_glu_transpept|Domain	G_glu_transpept|Domain	G_glu_transpept|Domain	to Saccharomyces cerevisiae ECM38 (YLR299W)
109PG5173	BMU_11616---3488_g	BMU_10720---3643_g	BMU_10722---3571_g	SNP	M	327			V	327			V	327			ATG	979	981	GTG	979	981	GTG	979	981	PCI|Domain	PCI|Domain	PCI|Domain	to Saccharomyces cerevisiae RPN5 (YDL147W)
107PG5117	BMU_11616---3547_g	BMU_10720---3584_g	BMU_10722---3512_g	SNP	T	140			A	140			A	2566			ACT	418	420	GCT	418	420	GCT	7696	7698	Dna2|Family	Dna2|Family	PROCN|Domain	to Saccharomyces cerevisiae DNA2 (YHR164C)
109PG7921	BMU_11616---4325_g	BMU_10720---1596_g	BMU_10722---1351_g	SNP	Y	126			N	126			N	126			TAT	376	378	AAT	376	378	AAT	376	378	Pkinase|Domain	Pkinase|Domain	Pkinase|Domain	to Saccharomyces cerevisiae RCK1 (YGL158W) and RCK2 (YLR248W)
109PG6648	BMU_11616---2603_g	BMU_10720---2577_g	BMU_10722---2299_g	SNP	I	269			N	269			N	269			ATT	805	807	AAT	805	807	AAT	805	807	ANAPC5|Repeat	ANAPC5|Repeat	ANAPC5|Repeat	to Saccharomyces cerevisiae APC5 (YOR249C)
109PG3455	BMU_11616---1974_g	BMU_10720---1448_g	BMU_10722---1499_g	SNP	T	515			I	515			I	515			ACC	1543	1545	ATC	1543	1545	ATC	1543	1545	Adaptin_N|Repeat	Adaptin_N|Repeat	Adaptin_N|Repeat	Adaptins are components of the adaptor complexes which link clathrin to receptors in coated vesicles. Clathrin-associated protein complexes are believed to interact with the cytoplasmic tails of membrane proteins, leading to their selection and concentration
109PG4497	BMU_11616---820_g	BMU_10720---796_g	BMU_10722---821_g	SNP	I	1079			K	1079			K	1079			ATA	3235	3237	AAA	3235	3237	AAA	3235	3237	CNH|Family	CNH|Family	CNH|Family	to Saccharomyces cerevisiae ROM1 (YGR070W) and ROM2 (YLR371W)
109PG6209	BMU_11616---3358_g	BMU_10720---3219_g	BMU_10722---3213_g	SNP	D	76			Y	76			Y	76			GAC	226	228	TAC	226	228	TAC	226	228	TFIIF_alpha|Family	TFIIF_alpha|Family	TFIIF_alpha|Family	to Saccharomyces cerevisiae TFG1 (YGR186W)
109PG5719	BMU_11616---1296_g	BMU_10720---1274_g	BMU_10722---1067_g	SNP	R	238			C	238			C	238			CGC	712	714	TGC	712	714	TGC	712	714	SIR2|Family	SIR2|Family	SIR2|Family	Belongs to the sirtuin family. Class I subfamily
109PG7607	BMU_11616---4230_g	BMU_10720---4028_g	BMU_10722---3911_g	SNP	Q	84			E	84			E	84			CAA	250	252	GAA	250	252	GAA	250	252	tRNA-synt_1c|Domain	tRNA-synt_1c|Domain	tRNA-synt_1c|Domain	Belongs to the class-I aminoacyl-tRNA synthetase family
109PG5475	BMU_11616---2200_g	BMU_10720---3441_g	BMU_10722---3320_g	SNP	M	53			L	53			L	53			ATG	157	159	CTG	157	159	CTG	157	159	Methyltransf_23|Domain	Methyltransf_23|Domain	Methyltransf_23|Domain	Belongs to the class I-like SAM-binding methyltransferase superfamily. UbiG COQ3 family
109PG5175	BMU_11616---3486_g	BMU_10720---3645_g	BMU_10722---3573_g	SNP	E	832			G	832			G	832			GAA	2494	2496	GGA	2494	2496	GGA	2494	2496	Coatomer_WDAD|Repeat	Coatomer_WDAD|Repeat	Coatomer_WDAD|Repeat	The coatomer is a cytosolic protein complex that binds to dilysine motifs and reversibly associates with Golgi non- clathrin-coated vesicles, which further mediate biosynthetic protein transport from the ER, via the Golgi up to the trans Golgi network
109PG8078	BMU_11616---4274_g	BMU_10720---4811_g	BMU_10722---4822_g	SNP	Y	591			N	591			N	591			TAT	1771	1773	AAT	1771	1773	AAT	1771	1773	TPR_8|Repeat	TPR_8|Repeat	TPR_8|Repeat	Saccharomyces cerevisiae YNL313c
109PG6351	BMU_11616---3215_g	BMU_10720---3076_g	BMU_10722---3004_g	SNP	L	129			V	129			V	129			CTA	385	387	GTA	385	387	GTA	385	387	Fungal_trans|Domain	Fungal_trans|Domain	Fungal_trans|Domain	to Saccharomyces cerevisiae HAP1 (YLR256W)
109PG7790	BMU_11616---4202_g	BMU_10720---4000_g	BMU_10722---3939_g	SNP	T	1006			S	1006			S	1006			ACT	3016	3018	TCT	3016	3018	TCT	3016	3018	DSHCT|Domain	DSHCT|Domain	DSHCT|Domain	to Saccharomyces cerevisiae SKI2 (YLR398C)
109PG7846	BMU_11616---3796_g	BMU_10720---3918_g	BMU_10722---3750_g	SNP	V	63			E	63			E	63			GTG	187	189	GAG	187	189	GAG	187	189	Myb_DNA-binding|Domain	Myb_DNA-binding|Domain	Myb_DNA-binding|Domain	to Saccharomyces cerevisiae YBL054W and DOT6 (YER088C)
109PG4397	BMU_11616---719_g	BMU_10720---897_g	BMU_10722---720_g	SNP	M	312			I	312			I	312			ATG	934	936	ATC	934	936	ATC	934	936	MSC|Domain	MSC|Domain	MSC|Domain	to Saccharomyces cerevisiae YDR458C and SRC1 (YML034W)
109PG6336	BMU_11616---3230_g	BMU_10720---3091_g	BMU_10722---3019_g	SNP	C	540			R	537			R	537			TGT	1618	1620	CGT	1609	1611	CGT	1609	1611	Mannosyl_trans3|Family	Mannosyl_trans3|Family	Mannosyl_trans3|Family
109PG8213	BMU_11616---4682_g	BMU_10720---4646_g	BMU_10722---4655_g	SNP	E	114			Q	114			Q	114			GAA	340	342	CAA	340	342	CAA	340	342	Sec23_trunk|Domain	Sec23_trunk|Domain	Sec23_trunk|Domain	Component of the coat protein complex II (COPII) which promotes the formation of transport vesicles from the endoplasmic reticulum (ER). The coat has two main functions, the physical deformation of the endoplasmic reticulum membrane into vesicles and the selection of cargo molecules (By similarity)
109PG4039	BMU_11616---353_g	BMU_10720---353_g	BMU_10722---352_g	SNP	T	220			I	220			I	220			ACT	658	660	ATT	658	660	ATT	658	660	NAP|Family	NAP|Family	NAP|Family	Belongs to the nucleosome assembly protein (NAP) family
109PG3615	BMU_11616---878_g	BMU_10720---738_g	BMU_10722---879_g	SNP	P	1235			S	1235			S	1235			CCA	3703	3705	TCA	3703	3705	TCA	3703	3705	Nucleoporin_N|Repeat	Nucleoporin_N|Repeat	Nucleoporin_N|Repeat	to Saccharomyces cerevisiae NUP170 (YBL079W) and NUP157 (YER105C)
109PG4287	BMU_11616---606_g	BMU_10720---1010_g	BMU_10722---607_g	SNP	I	575			V	575			V	575			ATC	1723	1725	GTC	1723	1725	GTC	1723	1725	RNA_pol_Rpc82|Family	RNA_pol_Rpc82|Family	RNA_pol_Rpc82|Family	DNA-dependent RNA polymerase catalyzes the transcription of DNA into RNA using the four ribonucleoside triphosphates as substrates. Specific core component of RNA polymerase III which synthesizes small RNAs, such as 5S rRNA and tRNAs (By similarity)
109PG6635	BMU_11616---2616_g	BMU_10720---2564_g	BMU_10722---2286_g	SNP	E	561			G	561			G	561			GAA	1681	1683	GGA	1681	1683	GGA	1681	1683	AAA|Domain	AAA|Domain	AAA|Domain	to Saccharomyces cerevisiae ELG1 (YOR144C)
109PG5414	BMU_11616---2918_g	BMU_10720---2779_g	BMU_10722---2405_g	SNP	V	644			L	644			L	644			GTA	1930	1932	TTA	1930	1932	TTA	1930	1932	DNApol_Exo|Domain	DNApol_Exo|Domain	DNApol_Exo|Domain	to Saccharomyces cerevisiae MIP1 (YOR330C)
109PG5624	BMU_11616---1393_g	BMU_10720---1177_g	BMU_10722---1165_g	SNP	N	25			K	25			K	25			AAC	73	75	AAA	73	75	AAA	73	75	SURF1|Family	SURF1|Family	SURF1|Family	Probably involved in the biogenesis of the COX complex
109PG6820	BMU_11616---4405_g	BMU_10720---4307_g	BMU_10722---4236_g	SNP	D	175			A	175			A	175			GAT	523	525	GCT	523	525	GCT	523	525	Cullin|Repeat	Cullin|Repeat	Cullin|Repeat	Belongs to the cullin family
109PG7065	BMU_11616---1537_g	BMU_10720---1032_g	BMU_10722---1310_g	SNP	S	556			T	556			T	556			AGT	1666	1668	ACA	1666	1668	ACA	1666	1668	Beach|Family	Beach|Family	Beach|Family	to Saccharomyces cerevisiae BPH1 (YCR032W)
109PG8181	BMU_11616---2100_g	BMU_10720---3341_g	BMU_10722---3420_g	SNP	F	9			L	9			L	9			TTC	25	27	TTG	25	27	TTG	25	27	Glyco_transf_8|Family	Glyco_transf_8|Family	Glyco_transf_8|Family	to Saccharomyces cerevisiae GNT1 (YOR320C)
109PG3822	BMU_11616---4024_g	BMU_10720---4103_g	BMU_10722---4032_g	SNP	M	1			V	53			V	53			ATG	1	3	GTT	157	159	GTT	157	159	Sortilin-Vps10|Repeat	Sortilin-Vps10|Repeat	Sortilin-Vps10|Repeat	Functions as a sorting receptor in the Golgi compartment required for the intracellular sorting and delivery of soluble vacuolar proteins, like carboxypeptidase Y (CPY) and proteinase A
109PG5542	BMU_11616---2269_g	BMU_10720---4447_g	BMU_10722---4431_g	SNP	R	296			Q	296			Q	296			CGG	886	888	CAG	886	888	CAG	886	888	NA	NA	NA	Saccharomyces cerevisiae YJL147C
109PG6029	BMU_11616---1103_g	BMU_10720---1717_g	BMU_10722---1812_g	SNP	V	595			I	595			I	595			GTT	1783	1785	ATT	1783	1785	ATT	1783	1785	Na_Ca_ex|Family	Na_Ca_ex|Family	Na_Ca_ex|Family	Belongs to the Ca(2 ) cation antiporter (CaCA) (TC 2.A.19) family
109PG5077	BMU_11616---62_g	BMU_10720---62_g	BMU_10722---62_g	SNP	S	449			C	449			C	449			TCC	1345	1347	TGC	1345	1347	TGC	1345	1347	NA	NA	NA	Component of the COP9 signalosome (CSN) complex that acts as an regulator of the ubiquitin (Ubl) conjugation pathway by mediating the deneddylation of the cullin subunit of SCF-type E3 ubiquitin-protein ligase complexes The CSN complex is involved in the regulation of the mating pheromone response. PCI8 may also be involved in transcriptional and translational control (By similarity)
109PG4107	BMU_11616---421_g	BMU_10720---422_g	BMU_10722---421_g	SNP	I	152			L	152			L	152			ATT	454	456	CTT	454	456	CTT	454	456	Choline_kinase|Family	Choline_kinase|Family	Choline_kinase|Family	to Saccharomyces cerevisiae EKI1 (YDR147W) and CKI1 (YLR133W)
109PG7273	BMU_11616---2167_g	BMU_10720---3408_g	BMU_10722---3353_g	SNP	S	527			T	527			T	527			AGC	1579	1581	ACC	1579	1581	ACC	1579	1581	Pkinase|Domain	Pkinase|Domain	Pkinase|Domain	Serine threonine-protein kinase involved in transcription regulation. Phosphorylates the UBC2 RAD6 ubiquitin- conjugating enzyme (E2), leading to monoubiquitination of histone H2B and the silencing of telomeric-associated genes. Also required for histone H3 methylation. Necessary for the recovery from pheromone-induced growth arrest in the cell cycle G1 phase (By similarity)
109PG8178	BMU_11616---2097_g	BMU_10720---3338_g	BMU_10722---3423_g	SNP	V	113			L	113			L	113			GTC	337	339	CTC	337	339	CTC	337	339	NA	NA	NA	to Saccharomyces cerevisiae BTN2 (YGR142W) and YPR158W
109PG8101	BMU_11616---4931_g	BMU_10720---4998_g	BMU_10722---5009_g	SNP	L	604			I	604			I	604			CTT	1810	1812	ATT	1810	1812	ATT	1810	1812	PRMT5_TIM|Domain	PRMT5_TIM|Domain	PRMT5_TIM|Domain	Belongs to the class I-like SAM-binding methyltransferase superfamily
109PG3904	BMU_11616---1247_g	BMU_10720---1864_g	BMU_10722---1665_g	SNP	D	992			G	277			G	277			GAT	2974	2976	GGT	829	831	GGT	829	831	NA	NA	NA	to Saccharomyces cerevisiae APC1 (YNL172W)
109PG3689	BMU_11616---1595_g	BMU_10720---1952_g	BMU_10722---4480_g	SNP	N	213			S	213			S	213			AAC	637	639	AGC	637	639	AGC	637	639	GN3L_Grn1|Family	GN3L_Grn1|Family	GN3L_Grn1|Family	to Saccharomyces cerevisiae NUG1 (YER006W)
65PG4756	BMU_11616---4121_g	BMU_10720---4223_g	BMU_10722---4168_g	SNP	G	521			V	521			V	521			GGC	1561	1563	GTT	1561	1563	GTT	1561	1563	Actin|Family	Actin|Family	Actin|Family	to Saccharomyces cerevisiae PRP9 (YDL030W)
109PG5812	BMU_11616---3021_g	BMU_10720---2955_g	BMU_10722---2808_g	SNP	V	28			A	28			A	28			GTC	82	84	GCC	82	84	GCC	82	84	NA	NA	NA	to Saccharomyces cerevisiae LIF1 (YGL090W)
109PG4383	BMU_11616---705_g	BMU_10720---911_g	BMU_10722---706_g	SNP	S	328			A	328			A	328			TCT	982	984	GCT	982	984	GCT	982	984	Mitofilin|Family	Mitofilin|Family	Mitofilin|Family	Component of the MICOS complex, a large protein complex of the mitochondrial inner membrane that plays crucial roles in the maintenance of crista junctions, inner membrane architecture, and formation of contact sites to the outer membrane
109PG4365	BMU_11616---687_g	BMU_10720---929_g	BMU_10722---688_g	SNP	L	336			R	336			R	336			CTT	1006	1008	CGT	1006	1008	CGT	1006	1008	PhoLip_ATPase_C|Family	PhoLip_ATPase_C|Family	PhoLip_ATPase_C|Family	Belongs to the cation transport ATPase (P-type) (TC 3.A.3) family. Type IV subfamily
109PG7942	BMU_11616---2964_g	BMU_10720---2824_g	BMU_10722---2359_g	SNP	G	19			S	19			S	19			GGT	55	57	AGT	55	57	AGT	55	57	NAD_binding_1|Domain	NAD_binding_1|Domain	NAD_binding_1|Domain	belongs to the flavoprotein pyridine nucleotide cytochrome reductase family
109PG5573	BMU_11616---2301_g	BMU_10720---4479_g	BMU_10722---4399_g	SNP	L	403			S	403			S	403			TTG	1207	1209	TCG	1207	1209	TCG	1207	1209	STAG|Repeat	STAG|Repeat	STAG|Repeat	to Saccharomyces cerevisiae IRR1 (YIL026C)
109PG4585	BMU_11616---2463_g	BMU_10720---2280_g	BMU_10722---2046_g	SNP	P	903			L	903			L	903			CCG	2707	2709	CTG	2707	2709	CTG	2707	2709	Pkinase|Domain	Pkinase|Domain	Pkinase|Domain	to Saccharomyces cerevisiae KCC4 (YCL024W) and GIN4 (YDR507C)
109PG3875	BMU_11616---1277_g	BMU_10720---1892_g	BMU_10722---1636_g	SNP	H	219			R	416			R	416			CAT	655	657	CGT	1246	1248	CGT	1246	1248	DNA_topoisoIV|Family	DNA_topoisoIV|Family	DNA_topoisoIV|Family	Control of topological states of DNA by transient breakage and subsequent rejoining of DNA strands. Topoisomerase II makes double-strand breaks
109PG7166	BMU_11616---3867_g	BMU_10720---3847_g	BMU_10722---3821_g	SNP	K	270			E	270			E	270			AAA	808	810	GAA	808	810	GAA	808	810	BCCIP|Family	BCCIP|Family	BCCIP|Family	Involved in nuclear export, actin cytoskeleton organization and vesicular transport
109PG4734	BMU_11616---4143_g	BMU_10720---4201_g	BMU_10722---4190_g	Indels_Query	ILLGTA		423	428			422	423			422	423	ATACTTTTAGGAACAGCA	1267	1284		1266	1267		1266	1267	Kelch_4|Repeat	Kelch_4|Repeat	Kelch_4|Repeat	to Saccharomyces cerevisiae PMD1 (YER132C) and MDS3 (YGL197W)
109PG3476	BMU_11616---1953_g	BMU_10720---1469_g	BMU_10722---1478_g	SNP	I	36			V	36			V	36			ATT	106	108	GTT	106	108	GTT	106	108	Abhydrolase_1|Domain	Abhydrolase_1|Domain	Abhydrolase_1|Domain	Saccharomyces cerevisiae YMR210W
109PG3498	BMU_11616---1931_g	BMU_10720---1491_g	BMU_10722---1456_g	SNP	T	198			S	198			S	198			ACA	592	594	TCA	592	594	TCA	592	594	VASt|Domain	VASt|Domain	VASt|Domain	to Saccharomyces cerevisiae YSP2 (YDR326C) and YHR080C
109PG3592	BMU_11616---1838_g	BMU_10720---1584_g	BMU_10722---1363_g	SNP	F	264			L	264			L	264			TTT	790	792	CTT	790	792	CTT	790	792	HEAT_2|Repeat	HEAT_2|Repeat	HEAT_2|Repeat	to Saccharomyces cerevisiae TPD3 (YAL016W)
109PG4540	BMU_11616---866_g	BMU_10720---750_g	BMU_10722---867_g	SNP	N	210			S	210			S	210			AAT	628	630	AGT	628	630	AGT	628	630	Aa_trans|Family	Aa_trans|Family	Aa_trans|Family	to Saccharomyces cerevisiae AVT5 (YBL089W) and AVT6 (YER119C)
109PG4753	BMU_11616---4124_g	BMU_10720---4220_g	BMU_10722---4171_g	SNP	V	208			M	208			M	208			GTG	622	624	ATG	622	624	ATG	622	624	Pkinase|Domain	Pkinase|Domain	Pkinase|Domain	Saccharomyces cerevisiae YDL025C
109PG6090	BMU_11616---1165_g	BMU_10720---1779_g	BMU_10722---1750_g	SNP	P	2333			L	1748			L	1748			CCA	6997	6999	CTA	5242	5244	CTA	5242	5244	AA_permease|Domain	FH2|Family	FH2|Family	to Saccharomyces cerevisiae BNI1 (YNL271C)
109PG3951	BMU_11616---1200_g	BMU_10720---1816_g	BMU_10722---1713_g	SNP	L	303			V	303			V	303			TTA	907	909	GTA	907	909	GTA	907	909	DnaJ|Domain	GST_C|Domain	GST_C|Domain	to Saccharomyces cerevisiae JJJ1 (YNL227C)
83PG8517	BMU_11616---3348_g	BMU_10720---3209_g	BMU_10722---3223_g	SNP	K	177			R	177			R	177			AAG	529	531	AGG	529	531	AGG	529	531	RSN1_TM|Family	RSN1_TM|Family	RSN1_TM|Family	to Saccharomyces cerevisiae SPO75 (YLL005C)
109PG5223	BMU_11616---4466_g	BMU_10720---4401_g	BMU_10722---4331_g	SNP	T	165			A	165			A	165			ACC	493	495	GCC	493	495	GCC	493	495	ABC2_membrane|Family	ABC2_membrane|Family	ABC2_membrane|Family	Belongs to the ABC transporter superfamily. ABCG family. PDR (TC 3.A.1.205) subfamily
109PG3338	BMU_11616---4510_g	BMU_10720---4517_g	BMU_10722---4525_g	SNP	A	854			G	854			G	854			GCA	2560	2562	GGA	2560	2562	GGA	2560	2562	PDS5|Repeat	PDS5|Repeat	PDS5|Repeat	to Saccharomyces cerevisiae PDS5 (YMR076C)
109PG6638	BMU_11616---2613_g	BMU_10720---2567_g	BMU_10722---2289_g	SNP	N	337			S	337			S	337			AAT	1009	1011	AGT	1009	1011	AGT	1009	1011	zf-C2H2|Domain	zf-C2H2|Domain	zf-C2H2|Domain	to Saccharomyces cerevisiae MIG3 (YER028C) and MIG2 (YGL209W)
109PG3535	BMU_11616---1894_g	BMU_10720---1528_g	BMU_10722---1419_g	SNP	S	919			C	919			C	919			TCC	2755	2757	TGC	2755	2757	TGC	2755	2757	SPX|Domain	SPX|Domain	SPX|Domain	to Saccharomyces cerevisiae PHO87 (YCR037C) and PHO90 (YJL198W)
109PG7625	BMU_11616---4570_g	BMU_10720---4577_g	BMU_10722---4585_g	SNP	A	364			D	364			D	364			GCT	1090	1092	GAT	1090	1092	GAT	1090	1092	RhoGAP|Domain	RhoGAP|Domain	RhoGAP|Domain	to Saccharomyces cerevisiae LRG1 (YDL240W)
109PG4431	BMU_11616---754_g	BMU_10720---862_g	BMU_10722---755_g	SNP	Q	109			P	109			P	109			CAA	325	327	CCA	325	327	CCA	325	327	PX|Domain	PX|Domain	PX|Domain	Required for retention of late Golgi membrane proteins. Component of the retrieval machinery that functions by direct interaction with the cytosolic tails of certain TGN membrane proteins during the sorting budding process at the prevacuolar compartment. Binds phosphatidylinositol 3-phosphate (PtdIns(P3)) (By similarity)
109PG3977	BMU_11616---1175_g	BMU_10720---1790_g	BMU_10722---1739_g	SNP	W	392			C	392			C	392			TGG	1174	1176	TGT	1174	1176	TGT	1174	1176	Dsl1_N|Domain	Dsl1_N|Domain	Dsl1_N|Domain	to Saccharomyces cerevisiae DSL1 (YNL258C)
109PG6241	BMU_11616---3326_g	BMU_10720---3187_g	BMU_10722---3245_g	SNP	L	44			V	44			V	44			CTT	130	132	GTT	130	132	GTT	130	132	AAA|Domain	AAA|Domain	AAA|Domain	Belongs to the AAA ATPase family
109PG4824	BMU_11616---318_g	BMU_10720---318_g	BMU_10722---317_g	SNP	T	291			A	291			A	291			ACT	871	873	GCT	871	873	GCT	871	873	Glyco_transf_15|Family	Glyco_transf_15|Family	Glyco_transf_15|Family	to Saccharomyces cerevisiae KTR7 (YIL085C) and KTR5 (YNL029C)
109PG6406	BMU_11616---3160_g	BMU_10720---3021_g	BMU_10722---2949_g	SNP	F	366			I	366			I	366			TTC	1096	1098	ATC	1096	1098	ATC	1096	1098	Syja_N|Family	Syja_N|Family	Syja_N|Family	to Saccharomyces cerevisiae INP52 (YNL106C) and INP53 (YOR109W)
109PG5717	BMU_11616---1298_g	BMU_10720---1272_g	BMU_10722---1069_g	SNP	V	2107			I	2107			I	2107			GTT	6319	6321	ATT	6319	6321	ATT	6319	6321	BLM10_mid|Family	BLM10_mid|Family	BLM10_mid|Family	to Saccharomyces cerevisiae BLM10 (YFL007W)
109PG6992	BMU_11616---926_g	BMU_10720---689_g	BMU_10722---928_g	SNP	S	959			P	959			P	959			TCA	2875	2877	CCA	2875	2877	CCA	2875	2877	Nucleoporin_N|Repeat	Nucleoporin_N|Repeat	Nucleoporin_N|Repeat	to Saccharomyces cerevisiae NUP133 (YKR082W)
109PG7015	BMU_11616---903_g	BMU_10720---713_g	BMU_10722---904_g	SNP	P	339			L	339			L	339			CCA	1015	1017	CTA	1015	1017	CTA	1015	1017	NA	NA	NA	to Saccharomyces cerevisiae XBP1 (YIL101C)
109PG7839	BMU_11616---3789_g	BMU_10720---3925_g	BMU_10722---3743_g	SNP	T	185			P	185			P	185			ACA	553	555	CCA	553	555	CCA	553	555	Sel1|Repeat	Sel1|Repeat	Sel1|Repeat	to Saccharomyces cerevisiae SKT5 (YBL061C) and SHC1 (YER096W)
109PG6254	BMU_11616---3313_g	BMU_10720---3174_g	BMU_10722---3258_g	SNP	P	557			T	557			T	557			CCA	1669	1671	ACA	1669	1671	ACA	1669	1671	GIT1_C|Domain	GIT1_C|Domain	GIT1_C|Domain	to Saccharomyces cerevisiae SPA2 (YLL021W) and SPH1 (YLR313C)
109PG7461	BMU_11616---4745_g	BMU_10720---4753_g	BMU_10722---4709_g	SNP	L	278			F	278			F	278			CTC	832	834	TTC	832	834	TTC	832	834	Transketolase_N|Domain	Transketolase_N|Domain	Transketolase_N|Domain	Catalyzes the transfer of a two-carbon ketol group from a ketose donor to an aldose acceptor, via a covalent intermediate with the cofactor thiamine pyrophosphate
109PG7961	BMU_11616---3898_g	BMU_10720---3816_g	BMU_10722---3852_g	SNP	D	643			E	643			E	643			GAT	1927	1929	GAG	1927	1929	GAG	1927	1929	Tra1_ring|Repeat	Tra1_ring|Repeat	Tra1_ring|Repeat	Belongs to the PI3 PI4-kinase family
109PG3949	BMU_11616---1202_g	BMU_10720---1818_g	BMU_10722---1711_g	SNP	R	94			S	94			S	94			CGC	280	282	AGC	280	282	AGC	280	282	G-patch|Family	G-patch|Family	G-patch|Family	to Saccharomyces cerevisiae SQS1 (YNL224C)
109PG7266	BMU_11616---4676_g	BMU_10720---4652_g	BMU_10722---4661_g	SNP	E	1521			K	1521			K	1521			GAA	4561	4563	AAA	4561	4563	AAA	4561	4563	Uso1_p115_head|Repeat	Uso1_p115_head|Repeat	Uso1_p115_head|Repeat	to Saccharomyces cerevisiae USO1 (YDL058W)
109PG3940	BMU_11616---1211_g	BMU_10720---1827_g	BMU_10722---1702_g	SNP	H	72			Q	72			Q	72			CAT	214	216	CAA	214	216	CAA	214	216	DLH|Domain	DLH|Domain	DLH|Domain	Saccharomyces cerevisiae YAL049C
106PG8275	BMU_11616---4918_g	BMU_10720---4929_g	BMU_10722---4940_g	Indels_Query	DYIEVEVISFVSTTNKEGIPITGSTTINGTR		285	315			284	285			284	285	GACTACATTGAGGTGGAAGTAATTAGTTTTGTTAGTACCACAAACAAAGAAGGCATACCCATAACAGGCAGCACGACCATCAACGGCACCCGT	853	945		852	853		852	853	GLEYA|Domain	GLEYA|Domain	GLEYA|Domain	some similarities with uniprot
109PG4984	BMU_11616---157_g	BMU_10720---157_g	BMU_10722---157_g	SNP	D	19			G	19			G	19			GAT	55	57	GGT	55	57	GGT	55	57	DUF155|Domain	DUF155|Domain	DUF155|Domain	to Saccharomyces cerevisiae RMD1 (YDL001W)
109PG3531	BMU_11616---1898_g	BMU_10720---1524_g	BMU_10722---1423_g	SNP	F	135			Y	135			Y	135			TTC	403	405	TAC	403	405	TAC	403	405	Sec10|Family	Sec10|Family	Sec10|Family	to Saccharomyces cerevisiae RCY1 (YJL204C)
109PG6914	BMU_11616---2742_g	BMU_10720---2438_g	BMU_10722---2160_g	Indels_Subject			1525	1526	VTALDQ		1526	1531	VTALGYRDQ		1526	1534		4575	4576	GTCACTGCACTCGATCAG	4576	4593	GTCACTGCACTCGGATATCGAGATCAG	4576	4602	PGAP1|Family	PGAP1|Family	PGAP1|Family	Enhancer of polycomb-like protein
109PG6834	BMU_11616---4391_g	BMU_10720---4321_g	BMU_10722---4250_g	SNP	R	435			S	435			S	435			AGG	1303	1305	AGC	1303	1305	AGC	1303	1305	Bromodomain|Domain	Bromodomain|Domain	Bromodomain|Domain	Acetylates histone H2B to form H2BK11ac and H2BK16ac, histone H3 to form H3K14ac, with a lower preference histone H4 to form H4K8ac and H4K16ac, and contributes to H2A.Z acetylation. Acetylation of histones gives a specific tag for epigenetic transcription activation (By similarity)
6PG2931	BMU_11616---4268_g	BMU_10720---4066_g	BMU_10722---3873_g	SNP	F	154			V	92			V	45			TTT	460	462	GTT	274	276	GTT	133	135	NA	NA	NA
109PG5640	BMU_11616---1376_g	BMU_10720---1194_g	BMU_10722---1148_g	SNP	Q	12			K	12			K	12			CAA	34	36	AAA	34	36	AAA	34	36	Xpo1|Repeat	Xpo1|Repeat	Xpo1|Repeat	to Saccharomyces cerevisiae MTR10 (YOR160W)
109PG5831	BMU_11616---3039_g	BMU_10720---2936_g	BMU_10722---2827_g	SNP	A	21			T	21			T	21			GCT	61	63	ACT	61	63	ACT	61	63	SAM_decarbox|Family	SAM_decarbox|Family	SAM_decarbox|Family	to Saccharomyces cerevisiae SPE2 (YOL052C)
109PG5071	BMU_11616---68_g	BMU_10720---68_g	BMU_10722---68_g	SNP	R	184			S	184			S	184			AGA	550	552	AGC	550	552	AGC	550	552	Ran_BP1|Domain	Ran_BP1|Domain	Ran_BP1|Domain	to Saccharomyces cerevisiae YRB2 (YIL063C)
109PG6726	BMU_11616---1442_g	BMU_10720---1128_g	BMU_10722---1214_g	SNP	G	192			S	192			S	192			GGT	574	576	AGT	574	576	AGT	574	576	PUF|Repeat	PUF|Repeat	PUF|Repeat	to Saccharomyces cerevisiae MPT5 (YGL178W)
109PG6278	BMU_11616---3289_g	BMU_10720---3150_g	BMU_10722---3078_g	SNP	K	94			E	94			E	94			AAA	280	282	GAA	280	282	GAA	280	282	DUF1749|Domain	DUF1749|Domain	DUF1749|Domain	Ancestral locus Anc_8.662
109PG3849	BMU_11616---4051_g	BMU_10720---4076_g	BMU_10722---4005_g	SNP	K	256			E	256			E	256			AAA	766	768	GAA	766	768	GAA	766	768	NA	NA	NA	Saccharomyces cerevisiae YJL051W
109PG4331	BMU_11616---654_g	BMU_10720---962_g	BMU_10722---655_g	SNP	D	59			E	59			E	59			GAT	175	177	GAG	175	177	GAG	175	177	CSM2|Domain	CSM2|Domain	CSM2|Domain	to Saccharomyces cerevisiae CSM2 (YIL132C)
108PG3842	BMU_11616---4044_g	BMU_10720---4083_g	BMU_10722---4012_g	SNP	D	131			V	131			V	131			GAT	391	393	GTT	391	393	GTT	391	393	zf-RING_UBOX|Domain	zf-RING_UBOX|Domain	zf-RING_UBOX|Domain	to Saccharomyces cerevisiae MAG2 (YLR427W)
108PG5488	BMU_11616---2213_g	BMU_10720---3454_g	BMU_10722---3307_g	Indels_Query	DGNQLKESIIYDVVTPIRTELATSYEAWTGTTTNTRTTILETTKGP		361	406			360	361			360	361	GATGGAAATCAGCTTAAAGAATCTATAATTTACGATGTAGTAACTCCAATCAGGACAGAATTAGCAACGTCATATGAGGCATGGACTGGCACAACAACTAACACTCGAACAACAATTTTAGAAACAACAAAAGGACCA	1081	1218		1080	1081		1080	1081	Hyphal_reg_CWP|Domain	Hyphal_reg_CWP|Domain	Hyphal_reg_CWP|Domain	some similarities with uniprot
109PG6556	BMU_11616---2699_g	BMU_10720---2481_g	BMU_10722---2203_g	SNP	S	208			A	208			A	208			TCA	622	624	GCA	622	624	GCA	622	624	CFIA_Pcf11|Family	CFIA_Pcf11|Family	CFIA_Pcf11|Family	to Saccharomyces cerevisiae PCF11 (YDR228C)
109PG7240	BMU_11616---4651_g	BMU_10720---4677_g	BMU_10722---4686_g	SNP	Q	60			R	60			R	60			CAG	178	180	CGG	178	180	CGG	178	180	Mo25|Repeat	Mo25|Repeat	Mo25|Repeat	to Saccharomyces cerevisiae HYM1 (YKL189W)
109PG8160	BMU_11616---4882_g	BMU_10720---4861_g	BMU_10722---4904_g	Indels_Query	VQIASLLSMIK		1203	1213			1202	1203			1202	1203	GTACAGATAGCGAGCTTGCTAAGCATGATCAAG	3607	3639		3606	3607		3606	3607	Zn_clus|Domain	Zn_clus|Domain	Zn_clus|Domain	Glucose-responsive transcription factor that regulates expression of several glucose transporter (HXT) genes in response to glucose. In the absence of glucose, it functions as a transcriptional repressor, whereas high concentrations of glucose cause it to function as a transcriptional activator. In cells growing on low levels of glucose, has a neutral role, neither repressing nor activating trans…
104PG8226	BMU_11616---5059_g	BMU_10720---5054_g	BMU_10722---5064_g	Indels_Query	VVYATTRMFYAEAGEA		493	508			492	493			492	493	GTGGTGTATGCCACTACGCGGATGTTCTATGCCGAAGCTGGGGAAGCC	1477	1524		1476	1477		1476	1477	GLEYA|Domain	GLEYA|Domain	GLEYA|Domain	Pfam:PA14_2
109PG6536	BMU_11616---3650_g	BMU_10720---3778_g	BMU_10722---3603_g	SNP	I	32			V	32			V	32			ATT	94	96	GTT	94	96	GTT	94	96	Eisosome1|Family	Eisosome1|Family	Eisosome1|Family	to Saccharomyces cerevisiae YKL050C and YMR031C
109PG5312	BMU_11616---2811_g	BMU_10720---2673_g	BMU_10722---2512_g	SNP	D	282			E	282			E	282			GAT	844	846	GAA	844	846	GAA	844	846	Ribo_biogen_C|Domain	Ribo_biogen_C|Domain	Ribo_biogen_C|Domain	Ribosome biogenesis protein required for processing 35S pre-rRNA at site D
109PG5909	BMU_11616---3119_g	BMU_10720---2856_g	BMU_10722---2908_g	SNP	I	945			T	945			T	945			ATC	2833	2835	ACC	2833	2835	ACC	2833	2835	RabGAP-TBC|Family	RabGAP-TBC|Family	RabGAP-TBC|Family	to Saccharomyces cerevisiae GYL1 (YMR192W) and GYP5 (YPL249C)
109PG5357	BMU_11616---2856_g	BMU_10720---2718_g	BMU_10722---2467_g	SNP	P	576			S	576			S	576			CCA	1726	1728	TCA	1726	1728	TCA	1726	1728	FGGY_C|Domain	FGGY_C|Domain	FGGY_C|Domain	Belongs to the FGGY kinase family
109PG5891	BMU_11616---3101_g	BMU_10720---2874_g	BMU_10722---2890_g	SNP	R	134			T	134			T	134			AGA	400	402	ACA	400	402	ACA	400	402	NA	NA	NA	to Saccharomyces cerevisiae ZIP1 (YDR285W)
109PG6335	BMU_11616---3231_g	BMU_10720---3092_g	BMU_10722---3020_g	SNP	P	273			L	320			L	320			CCA	817	819	CTA	958	960	CTA	958	960	BMT|Family	BMT|Family	BMT|Family	Debaryomyces hansenii and CA4636 IPF1520 Candida albicans
109PG7440	BMU_11616---4724_g	BMU_10720---4732_g	BMU_10722---4730_g	Indels_Subject			230	231	VQLYPLALCGQGGKGK		231	246	VQLYPLALCGQGGKGK		231	246		690	691	GTCCAGTTATACCCGCTCGCACTCTGCGGGCAAGGCGGCAAAGGTAAG	691	738	GTCCAGTTATACCCGCTCGCACTCTGCGGGCAAGGCGGCAAAGGTAAG	691	738	Kelch_6|Repeat	Kelch_6|Repeat	Kelch_6|Repeat	to Saccharomyces cerevisiae PMD1 (YER132C) and MDS3 (YGL197W)
109PG7674	BMU_11616---4839_g	BMU_10720---4851_g	BMU_10722---4834_g	SNP	I	382			T	382			T	382			ATT	1144	1146	ACT	1144	1146	ACT	1144	1146	Peptidase_M3|Family	Peptidase_M3|Family	Peptidase_M3|Family	to Saccharomyces cerevisiae PRD1 (YCL057W)
109PG7479	BMU_11616---1725_g	BMU_10720---2084_g	BMU_10722---2651_g	SNP	R	96			L	96			L	96			CGG	286	288	CTG	286	288	CTG	286	288	UCH|Family	UCH|Family	UCH|Family	Belongs to the peptidase C19 family
109PG4148	BMU_11616---462_g	BMU_10720---463_g	BMU_10722---462_g	Indels_Subject			87	88	KNNTVCKLGNFTS		88	100	KNNTVCKLGNFTS		88	100		261	262	AAGAATAATACCGTGTGCAAGTTAGGTAATTTCACAAGT	262	300	AAGAATAATACCGTGTGCAAGTTAGGTAATTTCACAAGT	262	300	UQ_con|Domain	UQ_con|Domain	UQ_con|Domain	Belongs to the ubiquitin-conjugating enzyme family
109PG7837	BMU_11616---3787_g	BMU_10720---3927_g	BMU_10722---3741_g	SNP	P	533			L	533			L	533			CCA	1597	1599	CTA	1597	1599	CTA	1597	1599	Fungal_trans|Domain	Fungal_trans|Domain	Fungal_trans|Domain	to Saccharomyces cerevisiae SEF1 (YBL066C)
109PG4637	BMU_11616---2409_g	BMU_10720---2336_g	BMU_10722---1990_g	SNP	L	98			P	98			P	98			CTA	292	294	CCA	292	294	CCA	292	294	NA	NA	NA	to Saccharomyces cerevisiae PEF1 (YGR058W)
109PG5826	BMU_11616---3034_g	BMU_10720---2941_g	BMU_10722---2822_g	SNP	N	126			K	126			K	126			AAT	376	378	AAA	376	378	AAA	376	378	Peptidase_M16|Family	Peptidase_M16|Family	Peptidase_M16|Family	Belongs to the peptidase M16 family
109PG4442	BMU_11616---765_g	BMU_10720---851_g	BMU_10722---766_g	SNP	Q	492			E	492			E	492			CAA	1474	1476	GAA	1474	1476	GAA	1474	1476	Pkinase|Domain	Pkinase|Domain	Pkinase|Domain	to Saccharomyces cerevisiae YCK1 (YHR135C) and YCK2 (YNL154C)
109PG6080	BMU_11616---1155_g	BMU_10720---1769_g	BMU_10722---1760_g	SNP	T	258			P	258			P	258			ACA	772	774	CCA	772	774	CCA	772	774	PAP2|Family	PAP2|Family	PAP2|Family	to Saccharomyces cerevisiae LPP1 (YDR503C)
109PG5364	BMU_11616---2863_g	BMU_10720---2725_g	BMU_10722---2460_g	SNP	S	537			N	537			N	537			AGT	1609	1611	AAT	1609	1611	AAT	1609	1611	NA	NA	NA	Saccharomyces cerevisiae YHL039W
109PG4831	BMU_11616---311_g	BMU_10720---311_g	BMU_10722---310_g	SNP	Y	118			F	118			F	118			TAC	352	354	TTC	352	354	TTC	352	354	Methyltr_RsmB-F|Family	Methyltr_RsmB-F|Family	Methyltr_RsmB-F|Family	Belongs to the class I-like SAM-binding methyltransferase superfamily. RsmB NOP family
109PG5377	BMU_11616---2876_g	BMU_10720---2738_g	BMU_10722---2447_g	SNP	L	192			M	192			M	192			CTG	574	576	ATG	574	576	ATG	574	576	DAO|Domain	DAO|Domain	DAO|Domain	Saccharomyces cerevisiae YHR009C
109PG5033	BMU_11616---108_g	BMU_10720---108_g	BMU_10722---108_g	Indels_Subject			2244	2245	STRVLKPHPNFR		2245	2256	STRVLKPHPNFR		2245	2256		6732	6733	TCTACGAGAGTATTGAAACCGCATCCTAATTTCAGG	6733	6768	TCTACGAGAGTATTGAAACCGCATCCTAATTTCAGG	6733	6768	AAA_lid_5|Domain	AAA_lid_5|Domain	AAA_lid_5|Domain	Nuclear chaperone required for maturation and nuclear export of pre-60S ribosome subunits
109PG6611	BMU_11616---2641_g	BMU_10720---2539_g	BMU_10722---2261_g	SNP	R	101			P	101			P	101			CGG	301	303	CCG	301	303	CCG	301	303	Methyltransf_8|Family	Methyltransf_8|Family	Methyltransf_8|Family	to Saccharomyces cerevisiae RRP8 (YDR083W)
109PG4430	BMU_11616---753_g	BMU_10720---863_g	BMU_10722---754_g	SNP	V	522			M	522			M	522			GTG	1564	1566	ATG	1564	1566	ATG	1564	1566	Mem_trans|Family	Mem_trans|Family	Mem_trans|Family	to Saccharomyces cerevisiae YNL095C and ECM3 (YOR092W)
109PG7990	BMU_11616---992_g	BMU_10720---622_g	BMU_10722---995_g	SNP	F	1585			S	1585			S	1585			TTT	4753	4755	TCT	4753	4755	TCT	4753	4755	Sec63|Family	Sec63|Family	Sec63|Family	to Saccharomyces cerevisiae SLH1 (YGR271W)
109PG6535	BMU_11616---3651_g	BMU_10720---3777_g	BMU_10722---3604_g	SNP	I	263			M	263			M	263			ATT	787	789	ATG	787	789	ATG	787	789	Frag1|Family	Frag1|Family	Frag1|Family	to Saccharomyces cerevisiae SFK1 (YKL051W)
109PG4763	BMU_11616---4114_g	BMU_10720---4230_g	BMU_10722---4161_g	SNP	S	370			R	370			R	370			AGC	1108	1110	CGC	1108	1110	CGC	1108	1110	Mtf2|Repeat	Mtf2|Repeat	Mtf2|Repeat	to Saccharomyces cerevisiae MTF2 (YDL044C)
109PG3637	BMU_11616---1647_g	BMU_10720---2005_g	BMU_10722---2572_g	SNP	G	22			A	22			A	22			GGT	64	66	GCT	64	66	GCT	64	66	4HBT_2|Domain	4HBT_2|Domain	4HBT_2|Domain	Saccharomyces cerevisiae YBR096w
109PG6334	BMU_11616---3232_g	BMU_10720---3093_g	BMU_10722---3021_g	SNP	K	263			R	263			R	263			AAA	787	789	AGA	787	789	AGA	787	789	BMT|Family	BMT|Family	BMT|Family	Debaryomyces hansenii and CA4636 IPF1520 Candida albicans
108PG7545	BMU_11616---4992_g	BMU_10720---5010_g	BMU_10722---5023_g	SNP	V	181			M	181			M	181			GTC	541	543	ATG	541	543	ATG	541	543	EMP24_GP25L|Domain	EMP24_GP25L|Domain	EMP24_GP25L|Domain	to Saccharomyces cerevisiae ERP1 (YAR002C-A) and ERP6 (YGL002W)
109PG3841	BMU_11616---4043_g	BMU_10720---4084_g	BMU_10722---4013_g	SNP	V	397			A	397			A	397			GTC	1189	1191	GCC	1189	1191	GCC	1189	1191	adh_short|Domain	adh_short|Domain	adh_short|Domain	to Saccharomyces cerevisiae TUS1 (YLR425W)
109PG4577	BMU_11616---2471_g	BMU_10720---2272_g	BMU_10722---2054_g	SNP	N	484			D	484			D	484			AAT	1450	1452	GAT	1450	1452	GAT	1450	1452	Ferric_reduct|Family	Ferric_reduct|Family	Ferric_reduct|Family	cell surface metalloreductase. May be involved in iron or copper homeostasis (By similarity)
109PG7003	BMU_11616---915_g	BMU_10720---700_g	BMU_10722---917_g	Indels_Query	RNVVQYIGKNAVHYYSFVK		27	45			26	27			26	27	CGGAATGTTGTTCAATATATCGGGAAAAATGCAGTTCATTATTACAGTTTCGTCAAG	79	135		78	79		78	79	ubiquitin|Domain	ubiquitin|Domain	ubiquitin|Domain	to Saccharomyces cerevisiae RPL40A (YIL148W) and RPL40B (YKR094C)
109PG7043	BMU_11616---4852_g	BMU_10720---4890_g	BMU_10722---4875_g	SNP	N	352			K	352			K	352			AAT	1054	1056	AAA	1054	1056	AAA	1054	1056	MFS_1|Family	MFS_1|Family	MFS_1|Family	Major Facilitator Superfamily
109PG6768	BMU_11616---1484_g	BMU_10720---1085_g	BMU_10722---1257_g	SNP	A	430			G	430			G	430			GCT	1288	1290	GGT	1288	1290	GGT	1288	1290	Ribosomal_L13e|Family	DEAD|Domain	DEAD|Domain	ATP-binding RNA helicase involved in transcription elongation and required for the export of mRNA out of the nucleus. SUB2 plays also a role in pre-mRNA splicing and spliceosome assembly. May be involved in rDNA and telomeric silencing, and maintenance of genome integrity (By similarity)
109PG5292	BMU_11616---2791_g	BMU_10720---2653_g	BMU_10722---2532_g	SNP	S	3			A	3			A	3			TCT	7	9	GCT	7	9	GCT	7	9	NA	NA	NA
109PG6151	BMU_11616---3418_g	BMU_10720---3279_g	BMU_10722---3153_g	SNP	N	168			K	168			K	168			AAC	502	504	AAG	502	504	AAG	502	504	Brr6_like_C_C|Family	Brr6_like_C_C|Family	Brr6_like_C_C|Family	to Saccharomyces cerevisiae BRL1 (YHR036W)
72PG6539	BMU_11616---3647_g	BMU_10720---3781_g	BMU_10722---3600_g	Indels_Query	LDELRLTWKPKHLIQSQLAK		1106	1125			1105	1106			1105	1106	TTAGATGAGTTGCGACTAACTTGGAAGCCAAAGCATCTGATTCAAAGTCAATTGGCCAAA	3316	3375		3315	3316		3315	3316	MutS_V|Domain	MutS_V|Domain	MutS_V|Domain	Catalytic component of the COMPASS (Set1C) complex that specifically mono-, di- and trimethylates histone H3 to form H3K4me1 2 3, which subsequently plays a role in telomere length maintenance and transcription elongation regulation
109PG5823	BMU_11616---3031_g	BMU_10720---2944_g	BMU_10722---2819_g	SNP	M	48			L	48			L	48			ATG	142	144	TTG	142	144	TTG	142	144	DnaJ|Domain	DnaJ|Domain	DnaJ|Domain	to Saccharomyces cerevisiae JEM1 (YJL073W)
109PG3679	BMU_11616---1606_g	BMU_10720---1963_g	BMU_10722---4491_g	SNP	W	424			R	424			R	424			TGG	1270	1272	AGG	1270	1272	AGG	1270	1272	AMP-binding|Family	AMP-binding|Family	AMP-binding|Family	to Saccharomyces cerevisiae FAA2 (YER015W)
109PG5314	BMU_11616---2813_g	BMU_10720---2675_g	BMU_10722---2510_g	Indels_Subject			172	173	AVYSYEPQTPE		173	183	AVYSYEPQTPE		173	183		516	517	GCTGTGTACAGTTATGAGCCGCAAACGCCCGAG	517	549	GCTGTGTACAGTTATGAGCCGCAAACGCCCGAG	517	549	Rsc14|Family	Rsc14|Family	Rsc14|Family	to Saccharomyces cerevisiae SLA1 (YBL007C)
109PG6708	BMU_11616---1424_g	BMU_10720---1146_g	BMU_10722---1196_g	SNP	L	361			V	361			V	361			TTA	1081	1083	GTA	1081	1083	GTA	1081	1083	DUF5427|Family	DUF5427|Family	DUF5427|Family	Saccharomyces cerevisiae YJL123C
109PG7196	BMU_11616---3837_g	BMU_10720---3877_g	BMU_10722---3791_g	SNP	N	253			H	253			H	253			AAT	757	759	CAT	757	759	CAT	757	759	ERCC4|Domain	ERCC4|Domain	ERCC4|Domain	Interacts with EME1 to form a DNA structure-specific endonuclease with substrate preference for branched DNA structures with a 5'-end at the branch nick. Typical substrates include 3'- flap structures, D-loops, replication forks and nicked Holliday junctions. May be required in mitosis for the processing of stalled or collapsed replication fork intermediates. May be required in meiosis for the re…
109PG4461	BMU_11616---784_g	BMU_10720---832_g	BMU_10722---785_g	SNP	N	81			D	81			D	81			AAT	241	243	GAT	241	243	GAT	241	243	Pkinase|Domain	Pkinase|Domain	Pkinase|Domain	to Saccharomyces cerevisiae PRR2 (YDL214C) and NPR1 (YNL183C)
