# Supplementary material for: Genome analysis and machine learning-based feature selection strategy reveal potential drug-resistance determinants in Nakaseomyces glabratus
Source: Emerg Microbes Infect. 2025 Dec 13;14(1):2595789. doi: 10.1080/22221751.2025.2595789 (PMC12704144; doi:10.1080/22221751.2025.2595789)
Supplement: Dataset_S12_GWAS.xlsx [file TEMI_A_2595789_SM5800.xlsx]

## Sheet: Sheet1
Drug	Associated_reference_gene_locusTag	SNP	CHR	BP	A1	F_A	F_U	A2	CHISQ	P	OR	seed_ortholog	Description
AMR	CAGL0K00170g	NC_006034.2:16152	0	16152	C	0.5714	0.05556	T	20.73	5.275e-06	22.67	5478.XP_002999576.1	-
AMR	CAGL0L09735g	NC_006035.2:1047157	0	1047157	C	0.1176	0.6923	T	20.95	4.71e-06	0.05926	5478.XP_449195.1	to Saccharomyces cerevisiae HCS1 (YKL017C)
CAS	CaglfMp02	NC_004691.1:228	0	228	A	1	0	T	108	2.688e-25	NA	4932.Q0140	structural constituent of ribosome
CAS	CAGL0C00110g	NC_006026.1:2821	0	2821	A	0.2857	0.02222	G	22.81	1.788e-06	17.6	5478.XP_445189.1	Pfam:PA14_2
CAS	CAGL0H00110g	NC_006031.1:3237	0	3237	G	0.2	0	A	32.38	1.267e-08	NA	5478.XP_446805.1	some similarities with uniprot
CAS	CAGL0K00110g	NC_006034.2:3818	0	3818	T	0.25	0	A	20.47	6.073e-06	NA	5478.XP_448233.1	cell wall protein
CAS	CAGL0K00110g	NC_006034.2:3830	0	3830	G	0.25	0	A	20.47	6.073e-06	NA	5478.XP_448233.1	cell wall protein
CAS	CAGL0K00110g	NC_006034.2:3834	0	3834	T	0.25	0	A	20.47	6.073e-06	NA	5478.XP_448233.1	cell wall protein
CAS	CAGL0K00110g	NC_006034.2:3835	0	3835	C	0.25	0	T	20.47	6.073e-06	NA	5478.XP_448233.1	cell wall protein
CAS	CAGL0K00110g	NC_006034.2:3839	0	3839	G	0.25	0	A	20.47	6.073e-06	NA	5478.XP_448233.1	cell wall protein
CAS	CAGL0K00110g	NC_006034.2:4096	0	4096	C	0.75	0.05	T	35.38	2.712e-09	57	5478.XP_448233.1	cell wall protein
CAS	CAGL0K00110g	NC_006034.2:4099	0	4099	C	0.75	0.05	T	35.38	2.712e-09	57	5478.XP_448233.1	cell wall protein
CAS	CAGL0K00110g	NC_006034.2:4112	0	4112	T	0.75	0.025	A	46.26	1.038e-11	117	5478.XP_448233.1	cell wall protein
CAS	CAGL0K00110g	NC_006034.2:4117	0	4117	C	0.75	0.025	A	46.26	1.038e-11	117	5478.XP_448233.1	cell wall protein
CAS	CAGL0K00110g	NC_006034.2:4760	0	4760	C	0.3333	0.02632	T	22.59	2.002e-06	18.5	5478.XP_448233.1	cell wall protein
CAS	CAGL0L00157g	NC_006035.2:5008	0	5008	A	0.4286	0.05102	T	26.46	2.687e-07	13.95	5478.XP_002999584.1	some similarities with uniprot
CAS	CAGL0L00157g	NC_006035.2:5015	0	5015	A	0.2857	0.0102	G	35.74	2.26e-09	38.8	5478.XP_002999584.1	some similarities with uniprot
CAS	CAGL0L00157g	NC_006035.2:5057	0	5057	T	0.2857	0.0102	C	35.74	2.26e-09	38.8	5478.XP_002999584.1	some similarities with uniprot
CAS	CAGL0K00110g	NC_006034.2:5076	0	5076	C	0.3333	0.02632	T	22.59	2.002e-06	18.5	5478.XP_448233.1	cell wall protein
CAS	CAGL0L00157g	NC_006035.2:5079	0	5079	T	0.2857	0.0102	A	35.74	2.26e-09	38.8	5478.XP_002999584.1	some similarities with uniprot
CAS	CAGL0L00157g	NC_006035.2:5090	0	5090	G	0.2857	0.0102	A	35.74	2.26e-09	38.8	5478.XP_002999584.1	some similarities with uniprot
CAS	CAGL0C00209g	NC_006026.1:11677	0	11677	T	0.5	0	C	19.95	7.949e-06	NA	5478.XP_445190.1	response to stress
CAS	CAGL0M00132g	NC_006036.2:11907	0	11907	GTTGGACTTGGTTGAGG	1	0.05	GTTGGACTTGGTTGAGGATTCGGTCTTGGACTTGGTTGAGG	19.95	7.949e-06	NA	5478.XP_449350.1	Some similarities with uniprot P08640 Saccharomyces cerevisiae YIR019c STA1
CAS	CAGL0M00132g	NC_006036.2:11924	0	11924	G	1	0.05	A	19.95	7.949e-06	NA	5478.XP_449350.1	Some similarities with uniprot P08640 Saccharomyces cerevisiae YIR019c STA1
CAS	CAGL0M00132g	NC_006036.2:11926	0	11926	C	1	0.05	T	19.95	7.949e-06	NA	5478.XP_449350.1	Some similarities with uniprot P08640 Saccharomyces cerevisiae YIR019c STA1
CAS	CAGL0M00132g	NC_006036.2:11927	0	11927	A	1	0	C	40	2.54e-10	NA	5478.XP_449350.1	Some similarities with uniprot P08640 Saccharomyces cerevisiae YIR019c STA1
CAS	CAGL0M00132g	NC_006036.2:11951	0	11951	C	1	0	A	38	7.074e-10	NA	5478.XP_449350.1	Some similarities with uniprot P08640 Saccharomyces cerevisiae YIR019c STA1
CAS	CAGL0M00132g	NC_006036.2:12011	0	12011	TGGT	1	0	TGGTTGAGGGTCAGGT	20	7.744e-06	NA	5478.XP_449350.1	Some similarities with uniprot P08640 Saccharomyces cerevisiae YIR019c STA1
CAS	CAGL0M00132g	NC_006036.2:12025	0	12025	A	1	0	G	40	2.54e-10	NA	5478.XP_449350.1	Some similarities with uniprot P08640 Saccharomyces cerevisiae YIR019c STA1
CAS	CAGL0M00132g	NC_006036.2:12135	0	12135	TG	1	0	TGAGGGTCAG	34	5.511e-09	NA	5478.XP_449350.1	Some similarities with uniprot P08640 Saccharomyces cerevisiae YIR019c STA1
CAS	CAGL0K00170g	NC_006034.2:14176	0	14176	A	0.3333	0.02632	G	22.59	2.002e-06	18.5	5478.XP_002999576.1	-
CAS	CAGL0I00220g	NC_006032.2:14889	0	14889	G	0.3333	0	A	54.6	1.475e-13	NA	5478.XP_447262.1	some similarities with uniprot
CAS	CAGL0K00170g	NC_006034.2:15450	0	15450	G	1	0	C	60	9.486e-15	NA	5478.XP_002999576.1	-
CAS	CAGL0K00170g	NC_006034.2:15477	0	15477	T	1	0	C	72	2.152e-17	NA	5478.XP_002999576.1	-
CAS	CAGL0K00170g	NC_006034.2:15666	0	15666	T	0.6667	0.02778	C	31.84	1.676e-08	70	5478.XP_002999576.1	-
CAS	CAGL0K00170g	NC_006034.2:15723	0	15723	T	1	0.0303	C	45.25	1.732e-11	NA	5478.XP_002999576.1	-
CAS	CAGL0K00170g	NC_006034.2:15732	0	15732	T	1	0	A	56	7.247e-14	NA	5478.XP_002999576.1	-
CAS	CAGL0K00170g	NC_006034.2:15741	0	15741	G	1	0.03846	A	35.9	2.08e-09	NA	5478.XP_002999576.1	-
CAS	CAGL0K00170g	NC_006034.2:15746	0	15746	C	1	0.04545	T	30.55	3.261e-08	NA	5478.XP_002999576.1	-
CAS	CAGL0K00170g	NC_006034.2:15939	0	15939	CGTCAACCCATC	1	0.1111	CGTCAACCCATCCTCTGTCAACCCATC	20.62	5.594e-06	NA	5478.XP_002999576.1	-
CAS	CAGL0E00231g	NC_006028.2:16315	0	16315	G	1	0	A	36	1.973e-09	NA	5478.XP_002999534.1	some similarities with uniprot
CAS	CAGL0E00231g	NC_006028.2:16325	0	16325	A	1	0.0625	G	22.5	2.101e-06	NA	5478.XP_002999534.1	some similarities with uniprot
CAS	CAGL0E00231g	NC_006028.2:16364	0	16364	T	1	0	A	36	1.973e-09	NA	5478.XP_002999534.1	some similarities with uniprot
CAS	CAGL0E00231g	NC_006028.2:16366	0	16366	T	1	0.0625	C	22.5	2.101e-06	NA	5478.XP_002999534.1	some similarities with uniprot
CAS	CAGL0J00253g	NC_006033.2:17248	0	17248	A	0.1429	0	T	26.84	2.21e-07	NA	5478.XP_447722.1	Mid2 like cell wall stress sensor
CAS	CAGL0J00253g	NC_006033.2:17267	0	17267	G	0.1429	0	T	26.84	2.21e-07	NA	5478.XP_447722.1	Mid2 like cell wall stress sensor
CAS	CAGL0K00170g	NC_006034.2:18153	0	18153	C	0.1429	0	T	23.98	9.73e-07	NA	5478.XP_002999576.1	-
CAS	CAGL0K00170g	NC_006034.2:18169	0	18169	A	0.2857	0.01163	C	31.15	2.383e-08	34	5478.XP_002999576.1	-
CAS	CAGL0L00227g	NC_006035.2:18210	0	18210	A	0.1667	0	G	24.65	6.891e-07	NA	5478.XP_002999585.1	Candida DB at Institut Pasteur
CAS	CAGL0L00227g	NC_006035.2:19473	0	19473	G	0.5	0	A	19.95	7.949e-06	NA	5478.XP_002999585.1	Candida DB at Institut Pasteur
CAS	CAGL0E00231g	NC_006028.2:19528	0	19528	C	0.1429	0	G	28.84	7.857e-08	NA	5478.XP_002999534.1	some similarities with uniprot
CAS	CAGL0L00227g	NC_006035.2:19531	0	19531	G	0.5	0	C	19.95	7.949e-06	NA	5478.XP_002999585.1	Candida DB at Institut Pasteur
CAS	CAGL0L00227g	NC_006035.2:19650	0	19650	A	0.5	0	G	23.96	9.844e-07	NA	5478.XP_002999585.1	Candida DB at Institut Pasteur
CAS	CAGL0L00227g	NC_006035.2:19665	0	19665	T	0.5	0	A	23.96	9.844e-07	NA	5478.XP_002999585.1	Candida DB at Institut Pasteur
CAS	CAGL0L00227g	NC_006035.2:19668	0	19668	A	0.5	0	G	23.96	9.844e-07	NA	5478.XP_002999585.1	Candida DB at Institut Pasteur
CAS	CAGL0L00227g	NC_006035.2:19678	0	19678	G	0.5	0	C	23.96	9.844e-07	NA	5478.XP_002999585.1	Candida DB at Institut Pasteur
CAS	CAGL0L00227g	NC_006035.2:19818	0	19818	A	0.5	0	G	22.96	1.657e-06	NA	5478.XP_002999585.1	Candida DB at Institut Pasteur
CAS	CAGL0L00227g	NC_006035.2:19821	0	19821	A	0.5	0	T	22.96	1.657e-06	NA	5478.XP_002999585.1	Candida DB at Institut Pasteur
CAS	CAGL0H00330g	NC_006031.1:26699	0	26699	C	0.2	0	A	38.38	5.811e-10	NA	5478.XP_446812.1	Saccharomyces cerevisiae YLR454w
CAS	CAGL0H00374g	NC_006031.1:36044	0	36044	T	0.2	0	C	38.38	5.811e-10	NA	5478.XP_446814.1	to Saccharomyces cerevisiae SST2 (YLR452C)
CAS	CAGL0D00330g	NC_006027.1:41614	0	41614	G	0.5	0	A	90.96	1.469e-21	NA	5478.XP_445427.1	to Saccharomyces cerevisiae HYM1 (YKL189W)
CAS	CAGL0E00451g	NC_006028.2:41780	0	41780	A	0.1429	0	G	28.84	7.857e-08	NA	5478.XP_445707.1	to Saccharomyces cerevisiae CDC39 (YCR093W)
CAS	CAGL0G00440g	NC_006030.1:45997	0	45997	C	0.1429	0	G	27.7	1.418e-07	NA	5478.XP_446384.1	to Saccharomyces cerevisiae LCB1 (YMR296C)
CAS	CAGL0E00561g	NC_006028.2:50217	0	50217	G	0.1429	0	A	28.84	7.857e-08	NA	5478.XP_445712.1	to Saccharomyces cerevisiae TUP1 (YCR084C)
CAS	CAGL0E00561g	NC_006028.2:50271	0	50271	ACACCA	0.2857	0	ACA	42.78	6.113e-11	NA	5478.XP_445712.1	to Saccharomyces cerevisiae TUP1 (YCR084C)
CAS	CAGL0C00517g	NC_006026.1:55963	0	55963	A	0.2857	0	C	55.94	7.459e-14	NA	5478.XP_445204.1	Belongs to the class I-like SAM-binding methyltransferase superfamily
CAS	CAGL0E00627g	NC_006028.2:56186	0	56186	G	0.1667	0	T	32.98	9.293e-09	NA	5478.XP_445715.1	Component of the SRB8-11 complex. The SRB8-11 complex is a regulatory module of the Mediator complex which is itself involved in regulation of basal and activated RNA polymerase II- dependent transcription. The SRB8-11 complex may be involved in the transcriptional repression of a subset of genes regulated by Mediator. It may inhibit the association of the Mediator complex with RNA polymerase II …
CAS	CAGL0C00517g	NC_006026.1:56589	0	56589	T	0.1429	0	A	21.69	3.199e-06	NA	5478.XP_445204.1	Belongs to the class I-like SAM-binding methyltransferase superfamily
CAS	CAGL0C00517g	NC_006026.1:56620	0	56620	A	0.1429	0	G	27.41	1.644e-07	NA	5478.XP_445204.1	Belongs to the class I-like SAM-binding methyltransferase superfamily
CAS	CAGL0C00517g	NC_006026.1:56622	0	56622	T	0.1429	0	G	27.41	1.644e-07	NA	5478.XP_445204.1	Belongs to the class I-like SAM-binding methyltransferase superfamily
CAS	CAGL0C00517g	NC_006026.1:56625	0	56625	T	0.1429	0	A	27.41	1.644e-07	NA	5478.XP_445204.1	Belongs to the class I-like SAM-binding methyltransferase superfamily
CAS	CAGL0C00517g	NC_006026.1:56630	0	56630	C	0.1429	0	T	27.41	1.644e-07	NA	5478.XP_445204.1	Belongs to the class I-like SAM-binding methyltransferase superfamily
CAS	CAGL0E00671g	NC_006028.2:62193	0	62193	A	0.1667	0	C	32.98	9.293e-09	NA	5478.XP_445717.1	Belongs to the ubiquitin-conjugating enzyme family
CAS	CAGL0H00682g	NC_006031.1:65623	0	65623	A	0.2	0	G	38.78	4.734e-10	NA	5478.XP_446828.1	glycoside hydrolase family 63
CAS	CAGL0M00594g	NC_006036.2:72520	0	72520	C	0.1429	0	T	28.27	1.056e-07	NA	5478.XP_449371.1	to Saccharomyces cerevisiae RSF2 (YJR127C) and YML081W
CAS	CAGL0B00858g	NC_005968.1:76526	0	76526	T	0.1429	0	G	29.41	5.849e-08	NA	5478.XP_445008.1	to Saccharomyces cerevisiae STE50 (YCL032W)
CAS	CAGL0J00759g	NC_006033.2:77349	0	77349	C	0.1429	0	T	26.55	2.563e-07	NA	5478.XP_447745.1	to Saccharomyces cerevisiae NUP192 (YJL039C)
CAS	CAGL0D00594g	NC_006027.1:77683	0	77683	A	0.2	0	T	38.38	5.811e-10	NA	5478.XP_445439.1	to Saccharomyces cerevisiae RXT3 (YDL076C)
CAS	CAGL0B00902g	NC_005968.1:78395	0	78395	G	0.1429	0	A	29.41	5.849e-08	NA	5478.XP_445010.1	Histidine biosynthesis trifunctional protein
CAS	CAGL0E00847g	NC_006028.2:78838	0	78838	A	0.1667	0	C	32.65	1.103e-08	NA	5478.XP_445724.2	to Saccharomyces cerevisiae SEC7 (YDR170C)
CAS	CAGL0E00891g	NC_006028.2:82280	0	82280	A	0.3333	0.01031	T	41.7	1.064e-10	48	5478.XP_445726.2	to Saccharomyces cerevisiae STB3 (YDR169C)
CAS	CAGL0M00748g	NC_006036.2:84262	0	84262	G	0.1429	0	C	28.27	1.056e-07	NA	5478.XP_449378.1	to Saccharomyces cerevisiae ECM7 (YLR443W)
CAS	CAGL0E00935g	NC_006028.2:86211	0	86211	C	0.1667	0	G	32.65	1.103e-08	NA	5478.XP_445728.1	Functions as a component of the DNA-binding general transcription factor complex TFIID and the transcription regulatory histone acetylation (HAT) complexes SAGA and SLIK. Binding of TFIID to a promoter (with or without TATA element) is the initial step in preinitiation complex (PIC) formation. TFIID plays a key role in the regulation of gene expression by RNA polymerase II through different activ…
CAS	CAGL0E00935g	NC_006028.2:86214	0	86214	C	0.1667	0	T	32.65	1.103e-08	NA	5478.XP_445728.1	Functions as a component of the DNA-binding general transcription factor complex TFIID and the transcription regulatory histone acetylation (HAT) complexes SAGA and SLIK. Binding of TFIID to a promoter (with or without TATA element) is the initial step in preinitiation complex (PIC) formation. TFIID plays a key role in the regulation of gene expression by RNA polymerase II through different activ…
CAS	CAGL0E00935g	NC_006028.2:86223	0	86223	A	0.1667	0	G	32.65	1.103e-08	NA	5478.XP_445728.1	Functions as a component of the DNA-binding general transcription factor complex TFIID and the transcription regulatory histone acetylation (HAT) complexes SAGA and SLIK. Binding of TFIID to a promoter (with or without TATA element) is the initial step in preinitiation complex (PIC) formation. TFIID plays a key role in the regulation of gene expression by RNA polymerase II through different activ…
CAS	CAGL0E00935g	NC_006028.2:86230	0	86230	A	0.1667	0	C	31.98	1.555e-08	NA	5478.XP_445728.1	Functions as a component of the DNA-binding general transcription factor complex TFIID and the transcription regulatory histone acetylation (HAT) complexes SAGA and SLIK. Binding of TFIID to a promoter (with or without TATA element) is the initial step in preinitiation complex (PIC) formation. TFIID plays a key role in the regulation of gene expression by RNA polymerase II through different activ…
CAS	CAGL0E00935g	NC_006028.2:86246	0	86246	C	0.3333	0	T	36.64	1.419e-09	NA	5478.XP_445728.1	Functions as a component of the DNA-binding general transcription factor complex TFIID and the transcription regulatory histone acetylation (HAT) complexes SAGA and SLIK. Binding of TFIID to a promoter (with or without TATA element) is the initial step in preinitiation complex (PIC) formation. TFIID plays a key role in the regulation of gene expression by RNA polymerase II through different activ…
CAS	CAGL0E00935g	NC_006028.2:86256	0	86256	C	0.1667	0	G	32.65	1.103e-08	NA	5478.XP_445728.1	Functions as a component of the DNA-binding general transcription factor complex TFIID and the transcription regulatory histone acetylation (HAT) complexes SAGA and SLIK. Binding of TFIID to a promoter (with or without TATA element) is the initial step in preinitiation complex (PIC) formation. TFIID plays a key role in the regulation of gene expression by RNA polymerase II through different activ…
CAS	CAGL0E00935g	NC_006028.2:86271	0	86271	T	0.1667	0	C	32.65	1.103e-08	NA	5478.XP_445728.1	Functions as a component of the DNA-binding general transcription factor complex TFIID and the transcription regulatory histone acetylation (HAT) complexes SAGA and SLIK. Binding of TFIID to a promoter (with or without TATA element) is the initial step in preinitiation complex (PIC) formation. TFIID plays a key role in the regulation of gene expression by RNA polymerase II through different activ…
CAS	CAGL0C00847g	NC_006026.1:87260	0	87260	T	0.3333	0.03333	C	20.51	5.938e-06	14.5	5478.XP_445219.1	some similarities with uniprot
CAS	CAGL0C00847g	NC_006026.1:87426	0	87426	A	0.5	0	T	25.96	3.483e-07	NA	5478.XP_445219.1	some similarities with uniprot
CAS	CAGL0C00847g	NC_006026.1:87427	0	87427	G	0.5	0	C	25.96	3.483e-07	NA	5478.XP_445219.1	some similarities with uniprot
CAS	CAGL0C00847g	NC_006026.1:87468	0	87468	A	0.5	0	T	27.96	1.236e-07	NA	5478.XP_445219.1	some similarities with uniprot
CAS	CAGL0C00847g	NC_006026.1:87469	0	87469	G	0.5	0	C	27.96	1.236e-07	NA	5478.XP_445219.1	some similarities with uniprot
CAS	CAGL0M00814g	NC_006036.2:91393	0	91393	T	0.2857	0.0102	C	35.74	2.26e-09	38.8	5478.XP_449381.1	Belongs to the eukaryotic ribosomal protein eS1 family
CAS	CAGL0M00814g	NC_006036.2:91582	0	91582	T	0.2857	0	C	57.09	4.169e-14	NA	5478.XP_449381.1	Belongs to the eukaryotic ribosomal protein eS1 family
CAS	CAGL0G01034g	NC_006030.1:93957	0	93957	T	0.1429	0	C	28.56	9.107e-08	NA	5478.XP_446406.1	to Saccharomyces cerevisiae GSC2 (YGR032W) and FKS1 (YLR342W)
CAS	CAGL0C00968g	NC_006026.1:98227	0	98227	C	0.4	0.01111	G	46.85	7.664e-12	59.33	5478.XP_445221.1	-
CAS	CAGL0C00968g	NC_006026.1:98230	0	98230	C	0.4	0.01111	G	46.85	7.664e-12	59.33	5478.XP_445221.1	-
CAS	CAGL0E01089g	NC_006028.2:98749	0	98749	C	0.1667	0	A	32.65	1.103e-08	NA	5478.XP_445735.1	to uniprot Q03770 Saccharomyces cerevisiae YDR160W SSY1 Component of the SPS plasma membrane amino acid sensor system (Ssy1p-Ptr3p-Ssy5p) which senses external amino acid concentration and transmits intracellular signals that result in regulation of expression of amino acid permease genes
CAS	CAGL0L00781g	NC_006035.2:99299	0	99299	A	1	0	G	42	9.127e-11	NA	5478.XP_448808.1	to Saccharomyces cerevisiae MET30 (YIL046W)
CAS	CAGL0E01111g	NC_006028.2:100486	0	100486	C	0.1667	0	T	32.65	1.103e-08	NA	5478.XP_445736.1	to Saccharomyces cerevisiae SAC3 (YDR159W)
CAS	CAGL0E01111g	NC_006028.2:100982	0	100982	G	0.3333	0.01031	A	41.7	1.064e-10	48	5478.XP_445736.1	to Saccharomyces cerevisiae SAC3 (YDR159W)
CAS	CAGL0M00924g	NC_006036.2:103583	0	103583	A	0.2857	0.0102	G	35.74	2.26e-09	38.8	5478.XP_449386.1	to Saccharomyces cerevisiae ECM30 (YLR436C)
CAS	CAGL0F00957g	NC_006029.1:104707	0	104707	A	0.3333	0	C	20.62	5.586e-06	NA	5478.XP_446015.1	to Saccharomyces cerevisiae TPD3 (YAL016W)
CAS	CAGL0D00924g	NC_006027.1:112901	0	112901	A	0.4	0	G	77.55	1.293e-18	NA	5478.XP_445454.1	to Saccharomyces cerevisiae USO1 (YDL058W)
CAS	CAGL0M00990g	NC_006036.2:114655	0	114655	G	0.2857	0	T	57.09	4.169e-14	NA	5478.XP_449389.1	to Saccharomyces cerevisiae SEN1 (YLR430W)
CAS	CAGL0E01265g	NC_006028.2:115145	0	115145	A	0.1429	0	G	27.7	1.418e-07	NA	5478.XP_445743.1	to Saccharomyces cerevisiae NUM1 (YDR150W)
CAS	CAGL0G01232g	NC_006030.1:115406	0	115406	G	0.1429	0	C	28.56	9.107e-08	NA	5478.XP_446415.1	Protease with a carboxypeptidase B-like function involved in the C-terminal processing of the lysine and arginine residues from protein precursors. Promotes cell fusion and is involved in the programmed cell death (By similarity)
CAS	CAGL0G01232g	NC_006030.1:115420	0	115420	C	0.1429	0	G	28.56	9.107e-08	NA	5478.XP_446415.1	Protease with a carboxypeptidase B-like function involved in the C-terminal processing of the lysine and arginine residues from protein precursors. Promotes cell fusion and is involved in the programmed cell death (By similarity)
CAS	CAGL0G01232g	NC_006030.1:115430	0	115430	T	0.1429	0	C	28.56	9.107e-08	NA	5478.XP_446415.1	Protease with a carboxypeptidase B-like function involved in the C-terminal processing of the lysine and arginine residues from protein precursors. Promotes cell fusion and is involved in the programmed cell death (By similarity)
CAS	CAGL0G01232g	NC_006030.1:115471	0	115471	C	0.1429	0	T	28.27	1.056e-07	NA	5478.XP_446415.1	Protease with a carboxypeptidase B-like function involved in the C-terminal processing of the lysine and arginine residues from protein precursors. Promotes cell fusion and is involved in the programmed cell death (By similarity)
CAS	CAGL0G01232g	NC_006030.1:115488	0	115488	C	0.1429	0	A	28.27	1.056e-07	NA	5478.XP_446415.1	Protease with a carboxypeptidase B-like function involved in the C-terminal processing of the lysine and arginine residues from protein precursors. Promotes cell fusion and is involved in the programmed cell death (By similarity)
CAS	CAGL0G01232g	NC_006030.1:115934	0	115934	T	0.1429	0	C	28.27	1.056e-07	NA	5478.XP_446415.1	Protease with a carboxypeptidase B-like function involved in the C-terminal processing of the lysine and arginine residues from protein precursors. Promotes cell fusion and is involved in the programmed cell death (By similarity)
CAS	CAGL0C01133g	NC_006026.1:116817	0	116817	C	1	0	G	28	1.213e-07	NA	5478.XP_445221.1	-
CAS	CAGL0D00990g	NC_006027.1:117481	0	117481	T	0.4	0	C	77.55	1.293e-18	NA	5478.XP_445457.1	Saccharomyces cerevisiae YDL057w
CAS	CAGL0C01133g	NC_006026.1:117611	0	117611	T	1	0	C	32	1.542e-08	NA	5478.XP_445221.1	-
CAS	CAGL0C01133g	NC_006026.1:117627	0	117627	C	1	0	T	32	1.542e-08	NA	5478.XP_445221.1	-
CAS	CAGL0C01133g	NC_006026.1:117633	0	117633	T	1	0	C	32	1.542e-08	NA	5478.XP_445221.1	-
CAS	CAGL0C01133g	NC_006026.1:117687	0	117687	G	1	0	C	32	1.542e-08	NA	5478.XP_445221.1	-
CAS	CAGL0C01133g	NC_006026.1:117688	0	117688	C	1	0	T	32	1.542e-08	NA	5478.XP_445221.1	-
CAS	CAGL0C01133g	NC_006026.1:117696	0	117696	T	1	0.07143	C	19.81	8.556e-06	NA	5478.XP_445221.1	-
CAS	CAGL0C01133g	NC_006026.1:117702	0	117702	A	1	0	T	32	1.542e-08	NA	5478.XP_445221.1	-
CAS	CAGL0C01133g	NC_006026.1:117705	0	117705	T	1	0.07143	C	19.81	8.556e-06	NA	5478.XP_445221.1	-
CAS	CAGL0C01133g	NC_006026.1:117708	0	117708	T	1	0	C	32	1.542e-08	NA	5478.XP_445221.1	-
CAS	CAGL0C01133g	NC_006026.1:117747	0	117747	T	1	0	C	32	1.542e-08	NA	5478.XP_445221.1	-
CAS	CAGL0C01133g	NC_006026.1:117748	0	117748	G	1	0	T	32	1.542e-08	NA	5478.XP_445221.1	-
CAS	CAGL0B01375g	NC_005968.1:124853	0	124853	G	0.2857	0.0102	A	35.74	2.26e-09	38.8	5478.XP_445029.1	to Saccharomyces cerevisiae CTR9 (YOL145C)
CAS	CAGL0K01419g	NC_006034.2:125174	0	125174	T	0.1429	0	C	27.41	1.644e-07	NA	5478.XP_448286.1	to Saccharomyces cerevisiae MTF2 (YDL044C)
CAS	CAGL0M01144g	NC_006036.2:126279	0	126279	T	0.1429	0	G	28.27	1.056e-07	NA	5478.XP_449394.1	to Saccharomyces cerevisiae MSN5 (YDR335W)
CAS	CAGL0H01287g	NC_006031.1:126539	0	126539	T	0.2	0	C	38.78	4.734e-10	NA	5478.XP_446854.1	to Saccharomyces cerevisiae SSD1 (YDR293C)
CAS	CAGL0J01353g	NC_006033.2:127405	0	127405	T	0.1429	0	C	26.55	2.563e-07	NA	5478.XP_447770.1	to Saccharomyces cerevisiae YTA12 (YMR089C)
CAS	CAGL0J01375g	NC_006033.2:128255	0	128255	T	0.1429	0	G	26.55	2.563e-07	NA	5478.XP_447771.1	to Saccharomyces cerevisiae VBA1 (YMR088C)
CAS	CAGL0F01265g	NC_006029.1:131742	0	131742	A	0.3333	0	G	20.62	5.586e-06	NA	5478.XP_446029.1	basic region leucin zipper
CAS	CAGL0A01284g	NC_005967.2:132804	0	132804	T	0.2857	0.025	C	19.95	7.952e-06	15.6	5478.XP_002999510.1	-
CAS	CAGL0A01284g	NC_005967.2:132867	0	132867	A	0.2857	0.025	G	19.95	7.952e-06	15.6	5478.XP_002999510.1	-
CAS	CAGL0A01284g	NC_005967.2:132977	0	132977	G	0.2857	0.0241	A	20.81	5.078e-06	16.2	5478.XP_002999510.1	-
CAS	CAGL0A01284g	NC_005967.2:133632	0	133632	T	0.1429	0	A	24.84	6.234e-07	NA	5478.XP_002999510.1	-
CAS	CAGL0I01672g	NC_006032.2:138756	0	138756	T	0.2	0	C	25.18	5.234e-07	NA	5478.XP_447326.1	to Saccharomyces cerevisiae HUL4 (YJR036C)
CAS	CAGL0E01485g	NC_006028.2:142180	0	142180	C	0.1429	0	T	27.41	1.644e-07	NA	5478.XP_445753.1	May be involved in a process influencing telomere capping
CAS	CAGL0J01507g	NC_006033.2:142263	0	142263	G	0.2857	0	C	53.66	2.389e-13	NA	5478.XP_447777.1	to Saccharomyces cerevisiae PDS5 (YMR076C)
CAS	CAGL0A01366g	NC_005967.2:142572	0	142572	T	0.5	0	A	28.97	7.368e-08	NA	5478.XP_002999510.1	-
CAS	CAGL0H01507g	NC_006031.1:148060	0	148060	G	0.2	0	C	39.18	3.857e-10	NA	5478.XP_446864.1	to Saccharomyces cerevisiae RSC3 (YDR303C) and RSC30 (YHR056C)
CAS	CAGL0E01573g	NC_006028.2:150028	0	150028	T	0.2857	0	A	55.37	9.978e-14	NA	5478.XP_445757.1	Saccharomyces cerevisiae YNL313c
CAS	CAGL0J01595g	NC_006033.2:152551	0	152551	TTAATAA	0.1429	0	TTAA	27.41	1.644e-07	NA	5478.XP_447780.1	Saccharomyces cerevisiae
CAS	CAGL0A01474g	NC_005967.2:153606	0	153606	G	0.5	0	C	37.97	7.171e-10	NA	5478.XP_444831.1	to Saccharomyces cerevisiae SCW11 (YGL028C)
CAS	CAGL0A01474g	NC_005967.2:153616	0	153616	G	0.5	0	C	36.97	1.198e-09	NA	5478.XP_444831.1	to Saccharomyces cerevisiae SCW11 (YGL028C)
CAS	CAGL0A01474g	NC_005967.2:153628	0	153628	T	0.5	0	C	25.96	3.483e-07	NA	5478.XP_444831.1	to Saccharomyces cerevisiae SCW11 (YGL028C)
CAS	CAGL0J01727g	NC_006033.2:158769	0	158769	C	0.2857	0.01087	G	33.45	7.33e-09	36.4	5478.XP_447815.1	Hyphally regulated cell wall protein N-terminal
CAS	CAGL0J01727g	NC_006033.2:158988	0	158988	G	0.2857	0.02198	C	23.1	1.541e-06	17.8	5478.XP_447815.1	Hyphally regulated cell wall protein N-terminal
CAS	CAGL0J01727g	NC_006033.2:158990	0	158990	C	0.2857	0.02198	T	23.1	1.541e-06	17.8	5478.XP_447815.1	Hyphally regulated cell wall protein N-terminal
CAS	CAGL0J01727g	NC_006033.2:159006	0	159006	A	0.2857	0.02128	G	23.95	9.862e-07	18.4	5478.XP_447815.1	Hyphally regulated cell wall protein N-terminal
CAS	CAGL0J01727g	NC_006033.2:159117	0	159117	G	0.2857	0	A	50.8	1.025e-12	NA	5478.XP_447815.1	Hyphally regulated cell wall protein N-terminal
CAS	CAGL0J01727g	NC_006033.2:159129	0	159129	ACTAGATGGG	1	0	ACTAGATGGGCTAGATGGG	24	9.634e-07	NA	5478.XP_447815.1	Hyphally regulated cell wall protein N-terminal
CAS	CAGL0J01727g	NC_006033.2:159141	0	159141	C	0.2857	0	A	54.23	1.786e-13	NA	5478.XP_447815.1	Hyphally regulated cell wall protein N-terminal
CAS	CAGL0J01727g	NC_006033.2:159225	0	159225	G	0.2857	0.02247	A	22.52	2.075e-06	17.4	5478.XP_447815.1	Hyphally regulated cell wall protein N-terminal
CAS	CAGL0B01727g	NC_005968.1:159491	0	159491	G	0.2857	0	A	57.09	4.169e-14	NA	5478.XP_445044.1	Saccharomyces cerevisiae YDR109c
CAS	CAGL0B01727g	NC_005968.1:160005	0	160005	A	0.1429	0	C	28.27	1.056e-07	NA	5478.XP_445044.1	Saccharomyces cerevisiae YDR109c
CAS	CAGL0G01760g	NC_006030.1:160228	0	160228	A	0.1429	0	C	28.27	1.056e-07	NA	5478.XP_446437.1	to Saccharomyces cerevisiae COG4 (YPR105C)
CAS	CAGL0M01408g	NC_006036.2:161391	0	161391	A	0.2857	0.0101	T	36.12	1.858e-09	39.2	5478.XP_449406.1	to Saccharomyces cerevisiae YCG1 (YDR325W)
CAS	CAGL0G01782g	NC_006030.1:165336	0	165336	T	0.1429	0	C	28.27	1.056e-07	NA	5478.XP_446438.1	to Saccharomyces cerevisiae FHL1 (YPR104C)
CAS	CAGL0L01507g	NC_006035.2:168236	0	168236	T	0.3333	0	C	29.3	6.188e-08	NA	5478.XP_448838.1	to Saccharomyces cerevisiae RSE1 (YML049C)
CAS	CAGL0F01793g	NC_006029.1:178660	0	178660	A	0.5	0	G	28.97	7.368e-08	NA	5478.XP_446050.1	Belongs to the sterol desaturase family
CAS	CAGL0J01848g	NC_006033.2:181365	0	181365	G	0.1429	0	A	25.7	3.996e-07	NA	5478.XP_447785.1	DNA-dependent RNA polymerase catalyzes the transcription of DNA into RNA using the four ribonucleoside triphosphates as substrates
CAS	CAGL0H02035g	NC_006031.1:182247	0	182247	A	0.1429	0	G	28.84	7.857e-08	NA	5478.XP_446883.1	Chromatin modification-related protein
CAS	CAGL0H02123g	NC_006031.1:188823	0	188823	A	0.1429	0	C	28.84	7.857e-08	NA	5478.XP_446887.1	to Saccharomyces cerevisiae NAM8 (YHR086W)
CAS	CAGL0H02123g	NC_006031.1:188826	0	188826	G	0.1429	0	C	28.84	7.857e-08	NA	5478.XP_446887.1	to Saccharomyces cerevisiae NAM8 (YHR086W)
CAS	CAGL0H02123g	NC_006031.1:188833	0	188833	G	0.1429	0	T	28.84	7.857e-08	NA	5478.XP_446887.1	to Saccharomyces cerevisiae NAM8 (YHR086W)
CAS	CAGL0H02123g	NC_006031.1:188835	0	188835	G	0.1429	0	C	28.84	7.857e-08	NA	5478.XP_446887.1	to Saccharomyces cerevisiae NAM8 (YHR086W)
CAS	CAGL0H02123g	NC_006031.1:188837	0	188837	A	0.1429	0	G	28.84	7.857e-08	NA	5478.XP_446887.1	to Saccharomyces cerevisiae NAM8 (YHR086W)
CAS	CAGL0H02123g	NC_006031.1:188838	0	188838	G	0.1429	0	T	28.84	7.857e-08	NA	5478.XP_446887.1	to Saccharomyces cerevisiae NAM8 (YHR086W)
CAS	CAGL0H02123g	NC_006031.1:188991	0	188991	G	0.1429	0	A	28.84	7.857e-08	NA	5478.XP_446887.1	to Saccharomyces cerevisiae NAM8 (YHR086W)
CAS	CAGL0K02145g	NC_006034.2:191150	0	191150	A	0.1429	0	C	28.27	1.056e-07	NA	5478.XP_448318.1	Saccharomyces cerevisiae YER130C
CAS	CAGL0H02189g	NC_006031.1:199134	0	199134	G	0.5	0.02439	GGCCTTCTTGTCTTTCTTGTCTTTCTTGTCTTTCTTGTCTTTCTTGT	26.5	2.638e-07	40	5478.XP_446890.1	-
CAS	CAGL0H02189g	NC_006031.1:199136	0	199136	A	0.1429	0	C	28.56	9.107e-08	NA	5478.XP_446890.1	-
CAS	CAGL0H02189g	NC_006031.1:199191	0	199191	C	0.1667	0	T	28.31	1.031e-07	NA	5478.XP_446890.1	-
CAS	CAGL0K02277g	NC_006034.2:204011	0	204011	T	0.1429	0	C	28.27	1.056e-07	NA	5478.XP_448324.1	to Saccharomyces cerevisiae DSE1 (YER124C)
CAS	CAGL0G02299g	NC_006030.1:204168	0	204168	A	0.1429	0	T	28.27	1.056e-07	NA	5478.XP_446462.1	to Saccharomyces cerevisiae PRP16 (YKR086W)
CAS	CAGL0K02299g	NC_006034.2:207519	0	207519	A	0.1429	0	G	28.27	1.056e-07	NA	5478.XP_448325.1	to Saccharomyces cerevisiae YCK3 (YER123W)
CAS	CAGL0K02343g	NC_006034.2:210286	0	210286	A	0.1429	0	C	28.27	1.056e-07	NA	5478.XP_448327.1	Saccharomyces cerevisiae YPR022c
CAS	CAGL0B02211g	NC_005968.1:211771	0	211771	C	0.1429	0	T	28.27	1.056e-07	NA	5478.XP_445066.1	to Saccharomyces cerevisiae CCH1 (YGR217W)
CAS	CAGL0M01804g	NC_006036.2:212886	0	212886	T	0.1429	0	A	28.27	1.056e-07	NA	5478.XP_449423.1	RNA-binding component of the eukaryotic translation initiation factor 3 (eIF-3) complex, which is involved in protein synthesis of a specialized repertoire of mRNAs and, together with other initiation factors, stimulates binding of mRNA and methionyl-tRNAi to the 40S ribosome. The eIF-3 complex specifically targets and initiates translation of a subset of mRNAs involved in cell proliferation
CAS	CAGL0M01804g	NC_006036.2:212913	0	212913	A	0.1429	0	T	28.27	1.056e-07	NA	5478.XP_449423.1	RNA-binding component of the eukaryotic translation initiation factor 3 (eIF-3) complex, which is involved in protein synthesis of a specialized repertoire of mRNAs and, together with other initiation factors, stimulates binding of mRNA and methionyl-tRNAi to the 40S ribosome. The eIF-3 complex specifically targets and initiates translation of a subset of mRNAs involved in cell proliferation
CAS	CAGL0A02024g	NC_005967.2:213856	0	213856	G	0.3333	0	T	26.63	2.459e-07	NA	5478.XP_444853.1	to Saccharomyces cerevisiae LAG2 (YOL025W)
CAS	CAGL0B02233g	NC_005968.1:214964	0	214964	G	0.1429	0	A	28.27	1.056e-07	NA	5478.XP_445067.1	to Saccharomyces cerevisiae GPI1 (YGR216C)
CAS	CAGL0D02112g	NC_006027.1:216810	0	216810	C	0.3333	0.009901	T	43.48	4.281e-11	50	5478.XP_445506.1	Cleaves proteins, imported into the mitochondrion, to their mature size. While most mitochondrial precursor proteins are processed to the mature form in one step by mitochondrial processing peptidase (MPP), the sequential cleavage by MIP of an octapeptide after initial processing by MPP is a required step for a subgroup of nuclear-encoded precursor proteins destined for the matrix or the inner me…
CAS	CAGL0D02150g	NC_006027.1:221543	0	221543	A	0.3333	0	G	68.62	1.196e-16	NA	5478.XP_002999529.1	to Saccharomyces cerevisiae SMX2 (YFL017W-A)
CAS	CAGL0L01903g	NC_006035.2:224309	0	224309	T	0.6667	0	C	57.27	3.799e-14	NA	5478.XP_448852.1	Glucose-responsive transcription factor that regulates expression of several glucose transporter (HXT) genes in response to glucose. In the absence of glucose, it functions as a transcriptional repressor, whereas high concentrations of glucose cause it to function as a transcriptional activator. In cells growing on low levels of glucose, has a neutral role, neither repressing nor activating trans…
CAS	CAGL0H02497g	NC_006031.1:228478	0	228478	A	0.1429	0	G	29.13	6.779e-08	NA	5478.XP_446904.1	to Saccharomyces cerevisiae GFD1 (YMR255W)
CAS	CAGL0B02387g	NC_005968.1:228608	0	228608	C	0.1429	0	G	28.56	9.107e-08	NA	5478.XP_445074.1	to Saccharomyces cerevisiae NGL3 (YML118W) and NGL2 (YMR285C)
CAS	CAGL0B02387g	NC_005968.1:228623	0	228623	A	0.1429	0	G	28.56	9.107e-08	NA	5478.XP_445074.1	to Saccharomyces cerevisiae NGL3 (YML118W) and NGL2 (YMR285C)
CAS	CAGL0F02387g	NC_006029.1:229310	0	229310	C	0.5	0	G	28.97	7.368e-08	NA	5478.XP_446074.1	to Saccharomyces cerevisiae PHO87 (YCR037C) and PHO90 (YJL198W)
CAS	CAGL0B02409g	NC_005968.1:230326	0	230326	T	0.1429	0	C	28.56	9.107e-08	NA	5478.XP_445075.1	Saccharomyces cerevisiae YML119w
CAS	CAGL0D02266g	NC_006027.1:233058	0	233058	A	0.1667	0	G	33.98	5.556e-09	NA	5478.XP_445513.1	Saccharomyces cerevisiae YOR352W
CAS	CAGL0M01914g	NC_006036.2:234789	0	234789	C	0.2857	0.0102	G	35.74	2.26e-09	38.8	5478.XP_449428.1	Tetratricopeptide repeats
CAS	CAGL0G02563g	NC_006030.1:236153	0	236153	G	0.1429	0	T	28.27	1.056e-07	NA	5478.XP_446474.1	ubiquitinyl hydrolase activity
CAS	CAGL0G02585g	NC_006030.1:239944	0	239944	C	0.2857	0.0102	T	35.74	2.26e-09	38.8	5478.XP_446475.1	to Saccharomyces cerevisiae LYS12 (YIL094C)
CAS	CAGL0H02673g	NC_006031.1:243994	0	243994	T	0.1429	0	C	28.84	7.857e-08	NA	5478.XP_446911.1	to Saccharomyces cerevisiae UTP30 (YKR060W)
CAS	CAGL0L02057g	NC_006035.2:244638	0	244638	C	0.3333	0	G	22.63	1.965e-06	NA	5478.XP_448859.1	to Saccharomyces cerevisiae TFA1 (YKL028W)
CAS	CAGL0L02057g	NC_006035.2:244659	0	244659	C	0.3333	0	G	22.63	1.965e-06	NA	5478.XP_448859.1	to Saccharomyces cerevisiae TFA1 (YKL028W)
CAS	CAGL0K02695g	NC_006034.2:245087	0	245087	A	0.1429	0	G	28.84	7.857e-08	NA	5478.XP_448342.1	to Saccharomyces cerevisiae SHU1 (YHL006C)
CAS	CAGL0C02431g	NC_006026.1:245713	0	245713	A	0.4	0.01299	T	39.9	2.669e-10	50.67	5478.XP_445282.1	to Saccharomyces cerevisiae FIR1 (YER032W)
CAS	CAGL0C02431g	NC_006026.1:245714	0	245714	G	0.4	0.01299	T	39.9	2.669e-10	50.67	5478.XP_445282.1	to Saccharomyces cerevisiae FIR1 (YER032W)
CAS	CAGL0F02519g	NC_006029.1:245718	0	245718	C	0.5	0	T	28.97	7.368e-08	NA	5478.XP_446079.1	Saccharomyces cerevisiae YJL206c
CAS	CAGL0J02508g	NC_006033.2:247422	0	247422	C	1	0	T	28	1.213e-07	NA	5478.XP_447814.1	structural constituent of cuticle
CAS	CAGL0J02508g	NC_006033.2:247443	0	247443	C	0.3333	0	T	39.31	3.614e-10	NA	5478.XP_447814.1	structural constituent of cuticle
CAS	CAGL0J02508g	NC_006033.2:247457	0	247457	T	0.3333	0	C	39.31	3.614e-10	NA	5478.XP_447814.1	structural constituent of cuticle
CAS	CAGL0J02508g	NC_006033.2:247460	0	247460	G	0.3333	0	C	39.31	3.614e-10	NA	5478.XP_447814.1	structural constituent of cuticle
CAS	CAGL0J02508g	NC_006033.2:247466	0	247466	T	0.3333	0	A	39.31	3.614e-10	NA	5478.XP_447814.1	structural constituent of cuticle
CAS	CAGL0J02508g	NC_006033.2:247548	0	247548	C	1	0	A	30	4.32e-08	NA	5478.XP_447814.1	structural constituent of cuticle
CAS	CAGL0M02035g	NC_006036.2:248060	0	248060	C	0.2857	0	T	57.09	4.169e-14	NA	5478.XP_449434.1	DNA Polymerase
CAS	CAGL0H02739g	NC_006031.1:248888	0	248888	A	0.2857	0	T	58.23	2.33e-14	NA	5478.XP_446914.1	Belongs to the peptidase M16 family
CAS	CAGL0I02838g	NC_006032.2:249057	0	249057	A	0.2857	0	G	58.8	1.743e-14	NA	5478.XP_447374.1	to Saccharomyces cerevisiae AZF1 (YOR113W)
CAS	CAGL0D02442g	NC_006027.1:249954	0	249954	C	0.3333	0	T	68.62	1.196e-16	NA	5478.XP_445521.1	to Saccharomyces cerevisiae LEM3 (YNL323W)
CAS	CAGL0J02530g	NC_006033.2:251043	0	251043	G	0.3333	0	A	38.64	5.086e-10	NA	5478.XP_447815.1	Hyphally regulated cell wall protein N-terminal
CAS	CAGL0J02530g	NC_006033.2:251067	0	251067	G	1	0	T	30	4.32e-08	NA	5478.XP_447815.1	Hyphally regulated cell wall protein N-terminal
CAS	CAGL0G02739g	NC_006030.1:253493	0	253493	T	0.2857	0	C	57.09	4.169e-14	NA	5478.XP_446482.1	to Saccharomyces cerevisiae XBP1 (YIL101C)
CAS	CAGL0H02783g	NC_006031.1:254405	0	254405	A	0.1667	0	AGAGACTGTTAGCCCGGCCACACAGCATAAGTCCAC	27.98	1.225e-07	NA	5478.XP_446915.1	to Saccharomyces cerevisiae NET1 (YJL076W) and TOF2 (YKR010C)
CAS	CAGL0J02552g	NC_006033.2:256016	0	256016	A	0.1667	0	C	24.98	5.796e-07	NA	5478.XP_447816.1	Hyphally regulated cell wall protein N-terminal
CAS	CAGL0M02123g	NC_006036.2:256184	0	256184	A	0.1429	0	G	28.27	1.056e-07	NA	5478.XP_449438.1	Saccharomyces cerevisiae YPL158C
CAS	CAGL0J02640g	NC_006033.2:262085	0	262085	G	0.3333	0	A	50.6	1.133e-12	NA	5478.XP_447819.1	to Saccharomyces cerevisiae RSC8 (YFR037C)
CAS	CAGL0A02475g	NC_005967.2:265826	0	265826	T	0.25	0	C	48.98	2.579e-12	NA	5478.XP_444871.1	Translation factor specific for subunit 6 of the mitochondrial ATPase. Required for assembly of the CF(0) component of the ATPase (By similarity)
CAS	CAGL0B02794g	NC_005968.1:269418	0	269418	A	0.1429	0	G	28.56	9.107e-08	NA	5478.XP_445093.1	Belongs to the lyase 1 family. Adenylosuccinate lyase subfamily
CAS	CAGL0J02816g	NC_006033.2:276945	0	276945	C	0.1667	0	T	24.98	5.796e-07	NA	5478.XP_447826.1	to Saccharomyces cerevisiae TPA1 (YER049W)
CAS	CAGL0F02849g	NC_006029.1:277714	0	277714	G	0.5	0	A	27.96	1.236e-07	NA	5478.XP_446094.1	to Saccharomyces cerevisiae YDR412W
CAS	CAGL0L02453g	NC_006035.2:279504	0	279504	C	0.3333	0	G	22.63	1.965e-06	NA	5478.XP_448877.1	Saccharomyces cerevisiae YEL007W
CAS	CAGL0B02948g	NC_005968.1:289012	0	289012	C	0.2857	0	T	58.23	2.33e-14	NA	5478.XP_445100.1	Debaryomyces hansenii and CA4636 IPF1520 Candida albicans
CAS	CAGL0J03014g	NC_006033.2:290409	0	290409	A	0.1667	0	G	24.98	5.796e-07	NA	5478.XP_447835.1	ancestral locus Anc_7.246
CAS	CAGL0F03003g	NC_006029.1:291219	0	291219	GCCCA	0.3333	0	GCCCAAGCAGCATCAATCCCA	59.94	9.769e-15	NA	5478.XP_446100.1	Some similarities with uniprot P41809 Saccharomyces cerevisiae YDR420W HKR1 Serine threonine rich cell surface protein that contains an EF hand motif involved in the regulation of cell wall beta-1 3 glucan synthesis and bud site selection overexpression confers resistance to Hansenula mrakii killer toxin HM-1
CAS	CAGL0B02970g	NC_005968.1:292059	0	292059	CT	0.1429	0	CTAT	28.84	7.857e-08	NA	5478.XP_445101.1	Debaryomyces hansenii and CA4636 IPF1520 Candida albicans
CAS	CAGL0B02970g	NC_005968.1:292179	0	292179	A	0.2857	0	G	58.23	2.33e-14	NA	5478.XP_445101.1	Debaryomyces hansenii and CA4636 IPF1520 Candida albicans
CAS	CAGL0G03179g	NC_006030.1:296471	0	296471	T	0.2857	0.01075	C	33.83	6.024e-09	36.8	5478.XP_446501.1	to Saccharomyces cerevisiae ASK10 (YGR097W) and YPR115W
CAS	CAGL0E03245g	NC_006028.2:300468	0	300468	T	0.1429	0	A	27.98	1.224e-07	NA	5478.XP_445830.1	to Saccharomyces cerevisiae NSR1 (YGR159C)
CAS	CAGL0E03245g	NC_006028.2:300473	0	300473	A	0.1429	0	G	27.98	1.224e-07	NA	5478.XP_445830.1	to Saccharomyces cerevisiae NSR1 (YGR159C)
CAS	CAGL0H03245g	NC_006031.1:303410	0	303410	T	0.2857	0	C	55.94	7.459e-14	NA	5478.XP_446934.1	to Saccharomyces cerevisiae SCY1 (YGL083W)
CAS	CAGL0H03245g	NC_006031.1:304975	0	304975	A	0.1429	0	C	27.7	1.418e-07	NA	5478.XP_446934.1	to Saccharomyces cerevisiae SCY1 (YGL083W)
CAS	CAGL0B03091g	NC_005968.1:305193	0	305193	A	0.1429	0	G	28.84	7.857e-08	NA	5478.XP_445107.1	to Saccharomyces cerevisiae BUD9 (YGR041W) and BUD8 (YLR353W)
CAS	CAGL0I03608g	NC_006032.2:307658	0	307658	A	0.2857	0	C	58.8	1.743e-14	NA	5478.XP_447405.1	to Saccharomyces cerevisiae SAS10 (YDL153C)
CAS	CAGL0I03652g	NC_006032.2:310927	0	310927	C	0.2857	0.009901	A	36.88	1.256e-09	40	5478.XP_447407.1	Involved in autophagy and cytoplasm to vacuole transport (Cvt) vesicle formation. Plays a key role in the organization of the preautophagosomal structure phagophore assembly site (PAS), the nucleating site for formation of the sequestering vesicle
CAS	CAGL0C03201g	NC_006026.1:316988	0	316988	T	0.4	0.01299	G	39.9	2.669e-10	50.67	5478.XP_445315.1	May be involved in recycling of membrane proteins between an endocytic compartment and the TGN
CAS	CAGL0I03718g	NC_006032.2:318676	0	318676	C	0.2857	0	T	58.8	1.743e-14	NA	5478.XP_447410.1	The coatomer is a cytosolic protein complex that binds to dilysine motifs and reversibly associates with Golgi non- clathrin-coated vesicles, which further mediate biosynthetic protein transport from the ER, via the Golgi up to the trans Golgi network
CAS	CAGL0I03718g	NC_006032.2:318930	0	318930	A	0.2857	0	G	58.8	1.743e-14	NA	5478.XP_447410.1	The coatomer is a cytosolic protein complex that binds to dilysine motifs and reversibly associates with Golgi non- clathrin-coated vesicles, which further mediate biosynthetic protein transport from the ER, via the Golgi up to the trans Golgi network
CAS	CAGL0I03740g	NC_006032.2:322746	0	322746	T	0.1429	0	C	29.13	6.779e-08	NA	5478.XP_447411.1	Saccharomyces cerevisiae YDL144c
CAS	CAGL0K03487g	NC_006034.2:324211	0	324211	A	0.1429	0	G	29.41	5.849e-08	NA	5478.XP_448376.1	Belongs to the TRAFAC class myosin-kinesin ATPase superfamily. Myosin family
CAS	CAGL0M02893g	NC_006036.2:328370	0	328370	T	0.2857	0.01031	C	35.35	2.75e-09	38.4	5478.XP_449472.1	to Saccharomyces cerevisiae SYP1 (YCR030C)
CAS	CAGL0K03531g	NC_006034.2:329151	0	329151	C	0.1429	0	T	29.41	5.849e-08	NA	5478.XP_448378.1	to Saccharomyces cerevisiae MED11 (YMR112C)
CAS	CAGL0G03465g	NC_006030.1:336190	0	336190	G	0.1429	0	C	26.55	2.563e-07	NA	5478.XP_446514.1	to Saccharomyces cerevisiae LSM4 (YER112W)
CAS	CAGL0G03465g	NC_006030.1:336278	0	336278	G	0.2	0	A	25.18	5.234e-07	NA	5478.XP_446514.1	to Saccharomyces cerevisiae LSM4 (YER112W)
CAS	CAGL0E03630g	NC_006028.2:336723	0	336723	A	0.1429	0	C	28.56	9.107e-08	NA	5478.XP_445844.1	to Saccharomyces cerevisiae RIM4 (YHL024W)
CAS	CAGL0I03872g	NC_006032.2:338702	0	338702	A	0.1429	0	G	28.56	9.107e-08	NA	5478.XP_447417.1	Belongs to the major facilitator superfamily. Sugar transporter (TC 2.A.1.1) family
CAS	CAGL0B03421g	NC_005968.1:339754	0	339754	C	0.2857	0	G	58.23	2.33e-14	NA	5478.XP_445120.1	to Saccharomyces cerevisiae HAP1 (YLR256W)
CAS	CAGL0H03685g	NC_006031.1:340581	0	340581	T	0.1429	0	C	27.7	1.418e-07	NA	5478.XP_446954.1	to Saccharomyces cerevisiae CBF5 (YLR175W)
CAS	CAGL0L02893g	NC_006035.2:341741	0	341741	G	0.1429	0	A	27.7	1.418e-07	NA	5478.XP_448897.1	Genetic interactor of prohibitins 3, mitochondrial
CAS	CAGL0C03399g	NC_006026.1:342104	0	342104	C	0.1667	0	A	29.65	5.179e-08	NA	5478.XP_445324.1	to Saccharomyces cerevisiae POP2 (YNR052C)
CAS	CAGL0B03465g	NC_005968.1:344431	0	344431	T	0.1429	0	C	28.84	7.857e-08	NA	5478.XP_445122.1	Belongs to the peroxisomal membrane protein PXMP2 4 family
CAS	CAGL0H03751g	NC_006031.1:347084	0	347084	G	0.2857	0.01042	A	34.97	3.345e-09	38	5478.XP_446957.1	to Saccharomyces cerevisiae RFX1 (YLR176C)
CAS	CAGL0F03553g	NC_006029.1:347404	0	347404	A	0.1667	0	G	31.98	1.555e-08	NA	5478.XP_446124.1	Belongs to the cytochrome b5 family
CAS	CAGL0G03619g	NC_006030.1:350543	0	350543	C	0.3333	0	T	37.24	1.044e-09	NA	5478.XP_446521.1	to Saccharomyces cerevisiae AVT5 (YBL089W) and AVT6 (YER119C)
CAS	CAGL0M03091g	NC_006036.2:351176	0	351176	T	0.1667	0	C	29.32	6.151e-08	NA	5478.XP_449481.1	tRNA ligase
CAS	CAGL0F03597g	NC_006029.1:352024	0	352024	A	0.1667	0	C	31.98	1.555e-08	NA	5478.XP_446126.1	to Saccharomyces cerevisiae SPT14 (YPL175W)
CAS	CAGL0E03762g	NC_006028.2:352224	0	352224	G	0.1667	0	T	33.32	7.828e-09	NA	5478.XP_445850.1	to Saccharomyces cerevisiae RIM101 (YHL027W)
CAS	CAGL0A03498g	NC_005967.2:358095	0	358095	G	0.2	0	A	39.58	3.142e-10	NA	5478.XP_444920.1	to Saccharomyces cerevisiae MLH2 (YLR035C)
CAS	CAGL0K03861g	NC_006034.2:361165	0	361165	T	0.2857	0	C	59.38	1.303e-14	NA	5478.XP_448393.1	to Saccharomyces cerevisiae RRB1 (YMR131C)
CAS	CAGL0H03861g	NC_006031.1:361738	0	361738	A	0.2857	0	G	55.94	7.459e-14	NA	5478.XP_446962.1	to Saccharomyces cerevisiae GBP2 (YCL011C) and HRB1 (YNL004W)
CAS	CAGL0A03564g	NC_005967.2:363399	0	363399	C	0.1667	0	T	32.98	9.293e-09	NA	5478.XP_444922.1	to Saccharomyces cerevisiae RIC1 (YLR039C)
CAS	CAGL0E03894g	NC_006028.2:368394	0	368394	C	0.1667	0	A	32.98	9.293e-09	NA	5478.XP_445856.1	to Saccharomyces cerevisiae FPS1 (YLL043W)
CAS	CAGL0H03949g	NC_006031.1:368938	0	368938	C	0.2857	0	T	55.94	7.459e-14	NA	5478.XP_446966.1	May function in recognizing stalled ribosomes and triggering endonucleolytic cleavage of the mRNA, a mechanism to release non-functional ribosomes and degrade damaged mRNAs
CAS	CAGL0L03201g	NC_006035.2:369191	0	369191	T	0.2857	0	G	55.94	7.459e-14	NA	5478.XP_448911.1	as an adapter protein required to form mitochondrial fission complexes. Formation of these complexes is required to promote constriction and fission of the mitochondrial compartment at a late step in mitochondrial division (By similarity)
CAS	CAGL0F03817g	NC_006029.1:371873	0	371873	C	0.3333	0	T	64.61	9.116e-16	NA	5478.XP_446136.1	Saccharomyces cerevisiae YMR210W
CAS	CAGL0E03916g	NC_006028.2:373147	0	373147	T	0.3333	0	C	66.61	3.302e-16	NA	5478.XP_445857.1	Belongs to the FGGY kinase family
CAS	CAGL0B03773g	NC_005968.1:374097	0	374097	A	0.1429	0	G	28.84	7.857e-08	NA	5478.XP_445134.1	to Saccharomyces cerevisiae HIP1 (YGR191W)
CAS	CAGL0K04037g	NC_006034.2:375361	0	375361	C	0.2857	0	T	59.38	1.303e-14	NA	5478.XP_448401.1	to Saccharomyces cerevisiae GSC2 (YGR032W) and FKS1 (YLR342W)
CAS	CAGL0B03773g	NC_005968.1:375585	0	375585	C	0.1429	0	A	28.84	7.857e-08	NA	5478.XP_445134.1	to Saccharomyces cerevisiae HIP1 (YGR191W)
CAS	CAGL0B03883g	NC_005968.1:383972	0	383972	T	0.1429	0	C	28.84	7.857e-08	NA	5478.XP_445139.1	Belongs to the mitochondrial carrier (TC 2.A.29) family
CAS	CAGL0D03828g	NC_006027.1:383998	0	383998	G	0.1429	0	T	29.13	6.779e-08	NA	5478.XP_445582.1	Component of the Mediator complex, a coactivator involved in the regulated transcription of nearly all RNA polymerase II-dependent genes. Mediator functions as a bridge to convey information from gene-specific regulatory proteins to the basal RNA polymerase II transcription machinery
CAS	CAGL0E04004g	NC_006028.2:384292	0	384292	G	0.1667	0	A	32.98	9.293e-09	NA	5478.XP_445861.1	to Saccharomyces cerevisiae MUP3 (YHL036W)
CAS	CAGL0J04048g	NC_006033.2:384331	0	384331	T	0.1667	0	C	27.98	1.225e-07	NA	5478.XP_447881.1	Scaffold protein for the de novo synthesis of iron- sulfur (Fe-S) clusters within mitochondria, which is required for maturation of both mitochondrial and cytoplasmic 2Fe-2S and 4Fe-4S proteins
CAS	CAGL0K04213g	NC_006034.2:389316	0	389316	T	0.2857	0	A	59.38	1.303e-14	NA	5478.XP_448408.1	Saccharomyces cerevisiae YGR042w
CAS	CAGL0D03894g	NC_006027.1:389558	0	389558	T	0.2857	0.009901	A	36.88	1.256e-09	40	5478.XP_445585.1	to Saccharomyces cerevisiae PRO1 (YDR300C) and YHR033W
CAS	CAGL0E04070g	NC_006028.2:389580	0	389580	T	0.3333	0	C	66.61	3.302e-16	NA	5478.XP_445864.1	Saccharomyces cerevisiae YHL039W
CAS	CAGL0I04378g	NC_006032.2:392149	0	392149	G	0.1429	0	A	28.56	9.107e-08	NA	5478.XP_447439.1	to Saccharomyces cerevisiae YUR1 (YJL139C) and KTR2 (YKR061W)
CAS	CAGL0A03872g	NC_005967.2:393045	0	393045	TTGT	1	0	TTGTGGCTGCTGCTGCTGCTGCTGTTGTTGTTGTTGCTGCTGT	24	9.634e-07	NA	5478.XP_444934.1	to Saccharomyces cerevisiae ENT1 (YDL161W) and ENT2 (YLR206W)
CAS	CAGL0A03872g	NC_005967.2:393071	0	393071	A	0.2	0	G	37.98	7.134e-10	NA	5478.XP_444934.1	to Saccharomyces cerevisiae ENT1 (YDL161W) and ENT2 (YLR206W)
CAS	CAGL0A03872g	NC_005967.2:393089	0	393089	A	0.1667	0	G	32.98	9.293e-09	NA	5478.XP_444934.1	to Saccharomyces cerevisiae ENT1 (YDL161W) and ENT2 (YLR206W)
CAS	CAGL0L03454g	NC_006035.2:393782	0	393782	A	0.1429	0	T	28.27	1.056e-07	NA	5478.XP_448923.1	to uniprot P12954 Saccharomyces cerevisiae YJL092W HPR5 DNA helicase and DNA-dependent ATPase involved in DNA repair required for proper timing of commitment to meiotic recombination and the transition from Meiosis I to Meiosis II potential Cdc28p substrate
CAS	CAGL0L03454g	NC_006035.2:394120	0	394120	A	0.1429	0	G	28.27	1.056e-07	NA	5478.XP_448923.1	to uniprot P12954 Saccharomyces cerevisiae YJL092W HPR5 DNA helicase and DNA-dependent ATPase involved in DNA repair required for proper timing of commitment to meiotic recombination and the transition from Meiosis I to Meiosis II potential Cdc28p substrate
CAS	CAGL0A03927g	NC_005967.2:397813	0	397813	G	0.1667	0	C	33.98	5.556e-09	NA	5478.XP_444937.1	to Saccharomyces cerevisiae MSS51 (YLR203C)
CAS	CAGL0D03982g	NC_006027.1:398679	0	398679	T	0.2857	0	C	58.8	1.743e-14	NA	5478.XP_445589.1	Belongs to the aldehyde dehydrogenase family
CAS	CAGL0E04136g	NC_006028.2:398893	0	398893	C	0.3333	0.0102	T	42.15	8.473e-11	48.5	5478.XP_445867.1	to Saccharomyces cerevisiae MAK10 (YEL053C)
CAS	CAGL0J04268g	NC_006033.2:400834	0	400834	G	0.3333	0.01205	A	35.47	2.596e-09	41	5478.XP_447891.1	to Saccharomyces cerevisiae ACH1 (YBL015W)
CAS	CAGL0L03498g	NC_006035.2:401806	0	401806	C	0.1429	0	A	28.27	1.056e-07	NA	5478.XP_448925.1	to Saccharomyces cerevisiae KHA1 (YJL094C)
CAS	CAGL0D04114g	NC_006027.1:407220	0	407220	A	0.1429	0	C	29.13	6.779e-08	NA	5478.XP_445595.1	belongs to the flavoprotein pyridine nucleotide cytochrome reductase family
CAS	CAGL0E04268g	NC_006028.2:407796	0	407796	T	0.1667	0	A	33.32	7.828e-09	NA	5478.XP_445873.1	Saccharomyces cerevisiae YML037C
CAS	CAGL0E04268g	NC_006028.2:407810	0	407810	T	0.1667	0	G	27.65	1.456e-07	NA	5478.XP_445873.1	Saccharomyces cerevisiae YML037C
CAS	CAGL0E04268g	NC_006028.2:407811	0	407811	T	0.1667	0	A	27.65	1.456e-07	NA	5478.XP_445873.1	Saccharomyces cerevisiae YML037C
CAS	CAGL0E04268g	NC_006028.2:407838	0	407838	T	0.1667	0	A	31.65	1.846e-08	NA	5478.XP_445873.1	Saccharomyces cerevisiae YML037C
CAS	CAGL0D04114g	NC_006027.1:408756	0	408756	A	0.2857	0	G	58.8	1.743e-14	NA	5478.XP_445595.1	belongs to the flavoprotein pyridine nucleotide cytochrome reductase family
CAS	CAGL0B04213g	NC_005968.1:412692	0	412692	A	0.1429	0	T	28.84	7.857e-08	NA	5478.XP_445153.1	to Saccharomyces cerevisiae ASK10 (YGR097W) and YPR115W
CAS	CAGL0J04378g	NC_006033.2:413776	0	413776	C	0.1667	0	T	26.31	2.903e-07	NA	5478.XP_447896.1	to Saccharomyces cerevisiae RFT1 (YBL020W)
CAS	CAGL0L03608g	NC_006035.2:414403	0	414403	G	0.2857	0.0101	T	36.12	1.858e-09	39.2	5478.XP_448930.1	to Saccharomyces cerevisiae CHS6 (YJL099W) and BCH2 (YKR027W)
CAS	CAGL0C04257g	NC_006026.1:415573	0	415573	T	0.1667	0	C	30.98	2.603e-08	NA	5478.XP_445361.1	Belongs to the FPP GGPP synthase family
CAS	CAGL0E04334g	NC_006028.2:416032	0	416032	C	0.1667	0	A	31.65	1.846e-08	NA	5478.XP_445876.1	Belongs to the cytochrome P450 family
CAS	CAGL0K04389g	NC_006034.2:418089	0	418089	G	0.2857	0.009804	A	37.26	1.033e-09	40.4	5478.XP_448416.1	to Saccharomyces cerevisiae RSC1 (YGR056W) and RSC2 (YLR357W)
CAS	CAGL0B04279g	NC_005968.1:418992	0	418992	C	0.1429	0	G	28.84	7.857e-08	NA	5478.XP_445156.1	Saccharomyces cerevisiae YBR030w
CAS	CAGL0D04268g	NC_006027.1:419931	0	419931	T	0.1429	0	C	28.84	7.857e-08	NA	5478.XP_445601.1	to Saccharomyces cerevisiae CTF18 (YMR078C)
CAS	CAGL0E04378g	NC_006028.2:421359	0	421359	T	0.3333	0	G	63.95	1.279e-15	NA	5478.XP_445878.1	Saccharomyces cerevisiae YHR009C
CAS	CAGL0H04477g	NC_006031.1:423511	0	423511	A	0.1429	0	T	28.27	1.056e-07	NA	5478.XP_446989.1	Belongs to the cation transport ATPase (P-type) (TC 3.A.3) family. Type IV subfamily
CAS	CAGL0B04323g	NC_005968.1:423635	0	423635	G	0.2857	0.009804	A	37.26	1.033e-09	40.4	5478.XP_445158.1	Catalyzes the NADPH-dependent reduction of trans-2-enoyl thioesters in mitochondrial fatty acid synthesis (fatty acid synthesis type II). Fatty acid chain elongation in mitochondria uses acyl carrier protein (ACP) as an acyl group carrier, but the enzyme accepts both ACP and CoA thioesters as substrates in vitro. Required for respiration and the maintenance of the mitochondrial compartment
CAS	CAGL0E04444g	NC_006028.2:426101	0	426101	G	0.3333	0.01064	C	40.36	2.107e-10	46.5	5478.XP_445881.1	to Saccharomyces cerevisiae ARD1 (YHR013C)
CAS	CAGL0A04411g	NC_005967.2:434129	0	434129	C	0.2857	0	A	58.8	1.743e-14	NA	5478.XP_444959.1	to Saccharomyces cerevisiae SKT5 (YBL061C) and SHC1 (YER096W)
CAS	CAGL0H04609g	NC_006031.1:437791	0	437791	A	0.2857	0.0102	G	35.74	2.26e-09	38.8	5478.XP_446995.1	Serine threonine protein kinase which activates checkpoint signaling upon genotoxic stresses such as ionizing radiation (IR), ultraviolet light (UV), or DNA replication stalling, thereby acting as a DNA damage sensor. Recognizes the substrate consensus sequence ST -Q. Phosphorylates histone H2A to form H2AS128ph (gamma-H2A) at sites of DNA damage, involved in the regulation of DNA damage response…
CAS	CAGL0J04598g	NC_006033.2:438070	0	438070	C	0.3333	0	A	53.27	2.91e-13	NA	5478.XP_447906.1	to Saccharomyces cerevisiae URA4 (YLR420W)
CAS	CAGL0F04389g	NC_006029.1:439099	0	439099	A	0.3333	0	G	66.61	3.302e-16	NA	5478.XP_446162.1	Adaptins are components of the adaptor complexes which link clathrin to receptors in coated vesicles. Clathrin-associated protein complexes are believed to interact with the cytoplasmic tails of membrane proteins, leading to their selection and concentration
CAS	CAGL0A04455g	NC_005967.2:439143	0	439143	T	0.2857	0	C	58.8	1.743e-14	NA	5478.XP_444961.1	to Saccharomyces cerevisiae SEF1 (YBL066C)
CAS	CAGL0L03806g	NC_006035.2:441028	0	441028	G	0.1429	0	A	28.84	7.857e-08	NA	5478.XP_448939.1	to Saccharomyces cerevisiae NOP15 (YNL110C)
CAS	CAGL0J04642g	NC_006033.2:441674	0	441674	A	0.1667	0	G	26.31	2.903e-07	NA	5478.XP_447908.1	Belongs to the DOCK family
CAS	CAGL0M03971g	NC_006036.2:443221	0	443221	C	0.3333	0.01235	A	34.57	4.101e-09	40	5478.XP_449519.1	Saccharomyces cerevisiae YNL311C
CAS	CAGL0G04697g	NC_006030.1:447179	0	447179	G	0.5	0	T	33.97	5.595e-09	NA	5478.XP_446564.1	to Saccharomyces cerevisiae VPS3 (YDR495C)
CAS	CAGL0D04576g	NC_006027.1:448588	0	448588	A	0.2857	0.0101	G	36.12	1.858e-09	39.2	5478.XP_445612.1	Belongs to the eIF-2B alpha beta delta subunits family. MtnA subfamily
CAS	CAGL0G04719g	NC_006030.1:449235	0	449235	A	0.5	0	G	33.97	5.595e-09	NA	5478.XP_446565.1	to Saccharomyces cerevisiae INP52 (YNL106C) and INP53 (YOR109W)
CAS	CAGL0B04631g	NC_005968.1:449413	0	449413	T	0.2857	0	A	59.38	1.303e-14	NA	5478.XP_445172.1	to Saccharomyces cerevisiae INP52 (YNL106C) and INP53 (YOR109W)
CAS	CAGL0B04631g	NC_005968.1:449690	0	449690	A	0.2857	0.009804	G	37.26	1.033e-09	40.4	5478.XP_445172.1	to Saccharomyces cerevisiae INP52 (YNL106C) and INP53 (YOR109W)
CAS	CAGL0M04103g	NC_006036.2:453914	0	453914	C	0.3333	0	G	55.27	1.05e-13	NA	5478.XP_449525.1	Belongs to the major facilitator superfamily. Sugar transporter (TC 2.A.1.1) family
CAS	CAGL0A04587g	NC_005967.2:454694	0	454694	C	0.1429	0	T	28.84	7.857e-08	NA	5478.XP_444967.1	Adds the first Dol-P-Man derived mannose in an alpha-1,3 linkage to Man(5)GlcNAc(2)-PP-Dol
CAS	CAGL0J04796g	NC_006033.2:456691	0	456691	T	0.3333	0	A	53.27	2.91e-13	NA	5478.XP_447914.1	to Saccharomyces cerevisiae MAG2 (YLR427W)
CAS	CAGL0M04235g	NC_006036.2:466978	0	466978	C	0.1667	0	A	27.31	1.73e-07	NA	5478.XP_449531.1	Belongs to the cullin family
CAS	CAGL0F04631g	NC_006029.1:468322	0	468322	G	0.1667	0	C	32.98	9.293e-09	NA	5478.XP_446173.1	Belongs to the yippee family
CAS	CAGL0M04279g	NC_006036.2:471741	0	471741	T	0.1667	0	G	27.31	1.73e-07	NA	5478.XP_449533.1	to Saccharomyces cerevisiae DIP2 (YLR129W)
CAS	CAGL0I05060g	NC_006032.2:472081	0	472081	T	0.1429	0	C	26.55	2.563e-07	NA	5478.XP_447470.1	to Saccharomyces cerevisiae YBL054W and DOT6 (YER088C)
CAS	CAGL0I05060g	NC_006032.2:472082	0	472082	T	0.1429	0	C	26.55	2.563e-07	NA	5478.XP_447470.1	to Saccharomyces cerevisiae YBL054W and DOT6 (YER088C)
CAS	CAGL0J04950g	NC_006033.2:474079	0	474079	C	0.3333	0	T	53.27	2.91e-13	NA	5478.XP_447921.1	Saccharomyces cerevisiae YJL051W
CAS	CAGL0I05082g	NC_006032.2:474708	0	474708	C	0.1429	0	T	26.27	2.972e-07	NA	5478.XP_447471.1	to Saccharomyces cerevisiae PIN4 (YBL051C)
CAS	CAGL0I05082g	NC_006032.2:474730	0	474730	C	0.2	0	G	33.58	6.834e-09	NA	5478.XP_447471.1	to Saccharomyces cerevisiae PIN4 (YBL051C)
CAS	CAGL0I05082g	NC_006032.2:474769	0	474769	A	0.2	0	T	35.18	3.002e-09	NA	5478.XP_447471.1	to Saccharomyces cerevisiae PIN4 (YBL051C)
CAS	CAGL0D04884g	NC_006027.1:475731	0	475731	A	0.2857	0.01031	T	35.35	2.75e-09	38.4	5478.XP_445624.1	to Saccharomyces cerevisiae RRP9 (YPR137W)
CAS	CAGL0K04917g	NC_006034.2:477625	0	477625	T	0.2857	0	A	58.23	2.33e-14	NA	5478.XP_448440.1	to Saccharomyces cerevisiae RAP1 (YNL216W)
CAS	CAGL0M04367g	NC_006036.2:479713	0	479713	C	0.3333	0	A	55.27	1.05e-13	NA	5478.XP_449537.1	to Saccharomyces cerevisiae EKI1 (YDR147W) and CKI1 (YLR133W)
CAS	CAGL0C05093g	NC_006026.1:483444	0	483444	T	0.1667	0	C	31.32	2.192e-08	NA	5478.XP_445395.1	Belongs to the peptidase M49 family
CAS	CAGL0G05181g	NC_006030.1:488131	0	488131	T	0.3333	0	C	23.3	1.389e-06	NA	5478.XP_446585.1	RNA polymerase II CTD heptapeptide repeat phosphatase activity
CAS	CAGL0J05159g	NC_006033.2:492447	0	492447	A	0.3333	0.02817	G	20.92	4.782e-06	17.25	5478.XP_002999571.1	structural molecule activity
CAS	CAGL0L04356g	NC_006035.2:507825	0	507825	A	0.2857	0	C	58.23	2.33e-14	NA	5478.XP_448964.1	to Saccharomyces cerevisiae MTR10 (YOR160W)
CAS	CAGL0L04532g	NC_006035.2:525024	0	525024	C	0.1429	0	T	28.84	7.857e-08	NA	5478.XP_448972.1	Belongs to the class-I aminoacyl-tRNA synthetase family
CAS	CAGL0L04576g	NC_006035.2:530578	0	530578	T	0.1429	0	A	28.84	7.857e-08	NA	5478.XP_448974.1	Saccharomyces cerevisiae
CAS	CAGL0L04576g	NC_006035.2:531492	0	531492	AACTACTACTAC	0.1429	0	AACTAC	28.84	7.857e-08	NA	5478.XP_448974.1	Saccharomyces cerevisiae
CAS	CAGL0I05632g	NC_006032.2:532296	0	532296	T	0.3333	0	C	38.58	5.261e-10	NA	5478.XP_447494.1	to Saccharomyces cerevisiae PHO91 (YNR013C)
CAS	CAGL0K05511g	NC_006034.2:540095	0	540095	G	0.2857	0	A	58.23	2.33e-14	NA	5478.XP_448465.1	GTPase activity
CAS	CAGL0J05654g	NC_006033.2:541050	0	541050	T	0.1667	0	C	24.98	5.796e-07	NA	5478.XP_447951.1	to Saccharomyces cerevisiae RLR1 (YNL139C)
CAS	CAGL0M04961g	NC_006036.2:541071	0	541071	C	0.2	0	T	29.58	5.368e-08	NA	5478.XP_449563.1	to Saccharomyces cerevisiae RNA1 (YMR235C)
CAS	CAGL0J05654g	NC_006033.2:542270	0	542270	C	0.1667	0	A	24.98	5.796e-07	NA	5478.XP_447951.1	to Saccharomyces cerevisiae RLR1 (YNL139C)
CAS	CAGL0L04730g	NC_006035.2:542923	0	542923	A	0.2857	0	C	57.66	3.117e-14	NA	5478.XP_448981.1	Probably involved in the biogenesis of the COX complex
CAS	CAGL0L04730g	NC_006035.2:542967	0	542967	A	0.2857	0	G	57.66	3.117e-14	NA	5478.XP_448981.1	Probably involved in the biogenesis of the COX complex
CAS	CAGL0H05577g	NC_006031.1:545768	0	545768	G	0.1429	0	C	27.7	1.418e-07	NA	5478.XP_447038.1	Involved in the initiation of assembly of the COPII coat required for the formation of transport vesicles from the endoplasmic reticulum (ER) and the selection of cargo molecules. Also involved in autophagy
CAS	CAGL0J05676g	NC_006033.2:547129	0	547129	T	0.1667	0	C	24.98	5.796e-07	NA	5478.XP_447952.1	Saccharomyces cerevisiae YNL152W
CAS	CAGL0J05786g	NC_006033.2:552477	0	552477	C	0.3333	0	T	50.6	1.133e-12	NA	5478.XP_447957.1	Ancestral locus Anc_2.116
CAS	CAGL0K05709g	NC_006034.2:557336	0	557336	A	0.2857	0	G	58.23	2.33e-14	NA	5478.XP_448474.1	to Saccharomyces cerevisiae KCC4 (YCL024W) and GIN4 (YDR507C)
CAS	CAGL0F05753g	NC_006029.1:575785	0	575785	A	0.1667	0	T	33.32	7.828e-09	NA	5478.XP_446221.1	to Saccharomyces cerevisiae CDC1 (YDR182W)
CAS	CAGL0J06094g	NC_006033.2:578042	0	578042	T	0.1429	0	C	27.98	1.224e-07	NA	5478.XP_447971.1	to Saccharomyces cerevisiae RIA1 (YNL163C)
CAS	CAGL0F05797g	NC_006029.1:584114	0	584114	A	0.1667	0	G	33.32	7.828e-09	NA	5478.XP_446223.1	Sister chromatid cohesion protein
CAS	CAGL0F05819g	NC_006029.1:585656	0	585656	T	0.1667	0	C	33.32	7.828e-09	NA	5478.XP_446224.1	Saccharomyces cerevisiae YDR179wa
CAS	CAGL0H06017g	NC_006031.1:589141	0	589141	A	0.1429	0	T	28.27	1.056e-07	NA	5478.XP_447058.1	to uniprot P38124 Saccharomyces cerevisiae YBR008C FLR1
CAS	CAGL0L05302g	NC_006035.2:590291	0	590291	G	0.1429	0	C	28.56	9.107e-08	NA	5478.XP_449005.1	Saccharomyces cerevisiae YKL088w
CAS	CAGL0L05302g	NC_006035.2:590305	0	590305	A	0.1429	0	T	28.56	9.107e-08	NA	5478.XP_449005.1	Saccharomyces cerevisiae YKL088w
CAS	CAGL0L05302g	NC_006035.2:590314	0	590314	T	0.1429	0	G	28.56	9.107e-08	NA	5478.XP_449005.1	Saccharomyces cerevisiae YKL088w
CAS	CAGL0I06182g	NC_006032.2:592955	0	592955	A	0.4	0.02326	G	21.7	3.187e-06	28	5478.XP_447519.1	to Saccharomyces cerevisiae
CAS	CAGL0I06182g	NC_006032.2:592997	0	592997	G	0.4	0	A	35.9	2.082e-09	NA	5478.XP_447519.1	to Saccharomyces cerevisiae
CAS	CAGL0J06248g	NC_006033.2:593434	0	593434	A	0.2857	0	G	56.52	5.576e-14	NA	5478.XP_447978.1	to Saccharomyces cerevisiae APC1 (YNL172W)
CAS	CAGL0J06358g	NC_006033.2:606507	0	606507	A	0.2857	0	G	56.52	5.576e-14	NA	5478.XP_447983.1	Saccharomyces cerevisiae YDL180W
CAS	CAGL0L05610g	NC_006035.2:610410	0	610410	C	0.1429	0	T	28.84	7.857e-08	NA	5478.XP_449019.1	to Saccharomyces cerevisiae SPT10 (YJL127C)
CAS	CAGL0I06380g	NC_006032.2:616308	0	616308	C	0.25	0	G	24.47	7.545e-07	NA	5478.XP_447528.1	to Saccharomyces cerevisiae RPM2 (YML091C)
CAS	CAGL0L05654g	NC_006035.2:617501	0	617501	A	0.1429	0	T	28.84	7.857e-08	NA	5478.XP_449021.1	Belongs to the TrkH potassium transport family
CAS	CAGL0L05654g	NC_006035.2:619037	0	619037	A	0.2857	0	T	58.23	2.33e-14	NA	5478.XP_449021.1	Belongs to the TrkH potassium transport family
CAS	CAGL0G06402g	NC_006030.1:619950	0	619950	A	0.3333	0	G	21.96	2.783e-06	NA	5478.XP_446640.1	Saccharomyces cerevisiae YOR356w
CAS	CAGL0M05973g	NC_006036.2:627947	0	627947	T	0.4	0	C	39.1	4.018e-10	NA	5478.XP_449606.1	Belongs to the nucleosome assembly protein (NAP) family
CAS	CAGL0I06512g	NC_006032.2:628614	0	628614	T	0.25	0	C	23.97	9.785e-07	NA	5478.XP_447533.1	to Saccharomyces cerevisiae BEM2 (YER155C)
CAS	CAGL0L05720g	NC_006035.2:631163	0	631163	A	0.1429	0	G	28.84	7.857e-08	NA	5478.XP_449024.1	Saccharomyces cerevisiae YJL132w
CAS	CAGL0M06171g	NC_006036.2:643504	0	643504	T	0.4	0.02128	C	23.85	1.043e-06	30.67	5478.XP_449615.1	to Saccharomyces cerevisiae UMP1 (YBR173C)
CAS	CAGL0G06798g	NC_006030.1:649020	0	649020	A	0.3333	0	G	20.62	5.586e-06	NA	33169.AAS50236	to Saccharomyces cerevisiae YGR169C-A and YJR005C-A
CAS	CAGL0G06886g	NC_006030.1:659095	0	659095	A	0.3333	0	C	19.96	7.92e-06	NA	5478.XP_446660.1	Saccharomyces cerevisiae YJL016W
CAS	CAGL0M06369g	NC_006036.2:662964	0	662964	G	0.4	0	T	39.1	4.018e-10	NA	5478.XP_449624.1	Catalytic histone acetyltransferase subunit of the RNA polymerase II elongator complex, which is a component of the RNA polymerase II (Pol II) holoenzyme and is involved in transcriptional elongation
CAS	CAGL0F06765g	NC_006029.1:664491	0	664491	G	0.1429	0	A	28.56	9.107e-08	NA	5478.XP_446262.1	Saccharomyces cerevisiae YIR024c
CAS	CAGL0L05962g	NC_006035.2:666415	0	666415	T	0.2857	0	C	57.66	3.117e-14	NA	5478.XP_449034.1	to Saccharomyces cerevisiae MPT5 (YGL178W)
CAS	CAGL0K06831g	NC_006034.2:667266	0	667266	A	0.2857	0.01042	T	34.97	3.345e-09	38	5478.XP_448520.1	The pyruvate dehydrogenase complex catalyzes the overall conversion of pyruvate to acetyl-CoA and CO(2)
CAS	CAGL0H06721g	NC_006031.1:670775	0	670775	A	0.3333	0	C	67.95	1.678e-16	NA	5478.XP_447088.1	Belongs to the peptidase C19 family
CAS	CAGL0K06875g	NC_006034.2:671925	0	671925	A	0.2857	0.01042	T	34.97	3.345e-09	38	5478.XP_448522.1	to Saccharomyces cerevisiae TDP1 (YBR223C)
CAS	CAGL0E06666g	NC_006028.2:673031	0	673031	G	1	0.0566	A	25.47	4.489e-07	NA	5478.XP_445980.1	-
CAS	CAGL0E06666g	NC_006028.2:673082	0	673082	C	1	0.05357	G	26.97	2.063e-07	NA	5478.XP_445980.1	-
CAS	CAGL0E06666g	NC_006028.2:673085	0	673085	A	1	0.05556	T	25.97	3.464e-07	NA	5478.XP_445980.1	-
CAS	CAGL0E06666g	NC_006028.2:673088	0	673088	A	1	0.06522	G	21.97	2.773e-06	NA	5478.XP_445980.1	-
CAS	CAGL0E06688g	NC_006028.2:681276	0	681276	T	1	0.1143	C	34.54	4.17e-09	NA	5478.XP_445981.1	-
CAS	CAGL0E06688g	NC_006028.2:681691	0	681691	G	0.5	0.02128	A	30.52	3.307e-08	46	5478.XP_445981.1	-
CAS	CAGL0E06688g	NC_006028.2:681736	0	681736	T	0.5	0.03448	A	26.87	2.174e-07	28	5478.XP_445981.1	-
CAS	CAGL0E06688g	NC_006028.2:681773	0	681773	A	0.75	0.09836	G	26.72	2.346e-07	27.5	5478.XP_445981.1	-
CAS	CAGL0E06688g	NC_006028.2:681775	0	681775	T	0.75	0.09836	C	26.72	2.346e-07	27.5	5478.XP_445981.1	-
CAS	CAGL0E06688g	NC_006028.2:681824	0	681824	T	0.2	0	A	25.18	5.234e-07	NA	5478.XP_445981.1	-
CAS	CAGL0E06688g	NC_006028.2:681825	0	681825	G	0.2	0	C	25.18	5.234e-07	NA	5478.XP_445981.1	-
CAS	CAGL0E06688g	NC_006028.2:682000	0	682000	GGATGGGTTCACAGAAGATGGGTT	1	0.05556	GGATGGGTTCACAGAAGATGGGTTCACAGAAGATGGGTT	25.19	5.208e-07	NA	5478.XP_445981.1	-
CAS	CAGL0E06688g	NC_006028.2:682136	0	682136	A	0.2857	0	G	54.23	1.786e-13	NA	5478.XP_445981.1	-
CAS	CAGL0E06688g	NC_006028.2:682159	0	682159	T	0.2857	0	A	53.08	3.197e-13	NA	5478.XP_445981.1	-
CAS	CAGL0E06688g	NC_006028.2:682165	0	682165	C	0.2857	0	G	53.08	3.197e-13	NA	5478.XP_445981.1	-
CAS	CAGL0E06688g	NC_006028.2:682171	0	682171	A	0.2857	0	G	53.08	3.197e-13	NA	5478.XP_445981.1	-
CAS	CAGL0M06611g	NC_006036.2:682175	0	682175	CATAATAAT	0.5	0	CATAAT	45.91	1.236e-11	NA	5478.XP_449635.1	to Saccharomyces cerevisiae AVT7 (YIL088C)
CAS	CAGL0M06611g	NC_006036.2:682181	0	682181	A	0.5	0	T	45.91	1.236e-11	NA	5478.XP_449635.1	to Saccharomyces cerevisiae AVT7 (YIL088C)
CAS	CAGL0E06688g	NC_006028.2:682186	0	682186	G	0.2857	0	A	54.23	1.786e-13	NA	5478.XP_445981.1	-
CAS	CAGL0F07007g	NC_006029.1:688085	0	688085	A	0.2857	0	G	57.09	4.169e-14	NA	5478.XP_446273.1	Saccharomyces cerevisiae YGL059w
CAS	CAGL0M06787g	NC_006036.2:692126	0	692126	C	0.5	0	T	45.91	1.236e-11	NA	5478.XP_449642.1	to Saccharomyces cerevisiae KTR7 (YIL085C) and KTR5 (YNL029C)
CAS	CAGL0F07095g	NC_006029.1:696682	0	696682	T	0.1429	0	G	27.98	1.224e-07	NA	5478.XP_446277.1	to Saccharomyces cerevisiae NAB2 (YGL122C)
CAS	CAGL0J07216g	NC_006033.2:697003	0	697003	G	0.1429	0	T	29.41	5.849e-08	NA	5478.XP_448020.1	Component of the checkpoint clamp complex involved in the surveillance mechanism that allows the DNA repair pathways to act to restore the integrity of the DNA prior to DNA synthesis or separation of the replicated chromosomes
CAS	CAGL0F07249g	NC_006029.1:706847	0	706847	T	1	0	G	28	1.213e-07	NA	5478.XP_446282.1	to Saccharomyces cerevisiae TAF6 (YGL112C)
CAS	CAGL0I07293g	NC_006032.2:707190	0	707190	G	0.2	0	T	29.98	4.366e-08	NA	5478.XP_447567.2	some similarities with uniprot
CAS	CAGL0M06941g	NC_006036.2:708004	0	708004	A	0.5	0	T	45.91	1.236e-11	NA	5478.XP_449649.1	Belongs to the class I-like SAM-binding methyltransferase superfamily. RsmB NOP family
CAS	CAGL0J07326g	NC_006033.2:708833	0	708833	A	0.2857	0	C	59.38	1.303e-14	NA	5478.XP_448025.1	to Saccharomyces cerevisiae SQS1 (YNL224C)
CAS	CAGL0J07326g	NC_006033.2:709965	0	709965	A	0.1429	0	G	29.41	5.849e-08	NA	5478.XP_448025.1	to Saccharomyces cerevisiae SQS1 (YNL224C)
CAS	CAGL0I07359g	NC_006032.2:711758	0	711758	G	0.4	0.0375	A	22.34	2.285e-06	17.11	5478.XP_447569.1	forms a complex, with Ino2p, that binds the inositol-choline-responsive element through a basic helix-loop-helix domain
CAS	CAGL0K07271g	NC_006034.2:712643	0	712643	C	0.1429	0	T	27.98	1.224e-07	NA	5478.XP_448538.1	to Saccharomyces cerevisiae GIS4 (YML006C)
CAS	CAGL0I07381g	NC_006032.2:713129	0	713129	T	0.4	0.0375	C	22.34	2.285e-06	17.11	5478.XP_447570.1	Saccharomyces cerevisiae YOL107W
CAS	CAGL0I07381g	NC_006032.2:713257	0	713257	A	0.4	0.0375	G	22.34	2.285e-06	17.11	5478.XP_447570.1	Saccharomyces cerevisiae YOL107W
CAS	CAGL0J07370g	NC_006033.2:714393	0	714393	G	0.2857	0	T	59.38	1.303e-14	NA	5478.XP_448027.1	to Saccharomyces cerevisiae JJJ1 (YNL227C)
CAS	CAGL0J07392g	NC_006033.2:716664	0	716664	C	0.2857	0	T	59.38	1.303e-14	NA	5478.XP_448028.1	Plays an important role in the cellular response to the nitrogen source
CAS	CAGL0M07117g	NC_006036.2:722405	0	722405	A	0.5	0	G	45.91	1.236e-11	NA	5478.XP_449657.1	to Saccharomyces cerevisiae CTF8 (YHR191C)
CAS	CAGL0J07480g	NC_006033.2:723952	0	723952	C	0.2857	0	T	59.38	1.303e-14	NA	5478.XP_448032.1	to Saccharomyces cerevisiae BNI4 (YNL233W)
CAS	CAGL0K07392g	NC_006034.2:731638	0	731638	C	0.2857	0	T	56.52	5.576e-14	NA	5478.XP_448542.1	to Saccharomyces cerevisiae ZRC1 (YMR243C) and COT1 (YOR316C)
CAS	CAGL0I07601g	NC_006032.2:733331	0	733331	G	0.4	0	T	68.74	1.121e-16	NA	5478.XP_447579.1	Belongs to the class I-like SAM-binding methyltransferase superfamily. UbiG COQ3 family
CAS	CAGL0F07579g	NC_006029.1:735303	0	735303	G	0.4286	0.06122	A	22.5	2.101e-06	11.5	5478.XP_446297.1	uniprot P28319 Saccharomyces cerevisiae YKL096w CWP1 cell wall mannoprotein
CAS	CAGL0F07579g	NC_006029.1:735348	0	735348	A	0.4286	0.06122	G	22.5	2.101e-06	11.5	5478.XP_446297.1	uniprot P28319 Saccharomyces cerevisiae YKL096w CWP1 cell wall mannoprotein
CAS	CAGL0I07667g	NC_006032.2:738258	0	738258	T	0.2	0	A	33.98	5.563e-09	NA	5478.XP_447582.1	to Saccharomyces cerevisiae TRM10 (YOL093W)
CAS	CAGL0I07667g	NC_006032.2:738260	0	738260	C	0.2	0	A	33.98	5.563e-09	NA	5478.XP_447582.1	to Saccharomyces cerevisiae TRM10 (YOL093W)
CAS	CAGL0I07667g	NC_006032.2:738264	0	738264	T	0.2	0	A	33.98	5.563e-09	NA	5478.XP_447582.1	to Saccharomyces cerevisiae TRM10 (YOL093W)
CAS	CAGL0H07601g	NC_006031.1:743603	0	743603	G	0.3333	0	A	67.28	2.354e-16	NA	5478.XP_447128.1	to Saccharomyces cerevisiae HFM1 (YGL251C)
CAS	CAGL0L06622g	NC_006035.2:746853	0	746853	G	0.2857	0.0102	A	35.74	2.26e-09	38.8	5478.XP_449064.1	to Saccharomyces cerevisiae PHO81 (YGR233C)
CAS	CAGL0J07634g	NC_006033.2:746887	0	746887	G	0.1429	0	C	29.41	5.849e-08	NA	5478.XP_448039.1	Required for cytoplasm to vacuole transport (Cvt) vesicles and autophagosomes completion and
CAS	CAGL0K07590g	NC_006034.2:749576	0	749576	C	0.3333	0	G	64.61	9.116e-16	NA	5478.XP_448551.1	Belongs to the TRAFAC class myosin-kinesin ATPase superfamily. Myosin family
CAS	CAGL0H07777g	NC_006031.1:760093	0	760093	G	0.1667	0	A	33.32	7.828e-09	NA	5478.XP_447136.1	to Saccharomyces cerevisiae KAP114 (YGL241W)
CAS	CAGL0F07821g	NC_006029.1:764049	0	764049	A	0.2857	0.01	G	36.5	1.528e-09	39.6	5478.XP_446308.1	to Saccharomyces cerevisiae HUL5 (YGL141W)
CAS	CAGL0J07854g	NC_006033.2:768500	0	768500	G	0.1429	0	T	29.41	5.849e-08	NA	5478.XP_448049.1	to Saccharomyces cerevisiae TEX1 (YNL253W)
CAS	CAGL0M07722g	NC_006036.2:774918	0	774918	T	0.25	0	C	24.97	5.819e-07	NA	5478.XP_449684.1	mRNA-binding protein involved in proper cytoplasmic distribution of mitochondria
CAS	CAGL0J07964g	NC_006033.2:780657	0	780657	T	0.2857	0	G	59.38	1.303e-14	NA	5478.XP_448054.1	to Saccharomyces cerevisiae DSL1 (YNL258C)
CAS	CAGL0J08052g	NC_006033.2:792846	0	792846	C	0.1429	0	A	29.41	5.849e-08	NA	5478.XP_448058.1	to Saccharomyces cerevisiae YIF1 (YNL263C)
CAS	CAGL0G08470g	NC_006030.1:801331	0	801331	T	0.3333	0	C	51.32	7.862e-13	NA	5478.XP_446732.1	Introduces a single-strand break via transesterification at a target site in duplex DNA. Releases the supercoiling and torsional tension of DNA introduced during the DNA replication and transcription by transiently cleaving and rejoining one strand of the DNA duplex. The scissile phosphodiester is attacked by the catalytic tyrosine of the enzyme, resulting in the formation of a DNA-(5'-phosphotyr…
CAS	CAGL0K08096g	NC_006034.2:804727	0	804727	T	0.1429	0	C	29.41	5.849e-08	NA	5478.XP_448573.1	to Saccharomyces cerevisiae SYT1 (YPR095C)
CAS	CAGL0F08151g	NC_006029.1:806864	0	806864	G	0.1429	0	A	29.41	5.849e-08	NA	5478.XP_446323.1	to Saccharomyces cerevisiae BRF1 (YGR246C)
CAS	CAGL0J08184g	NC_006033.2:807497	0	807497	T	0.1429	0	C	29.41	5.849e-08	NA	5478.XP_448064.1	to Saccharomyces cerevisiae ALP1 (YNL270C) and CAN1 (YEL063C)
CAS	CAGL0M08118g	NC_006036.2:810420	0	810420	T	0.2	0	C	20.77	5.176e-06	NA	5478.XP_449699.1	Belongs to the universal ribosomal protein uL22 family
CAS	CAGL0J08206g	NC_006033.2:814748	0	814748	T	0.2857	0	C	59.38	1.303e-14	NA	5478.XP_448065.1	to Saccharomyces cerevisiae BNI1 (YNL271C)
CAS	CAGL0L07348g	NC_006035.2:814917	0	814917	A	0.1429	0	T	28.27	1.056e-07	NA	5478.XP_449097.1	DNA polymerase
CAS	CAGL0I08349g	NC_006032.2:815428	0	815428	G	0.2857	0.01075	A	33.83	6.024e-09	36.8	5478.XP_447611.1	Serine threonine-protein kinase involved in transcription regulation. Phosphorylates the UBC2 RAD6 ubiquitin- conjugating enzyme (E2), leading to monoubiquitination of histone H2B and the silencing of telomeric-associated genes. Also required for histone H3 methylation. Necessary for the recovery from pheromone-induced growth arrest in the cell cycle G1 phase (By similarity)
CAS	CAGL0H08327g	NC_006031.1:816109	0	816109	A	0.1667	0	G	33.32	7.828e-09	NA	5478.XP_447161.1	Triose-phosphate isomerase
CAS	CAGL0G08646g	NC_006030.1:816157	0	816157	T	0.3333	0	A	51.32	7.862e-13	NA	5478.XP_446738.1	Ancestral locus Anc_2.240
CAS	CAGL0I08393g	NC_006032.2:819407	0	819407	C	0.2857	0.01075	G	33.83	6.024e-09	36.8	5478.XP_447613.1	to Saccharomyces cerevisiae TIF3 (YPR163C)
CAS	CAGL0K08250g	NC_006034.2:821725	0	821725	C	0.2857	0	A	59.38	1.303e-14	NA	5478.XP_448580.1	Belongs to the mitochondrial carrier (TC 2.A.29) family
CAS	CAGL0K08294g	NC_006034.2:826839	0	826839	T	0.1429	0	C	29.41	5.849e-08	NA	5478.XP_448582.1	to Saccharomyces cerevisiae DYN1 (YKR054C)
CAS	CAGL0F08283g	NC_006029.1:827167	0	827167	C	0.2857	0	G	59.38	1.303e-14	NA	5478.XP_446329.1	Acetylates histone H2B to form H2BK11ac and H2BK16ac, histone H3 to form H3K14ac, with a lower preference histone H4 to form H4K8ac and H4K16ac, and contributes to H2A.Z acetylation. Acetylation of histones gives a specific tag for epigenetic transcription activation (By similarity)
CAS	CAGL0M08360g	NC_006036.2:834372	0	834372	C	0.2	0	T	20.77	5.176e-06	NA	5478.XP_449709.1	to Saccharomyces cerevisiae HAL5 (YJL165C) and KKQ8 (YKL168C)
CAS	CAGL0F08371g	NC_006029.1:836614	0	836614	T	0.1429	0	C	29.13	6.779e-08	NA	5478.XP_446332.1	to uniprot P53322 Saccharomyces cerevisiae YGR260W TNA1 High affinity nicotinic acid plasma membrane permease
CAS	CAGL0M08404g	NC_006036.2:836886	0	836886	T	0.2	0	C	20.77	5.176e-06	NA	5478.XP_449711.1	to Saccharomyces cerevisiae TPK1 (YJL164C) and TPK3 (YKL166C)
CAS	CAGL0G08844g	NC_006030.1:848930	0	848930	C	0.3333	0.01316	T	23.98	9.735e-07	37.5	5478.XP_446747.1	to Saccharomyces cerevisiae ASG1 (YIL130W)
CAS	CAGL0I08745g	NC_006032.2:853594	0	853594	C	0.2857	0.01053	G	34.59	4.069e-09	37.6	5478.XP_447627.1	Catalyzes the formation of phosphatidylethanolamine (PtdEtn) from phosphatidylserine (PtdSer). Plays a central role in phospholipid metabolism and in the interorganelle trafficking of phosphatidylserine
CAS	CAGL0I08899g	NC_006032.2:866468	0	866468	G	0.1429	0	A	27.41	1.644e-07	NA	5478.XP_447634.1	to Saccharomyces cerevisiae BUB1 (YGR188C) and MAD3 (YJL013C)
CAS	CAGL0K08580g	NC_006034.2:866587	0	866587	G	0.1429	0	A	27.7	1.418e-07	NA	5478.XP_448594.1	Aspartate aminotransferase
CAS	CAGL0H08888g	NC_006031.1:869550	0	869550	A	0.1667	0	T	29.65	5.179e-08	NA	5478.XP_447185.1	to Saccharomyces cerevisiae FLC3 (YGL139W) and FLC1 (YPL221W)
CAS	CAGL0K08624g	NC_006034.2:870177	0	870177	T	0.1429	0	A	27.7	1.418e-07	NA	5478.XP_448596.1	Minimal binding motif of Hap4 for binding to Hap2/3/5
CAS	CAGL0F08811g	NC_006029.1:871226	0	871226	A	0.2857	0	T	58.8	1.743e-14	NA	5478.XP_446352.1	Component of the U1 snRNP particle, which recognizes and binds the 5'-splice site of pre-mRNA. Together with other non- snRNP factors, U1 snRNP forms the spliceosomal commitment complex, that targets pre-mRNA to the splicing pathway (By similarity)
CAS	CAGL0K08756g	NC_006034.2:882335	0	882335	C	0.2857	0	T	55.94	7.459e-14	NA	5478.XP_448602.1	to Saccharomyces cerevisiae YAP5 (YIR018W) and YAP7 (YOL028C)
CAS	CAGL0I09108g	NC_006032.2:883212	0	883212	A	0.2857	0	C	55.37	9.978e-14	NA	5478.XP_447642.1	to Saccharomyces cerevisiae ESBP6 (YNL125C)
CAS	CAGL0I09130g	NC_006032.2:886747	0	886747	A	0.1429	0	G	27.13	1.906e-07	NA	5478.XP_447643.1	to uniprot P43606 Saccharomyces cerevisiae YFR029W PTR3 Component of the SPS plasma membrane amino acid sensor system (Ssy1p-Ptr3p-Ssy5p) which senses external amino acid concentration and transmits intracellular signals that result in regulation of expression of amino acid permease genes
CAS	CAGL0M08910g	NC_006036.2:889494	0	889494	GTGGTGATGGTGGTGATGGTGGTGGCTTCGGTGGCCGTGGTGGTTCCCGTGGTGGTCCAAGAGGCGGTTCCCGCGGTGGTCCAAGAGGTGGTGCCCGTGGAGGTGCTGGTGATGGTGGTGATGGTGGTGG	0.25	0	GTGGTGATGGTGGTGATGGTGGTGG	25.47	4.489e-07	NA	5478.XP_449733.1	Non-specific serine threonine protein kinase
CAS	CAGL0H09130g	NC_006031.1:892842	0	892842	T	0.1667	0	A	29.98	4.36e-08	NA	5478.XP_447196.1	to Saccharomyces cerevisiae MNN4 (YKL201C) and YJR061W
CAS	CAGL0H09130g	NC_006031.1:893267	0	893267	T	0.1667	0	C	29.98	4.36e-08	NA	5478.XP_447196.1	to Saccharomyces cerevisiae MNN4 (YKL201C) and YJR061W
CAS	CAGL0K08910g	NC_006034.2:894313	0	894313	A	0.1429	0	T	27.7	1.418e-07	NA	5478.XP_448608.1	Belongs to the AAA ATPase family
CAS	CAGL0H09174g	NC_006031.1:899147	0	899147	A	0.1667	0	C	29.98	4.36e-08	NA	5478.XP_447198.1	to Saccharomyces cerevisiae PEX1 (YKL197C)
CAS	CAGL0G09493g	NC_006030.1:904727	0	904727	G	0.3333	0.01316	A	23.98	9.735e-07	37.5	5478.XP_446772.1	to Saccharomyces cerevisiae RIS1 (YOR191W)
CAS	CAGL0F09163g	NC_006029.1:905391	0	905391	T	0.1429	0	C	28.84	7.857e-08	NA	5478.XP_446366.1	Saccharomyces cerevisiae YER182W
CAS	CAGL0M09086g	NC_006036.2:906226	0	906226	A	0.25	0	C	25.97	3.464e-07	NA	5478.XP_449740.1	Required for selection of future bud sites. Cooperates with other bud site selection proteins to recognize a spatial landmark during mitosis and they subsequently become a landmark for downstream polarity establishment factors that coordinate budding and cytokinesis. Involved in the septin organization at the bud neck (By similarity)
CAS	CAGL0I09460g	NC_006032.2:906775	0	906775	A	0.1429	0	C	27.13	1.906e-07	NA	5478.XP_447658.1	to Saccharomyces cerevisiae HSM3 (YBR272C)
CAS	CAGL0I09504g	NC_006032.2:911088	0	911088	A	0.2857	0.01064	G	34.21	4.951e-09	37.2	5478.XP_447660.1	to Saccharomyces cerevisiae CHK1 (YBR274W)
CAS	CAGL0I09526g	NC_006032.2:911600	0	911600	T	0.1429	0	A	27.13	1.906e-07	NA	5478.XP_447661.1	Involved in pre-mRNA splicing. May be involved in endoplasmic reticulum-associated protein degradation (ERAD) and required for growth at low and high temperatures (By similarity)
CAS	CAGL0K09284g	NC_006034.2:916348	0	916348	A	0.2857	0.009901	T	36.88	1.256e-09	40	5478.XP_448623.1	to Saccharomyces cerevisiae PWP2 (YCR057C)
CAS	CAGL0H09372g	NC_006031.1:918995	0	918995	G	0.1667	0	C	29.98	4.36e-08	NA	5478.XP_447206.1	Tyrosyl-tRNA synthetase
CAS	CAGL0M09295g	NC_006036.2:925928	0	925928	C	1	0	T	82	1.361e-19	NA	5478.XP_449748.1	Component of the NuA4 histone acetyltransferase complex which is involved in transcriptional activation of selected genes principally by acetylation of nucleosomal histone H4 and H2A. The NuA4 complex is also involved in DNA repair (By similarity)
CAS	CAGL0J09460g	NC_006033.2:928499	0	928499	G	0.2857	0.0101	A	36.12	1.858e-09	39.2	5478.XP_448120.1	to Saccharomyces cerevisiae AIR1 (YIL079C) and AIR2 (YDL175C)
CAS	CAGL0K09438g	NC_006034.2:932866	0	932866	A	0.1429	0	T	29.13	6.779e-08	NA	5478.XP_448630.1	to Saccharomyces cerevisiae ELG1 (YOR144C)
CAS	CAGL0K09438g	NC_006034.2:933155	0	933155	C	0.2857	0	T	58.8	1.743e-14	NA	5478.XP_448630.1	to Saccharomyces cerevisiae ELG1 (YOR144C)
CAS	CAGL0I09790g	NC_006032.2:935087	0	935087	C	0.1429	0	T	26.55	2.563e-07	NA	5478.XP_447673.1	to Saccharomyces cerevisiae NOP58 (YOR310C)
CAS	CAGL0I09790g	NC_006032.2:935101	0	935101	C	0.1429	0	T	26.27	2.972e-07	NA	5478.XP_447673.1	to Saccharomyces cerevisiae NOP58 (YOR310C)
CAS	CAGL0I09790g	NC_006032.2:935118	0	935118	T	0.1429	0	C	26.55	2.563e-07	NA	5478.XP_447673.1	to Saccharomyces cerevisiae NOP58 (YOR310C)
CAS	CAGL0I09790g	NC_006032.2:935146	0	935146	C	0.1429	0	T	27.13	1.906e-07	NA	5478.XP_447673.1	to Saccharomyces cerevisiae NOP58 (YOR310C)
CAS	CAGL0I09790g	NC_006032.2:935155	0	935155	C	0.1429	0	T	27.13	1.906e-07	NA	5478.XP_447673.1	to Saccharomyces cerevisiae NOP58 (YOR310C)
CAS	CAGL0J09548g	NC_006033.2:939677	0	939677	GGCTTG	1	0	GGCTTGAGCTTG	28	1.213e-07	NA	5478.XP_448124.1	to Saccharomyces cerevisiae SWI1 (YPL016W)
CAS	CAGL0G09845g	NC_006030.1:941716	0	941716	C	0.3333	0	A	51.32	7.862e-13	NA	5478.XP_446788.1	to Saccharomyces cerevisiae PRP4 (YPR178W)
CAS	CAGL0I09878g	NC_006032.2:945371	0	945371	A	0.1429	0	G	27.13	1.906e-07	NA	5478.XP_447677.1	to Saccharomyces cerevisiae FAA4 (YMR246W) and FAA1 (YOR317W)
CAS	CAGL0I09878g	NC_006032.2:945700	0	945700	A	0.2857	0.01064	G	34.21	4.951e-09	37.2	5478.XP_447677.1	to Saccharomyces cerevisiae FAA4 (YMR246W) and FAA1 (YOR317W)
CAS	CAGL0J09658g	NC_006033.2:950457	0	950457	A	0.2857	0	G	57.66	3.117e-14	NA	5478.XP_448129.1	Belongs to the Ca(2 ) cation antiporter (CaCA) (TC 2.A.19) family
CAS	CAGL0H09724g	NC_006031.1:950835	0	950835	C	0.1667	0	T	29.65	5.179e-08	NA	5478.XP_447221.1	to Saccharomyces cerevisiae NUG1 (YER006W)
CAS	CAGL0K09746g	NC_006034.2:954888	0	954888	A	0.1429	0	G	29.13	6.779e-08	NA	5478.XP_448642.1	to Saccharomyces cerevisiae EAF7 (YNL136W)
CAS	CAGL0H09812g	NC_006031.1:955828	0	955828	T	0.1667	0	G	29.65	5.179e-08	NA	5478.XP_447224.1	to Saccharomyces cerevisiae SOK1 (YDR006C)
CAS	CAGL0I10098g	NC_006032.2:959419	0	959419	A	0.2857	0	G	54.23	1.786e-13	NA	5478.XP_448783.1	-
CAS	CAGL0I10098g	NC_006032.2:959562	0	959562	A	0.1667	0	G	27.31	1.73e-07	NA	5478.XP_448783.1	-
CAS	CAGL0I10098g	NC_006032.2:960109	0	960109	G	0.1429	0	A	26.27	2.972e-07	NA	5478.XP_448783.1	-
CAS	CAGL0I10098g	NC_006032.2:960853	0	960853	A	0.1667	0	G	24.65	6.891e-07	NA	5478.XP_448783.1	-
CAS	CAGL0I10098g	NC_006032.2:960859	0	960859	T	0.1667	0	C	24.65	6.891e-07	NA	5478.XP_448783.1	-
CAS	CAGL0G10175g	NC_006030.1:977884	0	977884	T	0.3333	0	A	45.31	1.678e-11	NA	5478.XP_446803.1	DNA-directed 5'-3' RNA polymerase activity
CAS	CAGL0I10147g	NC_006032.2:982089	0	982089	A	0.1429	0	T	26.27	2.972e-07	NA	5478.XP_002999563.1	some similarities with uniprot
CAS	CAGL0K10076g	NC_006034.2:986691	0	986691	G	0.1429	0	C	29.13	6.779e-08	NA	5478.XP_448657.1	to Saccharomyces cerevisiae VPS41 (YDR080W)
CAS	CAGL0K10076g	NC_006034.2:986727	0	986727	A	0.1429	0	T	29.13	6.779e-08	NA	5478.XP_448657.1	to Saccharomyces cerevisiae VPS41 (YDR080W)
CAS	CAGL0K10076g	NC_006034.2:986729	0	986729	A	0.1429	0	G	29.13	6.779e-08	NA	5478.XP_448657.1	to Saccharomyces cerevisiae VPS41 (YDR080W)
CAS	CAGL0K10076g	NC_006034.2:986732	0	986732	A	0.1429	0	T	29.13	6.779e-08	NA	5478.XP_448657.1	to Saccharomyces cerevisiae VPS41 (YDR080W)
CAS	CAGL0J10098g	NC_006033.2:989807	0	989807	A	0.1429	0	C	27.7	1.418e-07	NA	5478.XP_448149.1	to Saccharomyces cerevisiae OCA2 (YNL056W)
CAS	CAGL0J10098g	NC_006033.2:989809	0	989809	C	0.1429	0	A	27.7	1.418e-07	NA	5478.XP_448149.1	to Saccharomyces cerevisiae OCA2 (YNL056W)
CAS	CAGL0J10098g	NC_006033.2:989813	0	989813	A	0.1429	0	C	27.7	1.418e-07	NA	5478.XP_448149.1	to Saccharomyces cerevisiae OCA2 (YNL056W)
CAS	CAGL0J10098g	NC_006033.2:989823	0	989823	G	0.1429	0	C	27.7	1.418e-07	NA	5478.XP_448149.1	to Saccharomyces cerevisiae OCA2 (YNL056W)
CAS	CAGL0J10098g	NC_006033.2:989827	0	989827	A	0.1429	0	T	27.7	1.418e-07	NA	5478.XP_448149.1	to Saccharomyces cerevisiae OCA2 (YNL056W)
CAS	CAGL0J10120g	NC_006033.2:990696	0	990696	C	0.1429	0	T	27.7	1.418e-07	NA	5478.XP_448150.1	to Saccharomyces cerevisiae FKH1 (YIL131C) and FKH2 (YNL068C)
CAS	CAGL0J10120g	NC_006033.2:990697	0	990697	T	0.1429	0	G	27.7	1.418e-07	NA	5478.XP_448150.1	to Saccharomyces cerevisiae FKH1 (YIL131C) and FKH2 (YNL068C)
CAS	CAGL0J10120g	NC_006033.2:990702	0	990702	G	0.1429	0	C	27.7	1.418e-07	NA	5478.XP_448150.1	to Saccharomyces cerevisiae FKH1 (YIL131C) and FKH2 (YNL068C)
CAS	CAGL0J10120g	NC_006033.2:990712	0	990712	A	0.1429	0	G	27.7	1.418e-07	NA	5478.XP_448150.1	to Saccharomyces cerevisiae FKH1 (YIL131C) and FKH2 (YNL068C)
CAS	CAGL0J10120g	NC_006033.2:990713	0	990713	G	0.1429	0	C	27.7	1.418e-07	NA	5478.XP_448150.1	to Saccharomyces cerevisiae FKH1 (YIL131C) and FKH2 (YNL068C)
CAS	CAGL0J10120g	NC_006033.2:990715	0	990715	T	0.1429	0	C	27.7	1.418e-07	NA	5478.XP_448150.1	to Saccharomyces cerevisiae FKH1 (YIL131C) and FKH2 (YNL068C)
CAS	CAGL0J10120g	NC_006033.2:990719	0	990719	G	0.1429	0	C	27.41	1.644e-07	NA	5478.XP_448150.1	to Saccharomyces cerevisiae FKH1 (YIL131C) and FKH2 (YNL068C)
CAS	CAGL0J10120g	NC_006033.2:990721	0	990721	C	0.1429	0	A	27.41	1.644e-07	NA	5478.XP_448150.1	to Saccharomyces cerevisiae FKH1 (YIL131C) and FKH2 (YNL068C)
CAS	CAGL0J10120g	NC_006033.2:990730	0	990730	T	0.1429	0	G	27.7	1.418e-07	NA	5478.XP_448150.1	to Saccharomyces cerevisiae FKH1 (YIL131C) and FKH2 (YNL068C)
CAS	CAGL0J10120g	NC_006033.2:990731	0	990731	T	0.1429	0	A	27.7	1.418e-07	NA	5478.XP_448150.1	to Saccharomyces cerevisiae FKH1 (YIL131C) and FKH2 (YNL068C)
CAS	CAGL0J10120g	NC_006033.2:990744	0	990744	G	0.1429	0	C	27.7	1.418e-07	NA	5478.XP_448150.1	to Saccharomyces cerevisiae FKH1 (YIL131C) and FKH2 (YNL068C)
CAS	CAGL0J10120g	NC_006033.2:990749	0	990749	A	0.1429	0	C	27.41	1.644e-07	NA	5478.XP_448150.1	to Saccharomyces cerevisiae FKH1 (YIL131C) and FKH2 (YNL068C)
CAS	CAGL0J10120g	NC_006033.2:990777	0	990777	A	0.1429	0	T	27.7	1.418e-07	NA	5478.XP_448150.1	to Saccharomyces cerevisiae FKH1 (YIL131C) and FKH2 (YNL068C)
CAS	CAGL0J10120g	NC_006033.2:990779	0	990779	C	0.1429	0	T	27.41	1.644e-07	NA	5478.XP_448150.1	to Saccharomyces cerevisiae FKH1 (YIL131C) and FKH2 (YNL068C)
CAS	CAGL0J10120g	NC_006033.2:990786	0	990786	G	0.1429	0	A	27.7	1.418e-07	NA	5478.XP_448150.1	to Saccharomyces cerevisiae FKH1 (YIL131C) and FKH2 (YNL068C)
CAS	CAGL0J10120g	NC_006033.2:990790	0	990790	C	0.1429	0	T	27.7	1.418e-07	NA	5478.XP_448150.1	to Saccharomyces cerevisiae FKH1 (YIL131C) and FKH2 (YNL068C)
CAS	CAGL0J10120g	NC_006033.2:990795	0	990795	T	0.1429	0	A	27.41	1.644e-07	NA	5478.XP_448150.1	to Saccharomyces cerevisiae FKH1 (YIL131C) and FKH2 (YNL068C)
CAS	CAGL0J10120g	NC_006033.2:990811	0	990811	T	0.1429	0	G	27.7	1.418e-07	NA	5478.XP_448150.1	to Saccharomyces cerevisiae FKH1 (YIL131C) and FKH2 (YNL068C)
CAS	CAGL0J10120g	NC_006033.2:990818	0	990818	C	0.1429	0	G	27.7	1.418e-07	NA	5478.XP_448150.1	to Saccharomyces cerevisiae FKH1 (YIL131C) and FKH2 (YNL068C)
CAS	CAGL0M09999g	NC_006036.2:995556	0	995556	T	0.25	0	C	27.97	1.229e-07	NA	5478.XP_449781.1	to Saccharomyces cerevisiae IRA1 (YBR140C) and IRA2 (YOL081W)
CAS	CAGL0J10164g	NC_006033.2:995881	0	995881	T	0.1429	0	C	27.7	1.418e-07	NA	5478.XP_448152.1	to Saccharomyces cerevisiae RPL16A (YIL133C) and RPL16B (YNL069C)
CAS	CAGL0J10164g	NC_006033.2:995883	0	995883	C	0.1429	0	A	27.7	1.418e-07	NA	5478.XP_448152.1	to Saccharomyces cerevisiae RPL16A (YIL133C) and RPL16B (YNL069C)
CAS	CAGL0J10164g	NC_006033.2:995887	0	995887	A	0.1429	0	G	27.7	1.418e-07	NA	5478.XP_448152.1	to Saccharomyces cerevisiae RPL16A (YIL133C) and RPL16B (YNL069C)
CAS	CAGL0J10164g	NC_006033.2:995901	0	995901	T	0.1429	0	A	27.7	1.418e-07	NA	5478.XP_448152.1	to Saccharomyces cerevisiae RPL16A (YIL133C) and RPL16B (YNL069C)
CAS	CAGL0J10164g	NC_006033.2:995918	0	995918	T	0.1429	0	C	27.41	1.644e-07	NA	5478.XP_448152.1	to Saccharomyces cerevisiae RPL16A (YIL133C) and RPL16B (YNL069C)
CAS	CAGL0J10164g	NC_006033.2:996088	0	996088	A	0.1429	0	G	27.41	1.644e-07	NA	5478.XP_448152.1	to Saccharomyces cerevisiae RPL16A (YIL133C) and RPL16B (YNL069C)
CAS	CAGL0J10164g	NC_006033.2:996090	0	996090	C	0.1429	0	T	27.41	1.644e-07	NA	5478.XP_448152.1	to Saccharomyces cerevisiae RPL16A (YIL133C) and RPL16B (YNL069C)
CAS	CAGL0J10164g	NC_006033.2:996094	0	996094	T	0.1429	0	A	27.41	1.644e-07	NA	5478.XP_448152.1	to Saccharomyces cerevisiae RPL16A (YIL133C) and RPL16B (YNL069C)
CAS	CAGL0J10164g	NC_006033.2:996096	0	996096	T	0.1429	0	C	27.41	1.644e-07	NA	5478.XP_448152.1	to Saccharomyces cerevisiae RPL16A (YIL133C) and RPL16B (YNL069C)
CAS	CAGL0J10164g	NC_006033.2:996116	0	996116	C	0.1429	0	A	27.7	1.418e-07	NA	5478.XP_448152.1	to Saccharomyces cerevisiae RPL16A (YIL133C) and RPL16B (YNL069C)
CAS	CAGL0J10164g	NC_006033.2:996122	0	996122	A	0.1429	0	C	27.7	1.418e-07	NA	5478.XP_448152.1	to Saccharomyces cerevisiae RPL16A (YIL133C) and RPL16B (YNL069C)
CAS	CAGL0J10164g	NC_006033.2:996123	0	996123	G	0.1429	0	T	27.7	1.418e-07	NA	5478.XP_448152.1	to Saccharomyces cerevisiae RPL16A (YIL133C) and RPL16B (YNL069C)
CAS	CAGL0J10164g	NC_006033.2:996128	0	996128	T	0.1429	0	A	27.7	1.418e-07	NA	5478.XP_448152.1	to Saccharomyces cerevisiae RPL16A (YIL133C) and RPL16B (YNL069C)
CAS	CAGL0J10164g	NC_006033.2:996131	0	996131	A	0.1429	0	T	27.41	1.644e-07	NA	5478.XP_448152.1	to Saccharomyces cerevisiae RPL16A (YIL133C) and RPL16B (YNL069C)
CAS	CAGL0J10164g	NC_006033.2:996134	0	996134	T	0.1429	0	C	27.41	1.644e-07	NA	5478.XP_448152.1	to Saccharomyces cerevisiae RPL16A (YIL133C) and RPL16B (YNL069C)
CAS	CAGL0J10164g	NC_006033.2:996142	0	996142	T	0.1429	0	G	27.41	1.644e-07	NA	5478.XP_448152.1	to Saccharomyces cerevisiae RPL16A (YIL133C) and RPL16B (YNL069C)
CAS	CAGL0J10164g	NC_006033.2:996143	0	996143	T	0.1429	0	G	27.7	1.418e-07	NA	5478.XP_448152.1	to Saccharomyces cerevisiae RPL16A (YIL133C) and RPL16B (YNL069C)
CAS	CAGL0J10164g	NC_006033.2:996146	0	996146	G	0.1429	0	A	27.7	1.418e-07	NA	5478.XP_448152.1	to Saccharomyces cerevisiae RPL16A (YIL133C) and RPL16B (YNL069C)
CAS	CAGL0J10164g	NC_006033.2:996147	0	996147	T	0.1429	0	C	27.7	1.418e-07	NA	5478.XP_448152.1	to Saccharomyces cerevisiae RPL16A (YIL133C) and RPL16B (YNL069C)
CAS	CAGL0J10186g	NC_006033.2:997349	0	997349	G	0.1429	0	A	27.41	1.644e-07	NA	5478.XP_448154.1	The pyruvate dehydrogenase complex catalyzes the overall conversion of pyruvate to acetyl-CoA and CO(2)
CAS	CAGL0J10186g	NC_006033.2:998064	0	998064	C	0.1429	0	A	27.7	1.418e-07	NA	5478.XP_448154.1	The pyruvate dehydrogenase complex catalyzes the overall conversion of pyruvate to acetyl-CoA and CO(2)
CAS	CAGL0J10186g	NC_006033.2:998067	0	998067	T	0.1429	0	A	27.7	1.418e-07	NA	5478.XP_448154.1	The pyruvate dehydrogenase complex catalyzes the overall conversion of pyruvate to acetyl-CoA and CO(2)
CAS	CAGL0J10186g	NC_006033.2:998081	0	998081	C	0.1429	0	G	27.7	1.418e-07	NA	5478.XP_448154.1	The pyruvate dehydrogenase complex catalyzes the overall conversion of pyruvate to acetyl-CoA and CO(2)
CAS	CAGL0J10186g	NC_006033.2:998087	0	998087	T	0.1429	0	C	27.7	1.418e-07	NA	5478.XP_448154.1	The pyruvate dehydrogenase complex catalyzes the overall conversion of pyruvate to acetyl-CoA and CO(2)
CAS	CAGL0J10186g	NC_006033.2:998090	0	998090	A	0.1429	0	T	27.7	1.418e-07	NA	5478.XP_448154.1	The pyruvate dehydrogenase complex catalyzes the overall conversion of pyruvate to acetyl-CoA and CO(2)
CAS	CAGL0J10186g	NC_006033.2:998290	0	998290	T	0.1429	0	G	27.41	1.644e-07	NA	5478.XP_448154.1	The pyruvate dehydrogenase complex catalyzes the overall conversion of pyruvate to acetyl-CoA and CO(2)
CAS	CAGL0J10186g	NC_006033.2:998291	0	998291	C	0.1429	0	A	27.41	1.644e-07	NA	5478.XP_448154.1	The pyruvate dehydrogenase complex catalyzes the overall conversion of pyruvate to acetyl-CoA and CO(2)
CAS	CAGL0J10252g	NC_006033.2:1003175	0	1003175	T	0.1429	0	C	27.7	1.418e-07	NA	5478.XP_448157.1	to Saccharomyces cerevisiae IMP4 (YNL075W)
CAS	CAGL0J10252g	NC_006033.2:1003214	0	1003214	C	0.1429	0	A	27.7	1.418e-07	NA	5478.XP_448157.1	to Saccharomyces cerevisiae IMP4 (YNL075W)
CAS	CAGL0J10252g	NC_006033.2:1003233	0	1003233	A	0.1429	0	T	27.7	1.418e-07	NA	5478.XP_448157.1	to Saccharomyces cerevisiae IMP4 (YNL075W)
CAS	CAGL0J10252g	NC_006033.2:1003235	0	1003235	A	0.1429	0	C	27.7	1.418e-07	NA	5478.XP_448157.1	to Saccharomyces cerevisiae IMP4 (YNL075W)
CAS	CAGL0J10252g	NC_006033.2:1003246	0	1003246	T	0.1429	0	G	27.7	1.418e-07	NA	5478.XP_448157.1	to Saccharomyces cerevisiae IMP4 (YNL075W)
CAS	CAGL0J10252g	NC_006033.2:1003247	0	1003247	G	0.1429	0	C	27.7	1.418e-07	NA	5478.XP_448157.1	to Saccharomyces cerevisiae IMP4 (YNL075W)
CAS	CAGL0J10252g	NC_006033.2:1003249	0	1003249	T	0.1429	0	C	27.7	1.418e-07	NA	5478.XP_448157.1	to Saccharomyces cerevisiae IMP4 (YNL075W)
CAS	CAGL0J10252g	NC_006033.2:1003250	0	1003250	T	0.1429	0	A	27.7	1.418e-07	NA	5478.XP_448157.1	to Saccharomyces cerevisiae IMP4 (YNL075W)
CAS	CAGL0J10252g	NC_006033.2:1003287	0	1003287	A	0.1429	0	G	27.41	1.644e-07	NA	5478.XP_448157.1	to Saccharomyces cerevisiae IMP4 (YNL075W)
CAS	CAGL0J10252g	NC_006033.2:1003288	0	1003288	A	0.1429	0	C	27.41	1.644e-07	NA	5478.XP_448157.1	to Saccharomyces cerevisiae IMP4 (YNL075W)
CAS	CAGL0J10252g	NC_006033.2:1003289	0	1003289	C	0.1429	0	A	27.41	1.644e-07	NA	5478.XP_448157.1	to Saccharomyces cerevisiae IMP4 (YNL075W)
CAS	CAGL0J10252g	NC_006033.2:1003358	0	1003358	A	0.1429	0	T	27.7	1.418e-07	NA	5478.XP_448157.1	to Saccharomyces cerevisiae IMP4 (YNL075W)
CAS	CAGL0J10274g	NC_006033.2:1003924	0	1003924	A	0.1429	0	C	27.7	1.418e-07	NA	5478.XP_448158.1	to Saccharomyces cerevisiae MKS1 (YNL076W)
CAS	CAGL0J10274g	NC_006033.2:1003926	0	1003926	A	0.1429	0	T	27.7	1.418e-07	NA	5478.XP_448158.1	to Saccharomyces cerevisiae MKS1 (YNL076W)
CAS	CAGL0J10274g	NC_006033.2:1003928	0	1003928	C	0.1429	0	G	27.7	1.418e-07	NA	5478.XP_448158.1	to Saccharomyces cerevisiae MKS1 (YNL076W)
CAS	CAGL0J10274g	NC_006033.2:1003942	0	1003942	C	0.1429	0	T	27.7	1.418e-07	NA	5478.XP_448158.1	to Saccharomyces cerevisiae MKS1 (YNL076W)
CAS	CAGL0J10274g	NC_006033.2:1003947	0	1003947	G	0.1429	0	T	27.41	1.644e-07	NA	5478.XP_448158.1	to Saccharomyces cerevisiae MKS1 (YNL076W)
CAS	CAGL0J10274g	NC_006033.2:1003949	0	1003949	C	0.1429	0	T	27.7	1.418e-07	NA	5478.XP_448158.1	to Saccharomyces cerevisiae MKS1 (YNL076W)
CAS	CAGL0J10274g	NC_006033.2:1003956	0	1003956	G	0.1429	0	T	27.7	1.418e-07	NA	5478.XP_448158.1	to Saccharomyces cerevisiae MKS1 (YNL076W)
CAS	CAGL0J10274g	NC_006033.2:1003967	0	1003967	G	0.1429	0	C	27.41	1.644e-07	NA	5478.XP_448158.1	to Saccharomyces cerevisiae MKS1 (YNL076W)
CAS	CAGL0J10274g	NC_006033.2:1003969	0	1003969	T	0.1429	0	A	27.41	1.644e-07	NA	5478.XP_448158.1	to Saccharomyces cerevisiae MKS1 (YNL076W)
CAS	CAGL0J10274g	NC_006033.2:1005494	0	1005494	A	0.1429	0	T	27.7	1.418e-07	NA	5478.XP_448158.1	to Saccharomyces cerevisiae MKS1 (YNL076W)
CAS	CAGL0J10274g	NC_006033.2:1005512	0	1005512	T	0.1429	0	G	27.7	1.418e-07	NA	5478.XP_448158.1	to Saccharomyces cerevisiae MKS1 (YNL076W)
CAS	CAGL0J10274g	NC_006033.2:1005514	0	1005514	T	0.1429	0	A	27.7	1.418e-07	NA	5478.XP_448158.1	to Saccharomyces cerevisiae MKS1 (YNL076W)
CAS	CAGL0J10274g	NC_006033.2:1005541	0	1005541	A	0.1429	0	C	27.7	1.418e-07	NA	5478.XP_448158.1	to Saccharomyces cerevisiae MKS1 (YNL076W)
CAS	CAGL0J10274g	NC_006033.2:1005562	0	1005562	G	0.1429	0	C	27.41	1.644e-07	NA	5478.XP_448158.1	to Saccharomyces cerevisiae MKS1 (YNL076W)
CAS	CAGL0J10274g	NC_006033.2:1005563	0	1005563	T	0.1429	0	C	27.41	1.644e-07	NA	5478.XP_448158.1	to Saccharomyces cerevisiae MKS1 (YNL076W)
CAS	CAGL0J10274g	NC_006033.2:1005565	0	1005565	C	0.1429	0	T	27.7	1.418e-07	NA	5478.XP_448158.1	to Saccharomyces cerevisiae MKS1 (YNL076W)
CAS	CAGL0J10274g	NC_006033.2:1005590	0	1005590	A	0.1429	0	T	27.7	1.418e-07	NA	5478.XP_448158.1	to Saccharomyces cerevisiae MKS1 (YNL076W)
CAS	CAGL0J10274g	NC_006033.2:1005591	0	1005591	C	0.1429	0	T	27.7	1.418e-07	NA	5478.XP_448158.1	to Saccharomyces cerevisiae MKS1 (YNL076W)
CAS	CAGL0J10274g	NC_006033.2:1005599	0	1005599	G	0.1429	0	T	27.7	1.418e-07	NA	5478.XP_448158.1	to Saccharomyces cerevisiae MKS1 (YNL076W)
CAS	CAGL0J10274g	NC_006033.2:1005616	0	1005616	A	0.1429	0	T	27.7	1.418e-07	NA	5478.XP_448158.1	to Saccharomyces cerevisiae MKS1 (YNL076W)
CAS	CAGL0J10274g	NC_006033.2:1005617	0	1005617	A	0.1429	0	C	27.41	1.644e-07	NA	5478.XP_448158.1	to Saccharomyces cerevisiae MKS1 (YNL076W)
CAS	CAGL0J10274g	NC_006033.2:1005624	0	1005624	C	0.1429	0	G	27.7	1.418e-07	NA	5478.XP_448158.1	to Saccharomyces cerevisiae MKS1 (YNL076W)
CAS	CAGL0J10274g	NC_006033.2:1005626	0	1005626	T	0.1429	0	G	27.7	1.418e-07	NA	5478.XP_448158.1	to Saccharomyces cerevisiae MKS1 (YNL076W)
CAS	CAGL0J10274g	NC_006033.2:1005628	0	1005628	T	0.1429	0	A	27.7	1.418e-07	NA	5478.XP_448158.1	to Saccharomyces cerevisiae MKS1 (YNL076W)
CAS	CAGL0J10274g	NC_006033.2:1005629	0	1005629	T	0.1429	0	G	27.7	1.418e-07	NA	5478.XP_448158.1	to Saccharomyces cerevisiae MKS1 (YNL076W)
CAS	CAGL0J10274g	NC_006033.2:1005630	0	1005630	G	0.1429	0	T	27.7	1.418e-07	NA	5478.XP_448158.1	to Saccharomyces cerevisiae MKS1 (YNL076W)
CAS	CAGL0J10274g	NC_006033.2:1005651	0	1005651	T	0.1429	0	G	27.7	1.418e-07	NA	5478.XP_448158.1	to Saccharomyces cerevisiae MKS1 (YNL076W)
CAS	CAGL0J10274g	NC_006033.2:1005657	0	1005657	G	0.1429	0	T	27.7	1.418e-07	NA	5478.XP_448158.1	to Saccharomyces cerevisiae MKS1 (YNL076W)
CAS	CAGL0J10274g	NC_006033.2:1005658	0	1005658	G	0.1429	0	A	27.7	1.418e-07	NA	5478.XP_448158.1	to Saccharomyces cerevisiae MKS1 (YNL076W)
CAS	CAGL0J10274g	NC_006033.2:1005679	0	1005679	T	0.1429	0	A	27.7	1.418e-07	NA	5478.XP_448158.1	to Saccharomyces cerevisiae MKS1 (YNL076W)
CAS	CAGL0J10274g	NC_006033.2:1005683	0	1005683	T	0.1429	0	C	27.7	1.418e-07	NA	5478.XP_448158.1	to Saccharomyces cerevisiae MKS1 (YNL076W)
CAS	CAGL0J10274g	NC_006033.2:1005686	0	1005686	A	0.1429	0	G	27.7	1.418e-07	NA	5478.XP_448158.1	to Saccharomyces cerevisiae MKS1 (YNL076W)
CAS	CAGL0J10274g	NC_006033.2:1005706	0	1005706	G	0.1429	0	T	27.7	1.418e-07	NA	5478.XP_448158.1	to Saccharomyces cerevisiae MKS1 (YNL076W)
CAS	CAGL0J10274g	NC_006033.2:1005708	0	1005708	A	0.1429	0	T	27.7	1.418e-07	NA	5478.XP_448158.1	to Saccharomyces cerevisiae MKS1 (YNL076W)
CAS	CAGL0J10274g	NC_006033.2:1005730	0	1005730	T	0.1429	0	G	27.7	1.418e-07	NA	5478.XP_448158.1	to Saccharomyces cerevisiae MKS1 (YNL076W)
CAS	CAGL0J10274g	NC_006033.2:1005731	0	1005731	G	0.1429	0	A	27.41	1.644e-07	NA	5478.XP_448158.1	to Saccharomyces cerevisiae MKS1 (YNL076W)
CAS	CAGL0J10274g	NC_006033.2:1005732	0	1005732	C	0.1429	0	A	27.41	1.644e-07	NA	5478.XP_448158.1	to Saccharomyces cerevisiae MKS1 (YNL076W)
CAS	CAGL0J10274g	NC_006033.2:1005736	0	1005736	C	0.1429	0	T	27.7	1.418e-07	NA	5478.XP_448158.1	to Saccharomyces cerevisiae MKS1 (YNL076W)
CAS	CAGL0J10274g	NC_006033.2:1005746	0	1005746	T	0.1429	0	G	27.7	1.418e-07	NA	5478.XP_448158.1	to Saccharomyces cerevisiae MKS1 (YNL076W)
CAS	CAGL0J10274g	NC_006033.2:1005752	0	1005752	G	0.1429	0	T	27.7	1.418e-07	NA	5478.XP_448158.1	to Saccharomyces cerevisiae MKS1 (YNL076W)
CAS	CAGL0J10274g	NC_006033.2:1005756	0	1005756	A	0.1429	0	C	27.7	1.418e-07	NA	5478.XP_448158.1	to Saccharomyces cerevisiae MKS1 (YNL076W)
CAS	CAGL0J10274g	NC_006033.2:1005764	0	1005764	G	0.1429	0	C	27.41	1.644e-07	NA	5478.XP_448158.1	to Saccharomyces cerevisiae MKS1 (YNL076W)
CAS	CAGL0J10274g	NC_006033.2:1005777	0	1005777	C	0.1429	0	A	27.7	1.418e-07	NA	5478.XP_448158.1	to Saccharomyces cerevisiae MKS1 (YNL076W)
CAS	CAGL0J10274g	NC_006033.2:1005778	0	1005778	T	0.1429	0	G	27.7	1.418e-07	NA	5478.XP_448158.1	to Saccharomyces cerevisiae MKS1 (YNL076W)
CAS	CAGL0J10274g	NC_006033.2:1005786	0	1005786	A	0.1429	0	C	27.7	1.418e-07	NA	5478.XP_448158.1	to Saccharomyces cerevisiae MKS1 (YNL076W)
CAS	CAGL0J10274g	NC_006033.2:1005792	0	1005792	G	0.1429	0	T	27.7	1.418e-07	NA	5478.XP_448158.1	to Saccharomyces cerevisiae MKS1 (YNL076W)
CAS	CAGL0J10274g	NC_006033.2:1005794	0	1005794	G	0.1429	0	T	27.7	1.418e-07	NA	5478.XP_448158.1	to Saccharomyces cerevisiae MKS1 (YNL076W)
CAS	CAGL0J10274g	NC_006033.2:1005797	0	1005797	A	0.1429	0	C	27.41	1.644e-07	NA	5478.XP_448158.1	to Saccharomyces cerevisiae MKS1 (YNL076W)
CAS	CAGL0J10274g	NC_006033.2:1005806	0	1005806	G	0.1429	0	T	27.41	1.644e-07	NA	5478.XP_448158.1	to Saccharomyces cerevisiae MKS1 (YNL076W)
CAS	CAGL0J10274g	NC_006033.2:1005807	0	1005807	A	0.1429	0	C	27.7	1.418e-07	NA	5478.XP_448158.1	to Saccharomyces cerevisiae MKS1 (YNL076W)
CAS	CAGL0J10274g	NC_006033.2:1005813	0	1005813	A	0.1429	0	C	27.41	1.644e-07	NA	5478.XP_448158.1	to Saccharomyces cerevisiae MKS1 (YNL076W)
CAS	CAGL0J10274g	NC_006033.2:1005822	0	1005822	T	0.1429	0	A	27.7	1.418e-07	NA	5478.XP_448158.1	to Saccharomyces cerevisiae MKS1 (YNL076W)
CAS	CAGL0J10274g	NC_006033.2:1005826	0	1005826	T	0.1429	0	C	27.41	1.644e-07	NA	5478.XP_448158.1	to Saccharomyces cerevisiae MKS1 (YNL076W)
CAS	CAGL0J10274g	NC_006033.2:1005838	0	1005838	C	0.1429	0	T	27.7	1.418e-07	NA	5478.XP_448158.1	to Saccharomyces cerevisiae MKS1 (YNL076W)
CAS	CAGL0J10274g	NC_006033.2:1005840	0	1005840	C	0.1429	0	T	27.41	1.644e-07	NA	5478.XP_448158.1	to Saccharomyces cerevisiae MKS1 (YNL076W)
CAS	CAGL0J10274g	NC_006033.2:1005859	0	1005859	T	0.1429	0	G	27.41	1.644e-07	NA	5478.XP_448158.1	to Saccharomyces cerevisiae MKS1 (YNL076W)
CAS	CAGL0J10274g	NC_006033.2:1005863	0	1005863	A	0.1429	0	C	27.41	1.644e-07	NA	5478.XP_448158.1	to Saccharomyces cerevisiae MKS1 (YNL076W)
CAS	CAGL0J10274g	NC_006033.2:1005888	0	1005888	G	0.1429	0	C	27.7	1.418e-07	NA	5478.XP_448158.1	to Saccharomyces cerevisiae MKS1 (YNL076W)
CAS	CAGL0M10153g	NC_006036.2:1013080	0	1013080	TTTGATGATGATGTTGATGATGATG	0.3333	0	TTTGATGATGATG	23.96	9.816e-07	NA	5478.XP_449788.1	to Saccharomyces cerevisiae STE20 (YHL007C)
CAS	CAGL0K10472g	NC_006034.2:1022832	0	1022832	T	0.1667	0	C	33.98	5.556e-09	NA	5478.XP_448674.1	to Saccharomyces cerevisiae GCN20 (YFR009W)
CAS	CAGL0J10472g	NC_006033.2:1023807	0	1023807	C	0.2857	0	T	55.94	7.459e-14	NA	5478.XP_448167.1	Component of the SRB8-11 complex. The SRB8-11 complex is a regulatory module of the Mediator complex which is itself involved in regulation of basal and activated RNA polymerase II- dependent transcription. The SRB8-11 complex may be involved in the transcriptional repression of a subset of genes regulated by Mediator. It may inhibit the association of the Mediator complex with RNA polymerase II …
CAS	CAGL0I10362g	NC_006032.2:1025683	0	1025683	C	0.1429	0	G	29.41	5.849e-08	NA	5478.XP_447690.2	Pfam:PA14_2
CAS	CAGL0L09603g	NC_006035.2:1032409	0	1032409	C	1	0.03448	A	28.97	7.368e-08	NA	5478.XP_449189.1	to Saccharomyces cerevisiae DSN1 (YIR010W)
CAS	CAGL0J10538g	NC_006033.2:1033419	0	1033419	C	0.1429	0	T	27.7	1.418e-07	NA	5478.XP_448170.1	Saccharomyces cerevisiae YML020w
CAS	CAGL0J10560g	NC_006033.2:1034566	0	1034566	T	0.1429	0	G	27.7	1.418e-07	NA	5478.XP_448171.1	to Saccharomyces cerevisiae LRS4 (YDR439W)
CAS	CAGL0J10560g	NC_006033.2:1034582	0	1034582	C	0.1429	0	T	27.7	1.418e-07	NA	5478.XP_448171.1	to Saccharomyces cerevisiae LRS4 (YDR439W)
CAS	CAGL0K10648g	NC_006034.2:1036984	0	1036984	T	0.1667	0	G	33.98	5.556e-09	NA	5478.XP_448680.1	Saccharomyces cerevisiae YFR016C
CAS	CAGL0I10582g	NC_006032.2:1046634	0	1046634	C	0.1429	0	A	29.13	6.779e-08	NA	5478.XP_447700.1	Saccharomyces cerevisiae YGR127W
CAS	CAGL0H10626g	NC_006031.1:1046795	0	1046795	C	1	0	T	20	7.744e-06	NA	5478.XP_447260.1	some similarities with uniprot
CAS	CAGL0M10483g	NC_006036.2:1050981	0	1050981	A	0.25	0	G	35.98	1.994e-09	NA	5478.XP_449802.1	to Saccharomyces cerevisiae RMD1 (YDL001W)
CAS	CAGL0J10780g	NC_006033.2:1054764	0	1054764	T	0.1429	0	C	27.98	1.224e-07	NA	5478.XP_448180.1	to Saccharomyces cerevisiae OSH3 (YHR073W)
CAS	CAGL0M10527g	NC_006036.2:1057611	0	1057611	G	0.25	0	A	35.98	1.994e-09	NA	5478.XP_449804.1	to Saccharomyces cerevisiae UTP20 (YBL004W)
CAS	CAGL0L09889g	NC_006035.2:1058871	0	1058871	C	1	0	T	60	9.486e-15	NA	5478.XP_449202.1	Regulatory subunit of the poly(A)-nuclease (PAN) deadenylation complex, one of two cytoplasmic mRNA deadenylases involved in mRNA turnover. PAN specifically shortens poly(A) tails of RNA and the activity is stimulated by poly(A)-binding protein PAB1. PAN deadenylation is followed by rapid degradation of the shortened mRNA tails by the CCR4-NOT complex. Deadenylated mRNAs are then degraded by two …
CAS	CAGL0I10813g	NC_006032.2:1069418	0	1069418	G	0.2857	0.01	T	36.5	1.528e-09	39.6	5478.XP_447710.1	to Saccharomyces cerevisiae UBS1 (YBR165W)
CAS	CAGL0M10725g	NC_006036.2:1072050	0	1072050	T	0.25	0	C	35.98	1.994e-09	NA	5478.XP_449813.1	to Saccharomyces cerevisiae BUD17 (YNR027W)
CAS	CAGL0M10829g	NC_006036.2:1079730	0	1079730	T	0.5	0	TATTA	25.96	3.483e-07	NA	5478.XP_002999605.1	to Saccharomyces cerevisiae SSK22 (YCR073C) and SSK2 (YNR031C)
CAS	CAGL0M10829g	NC_006036.2:1080891	0	1080891	A	0.25	0	G	39.98	2.564e-10	NA	5478.XP_002999605.1	to Saccharomyces cerevisiae SSK22 (YCR073C) and SSK2 (YNR031C)
CAS	CAGL0K11132g	NC_006034.2:1086629	0	1086629	T	0.3333	0.009804	G	43.93	3.41e-11	50.5	5478.XP_448700.1	to Saccharomyces cerevisiae SNU56 (YDR240C)
CAS	CAGL0L10092g	NC_006035.2:1087790	0	1087790	A	0.1429	0	G	29.41	5.849e-08	NA	5478.XP_002999597.1	some similarities with uniprot
CAS	CAGL0L10142g	NC_006035.2:1093098	0	1093098	T	0.1429	0	G	29.41	5.849e-08	NA	5478.XP_449209.1	to Saccharomyces cerevisiae RSB1 (YOR049C)
CAS	CAGL0L10142g	NC_006035.2:1093343	0	1093343	G	0.1429	0	A	29.41	5.849e-08	NA	5478.XP_449209.1	to Saccharomyces cerevisiae RSB1 (YOR049C)
CAS	CAGL0K11396g	NC_006034.2:1104873	0	1104873	C	0.1667	0	T	34.32	4.681e-09	NA	5478.XP_448711.1	to Saccharomyces cerevisiae SIR4 (YDR227W)
CAS	CAGL0K11396g	NC_006034.2:1107686	0	1107686	T	0.1667	0	C	34.32	4.681e-09	NA	5478.XP_448711.1	to Saccharomyces cerevisiae SIR4 (YDR227W)
CAS	CAGL0L10648g	NC_006035.2:1140799	0	1140799	A	0.1429	0	G	29.41	5.849e-08	NA	5478.XP_449230.1	G1 S-specific cyclin essential for the control of the cell cycle at the G1 S (start) transition
CAS	CAGL0J11726g	NC_006033.2:1143037	0	1143037	A	0.1429	0	G	27.41	1.644e-07	NA	5478.XP_448223.1	Functions as a component of the DNA-binding general transcription factor complex TFIID. Binding of TFIID to a promoter (with or without TATA element) is the initial step in pre- initiation complex (PIC) formation. TFIID plays a key role in the regulation of gene expression by RNA polymerase II through different activities such as transcription activator interaction, core promoter recognition and …
CAS	CAGL0K11836g	NC_006034.2:1144207	0	1144207	T	0.1667	0	G	33.98	5.556e-09	NA	5478.XP_448730.1	to Saccharomyces cerevisiae RAD28 (YDR030C)
CAS	CAGL0L10736g	NC_006035.2:1146279	0	1146279	G	0.1429	0	C	29.41	5.849e-08	NA	5478.XP_449234.1	to Saccharomyces cerevisiae INP1 (YMR204C)
CAS	CAGL0J11792g	NC_006033.2:1151170	0	1151170	C	0.1429	0	T	27.41	1.644e-07	NA	5478.XP_448226.1	to Saccharomyces cerevisiae RRN11 (YML043C)
CAS	CAGL0L10956g	NC_006035.2:1171738	0	1171738	C	0.2857	0.009804	T	37.26	1.033e-09	40.4	5478.XP_449244.1	Required for the proteolytic cleavage of the transcription factor RIM101 in response to alkaline ambient pH. May act as a scaffold protein that recruits the calpain-like protease RIM13 via VPS32 to its substrate RIM101 (By similarity)
CAS	CAGL0M11770g	NC_006036.2:1172465	0	1172465	A	0.2	0	G	31.98	1.557e-08	NA	5478.XP_449853.1	to Saccharomyces cerevisiae AVL9 (YLR114C)
CAS	CAGL0J11968g	NC_006033.2:1174826	0	1174826	C	0.5	0	T	26.96	2.074e-07	NA	5478.XP_448232.1	Some similarities with uniprot P08640 Saccharomyces cerevisiae YIR019c STA1
CAS	CAGL0J11968g	NC_006033.2:1175308	0	1175308	GACC	1	0	GACCTGACCCTCAACC	26	3.414e-07	NA	5478.XP_448232.1	Some similarities with uniprot P08640 Saccharomyces cerevisiae YIR019c STA1
CAS	CAGL0J11968g	NC_006033.2:1175393	0	1175393	T	0.25	0	A	20.97	4.675e-06	NA	5478.XP_448232.1	Some similarities with uniprot P08640 Saccharomyces cerevisiae YIR019c STA1
CAS	CAGL0J11968g	NC_006033.2:1175441	0	1175441	T	0.25	0	A	20.97	4.675e-06	NA	5478.XP_448232.1	Some similarities with uniprot P08640 Saccharomyces cerevisiae YIR019c STA1
CAS	CAGL0J11968g	NC_006033.2:1175465	0	1175465	T	0.25	0	A	20.97	4.675e-06	NA	5478.XP_448232.1	Some similarities with uniprot P08640 Saccharomyces cerevisiae YIR019c STA1
CAS	CAGL0K12188g	NC_006034.2:1192952	0	1192952	T	0.25	0.01176	C	19.74	8.869e-06	28	5478.XP_448745.1	to Saccharomyces cerevisiae SIF2 (YBR103W)
CAS	CAGL0M12254g	NC_006036.2:1223923	0	1223923	C	0.2	0	G	33.18	8.395e-09	NA	5478.XP_449875.1	to Saccharomyces cerevisiae SPC72 (YAL047C)
CAS	CAGL0M12320g	NC_006036.2:1233005	0	1233005	A	0.2	0	G	33.18	8.395e-09	NA	5478.XP_449878.1	to Saccharomyces cerevisiae FLC2 (YAL053W) and YOR365C
CAS	CAGL0L11704g	NC_006035.2:1251437	0	1251437	A	0.2857	0	G	59.38	1.303e-14	NA	5478.XP_449276.1	to Saccharomyces cerevisiae SPT2 (YER161C)
CAS	CAGL0L11726g	NC_006035.2:1253571	0	1253571	C	0.2857	0	T	59.38	1.303e-14	NA	5478.XP_449277.1	to Saccharomyces cerevisiae RAD4 (YER162C)
CAS	CAGL0K12782g	NC_006034.2:1268455	0	1268455	A	0.2	0	G	34.78	3.687e-09	NA	5478.XP_448772.1	to Saccharomyces cerevisiae OTU1 (YFL044C)
CAS	CAGL0M13035g	NC_006036.2:1285294	0	1285294	T	0.2	0	G	34.38	4.529e-09	NA	5478.XP_449910.1	RNA polymerase II degradation factor recruits the ubiquitination machinery to the RNA polymerase II for polyubiquitination, removal and degradation, when RAD26 fails to efficiently displace stalled RNA polymerase II. Also involved in telomere length regulation (By similarity)
CAS	CAGL0M13343g	NC_006036.2:1313178	0	1313178	T	0.2	0	C	34.38	4.529e-09	NA	5478.XP_449923.1	Catalyzes the oxidative decarboxylation of 6- phosphogluconate to ribulose 5-phosphate and CO(2), with concomitant reduction of NADP to NADPH
CAS	CAGL0L12188g	NC_006035.2:1313442	0	1313442	C	0.2857	0	T	59.38	1.303e-14	NA	5478.XP_449298.1	Structural maintenance of chromosomes protein
CAS	CAGL0L12210g	NC_006035.2:1316682	0	1316682	T	0.1429	0	C	29.41	5.849e-08	NA	5478.XP_449299.1	to Saccharomyces cerevisiae CSF1 (YLR087C)
CAS	CAGL0L12892g	NC_006035.2:1378306	0	1378306	G	0.2	0	T	37.58	8.758e-10	NA	5478.XP_449329.1	to Saccharomyces cerevisiae SFK1 (YKL051W)
CAS	CAGL0M14025g	NC_006036.2:1386220	0	1386220	T	0.2	0	C	34.38	4.529e-09	NA	5478.XP_449954.1	Saccharomyces cerevisiae YMR315W
CAS	CAGL0L13354g	NC_006035.2:1439946	0	1439946	A	0.25	0	G	32.48	1.206e-08	NA	5478.XP_449349.1	to Saccharomyces cerevisiae THI7 (YLR237W)
CAS	CAGL0L13354g	NC_006035.2:1439955	0	1439955	C	0.25	0	T	32.48	1.206e-08	NA	5478.XP_449349.1	to Saccharomyces cerevisiae THI7 (YLR237W)
MDR	CAGL0K00110g	NC_006034.2:3542	0	3542	G	0.375	0	A	22.15	2.524e-06	NA	5478.XP_448233.1	cell wall protein
MDR	CAGL0K00110g	NC_006034.2:3545	0	3545	G	0.75	0.1481	A	21.91	2.861e-06	17.25	5478.XP_448233.1	cell wall protein
MDR	CAGL0K00110g	NC_006034.2:3572	0	3572	G	0.75	0.1176	A	28.55	9.128e-08	22.5	5478.XP_448233.1	cell wall protein
MDR	CAGL0K00110g	NC_006034.2:4096	0	4096	C	0.4	0.02941	T	21.07	4.423e-06	22	5478.XP_448233.1	cell wall protein
MDR	CAGL0K00110g	NC_006034.2:4099	0	4099	C	0.4	0.02941	T	21.07	4.423e-06	22	5478.XP_448233.1	cell wall protein
MDR	CAGL0K00110g	NC_006034.2:4112	0	4112	T	0.4	0	A	29.92	4.502e-08	NA	5478.XP_448233.1	cell wall protein
MDR	CAGL0K00110g	NC_006034.2:4117	0	4117	C	0.4	0	A	29.92	4.502e-08	NA	5478.XP_448233.1	cell wall protein
MDR	CAGL0F00803g	NC_006029.1:89722	0	89722	ACAGCAACAACAGCAGCA	0.75	0	ACA	20.62	5.586e-06	NA	5478.XP_446009.1	transcription of nearly all RNA polymerase II-dependent genes. Mediator functions as a bridge to convey information from gene-specific regulatory proteins to the basal RNA polymerase II transcription machinery. Mediator is recruited to promoters by direct interactions with regulatory proteins and serves as a scaffold for the assembly of a functional preinitiation complex with RNA polymerase II an…
MDR	CAGL0C02541g	NC_006026.1:255967	0	255967	AGAAGGTAAAGAGGAAGGTAAAGAGGAAGGTAAAGAGGAA	1	0	AGAAGGTAAAGAGGAAGGTAAAGAGGAA	20	7.744e-06	NA	5478.XP_445287.1	to Saccharomyces cerevisiae BDF2 (YDL070W) and BDF1 (YLR399C)
MDR	CAGL0F07249g	NC_006029.1:706622	0	706622	A	0.8	0	G	20.16	7.123e-06	NA	5478.XP_446282.1	to Saccharomyces cerevisiae TAF6 (YGL112C)
MDR	CAGL0H10626g	NC_006031.1:1044052	0	1044052	A	1	0	G	20	7.744e-06	NA	5478.XP_447260.1	some similarities with uniprot
MDR	CAGL0H10626g	NC_006031.1:1044157	0	1044157	T	1	0	G	20	7.744e-06	NA	5478.XP_447260.1	some similarities with uniprot
MDR	CAGL0H10626g	NC_006031.1:1046795	0	1046795	C	1	0	T	20	7.744e-06	NA	5478.XP_447260.1	some similarities with uniprot
FLC	CaglfMp02	NC_004691.1:218	0	218	T	0.3333	0	A	19.96	7.92e-06	NA	4932.Q0140	structural constituent of ribosome
FLC	CAGL0K00110g	NC_006034.2:3374	0	3374	C	0.5	0	T	34.89	3.496e-09	NA	5478.XP_448233.1	cell wall protein
FLC	CAGL0K00110g	NC_006034.2:3480	0	3480	G	0.6667	0.0303	C	29.16	6.674e-08	64	5478.XP_448233.1	cell wall protein
FLC	CAGL0K00110g	NC_006034.2:3526	0	3526	G	0.6667	0	A	46.59	8.758e-12	NA	5478.XP_448233.1	cell wall protein
FLC	CAGL0K00110g	NC_006034.2:3542	0	3542	G	1	0	A	70	5.93e-17	NA	5478.XP_448233.1	cell wall protein
FLC	CAGL0K00110g	NC_006034.2:3556	0	3556	G	1	0.02564	C	61.38	4.695e-15	NA	5478.XP_448233.1	cell wall protein
FLC	CAGL0K00110g	NC_006034.2:3572	0	3572	G	1	0.1795	A	20.68	5.437e-06	NA	5478.XP_448233.1	cell wall protein
FLC	CAGL0K00110g	NC_006034.2:3638	0	3638	T	0.4	0	G	32.69	1.083e-08	NA	5478.XP_448233.1	cell wall protein
FLC	CAGL0K00110g	NC_006034.2:3669	0	3669	T	0.4	0	C	32.69	1.083e-08	NA	5478.XP_448233.1	cell wall protein
FLC	CAGL0K00110g	NC_006034.2:3701	0	3701	T	0.4	0	A	32.69	1.083e-08	NA	5478.XP_448233.1	cell wall protein
FLC	CAGL0K00110g	NC_006034.2:3704	0	3704	AGTAGTGGTTATAGTAGTTGGCTTGCCGTTGGAGTCGGT	0.4	0	AGT	32.69	1.083e-08	NA	5478.XP_448233.1	cell wall protein
FLC	CAGL0K00110g	NC_006034.2:3713	0	3713	T	0.4	0	A	32.69	1.083e-08	NA	5478.XP_448233.1	cell wall protein
FLC	CAGL0K00110g	NC_006034.2:3744	0	3744	C	0.4	0	A	32.69	1.083e-08	NA	5478.XP_448233.1	cell wall protein
FLC	CAGL0K00110g	NC_006034.2:3755	0	3755	C	0.4	0	G	32.69	1.083e-08	NA	5478.XP_448233.1	cell wall protein
FLC	CAGL0K00110g	NC_006034.2:3758	0	3758	G	0.4	0	A	32.69	1.083e-08	NA	5478.XP_448233.1	cell wall protein
FLC	CAGL0K00110g	NC_006034.2:3761	0	3761	A	0.4	0	T	32.69	1.083e-08	NA	5478.XP_448233.1	cell wall protein
FLC	CAGL0K00110g	NC_006034.2:3764	0	3764	T	0.4	0	A	32.69	1.083e-08	NA	5478.XP_448233.1	cell wall protein
FLC	CAGL0K00110g	NC_006034.2:3787	0	3787	A	0.4	0	C	32.69	1.083e-08	NA	5478.XP_448233.1	cell wall protein
FLC	CAGL0K00110g	NC_006034.2:3793	0	3793	C	0.4	0	G	32.69	1.083e-08	NA	5478.XP_448233.1	cell wall protein
FLC	CAGL0K00110g	NC_006034.2:3815	0	3815	G	0.4	0	A	32.69	1.083e-08	NA	5478.XP_448233.1	cell wall protein
FLC	CAGL0K00110g	NC_006034.2:3817	0	3817	T	0.4	0	C	32.69	1.083e-08	NA	5478.XP_448233.1	cell wall protein
FLC	CAGL0K00110g	NC_006034.2:3821	0	3821	G	0.4	0	T	32.69	1.083e-08	NA	5478.XP_448233.1	cell wall protein
FLC	CAGL0K00110g	NC_006034.2:3842	0	3842	G	0.4	0	T	32.69	1.083e-08	NA	5478.XP_448233.1	cell wall protein
FLC	CAGL0K00110g	NC_006034.2:3843	0	3843	G	0.4	0	T	32.69	1.083e-08	NA	5478.XP_448233.1	cell wall protein
FLC	CAGL0K00110g	NC_006034.2:4010	0	4010	A	0.4	0	C	32.69	1.083e-08	NA	5478.XP_448233.1	cell wall protein
FLC	CAGL0K00110g	NC_006034.2:4124	0	4124	G	0.4	0	A	32.69	1.083e-08	NA	5478.XP_448233.1	cell wall protein
FLC	CAGL0K00110g	NC_006034.2:4127	0	4127	G	0.4	0	A	32.69	1.083e-08	NA	5478.XP_448233.1	cell wall protein
FLC	CAGL0K00110g	NC_006034.2:4128	0	4128	G	0.4	0	T	32.69	1.083e-08	NA	5478.XP_448233.1	cell wall protein
FLC	CAGL0K00110g	NC_006034.2:4131	0	4131	A	0.4	0	G	32.69	1.083e-08	NA	5478.XP_448233.1	cell wall protein
FLC	CAGL0K00110g	NC_006034.2:4144	0	4144	G	0.4	0	C	32.69	1.083e-08	NA	5478.XP_448233.1	cell wall protein
FLC	CAGL0K00110g	NC_006034.2:4188	0	4188	T	0.4	0	C	32.69	1.083e-08	NA	5478.XP_448233.1	cell wall protein
FLC	CAGL0K00110g	NC_006034.2:4190	0	4190	G	0.4	0	C	32.69	1.083e-08	NA	5478.XP_448233.1	cell wall protein
FLC	CAGL0K00110g	NC_006034.2:4220	0	4220	T	0.4	0	A	32.69	1.083e-08	NA	5478.XP_448233.1	cell wall protein
FLC	CAGL0K00110g	NC_006034.2:4245	0	4245	T	0.4	0	G	32.69	1.083e-08	NA	5478.XP_448233.1	cell wall protein
FLC	CAGL0K00110g	NC_006034.2:4246	0	4246	T	0.4	0	A	32.69	1.083e-08	NA	5478.XP_448233.1	cell wall protein
FLC	CAGL0K00110g	NC_006034.2:4277	0	4277	G	0.4	0	A	32.69	1.083e-08	NA	5478.XP_448233.1	cell wall protein
FLC	CAGL0K00110g	NC_006034.2:4280	0	4280	G	0.4	0	A	32.69	1.083e-08	NA	5478.XP_448233.1	cell wall protein
FLC	CAGL0K00110g	NC_006034.2:4302	0	4302	G	0.4	0	A	32.69	1.083e-08	NA	5478.XP_448233.1	cell wall protein
FLC	CAGL0K00110g	NC_006034.2:4324	0	4324	A	0.4	0	G	32.69	1.083e-08	NA	5478.XP_448233.1	cell wall protein
FLC	CAGL0K00110g	NC_006034.2:4340	0	4340	G	0.4	0	T	32.69	1.083e-08	NA	5478.XP_448233.1	cell wall protein
FLC	CAGL0K00110g	NC_006034.2:4341	0	4341	C	0.4	0	G	32.69	1.083e-08	NA	5478.XP_448233.1	cell wall protein
FLC	CAGL0K00110g	NC_006034.2:4518	0	4518	T	0.5	0	C	29.97	4.395e-08	NA	5478.XP_448233.1	cell wall protein
FLC	CAGL0M00132g	NC_006036.2:11711	0	11711	A	1	0	T	38	7.074e-10	NA	5478.XP_449350.1	Some similarities with uniprot P08640 Saccharomyces cerevisiae YIR019c STA1
FLC	CAGL0M00132g	NC_006036.2:11891	0	11891	T	0.5	0	G	19.95	7.949e-06	NA	5478.XP_449350.1	Some similarities with uniprot P08640 Saccharomyces cerevisiae YIR019c STA1
FLC	CAGL0I00220g	NC_006032.2:13222	0	13222	A	0.3333	0.01493	G	28.34	1.02e-07	33	5478.XP_447262.1	some similarities with uniprot
FLC	CAGL0K00170g	NC_006034.2:15378	0	15378	ATCCTCCGTCAAGC	1	0	ATCAAGC	24	9.634e-07	NA	5478.XP_002999576.1	-
FLC	CAGL0K00170g	NC_006034.2:16176	0	16176	T	0.3333	0	C	19.96	7.92e-06	NA	5478.XP_002999576.1	-
FLC	CAGL0I00308g	NC_006032.2:24487	0	24487	A	0.2222	0	C	35.04	3.235e-09	NA	5478.XP_447266.1	Component of the Mediator complex, a coactivator involved in the regulated transcription of nearly all RNA polymerase II-dependent genes. Mediator functions as a bridge to convey information from gene-specific regulatory proteins to the basal RNA polymerase II transcription machinery. Mediator is recruited to promoters by direct interactions with regulatory proteins and serves as a scaffold for t…
FLC	CAGL0F00275g	NC_006029.1:34717	0	34717	C	0.4444	0.01282	A	55.5	9.333e-14	61.6	5478.XP_445986.1	Belongs to the TRAFAC class TrmE-Era-EngA-EngB-Septin- like GTPase superfamily. Septin GTPase family
FLC	CAGL0B00506g	NC_005968.1:39007	0	39007	C	0.1667	0	T	32.6	1.13e-08	NA	5478.XP_444992.1	Required for proper folding and or the stability of a subset of proteins in the endoplasmic reticulum. Component of glycosylphosphatidylinositol-mannosyltransferase 1 which transfers the first of the 4 mannoses in the GPI-anchor precursors during GPI-anchor biosynthesis. Probably acts by stabilizing the mannosyltransferase GPI14 (By similarity)
FLC	CAGL0J00473g	NC_006033.2:39992	0	39992	C	0.3333	0.01111	A	43.82	3.599e-11	44.5	5478.XP_447732.1	to Saccharomyces cerevisiae CIC1 (YHR052W)
FLC	CAGL0D00330g	NC_006027.1:41935	0	41935	A	0.125	0	T	21.48	3.574e-06	NA	5478.XP_445427.1	to Saccharomyces cerevisiae HYM1 (YKL189W)
FLC	CAGL0M00352g	NC_006036.2:43691	0	43691	G	0.3333	0.01075	C	48.77	2.872e-12	46	5478.XP_449360.1	to Saccharomyces cerevisiae IML1 (YJR138W)
FLC	CAGL0E00473g	NC_006028.2:44722	0	44722	G	0.3333	0.01053	A	49.85	1.663e-12	47	5478.XP_445708.1	Component of the post-replicative DNA mismatch repair system (MMR). Heterodimerizes with MSH2 to form MutS beta, which binds to DNA mismatches thereby initiating DNA repair. MSH3 provides substrate-binding and substrate specificity to the complex. When bound, the MutS beta heterodimer bends the DNA helix and shields approximately 20 base pairs. Acts mainly to repair insertion-deletion loops (IDLs…
FLC	CAGL0D00352g	NC_006027.1:44779	0	44779	A	0.125	0	G	21.48	3.574e-06	NA	5478.XP_445428.1	to Saccharomyces cerevisiae PXA2 (YKL188C)
FLC	CAGL0D00352g	NC_006027.1:44944	0	44944	G	0.125	0	A	21.48	3.574e-06	NA	5478.XP_445428.1	to Saccharomyces cerevisiae PXA2 (YKL188C)
FLC	CAGL0A00451g	NC_005967.2:48593	0	48593	A	0.3	0	G	52.66	3.96e-13	NA	5478.XP_444792.1	to Saccharomyces cerevisiae PDR3 (YBL005W) and PDR1 (YGL013C)
FLC	CAGL0E00561g	NC_006028.2:50276	0	50276	T	0.1111	0	A	19.54	9.868e-06	NA	5478.XP_445712.1	to Saccharomyces cerevisiae TUP1 (YCR084C)
FLC	CAGL0A00451g	NC_005967.2:50852	0	50852	A	0.2	0	G	34.73	3.785e-09	NA	5478.XP_444792.1	to Saccharomyces cerevisiae PDR3 (YBL005W) and PDR1 (YGL013C)
FLC	CAGL0M00374g	NC_006036.2:52319	0	52319	G	0.1667	0	A	31.6	1.892e-08	NA	5478.XP_449361.1	to Saccharomyces cerevisiae ECM17 (YJR137C)
FLC	CAGL0A00495g	NC_005967.2:55487	0	55487	T	0.2	0	A	34.73	3.785e-09	NA	5478.XP_444794.1	plasma membrane ATPase
FLC	CAGL0D00462g	NC_006027.1:55931	0	55931	T	0.125	0	C	21.48	3.574e-06	NA	5478.XP_445433.1	to Saccharomyces cerevisiae ASH1 (YKL185W)
FLC	CAGL0J00693g	NC_006033.2:64913	0	64913	G	0.1111	0	T	20.2	6.96e-06	NA	5478.XP_447742.1	Belongs to the TRAFAC class myosin-kinesin ATPase superfamily. Myosin family
FLC	CAGL0J00693g	NC_006033.2:66498	0	66498	C	0.1111	0	G	20.2	6.96e-06	NA	5478.XP_447742.1	Belongs to the TRAFAC class myosin-kinesin ATPase superfamily. Myosin family
FLC	CAGL0D00528g	NC_006027.1:69553	0	69553	C	0.1111	0	T	20.2	6.96e-06	NA	5478.XP_445436.1	to Saccharomyces cerevisiae FAS1 (YKL182W)
FLC	CAGL0J00759g	NC_006033.2:78279	0	78279	A	0.1111	0	G	20.2	6.96e-06	NA	5478.XP_447745.1	to Saccharomyces cerevisiae NUP192 (YJL039C)
FLC	CAGL0F00737g	NC_006029.1:82917	0	82917	A	0.2857	0	G	41.07	1.471e-10	NA	5478.XP_446006.1	to Saccharomyces cerevisiae LDB19 (YOR322C)
FLC	CAGL0F00737g	NC_006029.1:82918	0	82918	A	0.2857	0	G	41.07	1.471e-10	NA	5478.XP_446006.1	to Saccharomyces cerevisiae LDB19 (YOR322C)
FLC	CAGL0I01034g	NC_006032.2:86011	0	86011	C	0.3333	0.01333	T	36.29	1.702e-09	37	5478.XP_447299.1	to Saccharomyces cerevisiae SHE4 (YOR035C)
FLC	CAGL0D00660g	NC_006027.1:86648	0	86648	A	0.1111	0	T	20.43	6.197e-06	NA	5478.XP_445442.1	Saccharomyces cerevisiae YDL073w
FLC	CAGL0K00979g	NC_006034.2:99878	0	99878	C	0.1667	0	A	30.6	3.171e-08	NA	5478.XP_448267.1	to Saccharomyces cerevisiae PMT6 (YGR199W)
FLC	CAGL0J01045g	NC_006033.2:103496	0	103496	A	0.2222	0	G	40.82	1.665e-10	NA	5478.XP_447757.1	RNA helicase
FLC	CAGL0D00880g	NC_006027.1:104316	0	104316	G	0.2222	0.01099	A	25.12	5.399e-07	25.71	5478.XP_445452.1	to Saccharomyces cerevisiae TSR1 (YDL060W)
FLC	CAGL0B01188g	NC_005968.1:106707	0	106707	C	0.1667	0	T	32.94	9.516e-09	NA	5478.XP_445021.1	to Saccharomyces cerevisiae PLM2 (YDR501W) and TOS4 (YLR183C)
FLC	CAGL0K01133g	NC_006034.2:109712	0	109712	T	0.3333	0.01111	C	47.17	6.524e-12	44.5	5478.XP_448273.1	to Saccharomyces cerevisiae TWF1 (YGR080W)
FLC	CAGL0D00924g	NC_006027.1:110734	0	110734	C	0.2222	0	G	41.27	1.326e-10	NA	5478.XP_445454.1	to Saccharomyces cerevisiae USO1 (YDL058W)
FLC	CAGL0J01177g	NC_006033.2:111782	0	111782	G	0.1111	0	C	20.2	6.96e-06	NA	5478.XP_447762.1	to Saccharomyces cerevisiae ABF1 (YKL112W)
FLC	CAGL0B01232g	NC_005968.1:112546	0	112546	G	0.3333	0.01031	A	50.92	9.628e-13	48	5478.XP_445023.1	to Saccharomyces cerevisiae EMG1 (YLR186W)
FLC	CAGL0J01199g	NC_006033.2:113453	0	113453	C	0.3333	0.01111	G	43.82	3.599e-11	44.5	5478.XP_447763.1	ATPase synthesis protein 25, mitochondrial
FLC	CAGL0D00946g	NC_006027.1:114757	0	114757	T	0.1111	0	C	20.43	6.197e-06	NA	5478.XP_445455.1	to Saccharomyces cerevisiae CSR1 (YLR380W)
FLC	CAGL0C01133g	NC_006026.1:115198	0	115198	A	0.1818	0	G	32.66	1.098e-08	NA	5478.XP_445221.1	-
FLC	CAGL0B01441g	NC_005968.1:130608	0	130608	A	0.1667	0	G	31.6	1.892e-08	NA	5478.XP_445032.1	Belongs to the histone deacetylase family. HD Type 1 subfamily
FLC	CAGL0B01441g	NC_005968.1:130609	0	130609	A	0.1667	0	G	31.6	1.892e-08	NA	5478.XP_445032.1	Belongs to the histone deacetylase family. HD Type 1 subfamily
FLC	CAGL0A01284g	NC_005967.2:132198	0	132198	A	0.4	0.01163	C	54.74	1.378e-13	56.67	5478.XP_002999510.1	-
FLC	CAGL0J01441g	NC_006033.2:134935	0	134935	G	0.1111	0	A	20.2	6.96e-06	NA	5478.XP_447774.1	to Saccharomyces cerevisiae ADH3 (YMR083W)
FLC	CAGL0G01430g	NC_006030.1:136589	0	136589	C	0.1667	0	A	31.6	1.892e-08	NA	5478.XP_446424.1	leukotriene A4 hydrolase
FLC	CAGL0F01331g	NC_006029.1:137334	0	137334	C	0.3333	0	G	19.96	7.92e-06	NA	5478.XP_446031.1	to Saccharomyces cerevisiae PET127 (YOR017W)
FLC	CAGL0C01309g	NC_006026.1:139093	0	139093	C	1	0	G	28	1.213e-07	NA	5478.XP_445231.1	to Saccharomyces cerevisiae HOS4 (YIL112W)
FLC	CAGL0E01485g	NC_006028.2:140138	0	140138	A	0.1667	0	C	30.6	3.171e-08	NA	5478.XP_445753.1	May be involved in a process influencing telomere capping
FLC	CAGL0M01254g	NC_006036.2:143061	0	143061	T	0.1667	0	A	31.94	1.593e-08	NA	5478.XP_449399.1	to Saccharomyces cerevisiae STE12 (YHR084W)
FLC	CAGL0D01276g	NC_006027.1:143715	0	143715	A	0.1667	0	C	31.94	1.593e-08	NA	5478.XP_445470.1	to Saccharomyces cerevisiae OPY2 (YPR075C)
FLC	CAGL0F01419g	NC_006029.1:145925	0	145925	G	0.3333	0	A	19.96	7.92e-06	NA	5478.XP_446033.1	Belongs to the ABC transporter superfamily. ABCG family. PDR (TC 3.A.1.205) subfamily
FLC	CAGL0H01507g	NC_006031.1:148399	0	148399	C	0.1818	0	T	33.75	6.258e-09	NA	5478.XP_446864.1	to Saccharomyces cerevisiae RSC3 (YDR303C) and RSC30 (YHR056C)
FLC	CAGL0I01848g	NC_006032.2:153325	0	153325	A	0.5	0	T	20.95	4.708e-06	NA	5478.XP_447331.1	to Saccharomyces cerevisiae TOS2 (YGR221C) and SKG6 (YHR149C)
FLC	CAGL0D01364g	NC_006027.1:153730	0	153730	T	0.1667	0	C	31.94	1.593e-08	NA	5478.XP_445474.1	to Saccharomyces cerevisiae CYC8 (YBR112C)
FLC	CAGL0I01958g	NC_006032.2:163006	0	163006	G	0.3333	0.01053	A	49.85	1.663e-12	47	5478.XP_447336.1	to Saccharomyces cerevisiae RTT107 (YHR154W)
FLC	CAGL0A01672g	NC_005967.2:166612	0	166612	TTTCTTCTTCTTCTTCTT	0.6	0.02703	TTTCTTCTTCTTCTTCTTCTT	33.56	6.895e-09	54	5478.XP_444838.1	to Saccharomyces cerevisiae SEC9 (YGR009C)
FLC	CAGL0G01969g	NC_006030.1:175836	0	175836	G	0.1667	0	A	31.6	1.892e-08	NA	5478.XP_446447.1	to Saccharomyces cerevisiae SIS2 (YKR072C) and VHS3 (YOR054C)
FLC	CAGL0M01606g	NC_006036.2:180788	0	180788	G	0.1667	0	A	31.94	1.593e-08	NA	5478.XP_449414.1	to Saccharomyces cerevisiae UBA2 (YDR390C)
FLC	CAGL0J01870g	NC_006033.2:184664	0	184664	T	0.2727	0.01176	C	33.22	8.223e-09	31.5	5478.XP_447786.1	This magnesium-dependent enzyme catalyzes the hydrolysis of ATP coupled with the transport of calcium
FLC	CAGL0L01749g	NC_006035.2:187667	0	187667	C	0.5	0.02041	T	36.46	1.556e-09	48	5478.XP_448846.1	DNA primase is the polymerase that synthesizes small RNA primers for the Okazaki fragments made during discontinuous DNA replication
FLC	CAGL0F02079g	NC_006029.1:204631	0	204631	C	0.5	0	T	28.97	7.368e-08	NA	5478.XP_446063.1	Structural maintenance of chromosomes protein
FLC	CAGL0C02079g	NC_006026.1:214414	0	214414	G	0.4444	0.01538	A	46.2	1.068e-11	51.2	5478.XP_445266.1	Involved in gross chromosomal rearrangements (GCRs) and telomere healing
FLC	CAGL0D02112g	NC_006027.1:216871	0	216871	G	0.25	0	T	48.87	2.735e-12	NA	5478.XP_445506.1	Cleaves proteins, imported into the mitochondrion, to their mature size. While most mitochondrial precursor proteins are processed to the mature form in one step by mitochondrial processing peptidase (MPP), the sequential cleavage by MIP of an octapeptide after initial processing by MPP is a required step for a subgroup of nuclear-encoded precursor proteins destined for the matrix or the inner me…
FLC	CAGL0D02178g	NC_006027.1:223747	0	223747	A	0.3333	0.01053	T	49.85	1.663e-12	47	5478.XP_445509.1	to Saccharomyces cerevisiae TAT2 (YOL020W)
FLC	CAGL0I02552g	NC_006032.2:228404	0	228404	T	0.3333	0.01053	G	49.85	1.663e-12	47	5478.XP_447363.1	to Saccharomyces cerevisiae STB5 (YHR178W)
FLC	CAGL0H02519g	NC_006031.1:230195	0	230195	T	0.3333	0.01042	G	50.38	1.265e-12	47.5	5478.XP_446905.1	Saccharomyces cerevisiae YMR253c
FLC	CAGL0H02585g	NC_006031.1:233080	0	233080	C	0.3333	0.01053	T	49.85	1.663e-12	47	5478.XP_446908.1	Belongs to the group II decarboxylase family
FLC	CAGL0J02442g	NC_006033.2:236899	0	236899	A	0.25	0	G	29.48	5.663e-08	NA	5478.XP_447811.1	Essential component of the PAM complex, a complex required for the translocation of transit peptide-containing proteins from the inner membrane into the mitochondrial matrix in an ATP-dependent manner
FLC	CAGL0H02651g	NC_006031.1:238927	0	238927	A	0.3333	0.01053	G	49.85	1.663e-12	47	5478.XP_446910.1	to Saccharomyces cerevisiae RKR1 (YMR247C)
FLC	CAGL0C02497g	NC_006026.1:249272	0	249272	T	0.2	0	G	29.52	5.534e-08	NA	5478.XP_445285.1	to Saccharomyces cerevisiae SMB1 (YER029C)
FLC	CAGL0F02541g	NC_006029.1:249423	0	249423	T	0.5	0	A	28.97	7.368e-08	NA	5478.XP_446080.1	to Saccharomyces cerevisiae UTP5 (YDR398W)
FLC	CAGL0G02717g	NC_006030.1:249898	0	249898	A	0.1667	0	C	31.6	1.892e-08	NA	5478.XP_446481.1	to Saccharomyces cerevisiae SGA1 (YIL099W)
FLC	CAGL0J02530g	NC_006033.2:251045	0	251045	T	0.25	0	C	28.47	9.494e-08	NA	5478.XP_447815.1	Hyphally regulated cell wall protein N-terminal
FLC	CAGL0J02530g	NC_006033.2:251667	0	251667	C	0.375	0.03279	T	24.65	6.89e-07	17.7	5478.XP_447815.1	Hyphally regulated cell wall protein N-terminal
FLC	CAGL0J02530g	NC_006033.2:251685	0	251685	C	0.375	0.03226	T	25.1	5.445e-07	18	5478.XP_447815.1	Hyphally regulated cell wall protein N-terminal
FLC	CAGL0J02530g	NC_006033.2:251778	0	251778	A	0.4444	0.0625	C	23.59	1.191e-06	12	5478.XP_447815.1	Hyphally regulated cell wall protein N-terminal
FLC	CAGL0J02530g	NC_006033.2:251844	0	251844	A	0.3333	0.01587	T	30.25	3.794e-08	31	5478.XP_447815.1	Hyphally regulated cell wall protein N-terminal
FLC	CAGL0J02530g	NC_006033.2:251865	0	251865	C	0.3333	0.01562	T	30.76	2.927e-08	31.5	5478.XP_447815.1	Hyphally regulated cell wall protein N-terminal
FLC	CAGL0I02882g	NC_006032.2:254035	0	254035	G	0.1667	0	A	32.6	1.13e-08	NA	5478.XP_447376.1	Saccharomyces cerevisiae YOR111w
FLC	CAGL0D02486g	NC_006027.1:254284	0	254284	T	0.3333	0.01053	C	49.85	1.663e-12	47	5478.XP_445523.1	to uniprot P25611 Saccharomyces cerevisiae YCR106w
FLC	CAGL0J02552g	NC_006033.2:255419	0	255419	T	0.4444	0.01587	C	44.77	2.221e-11	49.6	5478.XP_447816.1	Hyphally regulated cell wall protein N-terminal
FLC	CAGL0K02915g	NC_006034.2:260784	0	260784	G	0.3333	0.01053	A	49.85	1.663e-12	47	5478.XP_448351.1	Belongs to the mitochondrial carrier (TC 2.A.29) family
FLC	CAGL0M02211g	NC_006036.2:264805	0	264805	A	0.3333	0.01075	G	48.77	2.872e-12	46	5478.XP_449442.1	Belongs to the peptidase A1 family
FLC	CAGL0I03102g	NC_006032.2:267368	0	267368	T	0.3333	0.01042	C	50.38	1.265e-12	47.5	5478.XP_447385.1	to Saccharomyces cerevisiae GEA2 (YEL022W) and GEA1 (YJR031C)
FLC	CAGL0E03157g	NC_006028.2:291971	0	291971	T	0.4	0.01042	A	61.17	5.244e-15	63.33	5478.XP_445826.1	Belongs to the cysteine synthase cystathionine beta- synthase family
FLC	CAGL0M02651g	NC_006036.2:305254	0	305254	C	0.3333	0.01087	T	48.24	3.775e-12	45.5	5478.XP_449462.1	to Saccharomyces cerevisiae RDS2 (YPL133C)
FLC	CAGL0J03168g	NC_006033.2:307682	0	307682	G	0.4	0.01205	C	52.81	3.679e-13	54.67	5478.XP_447842.1	to Saccharomyces cerevisiae SEC6 (YIL068C)
FLC	CAGL0L02629g	NC_006035.2:309908	0	309908	G	0.3	0.01111	A	39.12	3.985e-10	38.14	5478.XP_448885.1	to Saccharomyces cerevisiae CDC4 (YFL009W)
FLC	CAGL0C03289g	NC_006026.1:330663	0	330663	A	0.2	0	T	35.53	2.508e-09	NA	5478.XP_445319.1	to Saccharomyces cerevisiae VMR1 (YHL035C) and YBT1 (YLL048C)
FLC	CAGL0F03333g	NC_006029.1:332633	0	332633	T	0.1667	0	C	28.26	1.06e-07	NA	5478.XP_446115.1	to Saccharomyces cerevisiae RRN9 (YMR270C)
FLC	CAGL0G03465g	NC_006030.1:336341	0	336341	G	0.2222	0	A	23.45	1.283e-06	NA	5478.XP_446514.1	to Saccharomyces cerevisiae LSM4 (YER112W)
FLC	CAGL0G03465g	NC_006030.1:336363	0	336363	A	0.2222	0	T	23.45	1.283e-06	NA	5478.XP_446514.1	to Saccharomyces cerevisiae LSM4 (YER112W)
FLC	CAGL0C03369g	NC_006026.1:341141	0	341141	C	0.4	0.01149	A	55.38	9.931e-14	57.33	5478.XP_445323.1	GTPase that associates with pre-60S ribosomal subunits in the nucleolus and is required for their nuclear export and maturation
FLC	CAGL0D03322g	NC_006027.1:342159	0	342159	G	0.1667	0	T	32.6	1.13e-08	NA	5478.XP_445561.1	to Saccharomyces cerevisiae IZH3 (YLR023C)
FLC	CAGL0C03399g	NC_006026.1:342210	0	342210	A	0.1111	0	G	19.76	8.784e-06	NA	5478.XP_445324.1	to Saccharomyces cerevisiae POP2 (YNR052C)
FLC	CAGL0L02937g	NC_006035.2:345628	0	345628	A	0.2727	0.01087	G	36.1	1.876e-09	34.12	5478.XP_448899.1	Belongs to the imidazoleglycerol-phosphate dehydratase family
FLC	CAGL0E03784g	NC_006028.2:355525	0	355525	G	0.1111	0	C	21.32	3.895e-06	NA	5478.XP_445851.1	Saccharomyces cerevisiae YHL029c
FLC	CAGL0E03784g	NC_006028.2:356029	0	356029	G	0.1111	0	A	21.32	3.895e-06	NA	5478.XP_445851.1	Saccharomyces cerevisiae YHL029c
FLC	CAGL0E03828g	NC_006028.2:362980	0	362980	A	0.1111	0	G	21.32	3.895e-06	NA	5478.XP_445853.1	to Saccharomyces cerevisiae ECM29 (YHL030W)
FLC	CAGL0B03641g	NC_005968.1:365143	0	365143	G	0.1667	0	A	32.27	1.342e-08	NA	5478.XP_445130.1	Belongs to the TRAFAC class myosin-kinesin ATPase superfamily. Kinesin family
FLC	CAGL0E03894g	NC_006028.2:368394	0	368394	C	0.1111	0	A	21.32	3.895e-06	NA	5478.XP_445856.1	to Saccharomyces cerevisiae FPS1 (YLL043W)
FLC	CAGL0C03740g	NC_006026.1:371960	0	371960	C	0.1111	0	T	19.76	8.784e-06	NA	5478.XP_445339.1	Saccharomyces cerevisiae YEL007W
FLC	CAGL0F03883g	NC_006029.1:376012	0	376012	G	0.1667	0	A	30.27	3.767e-08	NA	5478.XP_446139.1	Splits internally a 1,3-beta-glucan molecule and transfers the newly generated reducing end (the donor) to the non- reducing end of another 1,3-beta-glucan molecule (the acceptor) forming a 1,3-beta linkage, resulting in the elongation of 1,3- beta-glucan chains in the cell wall
FLC	CAGL0E03982g	NC_006028.2:379204	0	379204	G	0.1111	0	A	21.32	3.895e-06	NA	5478.XP_445860.1	to Saccharomyces cerevisiae VMR1 (YHL035C) and YBT1 (YLL048C)
FLC	CAGL0F03905g	NC_006029.1:379284	0	379284	A	0.3333	0.01124	G	46.63	8.578e-12	44	5478.XP_446140.1	to Saccharomyces cerevisiae SKY1 (YMR216C)
FLC	CAGL0F03905g	NC_006029.1:379597	0	379597	A	0.3333	0.01124	G	46.63	8.578e-12	44	5478.XP_446140.1	to Saccharomyces cerevisiae SKY1 (YMR216C)
FLC	CAGL0A03784g	NC_005967.2:387945	0	387945	G	0.1667	0	A	31.27	2.248e-08	NA	5478.XP_444931.1	Succinate dehydrogenase ubiquinone cytochrome b small subunit
FLC	CAGL0A03828g	NC_005967.2:391436	0	391436	A	0.25	0	C	47.37	5.889e-12	NA	5478.XP_444933.1	to Saccharomyces cerevisiae RAX1 (YOR301W)
FLC	CAGL0C04048g	NC_006026.1:400363	0	400363	A	0.4444	0.01111	G	64.08	1.197e-15	71.2	5478.XP_445352.1	to uniprot P40549 Saccharomyces cerevisiae YIL014W MNT3
FLC	CAGL0L03520g	NC_006035.2:405390	0	405390	T	0.1667	0	G	31.94	1.593e-08	NA	5478.XP_448926.1	to Saccharomyces cerevisiae BCK1 (YJL095W)
FLC	CAGL0L03608g	NC_006035.2:416489	0	416489	G	0.3333	0.01064	A	49.31	2.185e-12	46.5	5478.XP_448930.1	to Saccharomyces cerevisiae CHS6 (YJL099W) and BCH2 (YKR027W)
FLC	CAGL0A04213g	NC_005967.2:418150	0	418150	A	0.4167	0.06316	G	28.87	7.738e-08	10.6	5478.XP_444950.1	to Saccharomyces cerevisiae PIN4 (YBL051C)
FLC	CAGL0C04323g	NC_006026.1:419426	0	419426	A	0.4444	0.01124	G	63.36	1.72e-15	70.4	5478.XP_445364.1	to Saccharomyces cerevisiae NTH2 (YBR001C) and NTH1 (YDR001C)
FLC	CAGL0G04433g	NC_006030.1:424060	0	424060	A	0.6667	0.03125	T	28.26	1.059e-07	62	5478.XP_446552.1	uniprot P42946 Saccharomyces cerevisiae YJL108C PRM10
FLC	CAGL0E04488g	NC_006028.2:429716	0	429716	T	0.1111	0	C	20.43	6.197e-06	NA	5478.XP_445883.1	to Saccharomyces cerevisiae AHC1 (YOR023C)
FLC	CAGL0K04565g	NC_006034.2:433684	0	433684	G	0.1667	0	A	32.6	1.13e-08	NA	5478.XP_448424.1	to Saccharomyces cerevisiae VHT1 (YGR065C)
FLC	CAGL0H04609g	NC_006031.1:434063	0	434063	A	0.1667	0	G	31.6	1.892e-08	NA	5478.XP_446995.1	Serine threonine protein kinase which activates checkpoint signaling upon genotoxic stresses such as ionizing radiation (IR), ultraviolet light (UV), or DNA replication stalling, thereby acting as a DNA damage sensor. Recognizes the substrate consensus sequence ST -Q. Phosphorylates histone H2A to form H2AS128ph (gamma-H2A) at sites of DNA damage, involved in the regulation of DNA damage response…
FLC	CAGL0E04598g	NC_006028.2:444606	0	444606	A	0.1111	0	G	20.43	6.197e-06	NA	5478.XP_445888.1	Belongs to the ubiquitin-conjugating enzyme family
FLC	CAGL0E04620g	NC_006028.2:447440	0	447440	G	0.1111	0	C	20.43	6.197e-06	NA	5478.XP_445889.1	to Saccharomyces cerevisiae ECM33 (YBR078W) and PST1 (YDR055W)
FLC	CAGL0G04719g	NC_006030.1:449235	0	449235	A	0.3333	0	G	21.96	2.783e-06	NA	5478.XP_446565.1	to Saccharomyces cerevisiae INP52 (YNL106C) and INP53 (YOR109W)
FLC	CAGL0B04631g	NC_005968.1:449298	0	449298	C	0.3333	0.01031	T	50.92	9.628e-13	48	5478.XP_445172.1	to Saccharomyces cerevisiae INP52 (YNL106C) and INP53 (YOR109W)
FLC	CAGL0H04697g	NC_006031.1:450442	0	450442	A	0.25	0	G	47.87	4.56e-12	NA	5478.XP_446999.1	The SPT4-SPT5 complex mediates both activation and inhibition of transcription elongation, and plays a role in pre- mRNA processing. This complex seems to be important for the stability of the RNA polymerase II elongation machinery on the chromatin template but not for the inherent ability of this machinery to translocate down the gene
FLC	CAGL0B04719g	NC_005968.1:454799	0	454799	C	0.3333	0.01031	G	50.92	9.628e-13	48	5478.XP_445175.2	Saccharomyces cerevisiae YCL002c
FLC	CAGL0B04719g	NC_005968.1:454800	0	454800	G	0.3333	0.01031	T	50.92	9.628e-13	48	5478.XP_445175.2	Saccharomyces cerevisiae YCL002c
FLC	CAGL0C04895g	NC_006026.1:455909	0	455909	C	0.4	0.01124	A	56.67	5.163e-14	58.67	5478.XP_445386.1	Belongs to the protein-tyrosine phosphatase family. Non-receptor class myotubularin subfamily
FLC	CAGL0E04796g	NC_006028.2:461579	0	461579	G	0.1111	0	C	20.2	6.96e-06	NA	5478.XP_445896.1	to Saccharomyces cerevisiae GTB1 (YDR221W)
FLC	CAGL0F04587g	NC_006029.1:462576	0	462576	G	0.3333	0.01087	T	48.24	3.775e-12	45.5	5478.XP_446171.1	Regulatory subunit of the histone H2A phosphatase complex, which dephosphorylates H2AS128ph (gamma-H2A) that has been displaced from sites of DNA lesions in the double-stranded DNA break repair process. Dephosphorylation is necessary for efficient recovery from the DNA damage checkpoint (By similarity)
FLC	CAGL0C05005g	NC_006026.1:468904	0	468904	G	0.2	0	T	36.33	1.662e-09	NA	5478.XP_445391.1	to Saccharomyces cerevisiae CDC15 (YAR019C)
FLC	CAGL0J04950g	NC_006033.2:473832	0	473832	G	0.4	0.01351	A	47.01	7.054e-12	48.67	5478.XP_447921.1	Saccharomyces cerevisiae YJL051W
FLC	CAGL0C05027g	NC_006026.1:475243	0	475243	T	0.4	0.01124	A	56.67	5.163e-14	58.67	5478.XP_445392.1	Belongs to the carnitine choline acetyltransferase family
FLC	CAGL0H05027g	NC_006031.1:482339	0	482339	C	0.3333	0.01064	A	49.31	2.185e-12	46.5	5478.XP_447014.1	to Saccharomyces cerevisiae CTF3 (YLR381W)
FLC	CAGL0L04136g	NC_006035.2:485514	0	485514	T	0.3333	0.01053	G	49.85	1.663e-12	47	5478.XP_448954.1	spindle pole body component
FLC	CAGL0J05159g	NC_006033.2:490834	0	490834	T	0.3333	0	G	20.62	5.586e-06	NA	5478.XP_002999571.1	structural molecule activity
FLC	CAGL0J05159g	NC_006033.2:491016	0	491016	T	0.5	0	A	20.95	4.708e-06	NA	5478.XP_002999571.1	structural molecule activity
FLC	CAGL0J05159g	NC_006033.2:491079	0	491079	T	0.5	0	G	19.95	7.949e-06	NA	5478.XP_002999571.1	structural molecule activity
FLC	CAGL0J05159g	NC_006033.2:491385	0	491385	T	0.5	0	A	19.95	7.949e-06	NA	5478.XP_002999571.1	structural molecule activity
FLC	CAGL0J05159g	NC_006033.2:491387	0	491387	C	0.5	0	T	19.95	7.949e-06	NA	5478.XP_002999571.1	structural molecule activity
FLC	CAGL0K05093g	NC_006034.2:495984	0	495984	T	0.3333	0.01053	G	49.85	1.663e-12	47	5478.XP_448448.1	to Saccharomyces cerevisiae YME1 (YPR024W)
FLC	CAGL0C05225g	NC_006026.1:499717	0	499717	T	0.2222	0	C	29.69	5.066e-08	NA	5478.XP_445401.1	to Saccharomyces cerevisiae CRT10 (YOL063C)
FLC	CAGL0C05225g	NC_006026.1:500653	0	500653	A	0.2222	0	C	29.69	5.066e-08	NA	5478.XP_445401.1	to Saccharomyces cerevisiae CRT10 (YOL063C)
FLC	CAGL0E05148g	NC_006028.2:501725	0	501725	A	0.1111	0	C	19.98	7.819e-06	NA	5478.XP_445912.1	to Saccharomyces cerevisiae AMS1 (YGL156W)
FLC	CAGL0E05148g	NC_006028.2:502377	0	502377	T	0.1111	0	C	19.98	7.819e-06	NA	5478.XP_445912.1	to Saccharomyces cerevisiae AMS1 (YGL156W)
FLC	CAGL0I05390g	NC_006032.2:509227	0	509227	C	0.3333	0.01786	T	23.43	1.297e-06	27.5	5478.XP_447483.1	Belongs to the protein kinase superfamily
FLC	CAGL0H05291g	NC_006031.1:510005	0	510005	T	0.1667	0	A	31.94	1.593e-08	NA	5478.XP_447026.1	to Saccharomyces cerevisiae MUK1 (YPL070W)
FLC	CAGL0L04400g	NC_006035.2:514793	0	514793	C	0.3333	0.01053	T	49.85	1.663e-12	47	5478.XP_448966.1	Saccharomyces cerevisiae
FLC	CAGL0G05445g	NC_006030.1:515318	0	515318	C	0.75	0.0303	T	38.33	5.976e-10	96	5478.XP_446597.1	to Saccharomyces cerevisiae GCS1 (YDL226C) and SPS18 (YNL204C)
FLC	CAGL0H05445g	NC_006031.1:527206	0	527206	G	0.3333	0.01064	C	49.31	2.185e-12	46.5	5478.XP_447033.1	Belongs to the GPI family
FLC	CAGL0G05566g	NC_006030.1:528968	0	528968	A	0.75	0.0303	C	38.33	5.976e-10	96	5478.XP_446603.1	to Saccharomyces cerevisiae FMP45 (YDL222C) and YNL194C
FLC	CAGL0F05357g	NC_006029.1:542072	0	542072	A	0.1667	0	G	31.6	1.892e-08	NA	5478.XP_446203.1	to Saccharomyces cerevisiae UME6 (YDR207C)
FLC	CAGL0K05555g	NC_006034.2:543609	0	543609	G	0.3333	0.01053	C	49.85	1.663e-12	47	5478.XP_448467.1	to Saccharomyces cerevisiae BUD21 (YOR078W)
FLC	CAGL0K05643g	NC_006034.2:551843	0	551843	A	0.1667	0	T	32.27	1.342e-08	NA	5478.XP_448471.1	to Saccharomyces cerevisiae SRL3 (YKR091W) and WHI5 (YOR083W)
FLC	CAGL0M05137g	NC_006036.2:554301	0	554301	C	0.3333	0	T	32.64	1.109e-08	NA	5478.XP_449569.1	Ancestral locus Anc_8.777
FLC	CAGL0L04862g	NC_006035.2:558459	0	558459	A	0.5	0	G	20.95	4.708e-06	NA	5478.XP_448987.1	to Saccharomyces cerevisiae NUP57 (YGR119C)
FLC	CAGL0H05665g	NC_006031.1:561463	0	561463	A	0.1667	0	C	30.93	2.67e-08	NA	5478.XP_447042.1	Belongs to the class-I pyridine nucleotide-disulfide oxidoreductase family
FLC	CAGL0K05841g	NC_006034.2:574409	0	574409	T	0.3333	0.01053	G	49.85	1.663e-12	47	5478.XP_448480.1	Fungal specific transcription factor domain
FLC	CAGL0F05753g	NC_006029.1:576830	0	576830	G	0.3333	0.01075	T	48.77	2.872e-12	46	5478.XP_446221.1	to Saccharomyces cerevisiae CDC1 (YDR182W)
FLC	CAGL0M05423g	NC_006036.2:578567	0	578567	A	0.3333	0	G	33.31	7.869e-09	NA	5478.XP_449582.1	Belongs to the MCM family
FLC	CAGL0G06028g	NC_006030.1:580125	0	580125	T	0.6	0.03125	C	29.01	7.182e-08	46.5	5478.XP_446624.1	to Saccharomyces cerevisiae ARO9 (YHR137W)
FLC	CAGL0F05797g	NC_006029.1:584057	0	584057	T	0.1667	0	C	31.6	1.892e-08	NA	5478.XP_446223.1	Sister chromatid cohesion protein
FLC	CAGL0K06033g	NC_006034.2:588485	0	588485	C	0.25	0	T	49.37	2.118e-12	NA	5478.XP_002999579.1	Saccharomyces cerevisiae
FLC	CAGL0K06479g	NC_006034.2:637348	0	637348	C	0.1667	0	T	32.6	1.13e-08	NA	5478.XP_448505.1	to Saccharomyces cerevisiae PKH3 (YDR466W)
FLC	CAGL0M06215g	NC_006036.2:645599	0	645599	T	0.25	0	A	24.47	7.545e-07	NA	5478.XP_449617.1	Catalyzes the reversible reaction in which hydroxymethyl group from 5,10-methylenetetrahydrofolate is transferred onto alpha-ketoisovalerate to form ketopantoate
FLC	CAGL0E06688g	NC_006028.2:681691	0	681691	G	0.5	0.02128	A	30.52	3.307e-08	46	5478.XP_445981.1	-
FLC	CAGL0K06985g	NC_006034.2:682475	0	682475	A	0.3333	0.01099	C	47.7	4.963e-12	45	5478.XP_448527.1	Transcription factor which regulates nonfermentable carbon utilization. Activator of gluconeogenetic genes (By similarity)
FLC	CAGL0F07029g	NC_006029.1:689986	0	689986	T	0.1667	0	C	31.27	2.248e-08	NA	5478.XP_446274.1	Methylenetetrahydrofolate reductase
FLC	CAGL0J07150g	NC_006033.2:690073	0	690073	T	0.1667	0	G	32.94	9.516e-09	NA	5478.XP_448017.1	to Saccharomyces cerevisiae OAF1 (YAL051W) and PIP2 (YOR363C)
FLC	CAGL0F07051g	NC_006029.1:692320	0	692320	G	0.1667	0	A	31.27	2.248e-08	NA	5478.XP_446275.1	In complex with CCZ1, is required for multiple vacuole delivery pathways including the cytoplasm to vacuole transport (Cvt), autophagy, pexophagy and endocytosis. The CCZ1-MON1 complex acts at the fusion of vesicles with the vacuole, through its regulation of the SNARE complex during the coordinated priming and docking stages of fusion, and particularly at the stage of tethering docking
FLC	CAGL0L06116g	NC_006035.2:696251	0	696251	C	0.1667	0	T	31.94	1.593e-08	NA	5478.XP_449041.1	Belongs to the D-isomer specific 2-hydroxyacid dehydrogenase family
FLC	CAGL0L06138g	NC_006035.2:698268	0	698268	C	0.1667	0	A	31.94	1.593e-08	NA	5478.XP_449042.1	to Saccharomyces cerevisiae TPN1 (YGL186C)
FLC	CAGL0M06875g	NC_006036.2:699859	0	699859	C	0.3333	0	T	30.64	3.109e-08	NA	5478.XP_449646.1	Component of the SRB8-11 complex. The SRB8-11 complex is a regulatory module of the Mediator complex which is itself involved in regulation of basal and activated RNA polymerase II- dependent transcription. The SRB8-11 complex may be involved in the transcriptional repression of a subset of genes regulated by Mediator. It may inhibit the association of the Mediator complex with RNA polymerase II …
FLC	CAGL0I07579g	NC_006032.2:731673	0	731673	C	0.4	0.01266	G	50.23	1.366e-12	52	5478.XP_447578.1	Belongs to the class-I aminoacyl-tRNA synthetase family
FLC	CAGL0M07293g	NC_006036.2:736660	0	736660	A	0.3333	0	G	30.64	3.109e-08	NA	5478.XP_449665.1	Belongs to the ABC transporter superfamily. ABCG family. PDR (TC 3.A.1.205) subfamily
FLC	CAGL0G07755g	NC_006030.1:737129	0	737129	A	0.3333	0	G	27.3	1.741e-07	NA	5478.XP_446699.1	to Saccharomyces cerevisiae TEL2 (YGR099W)
FLC	CAGL0G07821g	NC_006030.1:743893	0	743893	A	0.3333	0	T	27.3	1.741e-07	NA	5478.XP_446702.1	Allows the formation of correctly charged Gln-tRNA(Gln) through the transamidation of misacylated Glu-tRNA(Gln) in the mitochondria. The reaction takes place in the presence of glutamine and ATP through an activated gamma-phospho-Glu- tRNA(Gln). Required for proper protein synthesis within the mitochondrion
FLC	CAGL0F07667g	NC_006029.1:746185	0	746185	A	0.3333	0.01053	G	49.85	1.663e-12	47	5478.XP_446301.1	to Saccharomyces cerevisiae MSS11 (YMR164C)
FLC	CAGL0G07997g	NC_006030.1:755472	0	755472	G	0.3333	0	T	27.3	1.741e-07	NA	5478.XP_446710.1	to Saccharomyces cerevisiae ZRG17 (YNR039C)
FLC	CAGL0M07612g	NC_006036.2:760927	0	760927	T	0.3333	0	C	30.64	3.109e-08	NA	5478.XP_449679.1	to uniprot P50264 Saccharomyces cerevisiae YMR020W FMS1 Polyamine oxidase converts spermine to spermidine which is required for the essential hypusination modification of translation factor eIF-5A also involved in pantothenic acid biosynthesis
FLC	CAGL0G08063g	NC_006030.1:761914	0	761914	T	0.3333	0	C	27.3	1.741e-07	NA	5478.XP_446713.1	Belongs to the ubiquitin-conjugating enzyme family
FLC	CAGL0L06776g	NC_006035.2:765596	0	765596	A	0.1667	0	G	31.6	1.892e-08	NA	5478.XP_449071.1	to Saccharomyces cerevisiae GAT2 (YMR136W)
FLC	CAGL0I07909g	NC_006032.2:768654	0	768654	A	0.4	0.0125	C	50.88	9.837e-13	52.67	5478.XP_447593.1	to Saccharomyces cerevisiae IRA1 (YBR140C) and IRA2 (YOL081W)
FLC	CAGL0I07953g	NC_006032.2:775266	0	775266	A	0.2	0	G	32.73	1.06e-08	NA	5478.XP_447595.1	to Saccharomyces cerevisiae AVO1 (YOL078W)
FLC	CAGL0I07953g	NC_006032.2:775737	0	775737	T	0.2	0	C	32.73	1.06e-08	NA	5478.XP_447595.1	to Saccharomyces cerevisiae AVO1 (YOL078W)
FLC	CAGL0J07942g	NC_006033.2:777021	0	777021	T	0.1667	0	G	32.94	9.516e-09	NA	5478.XP_448053.1	to Saccharomyces cerevisiae YSP1 (YHR155W) and SIP3 (YNL257C)
FLC	CAGL0F07975g	NC_006029.1:783488	0	783488	T	0.1667	0	C	32.6	1.13e-08	NA	5478.XP_446315.1	Saccharomyces cerevisiae YGR237C
FLC	CAGL0G08338g	NC_006030.1:788188	0	788188	T	0.4286	0	C	64.15	1.153e-15	NA	5478.XP_446726.1	Saccharomyces cerevisiae YLR241W
FLC	CAGL0F07997g	NC_006029.1:788375	0	788375	G	0.1667	0	A	32.6	1.13e-08	NA	5478.XP_446316.1	to Saccharomyces cerevisiae KEL2 (YGR238C) and KEL1 (YHR158C)
FLC	CAGL0G08382g	NC_006030.1:793846	0	793846	A	0.1429	0	G	20.84	5.006e-06	NA	5478.XP_446728.1	to Saccharomyces cerevisiae REF2 (YDR195W)
FLC	CAGL0G08470g	NC_006030.1:801331	0	801331	T	0.1429	0	C	20.84	5.006e-06	NA	5478.XP_446732.1	Introduces a single-strand break via transesterification at a target site in duplex DNA. Releases the supercoiling and torsional tension of DNA introduced during the DNA replication and transcription by transiently cleaving and rejoining one strand of the DNA duplex. The scissile phosphodiester is attacked by the catalytic tyrosine of the enzyme, resulting in the formation of a DNA-(5'-phosphotyr…
FLC	CAGL0F08129g	NC_006029.1:804584	0	804584	G	0.3333	0.01031	A	50.92	9.628e-13	48	5478.XP_446322.1	to Saccharomyces cerevisiae SDA1 (YGR245C)
FLC	CAGL0L07326g	NC_006035.2:811861	0	811861	A	0.1667	0	G	31.6	1.892e-08	NA	5478.XP_449096.1	to Saccharomyces cerevisiae DUN1 (YDL101C)
FLC	CAGL0F08195g	NC_006029.1:813268	0	813268	A	0.3333	0.01031	T	50.92	9.628e-13	48	5478.XP_446325.1	to Saccharomyces cerevisiae MGA1 (YGR249W)
FLC	CAGL0G08646g	NC_006030.1:816157	0	816157	T	0.1429	0	A	20.84	5.006e-06	NA	5478.XP_446738.1	Ancestral locus Anc_2.240
FLC	CAGL0M08250g	NC_006036.2:821541	0	821541	A	0.2	0	G	20.77	5.176e-06	NA	5478.XP_449704.1	to Saccharomyces cerevisiae ZRT3 (YKL175W)
FLC	CAGL0H08437g	NC_006031.1:825459	0	825459	G	0.2	0	T	38.74	4.847e-10	NA	5478.XP_447166.1	to Saccharomyces cerevisiae VPS15 (YBR097W)
FLC	CAGL0G08844g	NC_006030.1:847457	0	847457	A	0.4286	0.01389	C	45.65	1.417e-11	53.25	5478.XP_446747.1	to Saccharomyces cerevisiae ASG1 (YIL130W)
FLC	CAGL0I08701g	NC_006032.2:848492	0	848492	T	0.3636	0.01099	A	52.36	4.619e-13	51.43	5478.XP_447625.1	to Saccharomyces cerevisiae YIP1 (YGR172C)
FLC	CAGL0G08932g	NC_006030.1:856401	0	856401	A	0.1429	0	G	20.84	5.006e-06	NA	5478.XP_446751.1	Belongs to the syntaxin family
FLC	CAGL0L07810g	NC_006035.2:861163	0	861163	C	0.1667	0	G	31.27	2.248e-08	NA	5478.XP_449117.1	to Saccharomyces cerevisiae SAT4 (YCR008W)
FLC	CAGL0I08855g	NC_006032.2:861427	0	861427	T	0.1818	0	A	33.75	6.258e-09	NA	5478.XP_447632.1	to Saccharomyces cerevisiae KRE11 (YGR166W)
FLC	CAGL0I08855g	NC_006032.2:861428	0	861428	T	0.1818	0	A	33.75	6.258e-09	NA	5478.XP_447632.1	to Saccharomyces cerevisiae KRE11 (YGR166W)
FLC	CAGL0L07854g	NC_006035.2:864441	0	864441	T	0.1667	0	C	31.27	2.248e-08	NA	5478.XP_449119.1	to Saccharomyces cerevisiae CWH43 (YCR017C)
FLC	CAGL0I08899g	NC_006032.2:864780	0	864780	T	0.1818	0	C	33.75	6.258e-09	NA	5478.XP_447634.1	to Saccharomyces cerevisiae BUB1 (YGR188C) and MAD3 (YJL013C)
FLC	CAGL0J08778g	NC_006033.2:868726	0	868726	T	0.25	0	C	48.37	3.531e-12	NA	5478.XP_448090.1	Component of the coat protein complex II (COPII) which promotes the formation of transport vesicles from the endoplasmic reticulum (ER). The coat has two main functions, the physical deformation of the endoplasmic reticulum membrane into vesicles and the selection of cargo molecules. It also functions as a component of the nuclear pore complex (NPC). NPC components, collectively referred to as nu…
FLC	CAGL0M08910g	NC_006036.2:889494	0	889494	GTGGTGATGGTGGTGATGGTGGTGGCTTCGGTGGCCGTGGTGGTTCCCGTGGTGGTCCAAGAGGCGGTTCCCGCGGTGGTCCAAGAGGTGGTGCCCGTGGAGGTGCTGGTGATGGTGGTGATGGTGGTGG	0.2	0	GTGGTGATGGTGGTGATGGTGGTGG	19.97	7.867e-06	NA	5478.XP_449733.1	Non-specific serine threonine protein kinase
FLC	CAGL0M08976g	NC_006036.2:895198	0	895198	A	0.2	0	G	20.37	6.381e-06	NA	5478.XP_449736.1	to Saccharomyces cerevisiae PRP3 (YDR473C)
FLC	CAGL0I09350g	NC_006032.2:900564	0	900564	T	0.1818	0	C	33.39	7.547e-09	NA	5478.XP_447653.1	to Saccharomyces cerevisiae REI1 (YBR267W)
FLC	CAGL0I09350g	NC_006032.2:900737	0	900737	T	0.1818	0	A	33.39	7.547e-09	NA	5478.XP_447653.1	to Saccharomyces cerevisiae REI1 (YBR267W)
FLC	CAGL0G09559g	NC_006030.1:910957	0	910957	T	0.1429	0	C	20.84	5.006e-06	NA	5478.XP_446775.1	to Saccharomyces cerevisiae MSB1 (YOR188W)
FLC	CAGL0H09350g	NC_006031.1:914322	0	914322	A	0.2	0	G	34.73	3.785e-09	NA	5478.XP_447205.1	to Saccharomyces cerevisiae UBR1 (YGR184C)
FLC	CAGL0I09570g	NC_006032.2:914422	0	914422	A	0.3636	0.01111	G	51.78	6.222e-13	50.86	5478.XP_447663.1	Second step of mRNA capping. Transfer of the GMP moiety of GTP to the 5'-end of RNA via an enzyme-GMP covalent reaction intermediate
FLC	CAGL0H09350g	NC_006031.1:916326	0	916326	C	0.2	0	T	34.73	3.785e-09	NA	5478.XP_447205.1	to Saccharomyces cerevisiae UBR1 (YGR184C)
FLC	CAGL0K09328g	NC_006034.2:921914	0	921914	G	0.1667	0	A	32.6	1.13e-08	NA	5478.XP_448625.1	to Saccharomyces cerevisiae THR4 (YCR053W)
FLC	CAGL0I09636g	NC_006032.2:922704	0	922704	T	0.3636	0.01111	C	51.78	6.222e-13	50.86	5478.XP_447666.1	Ribonuclease III family
FLC	CAGL0I09702g	NC_006032.2:925409	0	925409	T	0.3636	0.01111	C	51.78	6.222e-13	50.86	5478.XP_447669.1	to Saccharomyces cerevisiae MCH5 (YOR306C)
FLC	CAGL0M09295g	NC_006036.2:925928	0	925928	C	0.3333	0	T	25.97	3.474e-07	NA	5478.XP_449748.1	Component of the NuA4 histone acetyltransferase complex which is involved in transcriptional activation of selected genes principally by acetylation of nucleosomal histone H4 and H2A. The NuA4 complex is also involved in DNA repair (By similarity)
FLC	CAGL0G09845g	NC_006030.1:941716	0	941716	C	0.1429	0	A	20.84	5.006e-06	NA	5478.XP_446788.1	to Saccharomyces cerevisiae PRP4 (YPR178W)
FLC	CAGL0G09977g	NC_006030.1:955674	0	955674	T	0.1429	0	G	20.84	5.006e-06	NA	5478.XP_446794.1	to Saccharomyces cerevisiae GDB1 (YPR184W)
FLC	CAGL0H09812g	NC_006031.1:957639	0	957639	A	0.4	0.0119	C	53.45	2.652e-13	55.33	5478.XP_447224.1	to Saccharomyces cerevisiae SOK1 (YDR006C)
FLC	CAGL0G10175g	NC_006030.1:978009	0	978009	A	0.5	0	G	23.96	9.844e-07	NA	5478.XP_446803.1	DNA-directed 5'-3' RNA polymerase activity
FLC	CAGL0H10120g	NC_006031.1:987832	0	987832	A	0.2	0	C	34.33	4.651e-09	NA	5478.XP_447237.1	Belongs to the glycosyl hydrolase 5 (cellulase A) family
FLC	CAGL0G10219g	NC_006030.1:990163	0	990163	T	0.1667	0	C	20.31	6.593e-06	NA	5478.XP_446805.1	some similarities with uniprot
FLC	CAGL0H10202g	NC_006031.1:996357	0	996357	T	0.2	0	C	34.33	4.651e-09	NA	5478.XP_002999555.1	to Saccharomyces cerevisiae TSC3 (YBR058C-A)
FLC	CAGL0K10318g	NC_006034.2:1004812	0	1004812	A	0.1818	0	C	35.57	2.455e-09	NA	5478.XP_448668.1	to Saccharomyces cerevisiae RGA2 (YDR379W) and RGA1 (YOR127W)
FLC	CAGL0H10340g	NC_006031.1:1008586	0	1008586	A	0.2	0	T	34.33	4.651e-09	NA	5478.XP_447247.1	to Saccharomyces cerevisiae YDL109C and ROG1 (YGL144C)
FLC	CAGL0I10318g	NC_006032.2:1010628	0	1010628	A	0.2	0	C	30.72	2.976e-08	NA	5478.XP_447688.1	to Saccharomyces cerevisiae CBF2 (YGR140W)
FLC	CAGL0M10153g	NC_006036.2:1013093	0	1013093	T	0.2857	0	A	31.33	2.177e-08	NA	5478.XP_449788.1	to Saccharomyces cerevisiae STE20 (YHL007C)
FLC	CAGL0I10340g	NC_006032.2:1014251	0	1014251	T	0.2	0	C	30.72	2.976e-08	NA	5478.XP_002999564.1	some similarities with uniprot
FLC	CAGL0K10648g	NC_006034.2:1038558	0	1038558	C	0.2727	0.01042	T	37.74	8.079e-10	35.62	5478.XP_448680.1	Saccharomyces cerevisiae YFR016C
FLC	CAGL0H10626g	NC_006031.1:1044052	0	1044052	A	1	0	G	20	7.744e-06	NA	5478.XP_447260.1	some similarities with uniprot
FLC	CAGL0H10626g	NC_006031.1:1044157	0	1044157	T	1	0	G	20	7.744e-06	NA	5478.XP_447260.1	some similarities with uniprot
FLC	CAGL0J10714g	NC_006033.2:1046806	0	1046806	G	0.3636	0.01075	A	53.53	2.547e-13	52.57	5478.XP_448177.1	ancestral locus
FLC	CAGL0I10604g	NC_006032.2:1047629	0	1047629	A	0.3333	0.01042	T	50.38	1.265e-12	47.5	5478.XP_447701.1	Saccharomyces cerevisiae YGR126w
FLC	CAGL0J11044g	NC_006033.2:1077576	0	1077576	T	0.1818	0	A	34.48	4.304e-09	NA	5478.XP_448192.1	Saccharomyces cerevisiae YDR307W
FLC	CAGL0K11110g	NC_006034.2:1083035	0	1083035	A	0.2727	0.01031	G	38.15	6.546e-10	36	5478.XP_448699.1	Saccharomyces cerevisiae YDR239c
FLC	CAGL0J11242g	NC_006033.2:1095611	0	1095611	T	0.1818	0	C	33.75	6.258e-09	NA	5478.XP_448201.1	Belongs to the small GTPase superfamily. Rho family
FLC	CAGL0M11264g	NC_006036.2:1108714	0	1108714	T	0.2	0	C	30.32	3.66e-08	NA	5478.XP_449830.1	to Saccharomyces cerevisiae TAF7 (YMR227C)
FLC	CAGL0M11264g	NC_006036.2:1108717	0	1108717	T	0.2	0	C	30.32	3.66e-08	NA	5478.XP_449830.1	to Saccharomyces cerevisiae TAF7 (YMR227C)
FLC	CAGL0M11264g	NC_006036.2:1108718	0	1108718	T	0.2	0	A	30.32	3.66e-08	NA	5478.XP_449830.1	to Saccharomyces cerevisiae TAF7 (YMR227C)
FLC	CAGL0J11506g	NC_006033.2:1115701	0	1115701	T	0.3636	0.01099	C	52.36	4.619e-13	51.43	5478.XP_448213.1	to Saccharomyces cerevisiae CHS1 (YNL192W)
FLC	CAGL0L10450g	NC_006035.2:1118023	0	1118023	G	0.3333	0.01031	C	50.92	9.628e-13	48	5478.XP_449221.1	Belongs to the ALG6 ALG8 glucosyltransferase family
FLC	CAGL0J11528g	NC_006033.2:1121012	0	1121012	T	0.1818	0	C	33.75	6.258e-09	NA	5478.XP_448214.1	Saccharomyces cerevisiae YNL193w
FLC	CAGL0L10494g	NC_006035.2:1123592	0	1123592	A	0.3333	0.01031	G	50.92	9.628e-13	48	5478.XP_449223.1	to Saccharomyces cerevisiae GYP1 (YOR070C)
FLC	CAGL0M11660g	NC_006036.2:1160752	0	1160752	T	0.2	0	C	30.32	3.66e-08	NA	5478.XP_449848.1	to Saccharomyces cerevisiae HOR2 (YER062C) and RHR2 (YIL053W)
FLC	CAGL0J11968g	NC_006033.2:1174188	0	1174188	G	0.3333	0	A	21.29	3.942e-06	NA	5478.XP_448232.1	Some similarities with uniprot P08640 Saccharomyces cerevisiae YIR019c STA1
FLC	CAGL0L11000g	NC_006035.2:1176804	0	1176804	G	0.1667	0	A	32.94	9.516e-09	NA	5478.XP_449246.1	to Saccharomyces cerevisiae HEM4 (YOR278W)
FLC	CAGL0M12034g	NC_006036.2:1201580	0	1201580	G	0.3	0.01316	A	32.79	1.026e-08	32.14	5478.XP_449865.1	Belongs to the pyruvate kinase family
FLC	CAGL0K12320g	NC_006034.2:1202661	0	1202661	C	0.4	0.01235	T	51.52	7.087e-13	53.33	5478.XP_448751.1	Saccharomyces cerevisiae YBR108w
FLC	CAGL0L11330g	NC_006035.2:1207003	0	1207003	A	0.1667	0	T	32.94	9.516e-09	NA	5478.XP_449261.1	to Saccharomyces cerevisiae ITT1 (YML068W)
FLC	CAGL0L11616g	NC_006035.2:1241206	0	1241206	T	0.3333	0.01031	A	50.92	9.628e-13	48	5478.XP_449273.1	May be involved in a process influencing telomere capping
FLC	CAGL0M12551g	NC_006036.2:1247433	0	1247433	T	0.2	0	C	30.32	3.66e-08	NA	5478.XP_449888.1	Involved in the control of energetic metabolism and significantly contribute to cell fitness, especially under respiratory growth conditions
FLC	CAGL0M12683g	NC_006036.2:1252861	0	1252861	T	0.2	0	G	30.32	3.66e-08	NA	5478.XP_449894.1	Saccharomyces cerevisiae YIL067c
FLC	CAGL0K12694g	NC_006034.2:1260154	0	1260154	G	0.4	0.01235	C	51.52	7.087e-13	53.33	4932.YFL039C	Belongs to the actin family
FLC	CAGL0K13024g	NC_006034.2:1299255	0	1299255	T	0.5	0.01667	C	44.76	2.224e-11	59	5478.XP_448783.1	-
FLC	CAGL0L12210g	NC_006035.2:1318127	0	1318127	A	0.3333	0.01031	G	50.92	9.628e-13	48	5478.XP_449299.1	to Saccharomyces cerevisiae CSF1 (YLR087C)
FLC	CAGL0M13409g	NC_006036.2:1321975	0	1321975	T	0.3	0.0125	A	34.6	4.048e-09	33.86	5478.XP_449926.1	to Saccharomyces cerevisiae KOG1 (YHR186C)
FLC	CAGL0M13651g	NC_006036.2:1341868	0	1341868	A	0.2	0	G	32.73	1.06e-08	NA	5478.XP_449937.1	Belongs to the peptidase S10 family
FLC	CAGL0M13849g	NC_006036.2:1369681	0	1369681	C	0.3	0.0125	T	34.6	4.048e-09	33.86	5478.XP_449946.1	Splits internally a 1,3-beta-glucan molecule and transfers the newly generated reducing end (the donor) to the non- reducing end of another 1,3-beta-glucan molecule (the acceptor) forming a 1,3-beta linkage, resulting in the elongation of 1,3- beta-glucan chains in the cell wall
FLC	CAGL0L12936g	NC_006035.2:1382631	0	1382631	A	0.1818	0	G	32.3	1.324e-08	NA	5478.XP_449331.1	to Saccharomyces cerevisiae TOM71 (YHR117W) and TOM70 (YNL121C)
FLC	CAGL0M14025g	NC_006036.2:1385852	0	1385852	A	0.2	0	G	32.73	1.06e-08	NA	5478.XP_449954.1	Saccharomyces cerevisiae YMR315W
FLC	CAGL0L13222g	NC_006035.2:1414373	0	1414373	G	0.3636	0.01149	C	50.02	1.521e-12	49.14	5478.XP_449344.1	to Saccharomyces cerevisiae SIC1 (YLR079W)
FLC	CAGL0L13222g	NC_006035.2:1414400	0	1414400	G	0.3636	0.01149	T	50.02	1.521e-12	49.14	5478.XP_449344.1	to Saccharomyces cerevisiae SIC1 (YLR079W)
ITC	CaglfMp02	NC_004691.1:607	0	607	G	0.3333	0	A	49.98	1.551e-12	NA	4932.Q0140	structural constituent of ribosome
ITC	CAGL0K00110g	NC_006034.2:3374	0	3374	C	1	0.02778	T	35.97	2.002e-09	NA	5478.XP_448233.1	cell wall protein
ITC	CAGL0K00110g	NC_006034.2:3480	0	3480	G	1	0.05714	C	22.63	1.965e-06	NA	5478.XP_448233.1	cell wall protein
ITC	CAGL0K00110g	NC_006034.2:3526	0	3526	G	1	0.02857	A	34.97	3.346e-09	NA	5478.XP_448233.1	cell wall protein
ITC	CAGL0K00110g	NC_006034.2:3542	0	3542	G	1	0.05882	A	21.96	2.783e-06	NA	5478.XP_448233.1	cell wall protein
ITC	CAGL0K00110g	NC_006034.2:3638	0	3638	T	1	0.02326	G	42.98	5.539e-11	NA	5478.XP_448233.1	cell wall protein
ITC	CAGL0K00110g	NC_006034.2:3669	0	3669	T	1	0.02326	C	42.98	5.539e-11	NA	5478.XP_448233.1	cell wall protein
ITC	CAGL0K00110g	NC_006034.2:3701	0	3701	T	1	0.02326	A	42.98	5.539e-11	NA	5478.XP_448233.1	cell wall protein
ITC	CAGL0K00110g	NC_006034.2:3704	0	3704	AGTAGTGGTTATAGTAGTTGGCTTGCCGTTGGAGTCGGT	1	0.02326	AGT	42.98	5.539e-11	NA	5478.XP_448233.1	cell wall protein
ITC	CAGL0K00110g	NC_006034.2:3713	0	3713	T	1	0.02326	A	42.98	5.539e-11	NA	5478.XP_448233.1	cell wall protein
ITC	CAGL0K00110g	NC_006034.2:3744	0	3744	C	1	0.02326	A	42.98	5.539e-11	NA	5478.XP_448233.1	cell wall protein
ITC	CAGL0K00110g	NC_006034.2:3755	0	3755	C	1	0.02326	G	42.98	5.539e-11	NA	5478.XP_448233.1	cell wall protein
ITC	CAGL0K00110g	NC_006034.2:3758	0	3758	G	1	0.02326	A	42.98	5.539e-11	NA	5478.XP_448233.1	cell wall protein
ITC	CAGL0K00110g	NC_006034.2:3761	0	3761	A	1	0.02326	T	42.98	5.539e-11	NA	5478.XP_448233.1	cell wall protein
ITC	CAGL0K00110g	NC_006034.2:3764	0	3764	T	1	0.02326	A	42.98	5.539e-11	NA	5478.XP_448233.1	cell wall protein
ITC	CAGL0K00110g	NC_006034.2:3787	0	3787	A	1	0.02326	C	42.98	5.539e-11	NA	5478.XP_448233.1	cell wall protein
ITC	CAGL0K00110g	NC_006034.2:3793	0	3793	C	1	0.02326	G	42.98	5.539e-11	NA	5478.XP_448233.1	cell wall protein
ITC	CAGL0K00110g	NC_006034.2:3815	0	3815	G	1	0.02326	A	42.98	5.539e-11	NA	5478.XP_448233.1	cell wall protein
ITC	CAGL0K00110g	NC_006034.2:3817	0	3817	T	1	0.02326	C	42.98	5.539e-11	NA	5478.XP_448233.1	cell wall protein
ITC	CAGL0K00110g	NC_006034.2:3821	0	3821	G	1	0.02326	T	42.98	5.539e-11	NA	5478.XP_448233.1	cell wall protein
ITC	CAGL0K00110g	NC_006034.2:3842	0	3842	G	1	0.02326	T	42.98	5.539e-11	NA	5478.XP_448233.1	cell wall protein
ITC	CAGL0K00110g	NC_006034.2:3843	0	3843	G	1	0.02326	T	42.98	5.539e-11	NA	5478.XP_448233.1	cell wall protein
ITC	CAGL0K00110g	NC_006034.2:4010	0	4010	A	1	0.02326	C	42.98	5.539e-11	NA	5478.XP_448233.1	cell wall protein
ITC	CAGL0K00110g	NC_006034.2:4112	0	4112	T	1	0.06977	A	20.47	6.073e-06	NA	5478.XP_448233.1	cell wall protein
ITC	CAGL0K00110g	NC_006034.2:4117	0	4117	C	1	0.06977	A	20.47	6.073e-06	NA	5478.XP_448233.1	cell wall protein
ITC	CAGL0K00110g	NC_006034.2:4124	0	4124	G	1	0.02326	A	42.98	5.539e-11	NA	5478.XP_448233.1	cell wall protein
ITC	CAGL0K00110g	NC_006034.2:4127	0	4127	G	1	0.02326	A	42.98	5.539e-11	NA	5478.XP_448233.1	cell wall protein
ITC	CAGL0K00110g	NC_006034.2:4128	0	4128	G	1	0.02326	T	42.98	5.539e-11	NA	5478.XP_448233.1	cell wall protein
ITC	CAGL0K00110g	NC_006034.2:4131	0	4131	A	1	0.02326	G	42.98	5.539e-11	NA	5478.XP_448233.1	cell wall protein
ITC	CAGL0K00110g	NC_006034.2:4144	0	4144	G	1	0.02326	C	42.98	5.539e-11	NA	5478.XP_448233.1	cell wall protein
ITC	CAGL0K00110g	NC_006034.2:4188	0	4188	T	1	0.02326	C	42.98	5.539e-11	NA	5478.XP_448233.1	cell wall protein
ITC	CAGL0K00110g	NC_006034.2:4190	0	4190	G	1	0.02326	C	42.98	5.539e-11	NA	5478.XP_448233.1	cell wall protein
ITC	CAGL0K00110g	NC_006034.2:4220	0	4220	T	1	0.02326	A	42.98	5.539e-11	NA	5478.XP_448233.1	cell wall protein
ITC	CAGL0K00110g	NC_006034.2:4245	0	4245	T	1	0.02326	G	42.98	5.539e-11	NA	5478.XP_448233.1	cell wall protein
ITC	CAGL0K00110g	NC_006034.2:4246	0	4246	T	1	0.02326	A	42.98	5.539e-11	NA	5478.XP_448233.1	cell wall protein
ITC	CAGL0K00110g	NC_006034.2:4277	0	4277	G	1	0.02326	A	42.98	5.539e-11	NA	5478.XP_448233.1	cell wall protein
ITC	CAGL0K00110g	NC_006034.2:4280	0	4280	G	1	0.02326	A	42.98	5.539e-11	NA	5478.XP_448233.1	cell wall protein
ITC	CAGL0K00110g	NC_006034.2:4302	0	4302	G	1	0.02326	A	42.98	5.539e-11	NA	5478.XP_448233.1	cell wall protein
ITC	CAGL0K00110g	NC_006034.2:4324	0	4324	A	1	0.02326	G	42.98	5.539e-11	NA	5478.XP_448233.1	cell wall protein
ITC	CAGL0K00110g	NC_006034.2:4340	0	4340	G	1	0.02326	T	42.98	5.539e-11	NA	5478.XP_448233.1	cell wall protein
ITC	CAGL0K00110g	NC_006034.2:4341	0	4341	C	1	0.02326	G	42.98	5.539e-11	NA	5478.XP_448233.1	cell wall protein
ITC	CAGL0I00220g	NC_006032.2:13222	0	13222	A	0.6667	0.01429	G	62.14	3.203e-15	138	5478.XP_447262.1	some similarities with uniprot
ITC	CAGL0K00170g	NC_006034.2:15186	0	15186	A	0.75	0.1	G	28.29	1.047e-07	27	5478.XP_002999576.1	-
ITC	CAGL0K00170g	NC_006034.2:15189	0	15189	T	0.75	0.1	C	28.29	1.047e-07	27	5478.XP_002999576.1	-
ITC	CAGL0K00170g	NC_006034.2:15240	0	15240	G	0.75	0.1	A	28.29	1.047e-07	27	5478.XP_002999576.1	-
ITC	CAGL0K00170g	NC_006034.2:15255	0	15255	G	0.75	0.125	A	22.75	1.843e-06	21	5478.XP_002999576.1	-
ITC	CAGL0K00170g	NC_006034.2:15291	0	15291	A	0.75	0.0875	G	31.89	1.635e-08	31.29	5478.XP_002999576.1	-
ITC	CAGL0K00170g	NC_006034.2:15294	0	15294	T	0.75	0.0875	C	31.89	1.635e-08	31.29	5478.XP_002999576.1	-
ITC	CAGL0I00308g	NC_006032.2:24487	0	24487	A	0.3333	0.01205	C	26.31	2.901e-07	41	5478.XP_447266.1	Component of the Mediator complex, a coactivator involved in the regulated transcription of nearly all RNA polymerase II-dependent genes. Mediator functions as a bridge to convey information from gene-specific regulatory proteins to the basal RNA polymerase II transcription machinery. Mediator is recruited to promoters by direct interactions with regulatory proteins and serves as a scaffold for t…
ITC	CAGL0F00275g	NC_006029.1:34717	0	34717	C	0.75	0.0241	A	74.24	6.903e-18	121.5	5478.XP_445986.1	Belongs to the TRAFAC class TrmE-Era-EngA-EngB-Septin- like GTPase superfamily. Septin GTPase family
ITC	CAGL0B00506g	NC_005968.1:39007	0	39007	C	0.25	0.009615	T	24.49	7.462e-07	34.33	5478.XP_444992.1	Required for proper folding and or the stability of a subset of proteins in the endoplasmic reticulum. Component of glycosylphosphatidylinositol-mannosyltransferase 1 which transfers the first of the 4 mannoses in the GPI-anchor precursors during GPI-anchor biosynthesis. Probably acts by stabilizing the mannosyltransferase GPI14 (By similarity)
ITC	CAGL0J00473g	NC_006033.2:39992	0	39992	C	0.6667	0.02083	A	62.59	2.544e-15	94	5478.XP_447732.1	to Saccharomyces cerevisiae CIC1 (YHR052W)
ITC	CAGL0M00352g	NC_006036.2:43691	0	43691	G	0.75	0.0198	C	90.47	1.877e-21	148.5	5478.XP_449360.1	to Saccharomyces cerevisiae IML1 (YJR138W)
ITC	CAGL0E00473g	NC_006028.2:44722	0	44722	G	0.75	0.01942	A	92.27	7.547e-22	151.5	5478.XP_445708.1	Component of the post-replicative DNA mismatch repair system (MMR). Heterodimerizes with MSH2 to form MutS beta, which binds to DNA mismatches thereby initiating DNA repair. MSH3 provides substrate-binding and substrate specificity to the complex. When bound, the MutS beta heterodimer bends the DNA helix and shields approximately 20 base pairs. Acts mainly to repair insertion-deletion loops (IDLs…
ITC	CAGL0A00451g	NC_005967.2:48593	0	48593	A	0.75	0	G	141	1.649e-32	NA	5478.XP_444792.1	to Saccharomyces cerevisiae PDR3 (YBL005W) and PDR1 (YGL013C)
ITC	CAGL0A00451g	NC_005967.2:50852	0	50852	A	0.25	0.01099	G	21.24	4.05e-06	30	5478.XP_444792.1	to Saccharomyces cerevisiae PDR3 (YBL005W) and PDR1 (YGL013C)
ITC	CAGL0M00374g	NC_006036.2:52319	0	52319	G	0.25	0.009901	A	23.74	1.102e-06	33.33	5478.XP_449361.1	to Saccharomyces cerevisiae ECM17 (YJR137C)
ITC	CAGL0A00495g	NC_005967.2:55487	0	55487	T	0.25	0.01099	A	21.24	4.05e-06	30	5478.XP_444794.1	plasma membrane ATPase
ITC	CAGL0C00517g	NC_006026.1:56589	0	56589	T	0.3333	0	A	53.32	2.839e-13	NA	5478.XP_445204.1	Belongs to the class I-like SAM-binding methyltransferase superfamily
ITC	CAGL0D00572g	NC_006027.1:74400	0	74400	T	0.5	0.03093	C	22.24	2.404e-06	31.33	5478.XP_445438.1	to Saccharomyces cerevisiae VAM6 (YDL077C)
ITC	CAGL0F00737g	NC_006029.1:82917	0	82917	A	0.3333	0.01351	G	23.31	1.377e-06	36.5	5478.XP_446006.1	to Saccharomyces cerevisiae LDB19 (YOR322C)
ITC	CAGL0F00737g	NC_006029.1:82918	0	82918	A	0.3333	0.01351	G	23.31	1.377e-06	36.5	5478.XP_446006.1	to Saccharomyces cerevisiae LDB19 (YOR322C)
ITC	CAGL0G00924g	NC_006030.1:83179	0	83179	G	0.25	0	A	49.99	1.549e-12	NA	5478.XP_446401.1	to Saccharomyces cerevisiae SGD1 (YLR336C)
ITC	CAGL0I01034g	NC_006032.2:86011	0	86011	C	0.6667	0.02469	T	52.58	4.135e-13	79	5478.XP_447299.1	to Saccharomyces cerevisiae SHE4 (YOR035C)
ITC	CAGL0F00803g	NC_006029.1:89634	0	89634	C	0.3333	0	A	43.31	4.664e-11	NA	5478.XP_446009.1	transcription of nearly all RNA polymerase II-dependent genes. Mediator functions as a bridge to convey information from gene-specific regulatory proteins to the basal RNA polymerase II transcription machinery. Mediator is recruited to promoters by direct interactions with regulatory proteins and serves as a scaffold for the assembly of a functional preinitiation complex with RNA polymerase II an…
ITC	CAGL0K00979g	NC_006034.2:99878	0	99878	C	0.25	0.0102	A	22.99	1.627e-06	32.33	5478.XP_448267.1	to Saccharomyces cerevisiae PMT6 (YGR199W)
ITC	CAGL0J01045g	NC_006033.2:103496	0	103496	A	0.3333	0.01042	G	30.65	3.09e-08	47.5	5478.XP_447757.1	RNA helicase
ITC	CAGL0D00880g	NC_006027.1:104316	0	104316	G	0.5	0.02041	A	30.98	2.602e-08	48	5478.XP_445452.1	to Saccharomyces cerevisiae TSR1 (YDL060W)
ITC	CAGL0B01188g	NC_005968.1:106707	0	106707	C	0.25	0.009524	T	24.74	6.554e-07	34.67	5478.XP_445021.1	to Saccharomyces cerevisiae PLM2 (YDR501W) and TOS4 (YLR183C)
ITC	CAGL0K01133g	NC_006034.2:109712	0	109712	T	0.75	0.02041	C	87.77	7.361e-21	144	5478.XP_448273.1	to Saccharomyces cerevisiae TWF1 (YGR080W)
ITC	CAGL0D00924g	NC_006027.1:110734	0	110734	C	0.5	0.0102	G	47.98	4.306e-12	97	5478.XP_445454.1	to Saccharomyces cerevisiae USO1 (YDL058W)
ITC	CAGL0B01232g	NC_005968.1:112546	0	112546	G	0.75	0.01905	A	94.08	3.036e-22	154.5	5478.XP_445023.1	to Saccharomyces cerevisiae EMG1 (YLR186W)
ITC	CAGL0J01199g	NC_006033.2:113453	0	113453	C	0.6667	0.02083	G	62.59	2.544e-15	94	5478.XP_447763.1	ATPase synthesis protein 25, mitochondrial
ITC	CAGL0E01265g	NC_006028.2:115145	0	115145	A	0.25	0	G	49.99	1.549e-12	NA	5478.XP_445743.1	to Saccharomyces cerevisiae NUM1 (YDR150W)
ITC	CAGL0C01133g	NC_006026.1:115198	0	115198	A	0.25	0.01053	G	22.24	2.404e-06	31.33	5478.XP_445221.1	-
ITC	CAGL0G01232g	NC_006030.1:115406	0	115406	G	0.25	0	C	51.49	7.212e-13	NA	5478.XP_446415.1	Protease with a carboxypeptidase B-like function involved in the C-terminal processing of the lysine and arginine residues from protein precursors. Promotes cell fusion and is involved in the programmed cell death (By similarity)
ITC	CAGL0G01232g	NC_006030.1:115420	0	115420	C	0.25	0	G	51.49	7.212e-13	NA	5478.XP_446415.1	Protease with a carboxypeptidase B-like function involved in the C-terminal processing of the lysine and arginine residues from protein precursors. Promotes cell fusion and is involved in the programmed cell death (By similarity)
ITC	CAGL0G01232g	NC_006030.1:115430	0	115430	T	0.25	0	C	51.49	7.212e-13	NA	5478.XP_446415.1	Protease with a carboxypeptidase B-like function involved in the C-terminal processing of the lysine and arginine residues from protein precursors. Promotes cell fusion and is involved in the programmed cell death (By similarity)
ITC	CAGL0G01232g	NC_006030.1:115488	0	115488	C	0.3333	0	A	68.65	1.174e-16	NA	5478.XP_446415.1	Protease with a carboxypeptidase B-like function involved in the C-terminal processing of the lysine and arginine residues from protein precursors. Promotes cell fusion and is involved in the programmed cell death (By similarity)
ITC	CAGL0G01232g	NC_006030.1:115489	0	115489	G	0.3333	0	T	68.65	1.174e-16	NA	5478.XP_446415.1	Protease with a carboxypeptidase B-like function involved in the C-terminal processing of the lysine and arginine residues from protein precursors. Promotes cell fusion and is involved in the programmed cell death (By similarity)
ITC	CAGL0G01232g	NC_006030.1:115490	0	115490	G	0.3333	0.009804	C	32.65	1.103e-08	50.5	5478.XP_446415.1	Protease with a carboxypeptidase B-like function involved in the C-terminal processing of the lysine and arginine residues from protein precursors. Promotes cell fusion and is involved in the programmed cell death (By similarity)
ITC	CAGL0G01232g	NC_006030.1:115517	0	115517	G	0.25	0	C	51.49	7.212e-13	NA	5478.XP_446415.1	Protease with a carboxypeptidase B-like function involved in the C-terminal processing of the lysine and arginine residues from protein precursors. Promotes cell fusion and is involved in the programmed cell death (By similarity)
ITC	CAGL0G01232g	NC_006030.1:115538	0	115538	G	0.25	0	C	51.49	7.212e-13	NA	5478.XP_446415.1	Protease with a carboxypeptidase B-like function involved in the C-terminal processing of the lysine and arginine residues from protein precursors. Promotes cell fusion and is involved in the programmed cell death (By similarity)
ITC	CAGL0B01441g	NC_005968.1:130608	0	130608	A	0.25	0.009901	G	23.74	1.102e-06	33.33	5478.XP_445032.1	Belongs to the histone deacetylase family. HD Type 1 subfamily
ITC	CAGL0B01441g	NC_005968.1:130609	0	130609	A	0.25	0.009901	G	23.74	1.102e-06	33.33	5478.XP_445032.1	Belongs to the histone deacetylase family. HD Type 1 subfamily
ITC	CAGL0A01284g	NC_005967.2:132198	0	132198	A	0.75	0.02174	C	82.36	1.135e-19	135	5478.XP_002999510.1	-
ITC	CAGL0G01430g	NC_006030.1:136589	0	136589	C	0.25	0.009901	A	23.74	1.102e-06	33.33	5478.XP_446424.1	leukotriene A4 hydrolase
ITC	CAGL0D01210g	NC_006027.1:138583	0	138583	T	0.25	0	C	51.49	7.212e-13	NA	5478.XP_445467.1	Asp/Glu/Hydantoin racemase
ITC	CAGL0E01485g	NC_006028.2:140138	0	140138	A	0.25	0.0102	C	22.99	1.627e-06	32.33	5478.XP_445753.1	May be involved in a process influencing telomere capping
ITC	CAGL0M01254g	NC_006036.2:143061	0	143061	T	0.25	0.009804	A	23.99	9.674e-07	33.67	5478.XP_449399.1	to Saccharomyces cerevisiae STE12 (YHR084W)
ITC	CAGL0D01276g	NC_006027.1:143715	0	143715	A	0.25	0.009804	C	23.99	9.674e-07	33.67	5478.XP_445470.1	to Saccharomyces cerevisiae OPY2 (YPR075C)
ITC	CAGL0H01507g	NC_006031.1:148399	0	148399	C	0.25	0.0102	T	22.99	1.627e-06	32.33	5478.XP_446864.1	to Saccharomyces cerevisiae RSC3 (YDR303C) and RSC30 (YHR056C)
ITC	CAGL0J01595g	NC_006033.2:151997	0	151997	G	0.25	0.01111	A	20.99	4.614e-06	29.67	5478.XP_447780.1	Saccharomyces cerevisiae
ITC	CAGL0J01595g	NC_006033.2:152005	0	152005	T	0.25	0	A	45.48	1.539e-11	NA	5478.XP_447780.1	Saccharomyces cerevisiae
ITC	CAGL0J01595g	NC_006033.2:152023	0	152023	C	0.5	0	A	36.97	1.198e-09	NA	5478.XP_447780.1	Saccharomyces cerevisiae
ITC	CAGL0J01595g	NC_006033.2:152059	0	152059	C	0.3333	0.01111	A	28.65	8.674e-08	44.5	5478.XP_447780.1	Saccharomyces cerevisiae
ITC	CAGL0J01595g	NC_006033.2:152071	0	152071	C	0.25	0.0102	A	22.99	1.627e-06	32.33	5478.XP_447780.1	Saccharomyces cerevisiae
ITC	CAGL0D01364g	NC_006027.1:153730	0	153730	T	0.25	0.009804	C	23.99	9.674e-07	33.67	5478.XP_445474.1	to Saccharomyces cerevisiae CYC8 (YBR112C)
ITC	CAGL0A01474g	NC_005967.2:153790	0	153790	T	0.3333	0	C	27.3	1.741e-07	NA	5478.XP_444831.1	to Saccharomyces cerevisiae SCW11 (YGL028C)
ITC	CAGL0J01727g	NC_006033.2:159321	0	159321	C	0.5	0.02105	A	45.42	1.591e-11	46.5	5478.XP_447815.1	Hyphally regulated cell wall protein N-terminal
ITC	CAGL0J01727g	NC_006033.2:159419	0	159419	G	0.6667	0.01163	T	76.38	2.345e-18	170	5478.XP_447815.1	Hyphally regulated cell wall protein N-terminal
ITC	CAGL0I01958g	NC_006032.2:163006	0	163006	G	0.75	0.01942	A	92.27	7.547e-22	151.5	5478.XP_447336.1	to Saccharomyces cerevisiae RTT107 (YHR154W)
ITC	CAGL0A01672g	NC_005967.2:166612	0	166612	TTTCTTCTTCTTCTTCTT	1	0.05	TTTCTTCTTCTTCTTCTTCTT	39.9	2.673e-10	NA	5478.XP_444838.1	to Saccharomyces cerevisiae SEC9 (YGR009C)
ITC	CAGL0G01969g	NC_006030.1:175836	0	175836	G	0.25	0.009901	A	23.74	1.102e-06	33.33	5478.XP_446447.1	to Saccharomyces cerevisiae SIS2 (YKR072C) and VHS3 (YOR054C)
ITC	CAGL0M01606g	NC_006036.2:180788	0	180788	G	0.25	0.009804	A	23.99	9.674e-07	33.67	5478.XP_449414.1	to Saccharomyces cerevisiae UBA2 (YDR390C)
ITC	CAGL0J01870g	NC_006033.2:184664	0	184664	T	0.75	0.01087	C	104.9	1.29e-24	273	5478.XP_447786.1	This magnesium-dependent enzyme catalyzes the hydrolysis of ATP coupled with the transport of calcium
ITC	CAGL0L01749g	NC_006035.2:187667	0	187667	C	1	0.03774	T	52.92	3.466e-13	NA	5478.XP_448846.1	DNA primase is the polymerase that synthesizes small RNA primers for the Okazaki fragments made during discontinuous DNA replication
ITC	CAGL0H02123g	NC_006031.1:188768	0	188768	C	0.25	0	A	51.99	5.59e-13	NA	5478.XP_446887.1	to Saccharomyces cerevisiae NAM8 (YHR086W)
ITC	CAGL0H02123g	NC_006031.1:188780	0	188780	A	0.25	0	G	51.49	7.212e-13	NA	5478.XP_446887.1	to Saccharomyces cerevisiae NAM8 (YHR086W)
ITC	CAGL0H02123g	NC_006031.1:188817	0	188817	G	0.25	0	C	51.99	5.59e-13	NA	5478.XP_446887.1	to Saccharomyces cerevisiae NAM8 (YHR086W)
ITC	CAGL0M01804g	NC_006036.2:212969	0	212969	C	0.5	0.0396	G	30.27	3.75e-08	24.25	5478.XP_449423.1	RNA-binding component of the eukaryotic translation initiation factor 3 (eIF-3) complex, which is involved in protein synthesis of a specialized repertoire of mRNAs and, together with other initiation factors, stimulates binding of mRNA and methionyl-tRNAi to the 40S ribosome. The eIF-3 complex specifically targets and initiates translation of a subset of mRNAs involved in cell proliferation
ITC	CAGL0C02079g	NC_006026.1:214414	0	214414	G	0.75	0.02857	A	62.52	2.644e-15	102	5478.XP_445266.1	Involved in gross chromosomal rearrangements (GCRs) and telomere healing
ITC	CAGL0D02112g	NC_006027.1:216871	0	216871	G	0.75	0	T	159	1.912e-36	NA	5478.XP_445506.1	Cleaves proteins, imported into the mitochondrion, to their mature size. While most mitochondrial precursor proteins are processed to the mature form in one step by mitochondrial processing peptidase (MPP), the sequential cleavage by MIP of an octapeptide after initial processing by MPP is a required step for a subgroup of nuclear-encoded precursor proteins destined for the matrix or the inner me…
ITC	CAGL0B02299g	NC_005968.1:217807	0	217807	G	0.25	0	A	50.99	9.305e-13	NA	5478.XP_445070.1	to Saccharomyces cerevisiae TAF8 (YML114C)
ITC	CAGL0D02178g	NC_006027.1:223747	0	223747	A	0.75	0.01942	T	92.27	7.547e-22	151.5	5478.XP_445509.1	to Saccharomyces cerevisiae TAT2 (YOL020W)
ITC	CAGL0I02552g	NC_006032.2:228404	0	228404	T	0.75	0.01942	G	92.27	7.547e-22	151.5	5478.XP_447363.1	to Saccharomyces cerevisiae STB5 (YHR178W)
ITC	CAGL0B02387g	NC_005968.1:228661	0	228661	G	0.25	0.009804	C	23.99	9.674e-07	33.67	5478.XP_445074.1	to Saccharomyces cerevisiae NGL3 (YML118W) and NGL2 (YMR285C)
ITC	CAGL0H02519g	NC_006031.1:230195	0	230195	T	0.75	0.01923	G	93.18	4.786e-22	153	5478.XP_446905.1	Saccharomyces cerevisiae YMR253c
ITC	CAGL0H02585g	NC_006031.1:233080	0	233080	C	0.75	0.01942	T	92.27	7.547e-22	151.5	5478.XP_446908.1	Belongs to the group II decarboxylase family
ITC	CAGL0H02651g	NC_006031.1:238927	0	238927	A	0.75	0.01942	G	92.27	7.547e-22	151.5	5478.XP_446910.1	to Saccharomyces cerevisiae RKR1 (YMR247C)
ITC	CAGL0G02717g	NC_006030.1:249898	0	249898	A	0.25	0.009901	C	23.74	1.102e-06	33.33	5478.XP_446481.1	to Saccharomyces cerevisiae SGA1 (YIL099W)
ITC	CAGL0J02530g	NC_006033.2:251595	0	251595	T	1	0.1231	C	32.53	1.176e-08	NA	5478.XP_447815.1	Hyphally regulated cell wall protein N-terminal
ITC	CAGL0J02530g	NC_006033.2:251634	0	251634	A	1	0.1791	C	22.99	1.633e-06	NA	5478.XP_447815.1	Hyphally regulated cell wall protein N-terminal
ITC	CAGL0J02530g	NC_006033.2:251658	0	251658	T	1	0.194	A	21.16	4.232e-06	NA	5478.XP_447815.1	Hyphally regulated cell wall protein N-terminal
ITC	CAGL0J02530g	NC_006033.2:251667	0	251667	C	1	0.0303	T	80.29	3.232e-19	NA	5478.XP_447815.1	Hyphally regulated cell wall protein N-terminal
ITC	CAGL0J02530g	NC_006033.2:251676	0	251676	T	1	0.1818	A	22.58	2.014e-06	NA	5478.XP_447815.1	Hyphally regulated cell wall protein N-terminal
ITC	CAGL0J02530g	NC_006033.2:251679	0	251679	G	1	0.0597	A	56.42	5.859e-14	NA	5478.XP_447815.1	Hyphally regulated cell wall protein N-terminal
ITC	CAGL0J02530g	NC_006033.2:251685	0	251685	C	1	0.02985	T	81.49	1.759e-19	NA	5478.XP_447815.1	Hyphally regulated cell wall protein N-terminal
ITC	CAGL0J02530g	NC_006033.2:251712	0	251712	A	1	0.2	T	20.4	6.283e-06	NA	5478.XP_447815.1	Hyphally regulated cell wall protein N-terminal
ITC	CAGL0J02530g	NC_006033.2:251730	0	251730	A	1	0.04348	T	68.87	1.052e-16	NA	5478.XP_447815.1	Hyphally regulated cell wall protein N-terminal
ITC	CAGL0J02530g	NC_006033.2:251733	0	251733	A	1	0.1014	G	38.82	4.654e-10	NA	5478.XP_447815.1	Hyphally regulated cell wall protein N-terminal
ITC	CAGL0J02530g	NC_006033.2:251778	0	251778	A	1	0.07143	C	50.84	1.002e-12	NA	5478.XP_447815.1	Hyphally regulated cell wall protein N-terminal
ITC	CAGL0J02530g	NC_006033.2:251820	0	251820	T	1	0.2	A	20.61	5.625e-06	NA	5478.XP_447815.1	Hyphally regulated cell wall protein N-terminal
ITC	CAGL0J02530g	NC_006033.2:251823	0	251823	G	1	0.04286	A	69.87	6.33e-17	NA	5478.XP_447815.1	Hyphally regulated cell wall protein N-terminal
ITC	CAGL0J02530g	NC_006033.2:251832	0	251832	A	1	0.1594	C	25.94	3.526e-07	NA	5478.XP_447815.1	Hyphally regulated cell wall protein N-terminal
ITC	CAGL0J02530g	NC_006033.2:251838	0	251838	T	1	0.1594	A	25.94	3.526e-07	NA	5478.XP_447815.1	Hyphally regulated cell wall protein N-terminal
ITC	CAGL0J02530g	NC_006033.2:251844	0	251844	A	1	0.01449	T	106.4	5.921e-25	NA	5478.XP_447815.1	Hyphally regulated cell wall protein N-terminal
ITC	CAGL0J02530g	NC_006033.2:251865	0	251865	C	1	0.01429	T	107.9	2.776e-25	NA	5478.XP_447815.1	Hyphally regulated cell wall protein N-terminal
ITC	CAGL0I02882g	NC_006032.2:254035	0	254035	G	0.25	0.009615	A	24.49	7.462e-07	34.33	5478.XP_447376.1	Saccharomyces cerevisiae YOR111w
ITC	CAGL0D02486g	NC_006027.1:254284	0	254284	T	0.75	0.01942	C	92.27	7.547e-22	151.5	5478.XP_445523.1	to uniprot P25611 Saccharomyces cerevisiae YCR106w
ITC	CAGL0J02552g	NC_006033.2:255419	0	255419	T	1	0.02899	C	83.9	5.216e-20	NA	5478.XP_447816.1	Hyphally regulated cell wall protein N-terminal
ITC	CAGL0K02915g	NC_006034.2:260784	0	260784	G	0.75	0.01942	A	92.27	7.547e-22	151.5	5478.XP_448351.1	Belongs to the mitochondrial carrier (TC 2.A.29) family
ITC	CAGL0G02827g	NC_006030.1:261399	0	261399	A	0.25	0.01031	T	22.74	1.853e-06	32	5478.XP_446486.1	to Saccharomyces cerevisiae SLM1 (YIL105C) and SLM2 (YNL047C)
ITC	CAGL0G02827g	NC_006030.1:261405	0	261405	T	0.25	0	C	49.49	1.999e-12	NA	5478.XP_446486.1	to Saccharomyces cerevisiae SLM1 (YIL105C) and SLM2 (YNL047C)
ITC	CAGL0G02827g	NC_006030.1:261417	0	261417	T	0.25	0	C	47.98	4.296e-12	NA	5478.XP_446486.1	to Saccharomyces cerevisiae SLM1 (YIL105C) and SLM2 (YNL047C)
ITC	CAGL0G02827g	NC_006030.1:261436	0	261436	T	0.25	0	G	48.48	3.329e-12	NA	5478.XP_446486.1	to Saccharomyces cerevisiae SLM1 (YIL105C) and SLM2 (YNL047C)
ITC	CAGL0M02211g	NC_006036.2:264805	0	264805	A	0.75	0.0198	G	90.47	1.877e-21	148.5	5478.XP_449442.1	Belongs to the peptidase A1 family
ITC	CAGL0I03102g	NC_006032.2:267368	0	267368	T	0.75	0.01923	C	93.18	4.786e-22	153	5478.XP_447385.1	to Saccharomyces cerevisiae GEA2 (YEL022W) and GEA1 (YJR031C)
ITC	CAGL0A02651g	NC_005967.2:285221	0	285221	G	0.25	0	A	48.98	2.579e-12	NA	5478.XP_444880.1	Component of the NuA4 histone acetyltransferase complex
ITC	CAGL0E03157g	NC_006028.2:291971	0	291971	T	1	0.01942	A	124.7	5.831e-29	NA	5478.XP_445826.1	Belongs to the cysteine synthase cystathionine beta- synthase family
ITC	CAGL0E03245g	NC_006028.2:300416	0	300416	G	0.3333	0	T	67.99	1.646e-16	NA	5478.XP_445830.1	to Saccharomyces cerevisiae NSR1 (YGR159C)
ITC	CAGL0E03245g	NC_006028.2:300417	0	300417	G	0.3333	0	T	67.99	1.646e-16	NA	5478.XP_445830.1	to Saccharomyces cerevisiae NSR1 (YGR159C)
ITC	CAGL0E03245g	NC_006028.2:300426	0	300426	G	0.3333	0	T	67.99	1.646e-16	NA	5478.XP_445830.1	to Saccharomyces cerevisiae NSR1 (YGR159C)
ITC	CAGL0E03245g	NC_006028.2:300429	0	300429	T	0.3333	0	A	67.99	1.646e-16	NA	5478.XP_445830.1	to Saccharomyces cerevisiae NSR1 (YGR159C)
ITC	CAGL0E03245g	NC_006028.2:300468	0	300468	T	0.3333	0	A	67.99	1.646e-16	NA	5478.XP_445830.1	to Saccharomyces cerevisiae NSR1 (YGR159C)
ITC	CAGL0E03245g	NC_006028.2:300473	0	300473	A	0.3333	0	G	67.99	1.646e-16	NA	5478.XP_445830.1	to Saccharomyces cerevisiae NSR1 (YGR159C)
ITC	CAGL0M02651g	NC_006036.2:305254	0	305254	C	0.75	0.02	T	89.57	2.959e-21	147	5478.XP_449462.1	to Saccharomyces cerevisiae RDS2 (YPL133C)
ITC	CAGL0J03168g	NC_006033.2:307682	0	307682	G	1	0.02222	C	109.1	1.528e-25	NA	5478.XP_447842.1	to Saccharomyces cerevisiae SEC6 (YIL068C)
ITC	CAGL0L02629g	NC_006035.2:309908	0	309908	G	0.6667	0.02062	A	63.26	1.812e-15	95	5478.XP_448885.1	to Saccharomyces cerevisiae CDC4 (YFL009W)
ITC	CAGL0A03014g	NC_005967.2:310968	0	310968	T	0.25	0	G	48.98	2.579e-12	NA	5478.XP_444897.1	NADPH adrenodoxin oxidoreductase, mitochondrial
ITC	CAGL0I03674g	NC_006032.2:314754	0	314754	T	1	0.2596	A	20.64	5.556e-06	NA	5478.XP_447408.1	to Saccharomyces cerevisiae RPN5 (YDL147W)
ITC	CAGL0C03289g	NC_006026.1:330663	0	330663	A	0.25	0.01075	T	21.74	3.12e-06	30.67	5478.XP_445319.1	to Saccharomyces cerevisiae VMR1 (YHL035C) and YBT1 (YLL048C)
ITC	CAGL0F03333g	NC_006029.1:332633	0	332633	T	0.25	0.01099	C	21.24	4.05e-06	30	5478.XP_446115.1	to Saccharomyces cerevisiae RRN9 (YMR270C)
ITC	CAGL0G03465g	NC_006030.1:336253	0	336253	T	0.3333	0	A	59.99	9.557e-15	NA	5478.XP_446514.1	to Saccharomyces cerevisiae LSM4 (YER112W)
ITC	CAGL0G03465g	NC_006030.1:336297	0	336297	G	0.5	0	C	62.98	2.084e-15	NA	5478.XP_446514.1	to Saccharomyces cerevisiae LSM4 (YER112W)
ITC	CAGL0G03465g	NC_006030.1:336310	0	336310	T	0.25	0	A	29.98	4.375e-08	NA	5478.XP_446514.1	to Saccharomyces cerevisiae LSM4 (YER112W)
ITC	CAGL0G03465g	NC_006030.1:336311	0	336311	T	0.25	0	A	29.98	4.375e-08	NA	5478.XP_446514.1	to Saccharomyces cerevisiae LSM4 (YER112W)
ITC	CAGL0G03465g	NC_006030.1:336337	0	336337	T	0.25	0	A	29.98	4.375e-08	NA	5478.XP_446514.1	to Saccharomyces cerevisiae LSM4 (YER112W)
ITC	CAGL0G03465g	NC_006030.1:336341	0	336341	G	0.6667	0	A	78.62	7.526e-19	NA	5478.XP_446514.1	to Saccharomyces cerevisiae LSM4 (YER112W)
ITC	CAGL0G03465g	NC_006030.1:336363	0	336363	A	0.6667	0	T	78.62	7.526e-19	NA	5478.XP_446514.1	to Saccharomyces cerevisiae LSM4 (YER112W)
ITC	CAGL0G03465g	NC_006030.1:336370	0	336370	T	0.3333	0	A	38.64	5.086e-10	NA	5478.XP_446514.1	to Saccharomyces cerevisiae LSM4 (YER112W)
ITC	CAGL0H03685g	NC_006031.1:340563	0	340563	G	0.25	0	A	49.49	1.999e-12	NA	5478.XP_446954.1	to Saccharomyces cerevisiae CBF5 (YLR175W)
ITC	CAGL0H03685g	NC_006031.1:340582	0	340582	A	0.25	0	T	49.99	1.549e-12	NA	5478.XP_446954.1	to Saccharomyces cerevisiae CBF5 (YLR175W)
ITC	CAGL0H03685g	NC_006031.1:340617	0	340617	T	0.25	0	C	49.99	1.549e-12	NA	5478.XP_446954.1	to Saccharomyces cerevisiae CBF5 (YLR175W)
ITC	CAGL0C03369g	NC_006026.1:341141	0	341141	C	0.75	0.02151	A	83.26	7.192e-20	136.5	5478.XP_445323.1	GTPase that associates with pre-60S ribosomal subunits in the nucleolus and is required for their nuclear export and maturation
ITC	CAGL0C03399g	NC_006026.1:342079	0	342079	G	0.25	0.01087	C	21.49	3.555e-06	30.33	5478.XP_445324.1	to Saccharomyces cerevisiae POP2 (YNR052C)
ITC	CAGL0C03399g	NC_006026.1:342097	0	342097	G	0.25	0.01099	C	21.24	4.05e-06	30	5478.XP_445324.1	to Saccharomyces cerevisiae POP2 (YNR052C)
ITC	CAGL0D03322g	NC_006027.1:342159	0	342159	G	0.25	0.009615	T	24.49	7.462e-07	34.33	5478.XP_445561.1	to Saccharomyces cerevisiae IZH3 (YLR023C)
ITC	CAGL0L02937g	NC_006035.2:345628	0	345628	A	0.6667	0.02	G	65.26	6.56e-16	98	5478.XP_448899.1	Belongs to the imidazoleglycerol-phosphate dehydratase family
ITC	CAGL0B03641g	NC_005968.1:365143	0	365143	G	0.25	0.009709	A	24.24	8.496e-07	34	5478.XP_445130.1	Belongs to the TRAFAC class myosin-kinesin ATPase superfamily. Kinesin family
ITC	CAGL0A03586g	NC_005967.2:365180	0	365180	G	1	0.2222	A	24.65	6.876e-07	NA	5478.XP_444923.1	Saccharomyces cerevisiae YLR040c
ITC	CAGL0F03883g	NC_006029.1:376012	0	376012	G	0.25	0.01031	A	22.74	1.853e-06	32	5478.XP_446139.1	Splits internally a 1,3-beta-glucan molecule and transfers the newly generated reducing end (the donor) to the non- reducing end of another 1,3-beta-glucan molecule (the acceptor) forming a 1,3-beta linkage, resulting in the elongation of 1,3- beta-glucan chains in the cell wall
ITC	CAGL0F03905g	NC_006029.1:379284	0	379284	A	0.75	0.02062	G	86.87	1.161e-20	142.5	5478.XP_446140.1	to Saccharomyces cerevisiae SKY1 (YMR216C)
ITC	CAGL0F03905g	NC_006029.1:379597	0	379597	A	0.75	0.02062	G	86.87	1.161e-20	142.5	5478.XP_446140.1	to Saccharomyces cerevisiae SKY1 (YMR216C)
ITC	CAGL0H04037g	NC_006031.1:380152	0	380152	T	0.25	0	C	49.99	1.549e-12	NA	5478.XP_446970.1	to Saccharomyces cerevisiae PIG1 (YLR273C) and GAC1 (YOR178C)
ITC	CAGL0A03784g	NC_005967.2:387945	0	387945	G	0.25	0.01	A	23.49	1.254e-06	33	5478.XP_444931.1	Succinate dehydrogenase ubiquinone cytochrome b small subunit
ITC	CAGL0A03828g	NC_005967.2:391436	0	391436	A	0.75	0	C	154.5	1.842e-35	NA	5478.XP_444933.1	to Saccharomyces cerevisiae RAX1 (YOR301W)
ITC	CAGL0A03872g	NC_005967.2:393071	0	393071	A	0.25	0	G	47.98	4.296e-12	NA	5478.XP_444934.1	to Saccharomyces cerevisiae ENT1 (YDL161W) and ENT2 (YLR206W)
ITC	CAGL0A03872g	NC_005967.2:393094	0	393094	A	0.25	0	T	51.99	5.59e-13	NA	5478.XP_444934.1	to Saccharomyces cerevisiae ENT1 (YDL161W) and ENT2 (YLR206W)
ITC	CAGL0A03872g	NC_005967.2:393103	0	393103	C	0.25	0	T	51.99	5.59e-13	NA	5478.XP_444934.1	to Saccharomyces cerevisiae ENT1 (YDL161W) and ENT2 (YLR206W)
ITC	CAGL0A03872g	NC_005967.2:393104	0	393104	T	0.25	0	G	51.99	5.59e-13	NA	5478.XP_444934.1	to Saccharomyces cerevisiae ENT1 (YDL161W) and ENT2 (YLR206W)
ITC	CAGL0A03872g	NC_005967.2:393107	0	393107	A	0.25	0	T	51.99	5.59e-13	NA	5478.XP_444934.1	to Saccharomyces cerevisiae ENT1 (YDL161W) and ENT2 (YLR206W)
ITC	CAGL0A03872g	NC_005967.2:393109	0	393109	T	0.25	0	C	51.99	5.59e-13	NA	5478.XP_444934.1	to Saccharomyces cerevisiae ENT1 (YDL161W) and ENT2 (YLR206W)
ITC	CAGL0C04048g	NC_006026.1:400363	0	400363	A	0.75	0.02105	G	85.06	2.889e-20	139.5	5478.XP_445352.1	to uniprot P40549 Saccharomyces cerevisiae YIL014W MNT3
ITC	CAGL0L03520g	NC_006035.2:405390	0	405390	T	0.25	0.009804	G	23.99	9.674e-07	33.67	5478.XP_448926.1	to Saccharomyces cerevisiae BCK1 (YJL095W)
ITC	CAGL0E04268g	NC_006028.2:407788	0	407788	T	0.3333	0	A	68.65	1.174e-16	NA	5478.XP_445873.1	Saccharomyces cerevisiae YML037C
ITC	CAGL0E04268g	NC_006028.2:407802	0	407802	T	0.3333	0.01961	A	20.67	5.459e-06	25	5478.XP_445873.1	Saccharomyces cerevisiae YML037C
ITC	CAGL0L03608g	NC_006035.2:416489	0	416489	G	0.75	0.01961	A	91.37	1.19e-21	150	5478.XP_448930.1	to Saccharomyces cerevisiae CHS6 (YJL099W) and BCH2 (YKR027W)
ITC	CAGL0A04213g	NC_005967.2:418150	0	418150	A	0.75	0.07767	G	37.74	8.079e-10	35.62	5478.XP_444950.1	to Saccharomyces cerevisiae PIN4 (YBL051C)
ITC	CAGL0B04279g	NC_005968.1:418973	0	418973	C	0.25	0	G	51.99	5.59e-13	NA	5478.XP_445156.1	Saccharomyces cerevisiae YBR030w
ITC	CAGL0B04279g	NC_005968.1:419000	0	419000	A	0.25	0	G	51.49	7.212e-13	NA	5478.XP_445156.1	Saccharomyces cerevisiae YBR030w
ITC	CAGL0C04323g	NC_006026.1:419426	0	419426	A	0.75	0.02128	G	84.16	4.558e-20	138	5478.XP_445364.1	to Saccharomyces cerevisiae NTH2 (YBR001C) and NTH1 (YDR001C)
ITC	CAGL0G04433g	NC_006030.1:424060	0	424060	A	1	0.05882	T	21.96	2.783e-06	NA	5478.XP_446552.1	uniprot P42946 Saccharomyces cerevisiae YJL108C PRM10
ITC	CAGL0C04477g	NC_006026.1:431242	0	431242	A	0.25	0.01053	G	22.24	2.404e-06	31.33	5478.XP_445370.1	Component of the Mediator complex, a coactivator involved in the regulated transcription of nearly all RNA polymerase II-dependent genes. Mediator functions as a bridge to convey information from gene-specific regulatory proteins to the basal RNA polymerase II transcription machinery. Mediator is recruited to promoters by direct interactions with regulatory proteins and serves as a scaffold for t…
ITC	CAGL0K04565g	NC_006034.2:433684	0	433684	G	0.25	0.009615	A	24.49	7.462e-07	34.33	5478.XP_448424.1	to Saccharomyces cerevisiae VHT1 (YGR065C)
ITC	CAGL0H04609g	NC_006031.1:434063	0	434063	A	0.25	0.009901	G	23.74	1.102e-06	33.33	5478.XP_446995.1	Serine threonine protein kinase which activates checkpoint signaling upon genotoxic stresses such as ionizing radiation (IR), ultraviolet light (UV), or DNA replication stalling, thereby acting as a DNA damage sensor. Recognizes the substrate consensus sequence ST -Q. Phosphorylates histone H2A to form H2AS128ph (gamma-H2A) at sites of DNA damage, involved in the regulation of DNA damage response…
ITC	CAGL0B04631g	NC_005968.1:449298	0	449298	C	0.75	0.01905	T	94.08	3.036e-22	154.5	5478.XP_445172.1	to Saccharomyces cerevisiae INP52 (YNL106C) and INP53 (YOR109W)
ITC	CAGL0H04697g	NC_006031.1:450442	0	450442	A	0.75	0	G	156	8.656e-36	NA	5478.XP_446999.1	The SPT4-SPT5 complex mediates both activation and inhibition of transcription elongation, and plays a role in pre- mRNA processing. This complex seems to be important for the stability of the RNA polymerase II elongation machinery on the chromatin template but not for the inherent ability of this machinery to translocate down the gene
ITC	CAGL0B04719g	NC_005968.1:454799	0	454799	C	0.75	0.01905	G	94.08	3.036e-22	154.5	5478.XP_445175.2	Saccharomyces cerevisiae YCL002c
ITC	CAGL0B04719g	NC_005968.1:454800	0	454800	G	0.75	0.01905	T	94.08	3.036e-22	154.5	5478.XP_445175.2	Saccharomyces cerevisiae YCL002c
ITC	CAGL0C04895g	NC_006026.1:455909	0	455909	C	0.75	0.02105	A	85.06	2.889e-20	139.5	5478.XP_445386.1	Belongs to the protein-tyrosine phosphatase family. Non-receptor class myotubularin subfamily
ITC	CAGL0F04587g	NC_006029.1:462576	0	462576	G	0.75	0.02	T	89.57	2.959e-21	147	5478.XP_446171.1	Regulatory subunit of the histone H2A phosphatase complex, which dephosphorylates H2AS128ph (gamma-H2A) that has been displaced from sites of DNA lesions in the double-stranded DNA break repair process. Dephosphorylation is necessary for efficient recovery from the DNA damage checkpoint (By similarity)
ITC	CAGL0C05005g	NC_006026.1:468904	0	468904	G	0.25	0.01053	T	22.24	2.404e-06	31.33	5478.XP_445391.1	to Saccharomyces cerevisiae CDC15 (YAR019C)
ITC	CAGL0J04950g	NC_006033.2:473832	0	473832	G	1	0.02469	A	98.31	3.576e-23	NA	5478.XP_447921.1	Saccharomyces cerevisiae YJL051W
ITC	CAGL0C05027g	NC_006026.1:475243	0	475243	T	0.75	0.02105	A	85.06	2.889e-20	139.5	5478.XP_445392.1	Belongs to the carnitine choline acetyltransferase family
ITC	CAGL0H05027g	NC_006031.1:482339	0	482339	C	0.75	0.01961	A	91.37	1.19e-21	150	5478.XP_447014.1	to Saccharomyces cerevisiae CTF3 (YLR381W)
ITC	CAGL0L04136g	NC_006035.2:485514	0	485514	T	0.75	0.01942	G	92.27	7.547e-22	151.5	5478.XP_448954.1	spindle pole body component
ITC	CAGL0D05082g	NC_006027.1:489171	0	489171	T	0.75	0.1183	C	24.78	6.41e-07	22.36	5478.XP_445631.1	to Saccharomyces cerevisiae UBI4 (YLL039C)
ITC	CAGL0D05082g	NC_006027.1:489173	0	489173	G	0.75	0.1183	A	24.78	6.41e-07	22.36	5478.XP_445631.1	to Saccharomyces cerevisiae UBI4 (YLL039C)
ITC	CAGL0D05082g	NC_006027.1:489194	0	489194	A	0.75	0.129	G	22.62	1.97e-06	20.25	5478.XP_445631.1	to Saccharomyces cerevisiae UBI4 (YLL039C)
ITC	CAGL0D05082g	NC_006027.1:489317	0	489317	A	0.75	0.1196	G	24.46	7.58e-07	22.09	5478.XP_445631.1	to Saccharomyces cerevisiae UBI4 (YLL039C)
ITC	CAGL0K05093g	NC_006034.2:495984	0	495984	T	0.75	0.01942	G	92.27	7.547e-22	151.5	5478.XP_448448.1	to Saccharomyces cerevisiae YME1 (YPR024W)
ITC	CAGL0I05390g	NC_006032.2:509227	0	509227	C	1	0.03279	T	39.98	2.568e-10	NA	5478.XP_447483.1	Belongs to the protein kinase superfamily
ITC	CAGL0H05291g	NC_006031.1:510005	0	510005	T	0.25	0.009804	A	23.99	9.674e-07	33.67	5478.XP_447026.1	to Saccharomyces cerevisiae MUK1 (YPL070W)
ITC	CAGL0L04400g	NC_006035.2:514793	0	514793	C	0.75	0.01942	T	92.27	7.547e-22	151.5	5478.XP_448966.1	Saccharomyces cerevisiae
ITC	CAGL0G05445g	NC_006030.1:515318	0	515318	C	1	0.05714	T	34.89	3.496e-09	NA	5478.XP_446597.1	to Saccharomyces cerevisiae GCS1 (YDL226C) and SPS18 (YNL204C)
ITC	CAGL0H05445g	NC_006031.1:527206	0	527206	G	0.75	0.01961	C	91.37	1.19e-21	150	5478.XP_447033.1	Belongs to the GPI family
ITC	CAGL0G05566g	NC_006030.1:528968	0	528968	A	1	0.05714	C	34.89	3.496e-09	NA	5478.XP_446603.1	to Saccharomyces cerevisiae FMP45 (YDL222C) and YNL194C
ITC	CAGL0F05357g	NC_006029.1:542072	0	542072	A	0.25	0.009901	G	23.74	1.102e-06	33.33	5478.XP_446203.1	to Saccharomyces cerevisiae UME6 (YDR207C)
ITC	CAGL0K05555g	NC_006034.2:543609	0	543609	G	0.75	0.01942	C	92.27	7.547e-22	151.5	5478.XP_448467.1	to Saccharomyces cerevisiae BUD21 (YOR078W)
ITC	CAGL0E05522g	NC_006028.2:545894	0	545894	C	1	0.03448	T	39.91	2.662e-10	NA	5478.XP_445929.1	to Saccharomyces cerevisiae YAL037W and YOR342C
ITC	CAGL0F05401g	NC_006029.1:549402	0	549402	T	0.25	0	C	50.99	9.305e-13	NA	5478.XP_446205.1	to Saccharomyces cerevisiae MSC2 (YDR205W)
ITC	CAGL0K05643g	NC_006034.2:551843	0	551843	A	0.25	0.009709	T	24.24	8.496e-07	34	5478.XP_448471.1	to Saccharomyces cerevisiae SRL3 (YKR091W) and WHI5 (YOR083W)
ITC	CAGL0J05852g	NC_006033.2:556841	0	556841	T	1	0.23	C	23.73	1.11e-06	NA	5478.XP_447960.1	short chain dehydrogenase
ITC	CAGL0H05665g	NC_006031.1:561463	0	561463	A	0.25	0.0101	C	23.24	1.429e-06	32.67	5478.XP_447042.1	Belongs to the class-I pyridine nucleotide-disulfide oxidoreductase family
ITC	CAGL0K05841g	NC_006034.2:574409	0	574409	T	0.75	0.01942	G	92.27	7.547e-22	151.5	5478.XP_448480.1	Fungal specific transcription factor domain
ITC	CAGL0J06072g	NC_006033.2:576023	0	576023	C	0.25	0	G	50.49	1.201e-12	NA	5478.XP_447970.1	to Saccharomyces cerevisiae CBK1 (YNL161W)
ITC	CAGL0F05753g	NC_006029.1:576830	0	576830	G	0.75	0.0198	T	90.47	1.877e-21	148.5	5478.XP_446221.1	to Saccharomyces cerevisiae CDC1 (YDR182W)
ITC	CAGL0G06028g	NC_006030.1:580125	0	580125	T	1	0.05714	C	34.89	3.496e-09	NA	5478.XP_446624.1	to Saccharomyces cerevisiae ARO9 (YHR137W)
ITC	CAGL0F05797g	NC_006029.1:584057	0	584057	T	0.25	0.009901	C	23.74	1.102e-06	33.33	5478.XP_446223.1	Sister chromatid cohesion protein
ITC	CAGL0K06033g	NC_006034.2:588485	0	588485	C	0.75	0	T	160.5	8.99e-37	NA	5478.XP_002999579.1	Saccharomyces cerevisiae
ITC	CAGL0L05412g	NC_006035.2:596822	0	596822	T	0.25	0	G	51.49	7.212e-13	NA	5478.XP_449010.1	Histone chaperone that facilitates histone deposition and histone exchange and removal during nucleosome assembly and disassembly
ITC	CAGL0L05412g	NC_006035.2:596825	0	596825	A	0.25	0	T	51.49	7.212e-13	NA	5478.XP_449010.1	Histone chaperone that facilitates histone deposition and histone exchange and removal during nucleosome assembly and disassembly
ITC	CAGL0L05412g	NC_006035.2:596832	0	596832	A	0.25	0	T	51.49	7.212e-13	NA	5478.XP_449010.1	Histone chaperone that facilitates histone deposition and histone exchange and removal during nucleosome assembly and disassembly
ITC	CAGL0L05412g	NC_006035.2:596837	0	596837	C	0.25	0	T	51.49	7.212e-13	NA	5478.XP_449010.1	Histone chaperone that facilitates histone deposition and histone exchange and removal during nucleosome assembly and disassembly
ITC	CAGL0L05412g	NC_006035.2:596858	0	596858	C	0.25	0.009901	G	23.74	1.102e-06	33.33	5478.XP_449010.1	Histone chaperone that facilitates histone deposition and histone exchange and removal during nucleosome assembly and disassembly
ITC	CAGL0L05412g	NC_006035.2:596861	0	596861	C	0.25	0	T	50.49	1.201e-12	NA	5478.XP_449010.1	Histone chaperone that facilitates histone deposition and histone exchange and removal during nucleosome assembly and disassembly
ITC	CAGL0L05412g	NC_006035.2:596895	0	596895	C	0.25	0	T	46.98	7.155e-12	NA	5478.XP_449010.1	Histone chaperone that facilitates histone deposition and histone exchange and removal during nucleosome assembly and disassembly
ITC	CAGL0E06050g	NC_006028.2:600192	0	600192	C	0.25	0	T	22.97	1.647e-06	NA	5478.XP_445952.1	to Saccharomyces cerevisiae CTL1 (YMR180C) and CET1 (YPL228W)
ITC	CAGL0E06226g	NC_006028.2:623985	0	623985	C	0.25	0	G	23.47	1.269e-06	NA	5478.XP_445960.2	to Saccharomyces cerevisiae AAP1' (YHR047C) and APE2 (YKL157W)
ITC	CAGL0K06479g	NC_006034.2:637348	0	637348	C	0.25	0.009615	T	24.49	7.462e-07	34.33	5478.XP_448505.1	to Saccharomyces cerevisiae PKH3 (YDR466W)
ITC	CAGL0I06765g	NC_006032.2:657525	0	657525	T	1	0	C	72	2.152e-17	NA	5478.XP_447544.1	Belongs to the peptidase C19 family
ITC	CAGL0E06644g	NC_006028.2:667367	0	667367	CTAGTAGTAGT	0.25	0	CTAGTAGT	20.97	4.675e-06	NA	5478.XP_445979.1	Pfam:PA14_2
ITC	CAGL0E06666g	NC_006028.2:673220	0	673220	G	1	0.06667	A	21.47	3.6e-06	NA	5478.XP_445980.1	-
ITC	CAGL0E06688g	NC_006028.2:681583	0	681583	AGATGGGTTGACTGAGGATGGGTTGACGGATGATGGGTTGACGGATGATGGGTTGTGTGATGGGT	1	0.02041	AGATGGGTTGTGTGATGGGT	48.98	2.586e-12	NA	5478.XP_445981.1	-
ITC	CAGL0E06688g	NC_006028.2:681691	0	681691	G	1	0.04	A	32.64	1.109e-08	NA	5478.XP_445981.1	-
ITC	CAGL0K06985g	NC_006034.2:682475	0	682475	A	0.75	0.0202	C	88.67	4.667e-21	145.5	5478.XP_448527.1	Transcription factor which regulates nonfermentable carbon utilization. Activator of gluconeogenetic genes (By similarity)
ITC	CAGL0F07029g	NC_006029.1:689986	0	689986	T	0.25	0.01	C	23.49	1.254e-06	33	5478.XP_446274.1	Methylenetetrahydrofolate reductase
ITC	CAGL0J07150g	NC_006033.2:690073	0	690073	T	0.25	0.009524	G	24.74	6.554e-07	34.67	5478.XP_448017.1	to Saccharomyces cerevisiae OAF1 (YAL051W) and PIP2 (YOR363C)
ITC	CAGL0F07051g	NC_006029.1:692320	0	692320	G	0.25	0.01	A	23.49	1.254e-06	33	5478.XP_446275.1	In complex with CCZ1, is required for multiple vacuole delivery pathways including the cytoplasm to vacuole transport (Cvt), autophagy, pexophagy and endocytosis. The CCZ1-MON1 complex acts at the fusion of vesicles with the vacuole, through its regulation of the SNARE complex during the coordinated priming and docking stages of fusion, and particularly at the stage of tethering docking
ITC	CAGL0L06116g	NC_006035.2:696251	0	696251	C	0.25	0.009804	T	23.99	9.674e-07	33.67	5478.XP_449041.1	Belongs to the D-isomer specific 2-hydroxyacid dehydrogenase family
ITC	CAGL0F07095g	NC_006029.1:696599	0	696599	T	0.25	0	A	50.49	1.201e-12	NA	5478.XP_446277.1	to Saccharomyces cerevisiae NAB2 (YGL122C)
ITC	CAGL0F07095g	NC_006029.1:696600	0	696600	C	0.25	0	G	50.49	1.201e-12	NA	5478.XP_446277.1	to Saccharomyces cerevisiae NAB2 (YGL122C)
ITC	CAGL0F07095g	NC_006029.1:696603	0	696603	G	0.25	0	C	50.49	1.201e-12	NA	5478.XP_446277.1	to Saccharomyces cerevisiae NAB2 (YGL122C)
ITC	CAGL0L06138g	NC_006035.2:698268	0	698268	C	0.25	0.009804	A	23.99	9.674e-07	33.67	5478.XP_449042.1	to Saccharomyces cerevisiae TPN1 (YGL186C)
ITC	CAGL0K07337g	NC_006034.2:725116	0	725116	T	1	0.2424	G	22.29	2.339e-06	NA	5478.XP_448541.1	ancestral locus
ITC	CAGL0I07579g	NC_006032.2:731673	0	731673	C	0.75	0.02353	G	76.05	2.769e-18	124.5	5478.XP_447578.1	Belongs to the class-I aminoacyl-tRNA synthetase family
ITC	CAGL0F07667g	NC_006029.1:746185	0	746185	A	0.75	0.01942	G	92.27	7.547e-22	151.5	5478.XP_446301.1	to Saccharomyces cerevisiae MSS11 (YMR164C)
ITC	CAGL0L06776g	NC_006035.2:765596	0	765596	A	0.25	0.009901	G	23.74	1.102e-06	33.33	5478.XP_449071.1	to Saccharomyces cerevisiae GAT2 (YMR136W)
ITC	CAGL0I07909g	NC_006032.2:768654	0	768654	A	0.75	0.02326	C	76.95	1.754e-18	126	5478.XP_447593.1	to Saccharomyces cerevisiae IRA1 (YBR140C) and IRA2 (YOL081W)
ITC	CAGL0I07953g	NC_006032.2:775266	0	775266	A	0.25	0.01163	G	19.99	7.782e-06	28.33	5478.XP_447595.1	to Saccharomyces cerevisiae AVO1 (YOL078W)
ITC	CAGL0I07953g	NC_006032.2:775691	0	775691	T	0.25	0	C	43.48	4.276e-11	NA	5478.XP_447595.1	to Saccharomyces cerevisiae AVO1 (YOL078W)
ITC	CAGL0I07953g	NC_006032.2:775758	0	775758	G	0.25	0.01111	C	20.99	4.614e-06	29.67	5478.XP_447595.1	to Saccharomyces cerevisiae AVO1 (YOL078W)
ITC	CAGL0J07942g	NC_006033.2:777021	0	777021	T	0.25	0.009524	G	24.74	6.554e-07	34.67	5478.XP_448053.1	to Saccharomyces cerevisiae YSP1 (YHR155W) and SIP3 (YNL257C)
ITC	CAGL0F07975g	NC_006029.1:783488	0	783488	T	0.25	0.009615	C	24.49	7.462e-07	34.33	5478.XP_446315.1	Saccharomyces cerevisiae YGR237C
ITC	CAGL0G08338g	NC_006030.1:788188	0	788188	T	1	0.01299	C	104	2.059e-24	NA	5478.XP_446726.1	Saccharomyces cerevisiae YLR241W
ITC	CAGL0F07997g	NC_006029.1:788375	0	788375	G	0.25	0.009615	A	24.49	7.462e-07	34.33	5478.XP_446316.1	to Saccharomyces cerevisiae KEL2 (YGR238C) and KEL1 (YHR158C)
ITC	CAGL0J08052g	NC_006033.2:792805	0	792805	T	0.25	0	A	52.99	3.359e-13	NA	5478.XP_448058.1	to Saccharomyces cerevisiae YIF1 (YNL263C)
ITC	CAGL0J08052g	NC_006033.2:792815	0	792815	C	0.25	0	A	52.99	3.359e-13	NA	5478.XP_448058.1	to Saccharomyces cerevisiae YIF1 (YNL263C)
ITC	CAGL0J08052g	NC_006033.2:792825	0	792825	C	0.25	0	T	52.99	3.359e-13	NA	5478.XP_448058.1	to Saccharomyces cerevisiae YIF1 (YNL263C)
ITC	CAGL0J08052g	NC_006033.2:792841	0	792841	T	0.25	0	A	52.99	3.359e-13	NA	5478.XP_448058.1	to Saccharomyces cerevisiae YIF1 (YNL263C)
ITC	CAGL0F08129g	NC_006029.1:804584	0	804584	G	0.75	0.01905	A	94.08	3.036e-22	154.5	5478.XP_446322.1	to Saccharomyces cerevisiae SDA1 (YGR245C)
ITC	CAGL0L07326g	NC_006035.2:811861	0	811861	A	0.25	0.009901	G	23.74	1.102e-06	33.33	5478.XP_449096.1	to Saccharomyces cerevisiae DUN1 (YDL101C)
ITC	CAGL0F08195g	NC_006029.1:813268	0	813268	A	0.75	0.01905	T	94.08	3.036e-22	154.5	5478.XP_446325.1	to Saccharomyces cerevisiae MGA1 (YGR249W)
ITC	CAGL0H08437g	NC_006031.1:825459	0	825459	G	0.3333	0.009804	T	32.65	1.103e-08	50.5	5478.XP_447166.1	to Saccharomyces cerevisiae VPS15 (YBR097W)
ITC	CAGL0G08844g	NC_006030.1:847457	0	847457	A	1	0.02597	C	76.95	1.755e-18	NA	5478.XP_446747.1	to Saccharomyces cerevisiae ASG1 (YIL130W)
ITC	CAGL0I08701g	NC_006032.2:848492	0	848492	T	0.75	0.02041	A	87.77	7.361e-21	144	5478.XP_447625.1	to Saccharomyces cerevisiae YIP1 (YGR172C)
ITC	CAGL0L07810g	NC_006035.2:861163	0	861163	C	0.25	0.01	G	23.49	1.254e-06	33	5478.XP_449117.1	to Saccharomyces cerevisiae SAT4 (YCR008W)
ITC	CAGL0I08855g	NC_006032.2:861427	0	861427	T	0.25	0.0102	A	22.99	1.627e-06	32.33	5478.XP_447632.1	to Saccharomyces cerevisiae KRE11 (YGR166W)
ITC	CAGL0I08855g	NC_006032.2:861428	0	861428	T	0.25	0.0102	A	22.99	1.627e-06	32.33	5478.XP_447632.1	to Saccharomyces cerevisiae KRE11 (YGR166W)
ITC	CAGL0L07854g	NC_006035.2:864441	0	864441	T	0.25	0.01	C	23.49	1.254e-06	33	5478.XP_449119.1	to Saccharomyces cerevisiae CWH43 (YCR017C)
ITC	CAGL0I08899g	NC_006032.2:864780	0	864780	T	0.5	0	C	99.96	1.555e-23	NA	5478.XP_447634.1	to Saccharomyces cerevisiae BUB1 (YGR188C) and MAD3 (YJL013C)
ITC	CAGL0J08778g	NC_006033.2:868726	0	868726	T	0.75	0	C	157.5	4.069e-36	NA	5478.XP_448090.1	Component of the coat protein complex II (COPII) which promotes the formation of transport vesicles from the endoplasmic reticulum (ER). The coat has two main functions, the physical deformation of the endoplasmic reticulum membrane into vesicles and the selection of cargo molecules. It also functions as a component of the nuclear pore complex (NPC). NPC components, collectively referred to as nu…
ITC	CAGL0I09350g	NC_006032.2:900564	0	900564	T	0.25	0.01031	C	22.74	1.853e-06	32	5478.XP_447653.1	to Saccharomyces cerevisiae REI1 (YBR267W)
ITC	CAGL0I09350g	NC_006032.2:900737	0	900737	T	0.25	0.01031	A	22.74	1.853e-06	32	5478.XP_447653.1	to Saccharomyces cerevisiae REI1 (YBR267W)
ITC	CAGL0H09350g	NC_006031.1:914322	0	914322	A	0.25	0.01099	G	21.24	4.05e-06	30	5478.XP_447205.1	to Saccharomyces cerevisiae UBR1 (YGR184C)
ITC	CAGL0I09570g	NC_006032.2:914422	0	914422	A	0.75	0.02062	G	86.87	1.161e-20	142.5	5478.XP_447663.1	Second step of mRNA capping. Transfer of the GMP moiety of GTP to the 5'-end of RNA via an enzyme-GMP covalent reaction intermediate
ITC	CAGL0H09350g	NC_006031.1:916326	0	916326	C	0.25	0.01099	T	21.24	4.05e-06	30	5478.XP_447205.1	to Saccharomyces cerevisiae UBR1 (YGR184C)
ITC	CAGL0K09328g	NC_006034.2:921914	0	921914	G	0.25	0.009615	A	24.49	7.462e-07	34.33	5478.XP_448625.1	to Saccharomyces cerevisiae THR4 (YCR053W)
ITC	CAGL0I09636g	NC_006032.2:922704	0	922704	T	0.75	0.02062	C	86.87	1.161e-20	142.5	5478.XP_447666.1	Ribonuclease III family
ITC	CAGL0I09702g	NC_006032.2:925409	0	925409	T	0.75	0.02062	C	86.87	1.161e-20	142.5	5478.XP_447669.1	to Saccharomyces cerevisiae MCH5 (YOR306C)
ITC	CAGL0I09790g	NC_006032.2:935070	0	935070	T	0.25	0.01064	A	21.99	2.739e-06	31	5478.XP_447673.1	to Saccharomyces cerevisiae NOP58 (YOR310C)
ITC	CAGL0I09790g	NC_006032.2:935119	0	935119	C	0.25	0	T	47.98	4.296e-12	NA	5478.XP_447673.1	to Saccharomyces cerevisiae NOP58 (YOR310C)
ITC	CAGL0L08602g	NC_006035.2:939182	0	939182	T	0.25	0	C	41.48	1.189e-10	NA	5478.XP_449150.1	to Saccharomyces cerevisiae PPX1 (YHR201C)
ITC	CAGL0L08668g	NC_006035.2:949328	0	949328	T	1	0	G	38	7.074e-10	NA	5478.XP_449153.1	Belongs to the sirtuin family. Class I subfamily
ITC	CAGL0H09812g	NC_006031.1:957639	0	957639	A	0.75	0.02222	C	80.56	2.826e-19	132	5478.XP_447224.1	to Saccharomyces cerevisiae SOK1 (YDR006C)
ITC	CAGL0K10076g	NC_006034.2:986691	0	986691	G	0.25	0	C	52.49	4.333e-13	NA	5478.XP_448657.1	to Saccharomyces cerevisiae VPS41 (YDR080W)
ITC	CAGL0K10076g	NC_006034.2:986727	0	986727	A	0.25	0	T	52.49	4.333e-13	NA	5478.XP_448657.1	to Saccharomyces cerevisiae VPS41 (YDR080W)
ITC	CAGL0K10076g	NC_006034.2:986729	0	986729	A	0.25	0	G	52.49	4.333e-13	NA	5478.XP_448657.1	to Saccharomyces cerevisiae VPS41 (YDR080W)
ITC	CAGL0K10076g	NC_006034.2:986732	0	986732	A	0.25	0	T	52.49	4.333e-13	NA	5478.XP_448657.1	to Saccharomyces cerevisiae VPS41 (YDR080W)
ITC	CAGL0H10120g	NC_006031.1:987832	0	987832	A	0.25	0.01111	C	20.99	4.614e-06	29.67	5478.XP_447237.1	Belongs to the glycosyl hydrolase 5 (cellulase A) family
ITC	CAGL0L09108g	NC_006035.2:991629	0	991629	G	1	0.04348	A	22.96	1.657e-06	NA	5478.XP_449171.1	to Saccharomyces cerevisiae PDH1 (YPR002W)
ITC	CAGL0H10202g	NC_006031.1:996357	0	996357	T	0.25	0.01111	C	20.99	4.614e-06	29.67	5478.XP_002999555.1	to Saccharomyces cerevisiae TSC3 (YBR058C-A)
ITC	CAGL0K10318g	NC_006034.2:1004812	0	1004812	A	0.3333	0.009615	C	33.32	7.824e-09	51.5	5478.XP_448668.1	to Saccharomyces cerevisiae RGA2 (YDR379W) and RGA1 (YOR127W)
ITC	CAGL0H10340g	NC_006031.1:1008586	0	1008586	A	0.25	0.01111	T	20.99	4.614e-06	29.67	5478.XP_447247.1	to Saccharomyces cerevisiae YDL109C and ROG1 (YGL144C)
ITC	CAGL0I10428g	NC_006032.2:1032111	0	1032111	A	0.25	0	G	52.99	3.359e-13	NA	5478.XP_447693.1	to Saccharomyces cerevisiae CAF130 (YGR134W)
ITC	CAGL0J10560g	NC_006033.2:1034626	0	1034626	G	0.25	0	C	50.49	1.201e-12	NA	5478.XP_448171.1	to Saccharomyces cerevisiae LRS4 (YDR439W)
ITC	CAGL0K10648g	NC_006034.2:1038558	0	1038558	C	0.6667	0.01923	T	67.93	1.694e-16	102	5478.XP_448680.1	Saccharomyces cerevisiae YFR016C
ITC	CAGL0J10714g	NC_006033.2:1046806	0	1046806	G	0.75	0.02	A	89.57	2.959e-21	147	5478.XP_448177.1	ancestral locus
ITC	CAGL0I10604g	NC_006032.2:1047629	0	1047629	A	0.75	0.01923	T	93.18	4.786e-22	153	5478.XP_447701.1	Saccharomyces cerevisiae YGR126w
ITC	CAGL0I10626g	NC_006032.2:1051598	0	1051598	G	1	0.25	C	21.6	3.359e-06	NA	5478.XP_447702.1	Saccharomyces cerevisiae YGR125w
ITC	CAGL0J11044g	NC_006033.2:1077576	0	1077576	T	0.25	0.01	A	23.49	1.254e-06	33	5478.XP_448192.1	Saccharomyces cerevisiae YDR307W
ITC	CAGL0K11110g	NC_006034.2:1083035	0	1083035	A	0.6667	0.01905	G	68.6	1.207e-16	103	5478.XP_448699.1	Saccharomyces cerevisiae YDR239c
ITC	CAGL0J11242g	NC_006033.2:1095611	0	1095611	T	0.25	0.0102	C	22.99	1.627e-06	32.33	5478.XP_448201.1	Belongs to the small GTPase superfamily. Rho family
ITC	CAGL0M11264g	NC_006036.2:1108714	0	1108714	T	0.3333	0.01235	C	25.65	4.098e-07	40	5478.XP_449830.1	to Saccharomyces cerevisiae TAF7 (YMR227C)
ITC	CAGL0M11264g	NC_006036.2:1108717	0	1108717	T	0.3333	0.01235	C	25.65	4.098e-07	40	5478.XP_449830.1	to Saccharomyces cerevisiae TAF7 (YMR227C)
ITC	CAGL0M11264g	NC_006036.2:1108718	0	1108718	T	0.3333	0.01235	A	25.65	4.098e-07	40	5478.XP_449830.1	to Saccharomyces cerevisiae TAF7 (YMR227C)
ITC	CAGL0J11506g	NC_006033.2:1115701	0	1115701	T	0.75	0.02041	C	87.77	7.361e-21	144	5478.XP_448213.1	to Saccharomyces cerevisiae CHS1 (YNL192W)
ITC	CAGL0L10450g	NC_006035.2:1118023	0	1118023	G	0.75	0.01905	C	94.08	3.036e-22	154.5	5478.XP_449221.1	Belongs to the ALG6 ALG8 glucosyltransferase family
ITC	CAGL0J11528g	NC_006033.2:1121012	0	1121012	T	0.25	0.0102	C	22.99	1.627e-06	32.33	5478.XP_448214.1	Saccharomyces cerevisiae YNL193w
ITC	CAGL0L10494g	NC_006035.2:1123592	0	1123592	A	0.75	0.01905	G	94.08	3.036e-22	154.5	5478.XP_449223.1	to Saccharomyces cerevisiae GYP1 (YOR070C)
ITC	CAGL0M11660g	NC_006036.2:1160752	0	1160752	T	0.3333	0.01235	C	25.65	4.098e-07	40	5478.XP_449848.1	to Saccharomyces cerevisiae HOR2 (YER062C) and RHR2 (YIL053W)
ITC	CAGL0J11968g	NC_006033.2:1175720	0	1175720	T	0.6667	0.01754	A	50.56	1.154e-12	112	5478.XP_448232.1	Some similarities with uniprot P08640 Saccharomyces cerevisiae YIR019c STA1
ITC	CAGL0L11000g	NC_006035.2:1176804	0	1176804	G	0.25	0.009524	A	24.74	6.554e-07	34.67	5478.XP_449246.1	to Saccharomyces cerevisiae HEM4 (YOR278W)
ITC	CAGL0M12034g	NC_006036.2:1201580	0	1201580	G	0.6667	0.0241	A	53.91	2.095e-13	81	5478.XP_449865.1	Belongs to the pyruvate kinase family
ITC	CAGL0K12320g	NC_006034.2:1202661	0	1202661	C	0.75	0.02299	T	77.85	1.111e-18	127.5	5478.XP_448751.1	Saccharomyces cerevisiae YBR108w
ITC	CAGL0L11330g	NC_006035.2:1207003	0	1207003	A	0.25	0.009524	T	24.74	6.554e-07	34.67	5478.XP_449261.1	to Saccharomyces cerevisiae ITT1 (YML068W)
ITC	CAGL0L11616g	NC_006035.2:1241206	0	1241206	T	0.75	0.01905	A	94.08	3.036e-22	154.5	5478.XP_449273.1	May be involved in a process influencing telomere capping
ITC	CAGL0M12551g	NC_006036.2:1247433	0	1247433	T	0.3333	0.01235	C	25.65	4.098e-07	40	5478.XP_449888.1	Involved in the control of energetic metabolism and significantly contribute to cell fitness, especially under respiratory growth conditions
ITC	CAGL0M12683g	NC_006036.2:1252861	0	1252861	T	0.3333	0.01235	G	25.65	4.098e-07	40	5478.XP_449894.1	Saccharomyces cerevisiae YIL067c
ITC	CAGL0K12694g	NC_006034.2:1260154	0	1260154	G	0.75	0.02299	C	77.85	1.111e-18	127.5	4932.YFL039C	Belongs to the actin family
ITC	CAGL0M13035g	NC_006036.2:1285141	0	1285141	G	0.3333	0	A	50.65	1.104e-12	NA	5478.XP_449910.1	RNA polymerase II degradation factor recruits the ubiquitination machinery to the RNA polymerase II for polyubiquitination, removal and degradation, when RAD26 fails to efficiently displace stalled RNA polymerase II. Also involved in telomere length regulation (By similarity)
ITC	CAGL0M13035g	NC_006036.2:1285198	0	1285198	A	0.3333	0	C	50.65	1.104e-12	NA	5478.XP_449910.1	RNA polymerase II degradation factor recruits the ubiquitination machinery to the RNA polymerase II for polyubiquitination, removal and degradation, when RAD26 fails to efficiently displace stalled RNA polymerase II. Also involved in telomere length regulation (By similarity)
ITC	CAGL0M13035g	NC_006036.2:1285235	0	1285235	A	0.3333	0	T	50.65	1.104e-12	NA	5478.XP_449910.1	RNA polymerase II degradation factor recruits the ubiquitination machinery to the RNA polymerase II for polyubiquitination, removal and degradation, when RAD26 fails to efficiently displace stalled RNA polymerase II. Also involved in telomere length regulation (By similarity)
ITC	CAGL0K13024g	NC_006034.2:1299255	0	1299255	T	1	0.03125	C	63.94	1.284e-15	NA	5478.XP_448783.1	-
ITC	CAGL0L12210g	NC_006035.2:1318127	0	1318127	A	0.75	0.01905	G	94.08	3.036e-22	154.5	5478.XP_449299.1	to Saccharomyces cerevisiae CSF1 (YLR087C)
ITC	CAGL0M13409g	NC_006036.2:1321975	0	1321975	T	0.6667	0.02299	A	56.58	5.385e-14	85	5478.XP_449926.1	to Saccharomyces cerevisiae KOG1 (YHR186C)
ITC	CAGL0M13651g	NC_006036.2:1341868	0	1341868	A	0.3333	0.01149	G	27.65	1.455e-07	43	5478.XP_449937.1	Belongs to the peptidase S10 family
ITC	CAGL0M13849g	NC_006036.2:1369681	0	1369681	C	0.6667	0.02299	T	56.58	5.385e-14	85	5478.XP_449946.1	Splits internally a 1,3-beta-glucan molecule and transfers the newly generated reducing end (the donor) to the non- reducing end of another 1,3-beta-glucan molecule (the acceptor) forming a 1,3-beta linkage, resulting in the elongation of 1,3- beta-glucan chains in the cell wall
ITC	CAGL0L12936g	NC_006035.2:1382631	0	1382631	A	0.25	0.01064	G	21.99	2.739e-06	31	5478.XP_449331.1	to Saccharomyces cerevisiae TOM71 (YHR117W) and TOM70 (YNL121C)
ITC	CAGL0M14025g	NC_006036.2:1385852	0	1385852	A	0.3333	0.01149	G	27.65	1.455e-07	43	5478.XP_449954.1	Saccharomyces cerevisiae YMR315W
ITC	CAGL0L13222g	NC_006035.2:1414373	0	1414373	G	0.75	0.02128	C	84.16	4.558e-20	138	5478.XP_449344.1	to Saccharomyces cerevisiae SIC1 (YLR079W)
ITC	CAGL0L13222g	NC_006035.2:1414400	0	1414400	G	0.75	0.02128	T	84.16	4.558e-20	138	5478.XP_449344.1	to Saccharomyces cerevisiae SIC1 (YLR079W)
POS	CAGL0K00110g	NC_006034.2:3545	0	3545	G	0.7	0.12	A	23.55	1.218e-06	17.11	5478.XP_448233.1	cell wall protein
POS	CAGL0K00110g	NC_006034.2:3556	0	3556	G	0.4	0	C	28.29	1.042e-07	NA	5478.XP_448233.1	cell wall protein
POS	CAGL0K00110g	NC_006034.2:3572	0	3572	G	0.7	0.09375	A	30.87	2.754e-08	22.56	5478.XP_448233.1	cell wall protein
POS	CAGL0K00110g	NC_006034.2:4112	0	4112	T	0.3333	0	A	23.47	1.271e-06	NA	5478.XP_448233.1	cell wall protein
POS	CAGL0K00110g	NC_006034.2:4117	0	4117	C	0.3333	0	A	23.47	1.271e-06	NA	5478.XP_448233.1	cell wall protein
POS	CAGL0F00803g	NC_006029.1:89722	0	89722	ACAGCAACAACAGCAGCA	0.75	0	ACA	20.62	5.586e-06	NA	5478.XP_446009.1	transcription of nearly all RNA polymerase II-dependent genes. Mediator functions as a bridge to convey information from gene-specific regulatory proteins to the basal RNA polymerase II transcription machinery. Mediator is recruited to promoters by direct interactions with regulatory proteins and serves as a scaffold for the assembly of a functional preinitiation complex with RNA polymerase II an…
POS	CAGL0H10626g	NC_006031.1:1044052	0	1044052	A	1	0	G	20	7.744e-06	NA	5478.XP_447260.1	some similarities with uniprot
POS	CAGL0H10626g	NC_006031.1:1044157	0	1044157	T	1	0	G	20	7.744e-06	NA	5478.XP_447260.1	some similarities with uniprot
VRC	CAGL0K00170g	NC_006034.2:16152	0	16152	C	0.5714	0.05556	T	20.73	5.275e-06	22.67	5478.XP_002999576.1	-
VRC	CAGL0E00561g	NC_006028.2:50358	0	50358	A	0.6154	0.0625	G	20.49	6.002e-06	24	5478.XP_445712.1	to Saccharomyces cerevisiae TUP1 (YCR084C)
VRC	CAGL0A01914g	NC_005967.2:196648	0	196648	C	0	0.381	G	19.76	8.759e-06	0	5478.XP_444849.1	Belongs to the PI3 PI4-kinase family
VRC	CAGL0L09735g	NC_006035.2:1047157	0	1047157	C	0.06667	0.6667	T	23.25	1.42e-06	0.03571	5478.XP_449195.1	to Saccharomyces cerevisiae HCS1 (YKL017C)
VRC	CAGL0L09911g	NC_006035.2:1064719	0	1064719	T	0.07143	0.6429	C	19.91	8.113e-06	0.04274	5478.XP_449203.2	some similarities with uniprot
VRC	CAGL0L09911g	NC_006035.2:1065727	0	1065727	A	0.07143	0.6429	G	19.91	8.113e-06	0.04274	5478.XP_449203.2	some similarities with uniprot

## Sheet: Sheet2
Drug	Associated_reference_gene_locusTag	Ortholog_protein_accession	SNP	CHR	BP	A1 (wild type)	A2 (mutant)	Variant Type	Original AA	AA_Position	New_AA	Amino Acid Change
FLC	CaglfMp02	4932.Q0140	NC_004691.1:218	0	218	T	A	missense_variant	Asn	13	Ile	p.Asn13Ile
CAS	CaglfMp02	4932.Q0140	NC_004691.1:228	0	228	A	T	missense_variant	Asn	16	Lys	p.Asn16Lys
ITC	CaglfMp02	4932.Q0140	NC_004691.1:607	0	607	G	A	missense_variant	Asn	143	Asp	p.Asn143Asp
FLC	CAGL0A01284g	5478.XP_002999510.1	NC_005967.2:132198	0	132198	A	C	missense_variant	Asp	279	Glu	p.Asp279Glu
ITC	CAGL0A01284g	5478.XP_002999510.1	NC_005967.2:132198	0	132198	A	C	missense_variant	Asp	279	Glu	p.Asp279Glu
CAS	CAGL0A01284g	5478.XP_002999510.1	NC_005967.2:132804	0	132804	T	C	synonymous_variant	Asp	481	Asp	p.Asp481Asp
CAS	CAGL0A01284g	5478.XP_002999510.1	NC_005967.2:132867	0	132867	A	G	synonymous_variant	Leu	502	Leu	p.Leu502Leu
CAS	CAGL0A01284g	5478.XP_002999510.1	NC_005967.2:132977	0	132977	G	A	missense_variant	Asn	539	Ser	p.Asn539Ser
CAS	CAGL0A01284g	5478.XP_002999510.1	NC_005967.2:133632	0	133632	T	A	synonymous_variant	Ala	757	Ala	p.Ala757Ala
CAS	CAGL0A01366g	5478.XP_002999510.1	NC_005967.2:142572	0	142572	T	A	synonymous_variant	Ala	756	Ala	p.Ala756Ala
CAS	CAGL0A01474g	5478.XP_444831.1	NC_005967.2:153606	0	153606	G	C	missense_variant	Ser	151	Cys	p.Ser151Cys
CAS	CAGL0A01474g	5478.XP_444831.1	NC_005967.2:153616	0	153616	G	C	missense_variant	Ser	154	Arg	p.Ser154Arg
CAS	CAGL0A01474g	5478.XP_444831.1	NC_005967.2:153628	0	153628	T	C	synonymous_variant	Asn	158	Asn	p.Asn158Asn
ITC	CAGL0A01474g	5478.XP_444831.1	NC_005967.2:153790	0	153790	T	C	synonymous_variant	Asn	212	Asn	p.Asn212Asn
FLC	CAGL0A01672g	5478.XP_444838.1	NC_005967.2:166612	0	166612	TTTCTTCTTCTTCTTCTT	TTTCTTCTTCTTCTTCTTCTT	conservative_inframe_deletion	Lys	97	del	p.Lys97del
ITC	CAGL0A01672g	5478.XP_444838.1	NC_005967.2:166612	0	166612	TTTCTTCTTCTTCTTCTT	TTTCTTCTTCTTCTTCTTCTT	conservative_inframe_deletion	Lys	97	del	p.Lys97del
VRC	CAGL0A01914g	5478.XP_444849.1	NC_005967.2:196648	0	196648	C	G	missense_variant	Lys	501	Asn	p.Lys501Asn
CAS	CAGL0A02024g	5478.XP_444853.1	NC_005967.2:213856	0	213856	G	T	missense_variant	Asn	16	His	p.Asn16His
CAS	CAGL0A02475g	5478.XP_444871.1	NC_005967.2:265826	0	265826	T	C	synonymous_variant	Arg	16	Arg	p.Arg16Arg
ITC	CAGL0A02651g	5478.XP_444880.1	NC_005967.2:285221	0	285221	G	A	synonymous_variant	Phe	521	Phe	p.Phe521Phe
ITC	CAGL0A03014g	5478.XP_444897.1	NC_005967.2:310968	0	310968	T	G	missense_variant	Ala	216	Ser	p.Ala216Ser
CAS	CAGL0A03498g	5478.XP_444920.1	NC_005967.2:358095	0	358095	G	A	synonymous_variant	Asp	528	Asp	p.Asp528Asp
CAS	CAGL0A03564g	5478.XP_444922.1	NC_005967.2:363399	0	363399	C	T	missense_variant	Gln	472	Arg	p.Gln472Arg
ITC	CAGL0A03586g	5478.XP_444923.1	NC_005967.2:365180	0	365180	G	A	missense_variant	Trp	173	Arg	p.Trp173Arg
FLC	CAGL0A03784g	5478.XP_444931.1	NC_005967.2:387945	0	387945	G	A	missense_variant	Tyr	153	His	p.Tyr153His
ITC	CAGL0A03784g	5478.XP_444931.1	NC_005967.2:387945	0	387945	G	A	missense_variant	Tyr	153	His	p.Tyr153His
FLC	CAGL0A03828g	5478.XP_444933.1	NC_005967.2:391436	0	391436	A	C	missense_variant	Asp	250	Glu	p.Asp250Glu
ITC	CAGL0A03828g	5478.XP_444933.1	NC_005967.2:391436	0	391436	A	C	missense_variant	Asp	250	Glu	p.Asp250Glu
CAS	CAGL0A03872g	5478.XP_444934.1	NC_005967.2:393045	0	393045	TTGT	TTGTGGCTGCTGCTGCTGCTGCTGTTGTTGTTGTTGCTGCTGT	conservative_inframe_deletion				p.Gln457_Pro469del
CAS	CAGL0A03872g	5478.XP_444934.1	NC_005967.2:393071	0	393071	A	G	stop_gained				p.Gln462*
ITC	CAGL0A03872g	5478.XP_444934.1	NC_005967.2:393071	0	393071	A	G	stop_gained				p.Gln462*
CAS	CAGL0A03872g	5478.XP_444934.1	NC_005967.2:393089	0	393089	A	G	stop_gained				p.Gln456*
ITC	CAGL0A03872g	5478.XP_444934.1	NC_005967.2:393094	0	393094	A	T	missense_variant	Gln	454	Leu	p.Gln454Leu
ITC	CAGL0A03872g	5478.XP_444934.1	NC_005967.2:393103	0	393103	C	T	missense_variant	Gln	451	Arg	p.Gln451Arg
ITC	CAGL0A03872g	5478.XP_444934.1	NC_005967.2:393104	0	393104	T	G	missense_variant	Gln	451	Lys	p.Gln451Lys
ITC	CAGL0A03872g	5478.XP_444934.1	NC_005967.2:393107	0	393107	A	T	missense_variant	Asn	450	Tyr	p.Asn450Tyr
ITC	CAGL0A03872g	5478.XP_444934.1	NC_005967.2:393109	0	393109	T	C	missense_variant	Gly	449	Asp	p.Gly449Asp
CAS	CAGL0A03927g	5478.XP_444937.1	NC_005967.2:397813	0	397813	G	C	missense_variant	Thr	212	Ser	p.Thr212Ser
FLC	CAGL0A04213g	5478.XP_444950.1	NC_005967.2:418150	0	418150	A	G	missense_variant	Ala	408	Thr	p.Ala408Thr
ITC	CAGL0A04213g	5478.XP_444950.1	NC_005967.2:418150	0	418150	A	G	missense_variant	Ala	408	Thr	p.Ala408Thr
CAS	CAGL0A04411g	5478.XP_444959.1	NC_005967.2:434129	0	434129	C	A	missense_variant	Thr	185	Pro	p.Thr185Pro
CAS	CAGL0A04455g	5478.XP_444961.1	NC_005967.2:439143	0	439143	T	C	missense_variant	Pro	533	Leu	p.Pro533Leu
CAS	CAGL0A04587g	5478.XP_444967.1	NC_005967.2:454694	0	454694	C	T	synonymous_variant	Leu	182	Leu	p.Leu182Leu
FLC	CAGL0A00451g	5478.XP_444792.1	NC_005967.2:48593	0	48593	A	G	missense_variant	Gly	346	Asp	p.Gly346Asp
ITC	CAGL0A00451g	5478.XP_444792.1	NC_005967.2:48593	0	48593	A	G	missense_variant	Gly	346	Asp	p.Gly346Asp
FLC	CAGL0A00451g	5478.XP_444792.1	NC_005967.2:50852	0	50852	A	G	missense_variant	Gly	1099	Asp	p.Gly1099Asp
ITC	CAGL0A00451g	5478.XP_444792.1	NC_005967.2:50852	0	50852	A	G	missense_variant	Gly	1099	Asp	p.Gly1099Asp
FLC	CAGL0A00495g	5478.XP_444794.1	NC_005967.2:55487	0	55487	T	A	missense_variant	Leu	746	Met	p.Leu746Met
ITC	CAGL0A00495g	5478.XP_444794.1	NC_005967.2:55487	0	55487	T	A	missense_variant	Leu	746	Met	p.Leu746Met
FLC	CAGL0B01188g	5478.XP_445021.1	NC_005968.1:106707	0	106707	C	T	missense_variant	Lys	366	Glu	p.Lys366Glu
ITC	CAGL0B01188g	5478.XP_445021.1	NC_005968.1:106707	0	106707	C	T	missense_variant	Lys	366	Glu	p.Lys366Glu
FLC	CAGL0B01232g	5478.XP_445023.1	NC_005968.1:112546	0	112546	G	A	synonymous_variant	Leu	124	Leu	p.Leu124Leu
ITC	CAGL0B01232g	5478.XP_445023.1	NC_005968.1:112546	0	112546	G	A	synonymous_variant	Leu	124	Leu	p.Leu124Leu
CAS	CAGL0B01375g	5478.XP_445029.1	NC_005968.1:124853	0	124853	G	A	missense_variant	Ser	604	Pro	p.Ser604Pro
FLC	CAGL0B01441g	5478.XP_445032.1	NC_005968.1:130608	0	130608	A	G	missense_variant	Pro	304	Ser	p.Pro304Ser
ITC	CAGL0B01441g	5478.XP_445032.1	NC_005968.1:130608	0	130608	A	G	missense_variant	Pro	304	Ser	p.Pro304Ser
FLC	CAGL0B01441g	5478.XP_445032.1	NC_005968.1:130609	0	130609	A	G	synonymous_variant	Ile	303	Ile	p.Ile303Ile
ITC	CAGL0B01441g	5478.XP_445032.1	NC_005968.1:130609	0	130609	A	G	synonymous_variant	Ile	303	Ile	p.Ile303Ile
CAS	CAGL0B01727g	5478.XP_445044.1	NC_005968.1:159491	0	159491	G	A	missense_variant	Phe	539	Ser	p.Phe539Ser
CAS	CAGL0B01727g	5478.XP_445044.1	NC_005968.1:160005	0	160005	A	C	missense_variant	Val	368	Phe	p.Val368Phe
CAS	CAGL0B02211g	5478.XP_445066.1	NC_005968.1:211771	0	211771	C	T	synonymous_variant	Gly	338	Gly	p.Gly338Gly
CAS	CAGL0B02233g	5478.XP_445067.1	NC_005968.1:214964	0	214964	G	A	synonymous_variant	Val	595	Val	p.Val595Val
ITC	CAGL0B02299g	5478.XP_445070.1	NC_005968.1:217807	0	217807	G	A	missense_variant	Glu	156	Gly	p.Glu156Gly
CAS	CAGL0B02387g	5478.XP_445074.1	NC_005968.1:228608	0	228608	C	G	synonymous_variant	Gly	339	Gly	p.Gly339Gly
CAS	CAGL0B02387g	5478.XP_445074.1	NC_005968.1:228623	0	228623	A	G	synonymous_variant	Tyr	334	Tyr	p.Tyr334Tyr
ITC	CAGL0B02387g	5478.XP_445074.1	NC_005968.1:228661	0	228661	G	C	missense_variant	Glu	322	Gln	p.Glu322Gln
CAS	CAGL0B02409g	5478.XP_445075.1	NC_005968.1:230326	0	230326	T	C	missense_variant	Asp	283	Asn	p.Asp283Asn
CAS	CAGL0B02794g	5478.XP_445093.1	NC_005968.1:269418	0	269418	A	G	missense_variant	Thr	445	Ile	p.Thr445Ile
CAS	CAGL0B02948g	5478.XP_445100.1	NC_005968.1:289012	0	289012	C	T	missense_variant	Lys	263	Arg	p.Lys263Arg
CAS	CAGL0B02970g	5478.XP_445101.1	NC_005968.1:292059	0	292059	CT	CTAT	frameshift_variant				p.His359fs
CAS	CAGL0B02970g	5478.XP_445101.1	NC_005968.1:292179	0	292179	A	G	missense_variant	Pro	320	Leu	p.Pro320Leu
CAS	CAGL0B03091g	5478.XP_445107.1	NC_005968.1:305193	0	305193	A	G	stop_gained				p.Gln4*
CAS	CAGL0B03421g	5478.XP_445120.1	NC_005968.1:339754	0	339754	C	G	missense_variant	Leu	129	Val	p.Leu129Val
CAS	CAGL0B03465g	5478.XP_445122.1	NC_005968.1:344431	0	344431	T	C	missense_variant	Val	66	Ile	p.Val66Ile
FLC	CAGL0B03641g	5478.XP_445130.1	NC_005968.1:365143	0	365143	G	A	missense_variant	Lys	416	Arg	p.Lys416Arg
ITC	CAGL0B03641g	5478.XP_445130.1	NC_005968.1:365143	0	365143	G	A	missense_variant	Lys	416	Arg	p.Lys416Arg
CAS	CAGL0B03773g	5478.XP_445134.1	NC_005968.1:374097	0	374097	A	G	missense_variant	Val	48	Met	p.Val48Met
CAS	CAGL0B03773g	5478.XP_445134.1	NC_005968.1:375585	0	375585	C	A	missense_variant	Ile	544	Leu	p.Ile544Leu
CAS	CAGL0B03883g	5478.XP_445139.1	NC_005968.1:383972	0	383972	T	C	missense_variant	Thr	124	Ile	p.Thr124Ile
FLC	CAGL0B00506g	5478.XP_444992.1	NC_005968.1:39007	0	39007	C	T	synonymous_variant	Leu	296	Leu	p.Leu296Leu
ITC	CAGL0B00506g	5478.XP_444992.1	NC_005968.1:39007	0	39007	C	T	synonymous_variant	Leu	296	Leu	p.Leu296Leu
CAS	CAGL0B04213g	5478.XP_445153.1	NC_005968.1:412692	0	412692	A	T	missense_variant	Trp	155	Arg	p.Trp155Arg
ITC	CAGL0B04279g	5478.XP_445156.1	NC_005968.1:418973	0	418973	C	G	missense_variant	Thr	434	Arg	p.Thr434Arg
CAS	CAGL0B04279g	5478.XP_445156.1	NC_005968.1:418992	0	418992	C	G	missense_variant	Leu	428	Val	p.Leu428Val
ITC	CAGL0B04279g	5478.XP_445156.1	NC_005968.1:419000	0	419000	A	G	missense_variant	Thr	425	Ile	p.Thr425Ile
CAS	CAGL0B04323g	5478.XP_445158.1	NC_005968.1:423635	0	423635	G	A	missense_variant	Ser	317	Gly	p.Ser317Gly
FLC	CAGL0B04631g	5478.XP_445172.1	NC_005968.1:449298	0	449298	C	T	missense_variant	Asp	404	Gly	p.Asp404Gly
ITC	CAGL0B04631g	5478.XP_445172.1	NC_005968.1:449298	0	449298	C	T	missense_variant	Asp	404	Gly	p.Asp404Gly
CAS	CAGL0B04631g	5478.XP_445172.1	NC_005968.1:449413	0	449413	T	A	missense_variant	Phe	366	Ile	p.Phe366Ile
CAS	CAGL0B04631g	5478.XP_445172.1	NC_005968.1:449690	0	449690	A	G	synonymous_variant	Tyr	273	Tyr	p.Tyr273Tyr
FLC	CAGL0B04719g	5478.XP_445175.2	NC_005968.1:454799	0	454799	C	G	missense_variant	Val	98	Leu	p.Val98Leu
ITC	CAGL0B04719g	5478.XP_445175.2	NC_005968.1:454799	0	454799	C	G	missense_variant	Val	98	Leu	p.Val98Leu
FLC	CAGL0B04719g	5478.XP_445175.2	NC_005968.1:454800	0	454800	G	T	missense_variant	Val	98	Gly	p.Val98Gly
ITC	CAGL0B04719g	5478.XP_445175.2	NC_005968.1:454800	0	454800	G	T	missense_variant	Val	98	Gly	p.Val98Gly
CAS	CAGL0B00858g	5478.XP_445008.1	NC_005968.1:76526	0	76526	T	G	missense_variant	Lys	199	Asn	p.Lys199Asn
CAS	CAGL0B00902g	5478.XP_445010.1	NC_005968.1:78395	0	78395	G	A	missense_variant	Phe	801	Leu	p.Phe801Leu
FLC	CAGL0C01133g	5478.XP_445221.1	NC_006026.1:115198	0	115198	A	G	missense_variant	Ala	132	Thr	p.Ala132Thr
ITC	CAGL0C01133g	5478.XP_445221.1	NC_006026.1:115198	0	115198	A	G	missense_variant	Ala	132	Thr	p.Ala132Thr
CAS	CAGL0C00209g	5478.XP_445190.1	NC_006026.1:11677	0	11677	T	C	synonymous_variant	Leu	421	Leu	p.Leu421Leu
CAS	CAGL0C01133g	5478.XP_445221.1	NC_006026.1:116817	0	116817	C	G	synonymous_variant	Ala	671	Ala	p.Ala671Ala
CAS	CAGL0C01133g	5478.XP_445221.1	NC_006026.1:117611	0	117611	T	C	missense_variant	Thr	936	Ile	p.Thr936Ile
CAS	CAGL0C01133g	5478.XP_445221.1	NC_006026.1:117627	0	117627	C	T	synonymous_variant	Asn	941	Asn	p.Asn941Asn
CAS	CAGL0C01133g	5478.XP_445221.1	NC_006026.1:117633	0	117633	T	C	synonymous_variant	Gly	943	Gly	p.Gly943Gly
CAS	CAGL0C01133g	5478.XP_445221.1	NC_006026.1:117687	0	117687	G	C	missense_variant	Asn	961	Lys	p.Asn961Lys
CAS	CAGL0C01133g	5478.XP_445221.1	NC_006026.1:117688	0	117688	C	T	missense_variant	Ser	962	Pro	p.Ser962Pro
CAS	CAGL0C01133g	5478.XP_445221.1	NC_006026.1:117696	0	117696	T	C	synonymous_variant	Ser	964	Ser	p.Ser964Ser
CAS	CAGL0C01133g	5478.XP_445221.1	NC_006026.1:117702	0	117702	A	T	synonymous_variant	Ala	966	Ala	p.Ala966Ala
CAS	CAGL0C01133g	5478.XP_445221.1	NC_006026.1:117705	0	117705	T	C	synonymous_variant	Gly	967	Gly	p.Gly967Gly
CAS	CAGL0C01133g	5478.XP_445221.1	NC_006026.1:117708	0	117708	T	C	synonymous_variant	Ser	968	Ser	p.Ser968Ser
CAS	CAGL0C01133g	5478.XP_445221.1	NC_006026.1:117747	0	117747	T	C	synonymous_variant	Asn	981	Asn	p.Asn981Asn
CAS	CAGL0C01133g	5478.XP_445221.1	NC_006026.1:117748	0	117748	G	T	missense_variant	Ser	982	Ala	p.Ser982Ala
FLC	CAGL0C01309g	5478.XP_445231.1	NC_006026.1:139093	0	139093	C	G	missense_variant	Asp	942	His	p.Asp942His
FLC	CAGL0C02079g	5478.XP_445266.1	NC_006026.1:214414	0	214414	G	A	missense_variant	Ile	195	Val	p.Ile195Val
ITC	CAGL0C02079g	5478.XP_445266.1	NC_006026.1:214414	0	214414	G	A	missense_variant	Ile	195	Val	p.Ile195Val
CAS	CAGL0C02431g	5478.XP_445282.1	NC_006026.1:245713	0	245713	A	T	missense_variant	Asn	290	Ile	p.Asn290Ile
CAS	CAGL0C02431g	5478.XP_445282.1	NC_006026.1:245714	0	245714	G	T	missense_variant	Asn	290	His	p.Asn290His
FLC	CAGL0C02497g	5478.XP_445285.1	NC_006026.1:249272	0	249272	T	G	missense_variant	Val	43	Leu	p.Val43Leu
MDR	CAGL0C02541g	5478.XP_445287.1	NC_006026.1:255967	0	255967	AGAAGGTAAAGAGGAAGGTAAAGAGGAAGGTAAAGAGGAA	AGAAGGTAAAGAGGAAGGTAAAGAGGAA	conservative_inframe_insertion				p.Gly55_Glu58dup
CAS	CAGL0C00110g	5478.XP_445189.1	NC_006026.1:2821	0	2821	A	G	synonymous_variant	Ser	488	Ser	p.Ser488Ser
CAS	CAGL0C03201g	5478.XP_445315.1	NC_006026.1:316988	0	316988	T	G	missense_variant	Asp	1729	Tyr	p.Asp1729Tyr
FLC	CAGL0C03289g	5478.XP_445319.1	NC_006026.1:330663	0	330663	A	T	missense_variant	Ile	622	Asn	p.Ile622Asn
ITC	CAGL0C03289g	5478.XP_445319.1	NC_006026.1:330663	0	330663	A	T	missense_variant	Ile	622	Asn	p.Ile622Asn
FLC	CAGL0C03369g	5478.XP_445323.1	NC_006026.1:341141	0	341141	C	A	missense_variant	Lys	475	Gln	p.Lys475Gln
ITC	CAGL0C03369g	5478.XP_445323.1	NC_006026.1:341141	0	341141	C	A	missense_variant	Lys	475	Gln	p.Lys475Gln
ITC	CAGL0C03399g	5478.XP_445324.1	NC_006026.1:342079	0	342079	G	C	missense_variant	Leu	109	Val	p.Leu109Val
ITC	CAGL0C03399g	5478.XP_445324.1	NC_006026.1:342097	0	342097	G	C	missense_variant	Gln	115	Glu	p.Gln115Glu
CAS	CAGL0C03399g	5478.XP_445324.1	NC_006026.1:342104	0	342104	C	A	missense_variant	Gln	117	Pro	p.Gln117Pro
FLC	CAGL0C03399g	5478.XP_445324.1	NC_006026.1:342210	0	342210	A	G	synonymous_variant	Gln	152	Gln	p.Gln152Gln
FLC	CAGL0C03740g	5478.XP_445339.1	NC_006026.1:371960	0	371960	C	T	missense_variant	Glu	55	Gly	p.Glu55Gly
FLC	CAGL0C04048g	5478.XP_445352.1	NC_006026.1:400363	0	400363	A	G	synonymous_variant	Leu	412	Leu	p.Leu412Leu
ITC	CAGL0C04048g	5478.XP_445352.1	NC_006026.1:400363	0	400363	A	G	synonymous_variant	Leu	412	Leu	p.Leu412Leu
CAS	CAGL0C04257g	5478.XP_445361.1	NC_006026.1:415573	0	415573	T	C	synonymous_variant	Thr	10	Thr	p.Thr10Thr
FLC	CAGL0C04323g	5478.XP_445364.1	NC_006026.1:419426	0	419426	A	G	missense_variant	Arg	55	Lys	p.Arg55Lys
ITC	CAGL0C04323g	5478.XP_445364.1	NC_006026.1:419426	0	419426	A	G	missense_variant	Arg	55	Lys	p.Arg55Lys
ITC	CAGL0C04477g	5478.XP_445370.1	NC_006026.1:431242	0	431242	A	G	synonymous_variant	Glu	117	Glu	p.Glu117Glu
FLC	CAGL0C04895g	5478.XP_445386.1	NC_006026.1:455909	0	455909	C	A	missense_variant	Phe	151	Cys	p.Phe151Cys
ITC	CAGL0C04895g	5478.XP_445386.1	NC_006026.1:455909	0	455909	C	A	missense_variant	Phe	151	Cys	p.Phe151Cys
FLC	CAGL0C05005g	5478.XP_445391.1	NC_006026.1:468904	0	468904	G	T	synonymous_variant	Thr	651	Thr	p.Thr651Thr
ITC	CAGL0C05005g	5478.XP_445391.1	NC_006026.1:468904	0	468904	G	T	synonymous_variant	Thr	651	Thr	p.Thr651Thr
FLC	CAGL0C05027g	5478.XP_445392.1	NC_006026.1:475243	0	475243	T	A	stop_gained				p.Arg715*
ITC	CAGL0C05027g	5478.XP_445392.1	NC_006026.1:475243	0	475243	T	A	stop_gained				p.Arg715*
CAS	CAGL0C05093g	5478.XP_445395.1	NC_006026.1:483444	0	483444	T	C	synonymous_variant	Leu	259	Leu	p.Leu259Leu
FLC	CAGL0C05225g	5478.XP_445401.1	NC_006026.1:499717	0	499717	T	C	missense_variant	Pro	461	Ser	p.Pro461Ser
FLC	CAGL0C05225g	5478.XP_445401.1	NC_006026.1:500653	0	500653	A	C	missense_variant	Gln	773	Lys	p.Gln773Lys
CAS	CAGL0C00517g	5478.XP_445204.1	NC_006026.1:55963	0	55963	A	C	missense_variant	Leu	604	Ile	p.Leu604Ile
CAS	CAGL0C00517g	5478.XP_445204.1	NC_006026.1:56589	0	56589	T	A	missense_variant	Lys	812	Asn	p.Lys812Asn
ITC	CAGL0C00517g	5478.XP_445204.1	NC_006026.1:56589	0	56589	T	A	missense_variant	Lys	812	Asn	p.Lys812Asn
CAS	CAGL0C00517g	5478.XP_445204.1	NC_006026.1:56620	0	56620	A	G	missense_variant	Glu	823	Lys	p.Glu823Lys
CAS	CAGL0C00517g	5478.XP_445204.1	NC_006026.1:56622	0	56622	T	G	missense_variant	Glu	823	Asp	p.Glu823Asp
CAS	CAGL0C00517g	5478.XP_445204.1	NC_006026.1:56625	0	56625	T	A	synonymous_variant	Val	824	Val	p.Val824Val
CAS	CAGL0C00517g	5478.XP_445204.1	NC_006026.1:56630	0	56630	C	T	missense_variant	Ile	826	Thr	p.Ile826Thr
CAS	CAGL0C00847g	5478.XP_445219.1	NC_006026.1:87260	0	87260	T	C	synonymous_variant	Ser	377	Ser	p.Ser377Ser
CAS	CAGL0C00847g	5478.XP_445219.1	NC_006026.1:87426	0	87426	A	T	missense_variant	Ser	433	Thr	p.Ser433Thr
CAS	CAGL0C00847g	5478.XP_445219.1	NC_006026.1:87427	0	87427	G	C	missense_variant	Ser	433	Cys	p.Ser433Cys
CAS	CAGL0C00847g	5478.XP_445219.1	NC_006026.1:87468	0	87468	A	T	missense_variant	Ser	447	Thr	p.Ser447Thr
CAS	CAGL0C00847g	5478.XP_445219.1	NC_006026.1:87469	0	87469	G	C	missense_variant	Ser	447	Cys	p.Ser447Cys
CAS	CAGL0C00968g	5478.XP_445221.1	NC_006026.1:98227	0	98227	C	G	synonymous_variant	Thr	438	Thr	p.Thr438Thr
CAS	CAGL0C00968g	5478.XP_445221.1	NC_006026.1:98230	0	98230	C	G	synonymous_variant	Thr	439	Thr	p.Thr439Thr
FLC	CAGL0D00880g	5478.XP_445452.1	NC_006027.1:104316	0	104316	G	A	synonymous_variant	Ser	158	Ser	p.Ser158Ser
ITC	CAGL0D00880g	5478.XP_445452.1	NC_006027.1:104316	0	104316	G	A	synonymous_variant	Ser	158	Ser	p.Ser158Ser
FLC	CAGL0D00924g	5478.XP_445454.1	NC_006027.1:110734	0	110734	C	G	missense_variant	Lys	798	Asn	p.Lys798Asn
ITC	CAGL0D00924g	5478.XP_445454.1	NC_006027.1:110734	0	110734	C	G	missense_variant	Lys	798	Asn	p.Lys798Asn
CAS	CAGL0D00924g	5478.XP_445454.1	NC_006027.1:112901	0	112901	A	G	missense_variant	Glu	1521	Lys	p.Glu1521Lys
FLC	CAGL0D00946g	5478.XP_445455.1	NC_006027.1:114757	0	114757	T	C	missense_variant	Arg	349	Lys	p.Arg349Lys
CAS	CAGL0D00990g	5478.XP_445457.1	NC_006027.1:117481	0	117481	T	C	missense_variant	Thr	112	Ile	p.Thr112Ile
ITC	CAGL0D01210g	5478.XP_445467.1	NC_006027.1:138583	0	138583	T	C	synonymous_variant	Ser	210	Ser	p.Ser210Ser
FLC	CAGL0D01276g	5478.XP_445470.1	NC_006027.1:143715	0	143715	A	C	synonymous_variant	Ala	366	Ala	p.Ala366Ala
ITC	CAGL0D01276g	5478.XP_445470.1	NC_006027.1:143715	0	143715	A	C	synonymous_variant	Ala	366	Ala	p.Ala366Ala
FLC	CAGL0D01364g	5478.XP_445474.1	NC_006027.1:153730	0	153730	T	C	synonymous_variant	Ile	566	Ile	p.Ile566Ile
ITC	CAGL0D01364g	5478.XP_445474.1	NC_006027.1:153730	0	153730	T	C	synonymous_variant	Ile	566	Ile	p.Ile566Ile
CAS	CAGL0D02112g	5478.XP_445506.1	NC_006027.1:216810	0	216810	C	T	synonymous_variant	Thr	560	Thr	p.Thr560Thr
FLC	CAGL0D02112g	5478.XP_445506.1	NC_006027.1:216871	0	216871	G	T	missense_variant	Asn	540	Thr	p.Asn540Thr
ITC	CAGL0D02112g	5478.XP_445506.1	NC_006027.1:216871	0	216871	G	T	missense_variant	Asn	540	Thr	p.Asn540Thr
CAS	CAGL0D02150g	5478.XP_002999529.1	NC_006027.1:221543	0	221543	A	G	synonymous_variant	Ser	65	Ser	p.Ser65Ser
FLC	CAGL0D02178g	5478.XP_445509.1	NC_006027.1:223747	0	223747	A	T	missense_variant	Ile	384	Asn	p.Ile384Asn
ITC	CAGL0D02178g	5478.XP_445509.1	NC_006027.1:223747	0	223747	A	T	missense_variant	Ile	384	Asn	p.Ile384Asn
CAS	CAGL0D02266g	5478.XP_445513.1	NC_006027.1:233058	0	233058	A	G	missense_variant	Arg	277	Lys	p.Arg277Lys
CAS	CAGL0D02442g	5478.XP_445521.1	NC_006027.1:249954	0	249954	C	T	missense_variant	Asn	11	Asp	p.Asn11Asp
FLC	CAGL0D02486g	5478.XP_445523.1	NC_006027.1:254284	0	254284	T	C	synonymous_variant	Cys	174	Cys	p.Cys174Cys
ITC	CAGL0D02486g	5478.XP_445523.1	NC_006027.1:254284	0	254284	T	C	synonymous_variant	Cys	174	Cys	p.Cys174Cys
FLC	CAGL0D03322g	5478.XP_445561.1	NC_006027.1:342159	0	342159	G	T	missense_variant	Asn	143	Thr	p.Asn143Thr
ITC	CAGL0D03322g	5478.XP_445561.1	NC_006027.1:342159	0	342159	G	T	missense_variant	Asn	143	Thr	p.Asn143Thr
CAS	CAGL0D03828g	5478.XP_445582.1	NC_006027.1:383998	0	383998	G	T	missense_variant	Met	228	Arg	p.Met228Arg
CAS	CAGL0D03894g	5478.XP_445585.1	NC_006027.1:389558	0	389558	T	A	missense_variant	Glu	17	Val	p.Glu17Val
CAS	CAGL0D03982g	5478.XP_445589.1	NC_006027.1:398679	0	398679	T	C	synonymous_variant	Ile	547	Ile	p.Ile547Ile
CAS	CAGL0D04114g	5478.XP_445595.1	NC_006027.1:407220	0	407220	A	C	missense_variant	Leu	572	Phe	p.Leu572Phe
CAS	CAGL0D04114g	5478.XP_445595.1	NC_006027.1:408756	0	408756	A	G	synonymous_variant	Asn	60	Asn	p.Asn60Asn
CAS	CAGL0D00330g	5478.XP_445427.1	NC_006027.1:41614	0	41614	G	A	missense_variant	Gln	60	Arg	p.Gln60Arg
FLC	CAGL0D00330g	5478.XP_445427.1	NC_006027.1:41935	0	41935	A	T	missense_variant	Phe	167	Tyr	p.Phe167Tyr
CAS	CAGL0D04268g	5478.XP_445601.1	NC_006027.1:419931	0	419931	T	C	synonymous_variant	Lys	113	Lys	p.Lys113Lys
FLC	CAGL0D00352g	5478.XP_445428.1	NC_006027.1:44779	0	44779	A	G	synonymous_variant	Ala	251	Ala	p.Ala251Ala
CAS	CAGL0D04576g	5478.XP_445612.1	NC_006027.1:448588	0	448588	A	G	missense_variant	Pro	256	Ser	p.Pro256Ser
FLC	CAGL0D00352g	5478.XP_445428.1	NC_006027.1:44944	0	44944	G	A	synonymous_variant	Gly	196	Gly	p.Gly196Gly
CAS	CAGL0D04884g	5478.XP_445624.1	NC_006027.1:475731	0	475731	A	T	synonymous_variant	Pro	18	Pro	p.Pro18Pro
ITC	CAGL0D05082g	5478.XP_445631.1	NC_006027.1:489171	0	489171	T	C	synonymous_variant	Leu	147	Leu	p.Leu147Leu
ITC	CAGL0D05082g	5478.XP_445631.1	NC_006027.1:489173	0	489173	G	A	synonymous_variant	Leu	147	Leu	p.Leu147Leu
ITC	CAGL0D05082g	5478.XP_445631.1	NC_006027.1:489194	0	489194	A	G	synonymous_variant	Gln	154	Gln	p.Gln154Gln
ITC	CAGL0D05082g	5478.XP_445631.1	NC_006027.1:489317	0	489317	A	G	synonymous_variant	Leu	195	Leu	p.Leu195Leu
FLC	CAGL0D00462g	5478.XP_445433.1	NC_006027.1:55931	0	55931	T	C	synonymous_variant	Ser	209	Ser	p.Ser209Ser
FLC	CAGL0D00528g	5478.XP_445436.1	NC_006027.1:69553	0	69553	C	T	missense_variant	Val	1717	Ala	p.Val1717Ala
ITC	CAGL0D00572g	5478.XP_445438.1	NC_006027.1:74400	0	74400	T	C	missense_variant	Val	562	Met	p.Val562Met
CAS	CAGL0D00594g	5478.XP_445439.1	NC_006027.1:77683	0	77683	A	T	missense_variant	Asp	33	Val	p.Asp33Val
FLC	CAGL0D00660g	5478.XP_445442.1	NC_006027.1:86648	0	86648	A	T	missense_variant	Phe	365	Leu	p.Phe365Leu
CAS	CAGL0E01111g	5478.XP_445736.1	NC_006028.2:100486	0	100486	C	T	missense_variant	Asn	954	Ser	p.Asn954Ser
CAS	CAGL0E01111g	5478.XP_445736.1	NC_006028.2:100982	0	100982	G	A	missense_variant	Phe	789	Leu	p.Phe789Leu
CAS	CAGL0E01265g	5478.XP_445743.1	NC_006028.2:115145	0	115145	A	G	missense_variant	Ser	1437	Leu	p.Ser1437Leu
ITC	CAGL0E01265g	5478.XP_445743.1	NC_006028.2:115145	0	115145	A	G	missense_variant	Ser	1437	Leu	p.Ser1437Leu
FLC	CAGL0E01485g	5478.XP_445753.1	NC_006028.2:140138	0	140138	A	C	missense_variant	Lys	980	Asn	p.Lys980Asn
ITC	CAGL0E01485g	5478.XP_445753.1	NC_006028.2:140138	0	140138	A	C	missense_variant	Lys	980	Asn	p.Lys980Asn
CAS	CAGL0E01485g	5478.XP_445753.1	NC_006028.2:142180	0	142180	C	T	missense_variant	Ile	300	Val	p.Ile300Val
CAS	CAGL0E01573g	5478.XP_445757.1	NC_006028.2:150028	0	150028	T	A	missense_variant	Tyr	591	Asn	p.Tyr591Asn
CAS	CAGL0E00231g	5478.XP_002999534.1	NC_006028.2:16315	0	16315	G	A	missense_variant	Ser	1578	Pro	p.Ser1578Pro
CAS	CAGL0E00231g	5478.XP_002999534.1	NC_006028.2:16325	0	16325	A	G	synonymous_variant	Ile	1574	Ile	p.Ile1574Ile
CAS	CAGL0E00231g	5478.XP_002999534.1	NC_006028.2:16364	0	16364	T	A	synonymous_variant	Ile	1561	Ile	p.Ile1561Ile
CAS	CAGL0E00231g	5478.XP_002999534.1	NC_006028.2:16366	0	16366	T	C	missense_variant	Ile	1561	Val	p.Ile1561Val
CAS	CAGL0E00231g	5478.XP_002999534.1	NC_006028.2:19528	0	19528	C	G	missense_variant	Gln	507	Glu	p.Gln507Glu
FLC	CAGL0E03157g	5478.XP_445826.1	NC_006028.2:291971	0	291971	T	A	synonymous_variant	Pro	245	Pro	p.Pro245Pro
ITC	CAGL0E03157g	5478.XP_445826.1	NC_006028.2:291971	0	291971	T	A	synonymous_variant	Pro	245	Pro	p.Pro245Pro
ITC	CAGL0E03245g	5478.XP_445830.1	NC_006028.2:300416	0	300416	G	T	missense_variant	Lys	112	Thr	p.Lys112Thr
ITC	CAGL0E03245g	5478.XP_445830.1	NC_006028.2:300417	0	300417	G	T	missense_variant	Lys	112	Gln	p.Lys112Gln
ITC	CAGL0E03245g	5478.XP_445830.1	NC_006028.2:300426	0	300426	G	T	missense_variant	Lys	109	Gln	p.Lys109Gln
ITC	CAGL0E03245g	5478.XP_445830.1	NC_006028.2:300429	0	300429	T	A	missense_variant	Ser	108	Thr	p.Ser108Thr
CAS	CAGL0E03245g	5478.XP_445830.1	NC_006028.2:300468	0	300468	T	A	missense_variant	Ser	95	Thr	p.Ser95Thr
ITC	CAGL0E03245g	5478.XP_445830.1	NC_006028.2:300468	0	300468	T	A	missense_variant	Ser	95	Thr	p.Ser95Thr
CAS	CAGL0E03245g	5478.XP_445830.1	NC_006028.2:300473	0	300473	A	G	missense_variant	Ser	93	Phe	p.Ser93Phe
ITC	CAGL0E03245g	5478.XP_445830.1	NC_006028.2:300473	0	300473	A	G	missense_variant	Ser	93	Phe	p.Ser93Phe
CAS	CAGL0E03630g	5478.XP_445844.1	NC_006028.2:336723	0	336723	A	C	missense_variant	Glu	282	Asp	p.Glu282Asp
CAS	CAGL0E03762g	5478.XP_445850.1	NC_006028.2:352224	0	352224	G	T	missense_variant	Lys	257	Asn	p.Lys257Asn
FLC	CAGL0E03784g	5478.XP_445851.1	NC_006028.2:355525	0	355525	G	C	missense_variant	Pro	433	Ala	p.Pro433Ala
FLC	CAGL0E03784g	5478.XP_445851.1	NC_006028.2:356029	0	356029	G	A	missense_variant	Asn	601	Asp	p.Asn601Asp
FLC	CAGL0E03828g	5478.XP_445853.1	NC_006028.2:362980	0	362980	A	G	missense_variant	Ala	88	Val	p.Ala88Val
CAS	CAGL0E03894g	5478.XP_445856.1	NC_006028.2:368394	0	368394	C	A	missense_variant	Phe	42	Leu	p.Phe42Leu
FLC	CAGL0E03894g	5478.XP_445856.1	NC_006028.2:368394	0	368394	C	A	missense_variant	Phe	42	Leu	p.Phe42Leu
CAS	CAGL0E03916g	5478.XP_445857.1	NC_006028.2:373147	0	373147	T	C	missense_variant	Pro	576	Ser	p.Pro576Ser
FLC	CAGL0E03982g	5478.XP_445860.1	NC_006028.2:379204	0	379204	G	A	missense_variant	Ile	255	Val	p.Ile255Val
CAS	CAGL0E04004g	5478.XP_445861.1	NC_006028.2:384292	0	384292	G	A	missense_variant	Ile	305	Thr	p.Ile305Thr
CAS	CAGL0E04070g	5478.XP_445864.1	NC_006028.2:389580	0	389580	T	C	missense_variant	Ser	537	Asn	p.Ser537Asn
CAS	CAGL0E04136g	5478.XP_445867.1	NC_006028.2:398893	0	398893	C	T	synonymous_variant	Phe	47	Phe	p.Phe47Phe
ITC	CAGL0E04268g	5478.XP_445873.1	NC_006028.2:407788	0	407788	T	A	missense_variant	Lys	390	Asn	p.Lys390Asn
CAS	CAGL0E04268g	5478.XP_445873.1	NC_006028.2:407796	0	407796	T	A	missense_variant	Asp	393	Val	p.Asp393Val
ITC	CAGL0E04268g	5478.XP_445873.1	NC_006028.2:407802	0	407802	T	A	missense_variant	Asp	395	Val	p.Asp395Val
CAS	CAGL0E04268g	5478.XP_445873.1	NC_006028.2:407810	0	407810	T	G	missense_variant	Asp	398	Tyr	p.Asp398Tyr
CAS	CAGL0E04268g	5478.XP_445873.1	NC_006028.2:407811	0	407811	T	A	missense_variant	Asp	398	Val	p.Asp398Val
CAS	CAGL0E04268g	5478.XP_445873.1	NC_006028.2:407838	0	407838	T	A	missense_variant	Asp	407	Val	p.Asp407Val
CAS	CAGL0E04334g	5478.XP_445876.1	NC_006028.2:416032	0	416032	C	A	synonymous_variant	Arg	386	Arg	p.Arg386Arg
CAS	CAGL0E00451g	5478.XP_445707.1	NC_006028.2:41780	0	41780	A	G	missense_variant	Leu	577	Phe	p.Leu577Phe
CAS	CAGL0E04378g	5478.XP_445878.1	NC_006028.2:421359	0	421359	T	G	missense_variant	Leu	192	Met	p.Leu192Met
CAS	CAGL0E04444g	5478.XP_445881.1	NC_006028.2:426101	0	426101	G	C	missense_variant	Leu	193	Phe	p.Leu193Phe
FLC	CAGL0E04488g	5478.XP_445883.1	NC_006028.2:429716	0	429716	T	C	missense_variant	Pro	158	Leu	p.Pro158Leu
FLC	CAGL0E04598g	5478.XP_445888.1	NC_006028.2:444606	0	444606	A	G	synonymous_variant	Ser	269	Ser	p.Ser269Ser
FLC	CAGL0E00473g	5478.XP_445708.1	NC_006028.2:44722	0	44722	G	A	missense_variant	Asn	162	Ser	p.Asn162Ser
ITC	CAGL0E00473g	5478.XP_445708.1	NC_006028.2:44722	0	44722	G	A	missense_variant	Asn	162	Ser	p.Asn162Ser
FLC	CAGL0E04620g	5478.XP_445889.1	NC_006028.2:447440	0	447440	G	C	missense_variant	Ser	386	Cys	p.Ser386Cys
FLC	CAGL0E04796g	5478.XP_445896.1	NC_006028.2:461579	0	461579	G	C	missense_variant	Glu	154	Gln	p.Glu154Gln
FLC	CAGL0E05148g	5478.XP_445912.1	NC_006028.2:501725	0	501725	A	C	missense_variant	Arg	867	Ile	p.Arg867Ile
CAS	CAGL0E00561g	5478.XP_445712.1	NC_006028.2:50217	0	50217	G	A	synonymous_variant	Leu	77	Leu	p.Leu77Leu
FLC	CAGL0E05148g	5478.XP_445912.1	NC_006028.2:502377	0	502377	T	C	missense_variant	Val	650	Ile	p.Val650Ile
CAS	CAGL0E00561g	5478.XP_445712.1	NC_006028.2:50271	0	50271	ACACCA	ACA	disruptive_inframe_insertion				p.Gln95_Gln96insHis
FLC	CAGL0E00561g	5478.XP_445712.1	NC_006028.2:50276	0	50276	T	A	missense_variant	Gln	97	Leu	p.Gln97Leu
VRC	CAGL0E00561g	5478.XP_445712.1	NC_006028.2:50358	0	50358	A	G	synonymous_variant	Gln	124	Gln	p.Gln124Gln
ITC	CAGL0E05522g	5478.XP_445929.1	NC_006028.2:545894	0	545894	C	T	missense_variant	Asn	180	Ser	p.Asn180Ser
CAS	CAGL0E00627g	5478.XP_445715.1	NC_006028.2:56186	0	56186	G	T	missense_variant	Lys	967	Thr	p.Lys967Thr
ITC	CAGL0E06050g	5478.XP_445952.1	NC_006028.2:600192	0	600192	C	T	missense_variant	Lys	272	Glu	p.Lys272Glu
CAS	CAGL0E00671g	5478.XP_445717.1	NC_006028.2:62193	0	62193	A	C	missense_variant	Gly	49	Val	p.Gly49Val
ITC	CAGL0E06226g	5478.XP_445960.2	NC_006028.2:623985	0	623985	C	G	missense_variant	Ser	676	Cys	p.Ser676Cys
ITC	CAGL0E06644g	5478.XP_445979.1	NC_006028.2:667367	0	667367	CTAGTAGTAGT	CTAGTAGT	conservative_inframe_insertion				p.Ser755dup
CAS	CAGL0E06666g	5478.XP_445980.1	NC_006028.2:673031	0	673031	G	A	synonymous_variant	Val	554	Val	p.Val554Val
CAS	CAGL0E06666g	5478.XP_445980.1	NC_006028.2:673082	0	673082	C	G	synonymous_variant	Val	537	Val	p.Val537Val
CAS	CAGL0E06666g	5478.XP_445980.1	NC_006028.2:673085	0	673085	A	T	synonymous_variant	Ser	536	Ser	p.Ser536Ser
CAS	CAGL0E06666g	5478.XP_445980.1	NC_006028.2:673088	0	673088	A	G	synonymous_variant	Ser	535	Ser	p.Ser535Ser
ITC	CAGL0E06666g	5478.XP_445980.1	NC_006028.2:673220	0	673220	G	A	synonymous_variant	Ala	491	Ala	p.Ala491Ala
CAS	CAGL0E06688g	5478.XP_445981.1	NC_006028.2:681276	0	681276	T	C	missense_variant	Ser	686	Gly	p.Ser686Gly
ITC	CAGL0E06688g	5478.XP_445981.1	NC_006028.2:681583	0	681583	AGATGGGTTGACTGAGGATGGGTTGACGGATGATGGGTTGACGGATGATGGGTTGTGTGATGGGT	AGATGGGTTGTGTGATGGGT	conservative_inframe_insertion				p.His580_Asn581insAsnProSerSerValAsnProSerSerValAsnProSerSerVal
CAS	CAGL0E06688g	5478.XP_445981.1	NC_006028.2:681691	0	681691	G	A	synonymous_variant	Ser	547	Ser	p.Ser547Ser
FLC	CAGL0E06688g	5478.XP_445981.1	NC_006028.2:681691	0	681691	G	A	synonymous_variant	Ser	547	Ser	p.Ser547Ser
ITC	CAGL0E06688g	5478.XP_445981.1	NC_006028.2:681691	0	681691	G	A	synonymous_variant	Ser	547	Ser	p.Ser547Ser
CAS	CAGL0E06688g	5478.XP_445981.1	NC_006028.2:681736	0	681736	T	A	synonymous_variant	Ser	532	Ser	p.Ser532Ser
CAS	CAGL0E06688g	5478.XP_445981.1	NC_006028.2:681773	0	681773	A	G	missense_variant	Ala	520	Val	p.Ala520Val
CAS	CAGL0E06688g	5478.XP_445981.1	NC_006028.2:681775	0	681775	T	C	synonymous_variant	Pro	519	Pro	p.Pro519Pro
CAS	CAGL0E06688g	5478.XP_445981.1	NC_006028.2:681824	0	681824	T	A	missense_variant	Val	503	Asp	p.Val503Asp
CAS	CAGL0E06688g	5478.XP_445981.1	NC_006028.2:681825	0	681825	G	C	missense_variant	Val	503	Leu	p.Val503Leu
CAS	CAGL0E06688g	5478.XP_445981.1	NC_006028.2:682000	0	682000	GGATGGGTTCACAGAAGATGGGTT	GGATGGGTTCACAGAAGATGGGTTCACAGAAGATGGGTT	conservative_inframe_deletion				p.Asn432_Val436del
CAS	CAGL0E06688g	5478.XP_445981.1	NC_006028.2:682136	0	682136	A	G	missense_variant	Ser	399	Phe	p.Ser399Phe
CAS	CAGL0E06688g	5478.XP_445981.1	NC_006028.2:682159	0	682159	T	A	synonymous_variant	Pro	391	Pro	p.Pro391Pro
CAS	CAGL0E06688g	5478.XP_445981.1	NC_006028.2:682165	0	682165	C	G	synonymous_variant	Val	389	Val	p.Val389Val
CAS	CAGL0E06688g	5478.XP_445981.1	NC_006028.2:682171	0	682171	A	G	synonymous_variant	Ser	387	Ser	p.Ser387Ser
CAS	CAGL0E06688g	5478.XP_445981.1	NC_006028.2:682186	0	682186	G	A	synonymous_variant	Ser	382	Ser	p.Ser382Ser
CAS	CAGL0E00847g	5478.XP_445724.2	NC_006028.2:78838	0	78838	A	C	missense_variant	Ser	1608	Tyr	p.Ser1608Tyr
CAS	CAGL0E00891g	5478.XP_445726.2	NC_006028.2:82280	0	82280	A	T	synonymous_variant	Thr	135	Thr	p.Thr135Thr
CAS	CAGL0E00935g	5478.XP_445728.1	NC_006028.2:86211	0	86211	C	G	missense_variant	Ala	54	Gly	p.Ala54Gly
CAS	CAGL0E00935g	5478.XP_445728.1	NC_006028.2:86214	0	86214	C	T	missense_variant	Asp	53	Gly	p.Asp53Gly
CAS	CAGL0E00935g	5478.XP_445728.1	NC_006028.2:86223	0	86223	A	G	missense_variant	Ala	50	Val	p.Ala50Val
CAS	CAGL0E00935g	5478.XP_445728.1	NC_006028.2:86230	0	86230	A	C	missense_variant	Ala	48	Ser	p.Ala48Ser
CAS	CAGL0E00935g	5478.XP_445728.1	NC_006028.2:86246	0	86246	C	T	synonymous_variant	Thr	42	Thr	p.Thr42Thr
CAS	CAGL0E00935g	5478.XP_445728.1	NC_006028.2:86256	0	86256	C	G	missense_variant	Ala	39	Gly	p.Ala39Gly
CAS	CAGL0E00935g	5478.XP_445728.1	NC_006028.2:86271	0	86271	T	C	missense_variant	Gly	34	Glu	p.Gly34Glu
CAS	CAGL0E01089g	5478.XP_445735.1	NC_006028.2:98749	0	98749	C	A	missense_variant	Ile	211	Ser	p.Ile211Ser
CAS	CAGL0F00957g	5478.XP_446015.1	NC_006029.1:104707	0	104707	A	C	missense_variant	Phe	584	Leu	p.Phe584Leu
CAS	CAGL0F01265g	5478.XP_446029.1	NC_006029.1:131742	0	131742	A	G	stop_gained				p.Trp6*
FLC	CAGL0F01331g	5478.XP_446031.1	NC_006029.1:137334	0	137334	C	G	missense_variant	Ile	515	Met	p.Ile515Met
FLC	CAGL0F01419g	5478.XP_446033.1	NC_006029.1:145925	0	145925	G	A	missense_variant	Phe	299	Leu	p.Phe299Leu
CAS	CAGL0F01793g	5478.XP_446050.1	NC_006029.1:178660	0	178660	A	G	missense_variant	Ser	44	Phe	p.Ser44Phe
FLC	CAGL0F02079g	5478.XP_446063.1	NC_006029.1:204631	0	204631	C	T	synonymous_variant	Ser	1210	Ser	p.Ser1210Ser
CAS	CAGL0F02387g	5478.XP_446074.1	NC_006029.1:229310	0	229310	C	G	missense_variant	Ser	919	Cys	p.Ser919Cys
CAS	CAGL0F02519g	5478.XP_446079.1	NC_006029.1:245718	0	245718	C	T	missense_variant	Ile	200	Thr	p.Ile200Thr
FLC	CAGL0F02541g	5478.XP_446080.1	NC_006029.1:249423	0	249423	T	A	missense_variant	Gln	381	His	p.Gln381His
CAS	CAGL0F02849g	5478.XP_446094.1	NC_006029.1:277714	0	277714	G	A	synonymous_variant	Ser	162	Ser	p.Ser162Ser
CAS	CAGL0F03003g	5478.XP_446100.1	NC_006029.1:291219	0	291219	GCCCA	GCCCAAGCAGCATCAATCCCA	frameshift_variant				p.Gln434fs
FLC	CAGL0F03333g	5478.XP_446115.1	NC_006029.1:332633	0	332633	T	C	synonymous_variant	Arg	156	Arg	p.Arg156Arg
ITC	CAGL0F03333g	5478.XP_446115.1	NC_006029.1:332633	0	332633	T	C	synonymous_variant	Arg	156	Arg	p.Arg156Arg
FLC	CAGL0F00275g	5478.XP_445986.1	NC_006029.1:34717	0	34717	C	A	synonymous_variant	Ser	296	Ser	p.Ser296Ser
ITC	CAGL0F00275g	5478.XP_445986.1	NC_006029.1:34717	0	34717	C	A	synonymous_variant	Ser	296	Ser	p.Ser296Ser
CAS	CAGL0F03553g	5478.XP_446124.1	NC_006029.1:347404	0	347404	A	G	missense_variant	Leu	98	Phe	p.Leu98Phe
CAS	CAGL0F03597g	5478.XP_446126.1	NC_006029.1:352024	0	352024	A	C	missense_variant	Pro	382	His	p.Pro382His
CAS	CAGL0F03817g	5478.XP_446136.1	NC_006029.1:371873	0	371873	C	T	missense_variant	Ile	36	Val	p.Ile36Val
FLC	CAGL0F03883g	5478.XP_446139.1	NC_006029.1:376012	0	376012	G	A	missense_variant	Asn	36	Ser	p.Asn36Ser
ITC	CAGL0F03883g	5478.XP_446139.1	NC_006029.1:376012	0	376012	G	A	missense_variant	Asn	36	Ser	p.Asn36Ser
FLC	CAGL0F03905g	5478.XP_446140.1	NC_006029.1:379284	0	379284	A	G	missense_variant	Leu	269	Phe	p.Leu269Phe
ITC	CAGL0F03905g	5478.XP_446140.1	NC_006029.1:379284	0	379284	A	G	missense_variant	Leu	269	Phe	p.Leu269Phe
FLC	CAGL0F03905g	5478.XP_446140.1	NC_006029.1:379597	0	379597	A	G	synonymous_variant	Val	164	Val	p.Val164Val
ITC	CAGL0F03905g	5478.XP_446140.1	NC_006029.1:379597	0	379597	A	G	synonymous_variant	Val	164	Val	p.Val164Val
CAS	CAGL0F04389g	5478.XP_446162.1	NC_006029.1:439099	0	439099	A	G	missense_variant	Thr	515	Ile	p.Thr515Ile
FLC	CAGL0F04587g	5478.XP_446171.1	NC_006029.1:462576	0	462576	G	T	missense_variant	Asn	31	Thr	p.Asn31Thr
ITC	CAGL0F04587g	5478.XP_446171.1	NC_006029.1:462576	0	462576	G	T	missense_variant	Asn	31	Thr	p.Asn31Thr
CAS	CAGL0F04631g	5478.XP_446173.1	NC_006029.1:468322	0	468322	G	C	synonymous_variant	Gly	158	Gly	p.Gly158Gly
FLC	CAGL0F05357g	5478.XP_446203.1	NC_006029.1:542072	0	542072	A	G	synonymous_variant	Ala	81	Ala	p.Ala81Ala
ITC	CAGL0F05357g	5478.XP_446203.1	NC_006029.1:542072	0	542072	A	G	synonymous_variant	Ala	81	Ala	p.Ala81Ala
ITC	CAGL0F05401g	5478.XP_446205.1	NC_006029.1:549402	0	549402	T	C	synonymous_variant	Gln	343	Gln	p.Gln343Gln
CAS	CAGL0F05753g	5478.XP_446221.1	NC_006029.1:575785	0	575785	A	T	missense_variant	Tyr	394	Phe	p.Tyr394Phe
FLC	CAGL0F05753g	5478.XP_446221.1	NC_006029.1:576830	0	576830	G	T	synonymous_variant	Arg	46	Arg	p.Arg46Arg
ITC	CAGL0F05753g	5478.XP_446221.1	NC_006029.1:576830	0	576830	G	T	synonymous_variant	Arg	46	Arg	p.Arg46Arg
FLC	CAGL0F05797g	5478.XP_446223.1	NC_006029.1:584057	0	584057	T	C	synonymous_variant	Leu	108	Leu	p.Leu108Leu
ITC	CAGL0F05797g	5478.XP_446223.1	NC_006029.1:584057	0	584057	T	C	synonymous_variant	Leu	108	Leu	p.Leu108Leu
CAS	CAGL0F05797g	5478.XP_446223.1	NC_006029.1:584114	0	584114	A	G	synonymous_variant	Asn	89	Asn	p.Asn89Asn
CAS	CAGL0F05819g	5478.XP_446224.1	NC_006029.1:585656	0	585656	T	C	missense_variant	Met	178	Ile	p.Met178Ile
CAS	CAGL0F06765g	5478.XP_446262.1	NC_006029.1:664491	0	664491	G	A	missense_variant	Ile	94	Thr	p.Ile94Thr
CAS	CAGL0F07007g	5478.XP_446273.1	NC_006029.1:688085	0	688085	A	G	synonymous_variant	Thr	304	Thr	p.Thr304Thr
FLC	CAGL0F07029g	5478.XP_446274.1	NC_006029.1:689986	0	689986	T	C	missense_variant	Pro	219	Leu	p.Pro219Leu
ITC	CAGL0F07029g	5478.XP_446274.1	NC_006029.1:689986	0	689986	T	C	missense_variant	Pro	219	Leu	p.Pro219Leu
FLC	CAGL0F07051g	5478.XP_446275.1	NC_006029.1:692320	0	692320	G	A	synonymous_variant	Phe	312	Phe	p.Phe312Phe
ITC	CAGL0F07051g	5478.XP_446275.1	NC_006029.1:692320	0	692320	G	A	synonymous_variant	Phe	312	Phe	p.Phe312Phe
ITC	CAGL0F07095g	5478.XP_446277.1	NC_006029.1:696599	0	696599	T	A	synonymous_variant	Ser	138	Ser	p.Ser138Ser
ITC	CAGL0F07095g	5478.XP_446277.1	NC_006029.1:696600	0	696600	C	G	missense_variant	Ser	138	Cys	p.Ser138Cys
ITC	CAGL0F07095g	5478.XP_446277.1	NC_006029.1:696603	0	696603	G	C	missense_variant	Gly	137	Ala	p.Gly137Ala
CAS	CAGL0F07095g	5478.XP_446277.1	NC_006029.1:696682	0	696682	T	G	missense_variant	Gln	111	Lys	p.Gln111Lys
MDR	CAGL0F07249g	5478.XP_446282.1	NC_006029.1:706622	0	706622	A	G	synonymous_variant	Leu	349	Leu	p.Leu349Leu
CAS	CAGL0F07249g	5478.XP_446282.1	NC_006029.1:706847	0	706847	T	G	synonymous_variant	Val	424	Val	p.Val424Val
CAS	CAGL0F07579g	5478.XP_446297.1	NC_006029.1:735303	0	735303	G	A	synonymous_variant	Thr	91	Thr	p.Thr91Thr
CAS	CAGL0F07579g	5478.XP_446297.1	NC_006029.1:735348	0	735348	A	G	synonymous_variant	Val	76	Val	p.Val76Val
FLC	CAGL0F07667g	5478.XP_446301.1	NC_006029.1:746185	0	746185	A	G	stop_gained				p.Gln157*
ITC	CAGL0F07667g	5478.XP_446301.1	NC_006029.1:746185	0	746185	A	G	stop_gained				p.Gln157*
CAS	CAGL0F07821g	5478.XP_446308.1	NC_006029.1:764049	0	764049	A	G	missense_variant	Ala	565	Val	p.Ala565Val
FLC	CAGL0F07975g	5478.XP_446315.1	NC_006029.1:783488	0	783488	T	C	missense_variant	Val	352	Ile	p.Val352Ile
ITC	CAGL0F07975g	5478.XP_446315.1	NC_006029.1:783488	0	783488	T	C	missense_variant	Val	352	Ile	p.Val352Ile
FLC	CAGL0F07997g	5478.XP_446316.1	NC_006029.1:788375	0	788375	G	A	missense_variant	Phe	80	Ser	p.Phe80Ser
ITC	CAGL0F07997g	5478.XP_446316.1	NC_006029.1:788375	0	788375	G	A	missense_variant	Phe	80	Ser	p.Phe80Ser
FLC	CAGL0F08129g	5478.XP_446322.1	NC_006029.1:804584	0	804584	G	A	missense_variant	Ser	422	Pro	p.Ser422Pro
ITC	CAGL0F08129g	5478.XP_446322.1	NC_006029.1:804584	0	804584	G	A	missense_variant	Ser	422	Pro	p.Ser422Pro
CAS	CAGL0F08151g	5478.XP_446323.1	NC_006029.1:806864	0	806864	G	A	missense_variant	Val	381	Ala	p.Val381Ala
FLC	CAGL0F08195g	5478.XP_446325.1	NC_006029.1:813268	0	813268	A	T	synonymous_variant	Gly	73	Gly	p.Gly73Gly
ITC	CAGL0F08195g	5478.XP_446325.1	NC_006029.1:813268	0	813268	A	T	synonymous_variant	Gly	73	Gly	p.Gly73Gly
CAS	CAGL0F08283g	5478.XP_446329.1	NC_006029.1:827167	0	827167	C	G	missense_variant	Arg	436	Ser	p.Arg436Ser
FLC	CAGL0F00737g	5478.XP_446006.1	NC_006029.1:82917	0	82917	A	G	missense_variant	Gly	49	Arg	p.Gly49Arg
ITC	CAGL0F00737g	5478.XP_446006.1	NC_006029.1:82917	0	82917	A	G	missense_variant	Gly	49	Arg	p.Gly49Arg
FLC	CAGL0F00737g	5478.XP_446006.1	NC_006029.1:82918	0	82918	A	G	missense_variant	Gly	49	Glu	p.Gly49Glu
ITC	CAGL0F00737g	5478.XP_446006.1	NC_006029.1:82918	0	82918	A	G	missense_variant	Gly	49	Glu	p.Gly49Glu
CAS	CAGL0F08371g	5478.XP_446332.1	NC_006029.1:836614	0	836614	T	C	synonymous_variant	Phe	294	Phe	p.Phe294Phe
CAS	CAGL0F08811g	5478.XP_446352.1	NC_006029.1:871226	0	871226	A	T	missense_variant	Val	587	Glu	p.Val587Glu
ITC	CAGL0F00803g	5478.XP_446009.1	NC_006029.1:89634	0	89634	C	A	missense_variant	Gln	394	Pro	p.Gln394Pro
MDR	CAGL0F00803g	5478.XP_446009.1	NC_006029.1:89722	0	89722	ACAGCAACAACAGCAGCA	ACA	disruptive_inframe_insertion				p.Gln420_Gln424dup
POS	CAGL0F00803g	5478.XP_446009.1	NC_006029.1:89722	0	89722	ACAGCAACAACAGCAGCA	ACA	disruptive_inframe_insertion				p.Gln420_Gln424dup
CAS	CAGL0F09163g	5478.XP_446366.1	NC_006029.1:905391	0	905391	T	C	missense_variant	Ser	247	Phe	p.Ser247Phe
CAS	CAGL0G01232g	5478.XP_446415.1	NC_006030.1:115406	0	115406	G	C	missense_variant	Gly	571	Arg	p.Gly571Arg
ITC	CAGL0G01232g	5478.XP_446415.1	NC_006030.1:115406	0	115406	G	C	missense_variant	Gly	571	Arg	p.Gly571Arg
CAS	CAGL0G01232g	5478.XP_446415.1	NC_006030.1:115420	0	115420	C	G	missense_variant	Ser	566	Cys	p.Ser566Cys
ITC	CAGL0G01232g	5478.XP_446415.1	NC_006030.1:115420	0	115420	C	G	missense_variant	Ser	566	Cys	p.Ser566Cys
CAS	CAGL0G01232g	5478.XP_446415.1	NC_006030.1:115430	0	115430	T	C	missense_variant	Asp	563	Asn	p.Asp563Asn
ITC	CAGL0G01232g	5478.XP_446415.1	NC_006030.1:115430	0	115430	T	C	missense_variant	Asp	563	Asn	p.Asp563Asn
CAS	CAGL0G01232g	5478.XP_446415.1	NC_006030.1:115471	0	115471	C	T	missense_variant	Asp	549	Gly	p.Asp549Gly
CAS	CAGL0G01232g	5478.XP_446415.1	NC_006030.1:115488	0	115488	C	A	missense_variant	Asp	543	Glu	p.Asp543Glu
ITC	CAGL0G01232g	5478.XP_446415.1	NC_006030.1:115488	0	115488	C	A	missense_variant	Asp	543	Glu	p.Asp543Glu
ITC	CAGL0G01232g	5478.XP_446415.1	NC_006030.1:115489	0	115489	G	T	missense_variant	Asp	543	Ala	p.Asp543Ala
ITC	CAGL0G01232g	5478.XP_446415.1	NC_006030.1:115490	0	115490	G	C	missense_variant	Asp	543	His	p.Asp543His
ITC	CAGL0G01232g	5478.XP_446415.1	NC_006030.1:115517	0	115517	G	C	missense_variant	Glu	534	Gln	p.Glu534Gln
ITC	CAGL0G01232g	5478.XP_446415.1	NC_006030.1:115538	0	115538	G	C	missense_variant	Asp	527	His	p.Asp527His
CAS	CAGL0G01232g	5478.XP_446415.1	NC_006030.1:115934	0	115934	T	C	missense_variant	Gly	395	Arg	p.Gly395Arg
FLC	CAGL0G01430g	5478.XP_446424.1	NC_006030.1:136589	0	136589	C	A	synonymous_variant	Arg	464	Arg	p.Arg464Arg
ITC	CAGL0G01430g	5478.XP_446424.1	NC_006030.1:136589	0	136589	C	A	synonymous_variant	Arg	464	Arg	p.Arg464Arg
CAS	CAGL0G01760g	5478.XP_446437.1	NC_006030.1:160228	0	160228	A	C	synonymous_variant	Ile	561	Ile	p.Ile561Ile
CAS	CAGL0G01782g	5478.XP_446438.1	NC_006030.1:165336	0	165336	T	C	synonymous_variant	Asp	1255	Asp	p.Asp1255Asp
FLC	CAGL0G01969g	5478.XP_446447.1	NC_006030.1:175836	0	175836	G	A	synonymous_variant	Tyr	472	Tyr	p.Tyr472Tyr
ITC	CAGL0G01969g	5478.XP_446447.1	NC_006030.1:175836	0	175836	G	A	synonymous_variant	Tyr	472	Tyr	p.Tyr472Tyr
CAS	CAGL0G02299g	5478.XP_446462.1	NC_006030.1:204168	0	204168	A	T	synonymous_variant	Ala	606	Ala	p.Ala606Ala
CAS	CAGL0G02563g	5478.XP_446474.1	NC_006030.1:236153	0	236153	G	T	missense_variant	Glu	414	Ala	p.Glu414Ala
CAS	CAGL0G02585g	5478.XP_446475.1	NC_006030.1:239944	0	239944	C	T	synonymous_variant	Tyr	338	Tyr	p.Tyr338Tyr
FLC	CAGL0G02717g	5478.XP_446481.1	NC_006030.1:249898	0	249898	A	C	missense_variant	Trp	221	Cys	p.Trp221Cys
ITC	CAGL0G02717g	5478.XP_446481.1	NC_006030.1:249898	0	249898	A	C	missense_variant	Trp	221	Cys	p.Trp221Cys
CAS	CAGL0G02739g	5478.XP_446482.1	NC_006030.1:253493	0	253493	T	C	missense_variant	Pro	339	Leu	p.Pro339Leu
ITC	CAGL0G02827g	5478.XP_446486.1	NC_006030.1:261399	0	261399	A	T	synonymous_variant	Leu	140	Leu	p.Leu140Leu
ITC	CAGL0G02827g	5478.XP_446486.1	NC_006030.1:261405	0	261405	T	C	synonymous_variant	Gln	138	Gln	p.Gln138Gln
ITC	CAGL0G02827g	5478.XP_446486.1	NC_006030.1:261417	0	261417	T	C	synonymous_variant	Gln	134	Gln	p.Gln134Gln
ITC	CAGL0G02827g	5478.XP_446486.1	NC_006030.1:261436	0	261436	T	G	missense_variant	Pro	128	Gln	p.Pro128Gln
CAS	CAGL0G03179g	5478.XP_446501.1	NC_006030.1:296471	0	296471	T	C	synonymous_variant	Leu	311	Leu	p.Leu311Leu
CAS	CAGL0G03465g	5478.XP_446514.1	NC_006030.1:336190	0	336190	G	C	missense_variant	Gln	108	Glu	p.Gln108Glu
ITC	CAGL0G03465g	5478.XP_446514.1	NC_006030.1:336253	0	336253	T	A	missense_variant	Asn	129	Tyr	p.Asn129Tyr
CAS	CAGL0G03465g	5478.XP_446514.1	NC_006030.1:336278	0	336278	G	A	missense_variant	Asn	137	Ser	p.Asn137Ser
ITC	CAGL0G03465g	5478.XP_446514.1	NC_006030.1:336297	0	336297	G	C	missense_variant	Asn	143	Lys	p.Asn143Lys
ITC	CAGL0G03465g	5478.XP_446514.1	NC_006030.1:336310	0	336310	T	A	missense_variant	Asn	148	Tyr	p.Asn148Tyr
ITC	CAGL0G03465g	5478.XP_446514.1	NC_006030.1:336311	0	336311	T	A	missense_variant	Asn	148	Ile	p.Asn148Ile
ITC	CAGL0G03465g	5478.XP_446514.1	NC_006030.1:336337	0	336337	T	A	missense_variant	Asn	157	Tyr	p.Asn157Tyr
FLC	CAGL0G03465g	5478.XP_446514.1	NC_006030.1:336341	0	336341	G	A	missense_variant	Gln	158	Arg	p.Gln158Arg
ITC	CAGL0G03465g	5478.XP_446514.1	NC_006030.1:336341	0	336341	G	A	missense_variant	Gln	158	Arg	p.Gln158Arg
FLC	CAGL0G03465g	5478.XP_446514.1	NC_006030.1:336363	0	336363	A	T	synonymous_variant	Gly	165	Gly	p.Gly165Gly
ITC	CAGL0G03465g	5478.XP_446514.1	NC_006030.1:336363	0	336363	A	T	synonymous_variant	Gly	165	Gly	p.Gly165Gly
ITC	CAGL0G03465g	5478.XP_446514.1	NC_006030.1:336370	0	336370	T	A	missense_variant	Asn	168	Tyr	p.Asn168Tyr
CAS	CAGL0G03619g	5478.XP_446521.1	NC_006030.1:350543	0	350543	C	T	missense_variant	Asn	210	Ser	p.Asn210Ser
FLC	CAGL0G04433g	5478.XP_446552.1	NC_006030.1:424060	0	424060	A	T	stop_gained				p.Lys7*
ITC	CAGL0G04433g	5478.XP_446552.1	NC_006030.1:424060	0	424060	A	T	stop_gained				p.Lys7*
CAS	CAGL0G04697g	5478.XP_446564.1	NC_006030.1:447179	0	447179	G	T	synonymous_variant	Arg	136	Arg	p.Arg136Arg
CAS	CAGL0G04719g	5478.XP_446565.1	NC_006030.1:449235	0	449235	A	G	synonymous_variant	Asp	578	Asp	p.Asp578Asp
FLC	CAGL0G04719g	5478.XP_446565.1	NC_006030.1:449235	0	449235	A	G	synonymous_variant	Asp	578	Asp	p.Asp578Asp
CAS	CAGL0G00440g	5478.XP_446384.1	NC_006030.1:45997	0	45997	C	G	missense_variant	Asp	467	His	p.Asp467His
CAS	CAGL0G05181g	5478.XP_446585.1	NC_006030.1:488131	0	488131	T	C	missense_variant	Gly	121	Asp	p.Gly121Asp
FLC	CAGL0G05445g	5478.XP_446597.1	NC_006030.1:515318	0	515318	C	T	synonymous_variant	Thr	172	Thr	p.Thr172Thr
ITC	CAGL0G05445g	5478.XP_446597.1	NC_006030.1:515318	0	515318	C	T	synonymous_variant	Thr	172	Thr	p.Thr172Thr
FLC	CAGL0G05566g	5478.XP_446603.1	NC_006030.1:528968	0	528968	A	C	missense_variant	Lys	217	Asn	p.Lys217Asn
ITC	CAGL0G05566g	5478.XP_446603.1	NC_006030.1:528968	0	528968	A	C	missense_variant	Lys	217	Asn	p.Lys217Asn
FLC	CAGL0G06028g	5478.XP_446624.1	NC_006030.1:580125	0	580125	T	C	synonymous_variant	Gly	250	Gly	p.Gly250Gly
ITC	CAGL0G06028g	5478.XP_446624.1	NC_006030.1:580125	0	580125	T	C	synonymous_variant	Gly	250	Gly	p.Gly250Gly
CAS	CAGL0G06402g	5478.XP_446640.1	NC_006030.1:619950	0	619950	A	G	missense_variant	Met	342	Ile	p.Met342Ile
CAS	CAGL0G06798g	33169.AAS50236	NC_006030.1:649020	0	649020	A	G	synonymous_variant	Lys	26	Lys	p.Lys26Lys
CAS	CAGL0G06886g	5478.XP_446660.1	NC_006030.1:659095	0	659095	A	C	missense_variant	Ser	400	Arg	p.Ser400Arg
FLC	CAGL0G07755g	5478.XP_446699.1	NC_006030.1:737129	0	737129	A	G	missense_variant	Asp	340	Asn	p.Asp340Asn
FLC	CAGL0G07821g	5478.XP_446702.1	NC_006030.1:743893	0	743893	A	T	missense_variant	Ile	6	Phe	p.Ile6Phe
FLC	CAGL0G07997g	5478.XP_446710.1	NC_006030.1:755472	0	755472	G	T	synonymous_variant	Ser	253	Ser	p.Ser253Ser
FLC	CAGL0G08063g	5478.XP_446713.1	NC_006030.1:761914	0	761914	T	C	missense_variant	Arg	85	Cys	p.Arg85Cys
FLC	CAGL0G08338g	5478.XP_446726.1	NC_006030.1:788188	0	788188	T	C	synonymous_variant	Val	197	Val	p.Val197Val
ITC	CAGL0G08338g	5478.XP_446726.1	NC_006030.1:788188	0	788188	T	C	synonymous_variant	Val	197	Val	p.Val197Val
FLC	CAGL0G08382g	5478.XP_446728.1	NC_006030.1:793846	0	793846	A	G	missense_variant	Gly	420	Asp	p.Gly420Asp
CAS	CAGL0G08470g	5478.XP_446732.1	NC_006030.1:801331	0	801331	T	C	missense_variant	Val	319	Ile	p.Val319Ile
FLC	CAGL0G08470g	5478.XP_446732.1	NC_006030.1:801331	0	801331	T	C	missense_variant	Val	319	Ile	p.Val319Ile
CAS	CAGL0G08646g	5478.XP_446738.1	NC_006030.1:816157	0	816157	T	A	stop_gained				p.Leu126*
FLC	CAGL0G08646g	5478.XP_446738.1	NC_006030.1:816157	0	816157	T	A	stop_gained				p.Leu126*
ITC	CAGL0G00924g	5478.XP_446401.1	NC_006030.1:83179	0	83179	G	A	synonymous_variant	Thr	394	Thr	p.Thr394Thr
FLC	CAGL0G08844g	5478.XP_446747.1	NC_006030.1:847457	0	847457	A	C	missense_variant	Lys	559	Asn	p.Lys559Asn
ITC	CAGL0G08844g	5478.XP_446747.1	NC_006030.1:847457	0	847457	A	C	missense_variant	Lys	559	Asn	p.Lys559Asn
CAS	CAGL0G08844g	5478.XP_446747.1	NC_006030.1:848930	0	848930	C	T	synonymous_variant	Arg	68	Arg	p.Arg68Arg
FLC	CAGL0G08932g	5478.XP_446751.1	NC_006030.1:856401	0	856401	A	G	synonymous_variant	Arg	213	Arg	p.Arg213Arg
CAS	CAGL0G09493g	5478.XP_446772.1	NC_006030.1:904727	0	904727	G	A	synonymous_variant	Tyr	576	Tyr	p.Tyr576Tyr
FLC	CAGL0G09559g	5478.XP_446775.1	NC_006030.1:910957	0	910957	T	C	missense_variant	Ser	1153	Asn	p.Ser1153Asn
CAS	CAGL0G01034g	5478.XP_446406.1	NC_006030.1:93957	0	93957	T	C	stop_gained				p.Gln164*
CAS	CAGL0G09845g	5478.XP_446788.1	NC_006030.1:941716	0	941716	C	A	missense_variant	Lys	373	Asn	p.Lys373Asn
FLC	CAGL0G09845g	5478.XP_446788.1	NC_006030.1:941716	0	941716	C	A	missense_variant	Lys	373	Asn	p.Lys373Asn
FLC	CAGL0G09977g	5478.XP_446794.1	NC_006030.1:955674	0	955674	T	G	missense_variant	Lys	1460	Asn	p.Lys1460Asn
CAS	CAGL0G10175g	5478.XP_446803.1	NC_006030.1:977884	0	977884	T	A	synonymous_variant	Pro	134	Pro	p.Pro134Pro
FLC	CAGL0G10175g	5478.XP_446803.1	NC_006030.1:978009	0	978009	A	G	missense_variant	Ser	176	Asn	p.Ser176Asn
FLC	CAGL0G10219g	5478.XP_446805.1	NC_006030.1:990163	0	990163	T	C	synonymous_variant	Thr	466	Thr	p.Thr466Thr
FLC	CAGL0H10340g	5478.XP_447247.1	NC_006031.1:1008586	0	1008586	A	T	missense_variant	His	341	Gln	p.His341Gln
ITC	CAGL0H10340g	5478.XP_447247.1	NC_006031.1:1008586	0	1008586	A	T	missense_variant	His	341	Gln	p.His341Gln
MDR	CAGL0H10626g	5478.XP_447260.1	NC_006031.1:1044052	0	1044052	A	G	missense_variant	Gly	37	Glu	p.Gly37Glu
FLC	CAGL0H10626g	5478.XP_447260.1	NC_006031.1:1044052	0	1044052	A	G	missense_variant	Gly	37	Glu	p.Gly37Glu
POS	CAGL0H10626g	5478.XP_447260.1	NC_006031.1:1044052	0	1044052	A	G	missense_variant	Gly	37	Glu	p.Gly37Glu
MDR	CAGL0H10626g	5478.XP_447260.1	NC_006031.1:1044157	0	1044157	T	G	missense_variant	Ser	72	Ile	p.Ser72Ile
FLC	CAGL0H10626g	5478.XP_447260.1	NC_006031.1:1044157	0	1044157	T	G	missense_variant	Ser	72	Ile	p.Ser72Ile
POS	CAGL0H10626g	5478.XP_447260.1	NC_006031.1:1044157	0	1044157	T	G	missense_variant	Ser	72	Ile	p.Ser72Ile
CAS	CAGL0H10626g	5478.XP_447260.1	NC_006031.1:1046795	0	1046795	C	T	synonymous_variant	Ser	951	Ser	p.Ser951Ser
MDR	CAGL0H10626g	5478.XP_447260.1	NC_006031.1:1046795	0	1046795	C	T	synonymous_variant	Ser	951	Ser	p.Ser951Ser
CAS	CAGL0H01287g	5478.XP_446854.1	NC_006031.1:126539	0	126539	T	C	missense_variant	Arg	255	His	p.Arg255His
CAS	CAGL0H01507g	5478.XP_446864.1	NC_006031.1:148060	0	148060	G	C	missense_variant	Ala	672	Pro	p.Ala672Pro
FLC	CAGL0H01507g	5478.XP_446864.1	NC_006031.1:148399	0	148399	C	T	missense_variant	Asn	559	Asp	p.Asn559Asp
ITC	CAGL0H01507g	5478.XP_446864.1	NC_006031.1:148399	0	148399	C	T	missense_variant	Asn	559	Asp	p.Asn559Asp
CAS	CAGL0H02035g	5478.XP_446883.1	NC_006031.1:182247	0	182247	A	G	synonymous_variant	Glu	37	Glu	p.Glu37Glu
ITC	CAGL0H02123g	5478.XP_446887.1	NC_006031.1:188768	0	188768	C	A	missense_variant	Leu	452	Val	p.Leu452Val
ITC	CAGL0H02123g	5478.XP_446887.1	NC_006031.1:188780	0	188780	A	G	stop_gained				p.Gln448*
ITC	CAGL0H02123g	5478.XP_446887.1	NC_006031.1:188817	0	188817	G	C	missense_variant	Leu	435	Phe	p.Leu435Phe
CAS	CAGL0H02123g	5478.XP_446887.1	NC_006031.1:188823	0	188823	A	C	missense_variant	Leu	433	Phe	p.Leu433Phe
CAS	CAGL0H02123g	5478.XP_446887.1	NC_006031.1:188826	0	188826	G	C	missense_variant	Gln	432	His	p.Gln432His
CAS	CAGL0H02123g	5478.XP_446887.1	NC_006031.1:188833	0	188833	G	T	missense_variant	Gln	430	Pro	p.Gln430Pro
CAS	CAGL0H02123g	5478.XP_446887.1	NC_006031.1:188835	0	188835	G	C	synonymous_variant	Leu	429	Leu	p.Leu429Leu
CAS	CAGL0H02123g	5478.XP_446887.1	NC_006031.1:188837	0	188837	A	G	synonymous_variant	Leu	429	Leu	p.Leu429Leu
CAS	CAGL0H02123g	5478.XP_446887.1	NC_006031.1:188838	0	188838	G	T	synonymous_variant	Pro	428	Pro	p.Pro428Pro
CAS	CAGL0H02123g	5478.XP_446887.1	NC_006031.1:188991	0	188991	G	A	synonymous_variant	Thr	377	Thr	p.Thr377Thr
CAS	CAGL0H02189g	5478.XP_446890.1	NC_006031.1:199134	0	199134	G	GGCCTTCTTGTCTTTCTTGTCTTTCTTGTCTTTCTTGTCTTTCTTGT	frameshift_variant				p.Asp174fs
CAS	CAGL0H02189g	5478.XP_446890.1	NC_006031.1:199136	0	199136	A	C	missense_variant	Ala	189	Ser	p.Ala189Ser
CAS	CAGL0H02189g	5478.XP_446890.1	NC_006031.1:199191	0	199191	C	T	synonymous_variant	Lys	170	Lys	p.Lys170Lys
CAS	CAGL0H02497g	5478.XP_446904.1	NC_006031.1:228478	0	228478	A	G	missense_variant	Pro	100	Ser	p.Pro100Ser
FLC	CAGL0H02519g	5478.XP_446905.1	NC_006031.1:230195	0	230195	T	G	missense_variant	Val	229	Phe	p.Val229Phe
ITC	CAGL0H02519g	5478.XP_446905.1	NC_006031.1:230195	0	230195	T	G	missense_variant	Val	229	Phe	p.Val229Phe
FLC	CAGL0H02585g	5478.XP_446908.1	NC_006031.1:233080	0	233080	C	T	missense_variant	Asp	559	Gly	p.Asp559Gly
ITC	CAGL0H02585g	5478.XP_446908.1	NC_006031.1:233080	0	233080	C	T	missense_variant	Asp	559	Gly	p.Asp559Gly
FLC	CAGL0H02651g	5478.XP_446910.1	NC_006031.1:238927	0	238927	A	G	missense_variant	Ala	145	Thr	p.Ala145Thr
ITC	CAGL0H02651g	5478.XP_446910.1	NC_006031.1:238927	0	238927	A	G	missense_variant	Ala	145	Thr	p.Ala145Thr
CAS	CAGL0H02673g	5478.XP_446911.1	NC_006031.1:243994	0	243994	T	C	missense_variant	Gly	14	Asp	p.Gly14Asp
CAS	CAGL0H02739g	5478.XP_446914.1	NC_006031.1:248888	0	248888	A	T	missense_variant	Asn	126	Lys	p.Asn126Lys
CAS	CAGL0H02783g	5478.XP_446915.1	NC_006031.1:254405	0	254405	A	AGAGACTGTTAGCCCGGCCACACAGCATAAGTCCAC	frameshift_variant				p.Glu1080fs
CAS	CAGL0H00330g	5478.XP_446812.1	NC_006031.1:26699	0	26699	C	A	missense_variant	Leu	1753	Val	p.Leu1753Val
CAS	CAGL0H03245g	5478.XP_446934.1	NC_006031.1:303410	0	303410	T	C	missense_variant	Pro	26	Ser	p.Pro26Ser
CAS	CAGL0H03245g	5478.XP_446934.1	NC_006031.1:304975	0	304975	A	C	stop_gained				p.Tyr547*
CAS	CAGL0H00110g	5478.XP_446805.1	NC_006031.1:3237	0	3237	G	A	missense_variant	Leu	159	Phe	p.Leu159Phe
ITC	CAGL0H03685g	5478.XP_446954.1	NC_006031.1:340563	0	340563	G	A	missense_variant	Lys	454	Arg	p.Lys454Arg
CAS	CAGL0H03685g	5478.XP_446954.1	NC_006031.1:340581	0	340581	T	C	missense_variant	Ala	460	Val	p.Ala460Val
ITC	CAGL0H03685g	5478.XP_446954.1	NC_006031.1:340582	0	340582	A	T	synonymous_variant	Ala	460	Ala	p.Ala460Ala
ITC	CAGL0H03685g	5478.XP_446954.1	NC_006031.1:340617	0	340617	T	C	missense_variant	Ser	472	Phe	p.Ser472Phe
CAS	CAGL0H03751g	5478.XP_446957.1	NC_006031.1:347084	0	347084	G	A	missense_variant	Val	29	Ala	p.Val29Ala
CAS	CAGL0H00374g	5478.XP_446814.1	NC_006031.1:36044	0	36044	T	C	synonymous_variant	Asp	371	Asp	p.Asp371Asp
CAS	CAGL0H03861g	5478.XP_446962.1	NC_006031.1:361738	0	361738	A	G	synonymous_variant	Asn	261	Asn	p.Asn261Asn
CAS	CAGL0H03949g	5478.XP_446966.1	NC_006031.1:368938	0	368938	C	T	synonymous_variant	Ser	171	Ser	p.Ser171Ser
ITC	CAGL0H04037g	5478.XP_446970.1	NC_006031.1:380152	0	380152	T	C	missense_variant	Val	589	Ile	p.Val589Ile
CAS	CAGL0H04477g	5478.XP_446989.1	NC_006031.1:423511	0	423511	A	T	missense_variant	Val	552	Glu	p.Val552Glu
FLC	CAGL0H04609g	5478.XP_446995.1	NC_006031.1:434063	0	434063	A	G	synonymous_variant	Ile	2576	Ile	p.Ile2576Ile
ITC	CAGL0H04609g	5478.XP_446995.1	NC_006031.1:434063	0	434063	A	G	synonymous_variant	Ile	2576	Ile	p.Ile2576Ile
CAS	CAGL0H04609g	5478.XP_446995.1	NC_006031.1:437791	0	437791	A	G	synonymous_variant	Leu	1334	Leu	p.Leu1334Leu
FLC	CAGL0H04697g	5478.XP_446999.1	NC_006031.1:450442	0	450442	A	G	missense_variant	Leu	604	Phe	p.Leu604Phe
ITC	CAGL0H04697g	5478.XP_446999.1	NC_006031.1:450442	0	450442	A	G	missense_variant	Leu	604	Phe	p.Leu604Phe
FLC	CAGL0H05027g	5478.XP_447014.1	NC_006031.1:482339	0	482339	C	A	missense_variant	Asn	229	Thr	p.Asn229Thr
ITC	CAGL0H05027g	5478.XP_447014.1	NC_006031.1:482339	0	482339	C	A	missense_variant	Asn	229	Thr	p.Asn229Thr
FLC	CAGL0H05291g	5478.XP_447026.1	NC_006031.1:510005	0	510005	T	A	synonymous_variant	Pro	505	Pro	p.Pro505Pro
ITC	CAGL0H05291g	5478.XP_447026.1	NC_006031.1:510005	0	510005	T	A	synonymous_variant	Pro	505	Pro	p.Pro505Pro
FLC	CAGL0H05445g	5478.XP_447033.1	NC_006031.1:527206	0	527206	G	C	missense_variant	Pro	17	Arg	p.Pro17Arg
ITC	CAGL0H05445g	5478.XP_447033.1	NC_006031.1:527206	0	527206	G	C	missense_variant	Pro	17	Arg	p.Pro17Arg
CAS	CAGL0H05577g	5478.XP_447038.1	NC_006031.1:545768	0	545768	G	C	missense_variant	Gly	2230	Ala	p.Gly2230Ala
FLC	CAGL0H05665g	5478.XP_447042.1	NC_006031.1:561463	0	561463	A	C	missense_variant	Val	434	Leu	p.Val434Leu
ITC	CAGL0H05665g	5478.XP_447042.1	NC_006031.1:561463	0	561463	A	C	missense_variant	Val	434	Leu	p.Val434Leu
CAS	CAGL0H06017g	5478.XP_447058.1	NC_006031.1:589141	0	589141	A	T	synonymous_variant	Ala	363	Ala	p.Ala363Ala
CAS	CAGL0H00682g	5478.XP_446828.1	NC_006031.1:65623	0	65623	A	G	synonymous_variant	Asp	871	Asp	p.Asp871Asp
CAS	CAGL0H06721g	5478.XP_447088.1	NC_006031.1:670775	0	670775	A	C	missense_variant	Arg	96	Leu	p.Arg96Leu
CAS	CAGL0H07601g	5478.XP_447128.1	NC_006031.1:743603	0	743603	G	A	synonymous_variant	Ser	722	Ser	p.Ser722Ser
CAS	CAGL0H07777g	5478.XP_447136.1	NC_006031.1:760093	0	760093	G	A	missense_variant	Lys	987	Arg	p.Lys987Arg
CAS	CAGL0H08327g	5478.XP_447161.1	NC_006031.1:816109	0	816109	A	G	synonymous_variant	Lys	57	Lys	p.Lys57Lys
FLC	CAGL0H08437g	5478.XP_447166.1	NC_006031.1:825459	0	825459	G	T	missense_variant	Asp	1322	Ala	p.Asp1322Ala
ITC	CAGL0H08437g	5478.XP_447166.1	NC_006031.1:825459	0	825459	G	T	missense_variant	Asp	1322	Ala	p.Asp1322Ala
CAS	CAGL0H08888g	5478.XP_447185.1	NC_006031.1:869550	0	869550	A	T	missense_variant	Leu	780	Met	p.Leu780Met
CAS	CAGL0H09130g	5478.XP_447196.1	NC_006031.1:892842	0	892842	T	A	missense_variant	Leu	449	His	p.Leu449His
CAS	CAGL0H09130g	5478.XP_447196.1	NC_006031.1:893267	0	893267	T	C	stop_gained				p.Trp307*
CAS	CAGL0H09174g	5478.XP_447198.1	NC_006031.1:899147	0	899147	A	C	missense_variant	Lys	944	Asn	p.Lys944Asn
FLC	CAGL0H09350g	5478.XP_447205.1	NC_006031.1:914322	0	914322	A	G	missense_variant	Ala	1343	Val	p.Ala1343Val
ITC	CAGL0H09350g	5478.XP_447205.1	NC_006031.1:914322	0	914322	A	G	missense_variant	Ala	1343	Val	p.Ala1343Val
FLC	CAGL0H09350g	5478.XP_447205.1	NC_006031.1:916326	0	916326	C	T	missense_variant	Lys	675	Arg	p.Lys675Arg
ITC	CAGL0H09350g	5478.XP_447205.1	NC_006031.1:916326	0	916326	C	T	missense_variant	Lys	675	Arg	p.Lys675Arg
CAS	CAGL0H09372g	5478.XP_447206.1	NC_006031.1:918995	0	918995	G	C	missense_variant	Asp	321	His	p.Asp321His
CAS	CAGL0H09724g	5478.XP_447221.1	NC_006031.1:950835	0	950835	C	T	missense_variant	Asn	213	Ser	p.Asn213Ser
CAS	CAGL0H09812g	5478.XP_447224.1	NC_006031.1:955828	0	955828	T	G	synonymous_variant	Ser	873	Ser	p.Ser873Ser
FLC	CAGL0H09812g	5478.XP_447224.1	NC_006031.1:957639	0	957639	A	C	missense_variant	Asp	270	Tyr	p.Asp270Tyr
ITC	CAGL0H09812g	5478.XP_447224.1	NC_006031.1:957639	0	957639	A	C	missense_variant	Asp	270	Tyr	p.Asp270Tyr
FLC	CAGL0H10120g	5478.XP_447237.1	NC_006031.1:987832	0	987832	A	C	missense_variant	Arg	163	Ser	p.Arg163Ser
ITC	CAGL0H10120g	5478.XP_447237.1	NC_006031.1:987832	0	987832	A	C	missense_variant	Arg	163	Ser	p.Arg163Ser
FLC	CAGL0H10202g	5478.XP_002999555.1	NC_006031.1:996357	0	996357	T	C	missense_variant	Glu	19	Lys	p.Glu19Lys
ITC	CAGL0H10202g	5478.XP_002999555.1	NC_006031.1:996357	0	996357	T	C	missense_variant	Glu	19	Lys	p.Glu19Lys
FLC	CAGL0I10318g	5478.XP_447688.1	NC_006032.2:1010628	0	1010628	A	C	missense_variant	Lys	313	Asn	p.Lys313Asn
FLC	CAGL0I10340g	5478.XP_002999564.1	NC_006032.2:1014251	0	1014251	T	C	missense_variant	Thr	318	Ile	p.Thr318Ile
CAS	CAGL0I10362g	5478.XP_447690.2	NC_006032.2:1025683	0	1025683	C	G	missense_variant	Val	1771	Leu	p.Val1771Leu
ITC	CAGL0I10428g	5478.XP_447693.1	NC_006032.2:1032111	0	1032111	A	G	missense_variant	Thr	948	Met	p.Thr948Met
CAS	CAGL0I10582g	5478.XP_447700.1	NC_006032.2:1046634	0	1046634	C	A	missense_variant	Cys	118	Trp	p.Cys118Trp
FLC	CAGL0I10604g	5478.XP_447701.1	NC_006032.2:1047629	0	1047629	A	T	missense_variant	Ile	175	Phe	p.Ile175Phe
ITC	CAGL0I10604g	5478.XP_447701.1	NC_006032.2:1047629	0	1047629	A	T	missense_variant	Ile	175	Phe	p.Ile175Phe
ITC	CAGL0I10626g	5478.XP_447702.1	NC_006032.2:1051598	0	1051598	G	C	missense_variant	Asp	145	His	p.Asp145His
CAS	CAGL0I10813g	5478.XP_447710.1	NC_006032.2:1069418	0	1069418	G	T	synonymous_variant	Arg	231	Arg	p.Arg231Arg
FLC	CAGL0I00220g	5478.XP_447262.1	NC_006032.2:13222	0	13222	A	G	missense_variant	Thr	561	Ile	p.Thr561Ile
ITC	CAGL0I00220g	5478.XP_447262.1	NC_006032.2:13222	0	13222	A	G	missense_variant	Thr	561	Ile	p.Thr561Ile
CAS	CAGL0I01672g	5478.XP_447326.1	NC_006032.2:138756	0	138756	T	C	stop_gained				p.Arg4*
CAS	CAGL0I00220g	5478.XP_447262.1	NC_006032.2:14889	0	14889	G	A	synonymous_variant	Asn	5	Asn	p.Asn5Asn
FLC	CAGL0I01848g	5478.XP_447331.1	NC_006032.2:153325	0	153325	A	T	missense_variant	Asp	260	Val	p.Asp260Val
FLC	CAGL0I01958g	5478.XP_447336.1	NC_006032.2:163006	0	163006	G	A	missense_variant	Ile	247	Met	p.Ile247Met
ITC	CAGL0I01958g	5478.XP_447336.1	NC_006032.2:163006	0	163006	G	A	missense_variant	Ile	247	Met	p.Ile247Met
FLC	CAGL0I02552g	5478.XP_447363.1	NC_006032.2:228404	0	228404	T	G	missense_variant	Gly	383	Val	p.Gly383Val
ITC	CAGL0I02552g	5478.XP_447363.1	NC_006032.2:228404	0	228404	T	G	missense_variant	Gly	383	Val	p.Gly383Val
FLC	CAGL0I00308g	5478.XP_447266.1	NC_006032.2:24487	0	24487	A	C	missense_variant	Arg	24	Ser	p.Arg24Ser
ITC	CAGL0I00308g	5478.XP_447266.1	NC_006032.2:24487	0	24487	A	C	missense_variant	Arg	24	Ser	p.Arg24Ser
CAS	CAGL0I02838g	5478.XP_447374.1	NC_006032.2:249057	0	249057	A	G	missense_variant	Pro	539	Ser	p.Pro539Ser
FLC	CAGL0I02882g	5478.XP_447376.1	NC_006032.2:254035	0	254035	G	A	missense_variant	Leu	5	Ser	p.Leu5Ser
ITC	CAGL0I02882g	5478.XP_447376.1	NC_006032.2:254035	0	254035	G	A	missense_variant	Leu	5	Ser	p.Leu5Ser
FLC	CAGL0I03102g	5478.XP_447385.1	NC_006032.2:267368	0	267368	T	C	synonymous_variant	Arg	950	Arg	p.Arg950Arg
ITC	CAGL0I03102g	5478.XP_447385.1	NC_006032.2:267368	0	267368	T	C	synonymous_variant	Arg	950	Arg	p.Arg950Arg
CAS	CAGL0I03608g	5478.XP_447405.1	NC_006032.2:307658	0	307658	A	C	missense_variant	Met	269	Ile	p.Met269Ile
CAS	CAGL0I03652g	5478.XP_447407.1	NC_006032.2:310927	0	310927	C	A	missense_variant	Asp	94	Ala	p.Asp94Ala
ITC	CAGL0I03674g	5478.XP_447408.1	NC_006032.2:314754	0	314754	T	A	missense_variant	Lys	283	Met	p.Lys283Met
CAS	CAGL0I03718g	5478.XP_447410.1	NC_006032.2:318676	0	318676	C	T	missense_variant	Glu	832	Gly	p.Glu832Gly
CAS	CAGL0I03718g	5478.XP_447410.1	NC_006032.2:318930	0	318930	A	G	synonymous_variant	Asp	747	Asp	p.Asp747Asp
CAS	CAGL0I03740g	5478.XP_447411.1	NC_006032.2:322746	0	322746	T	C	missense_variant	Gly	57	Arg	p.Gly57Arg
CAS	CAGL0I03872g	5478.XP_447417.1	NC_006032.2:338702	0	338702	A	G	missense_variant	Ala	240	Thr	p.Ala240Thr
CAS	CAGL0I04378g	5478.XP_447439.1	NC_006032.2:392149	0	392149	G	A	missense_variant	Lys	241	Glu	p.Lys241Glu
CAS	CAGL0I05060g	5478.XP_447470.1	NC_006032.2:472081	0	472081	T	C	missense_variant	Pro	482	Ser	p.Pro482Ser
CAS	CAGL0I05060g	5478.XP_447470.1	NC_006032.2:472082	0	472082	T	C	missense_variant	Pro	482	Leu	p.Pro482Leu
CAS	CAGL0I05082g	5478.XP_447471.1	NC_006032.2:474708	0	474708	C	T	missense_variant	Gln	190	Arg	p.Gln190Arg
CAS	CAGL0I05082g	5478.XP_447471.1	NC_006032.2:474730	0	474730	C	G	missense_variant	Gln	183	Glu	p.Gln183Glu
CAS	CAGL0I05082g	5478.XP_447471.1	NC_006032.2:474769	0	474769	A	T	stop_gained				p.Lys170*
FLC	CAGL0I05390g	5478.XP_447483.1	NC_006032.2:509227	0	509227	C	T	missense_variant	Gln	272	Arg	p.Gln272Arg
ITC	CAGL0I05390g	5478.XP_447483.1	NC_006032.2:509227	0	509227	C	T	missense_variant	Gln	272	Arg	p.Gln272Arg
CAS	CAGL0I05632g	5478.XP_447494.1	NC_006032.2:532296	0	532296	T	C	missense_variant	Ser	330	Phe	p.Ser330Phe
CAS	CAGL0I06182g	5478.XP_447519.1	NC_006032.2:592955	0	592955	A	G	synonymous_variant	Asp	169	Asp	p.Asp169Asp
CAS	CAGL0I06182g	5478.XP_447519.1	NC_006032.2:592997	0	592997	G	A	synonymous_variant	Ala	155	Ala	p.Ala155Ala
CAS	CAGL0I06380g	5478.XP_447528.1	NC_006032.2:616308	0	616308	C	G	missense_variant	Thr	1076	Ser	p.Thr1076Ser
CAS	CAGL0I06512g	5478.XP_447533.1	NC_006032.2:628614	0	628614	T	C	synonymous_variant	Ser	282	Ser	p.Ser282Ser
ITC	CAGL0I06765g	5478.XP_447544.1	NC_006032.2:657525	0	657525	T	C	synonymous_variant	Leu	574	Leu	p.Leu574Leu
CAS	CAGL0I07293g	5478.XP_447567.2	NC_006032.2:707190	0	707190	G	T	missense_variant	Asn	484	Thr	p.Asn484Thr
CAS	CAGL0I07359g	5478.XP_447569.1	NC_006032.2:711758	0	711758	G	A	synonymous_variant	Asp	113	Asp	p.Asp113Asp
CAS	CAGL0I07381g	5478.XP_447570.1	NC_006032.2:713129	0	713129	T	C	synonymous_variant	Leu	38	Leu	p.Leu38Leu
CAS	CAGL0I07381g	5478.XP_447570.1	NC_006032.2:713257	0	713257	A	G	synonymous_variant	Leu	80	Leu	p.Leu80Leu
FLC	CAGL0I07579g	5478.XP_447578.1	NC_006032.2:731673	0	731673	C	G	missense_variant	Ser	180	Cys	p.Ser180Cys
ITC	CAGL0I07579g	5478.XP_447578.1	NC_006032.2:731673	0	731673	C	G	missense_variant	Ser	180	Cys	p.Ser180Cys
CAS	CAGL0I07601g	5478.XP_447579.1	NC_006032.2:733331	0	733331	G	T	missense_variant	Met	54	Leu	p.Met54Leu
CAS	CAGL0I07667g	5478.XP_447582.1	NC_006032.2:738258	0	738258	T	A	synonymous_variant	Leu	270	Leu	p.Leu270Leu
CAS	CAGL0I07667g	5478.XP_447582.1	NC_006032.2:738260	0	738260	C	A	missense_variant	Asp	271	Ala	p.Asp271Ala
CAS	CAGL0I07667g	5478.XP_447582.1	NC_006032.2:738264	0	738264	T	A	synonymous_variant	Pro	272	Pro	p.Pro272Pro
FLC	CAGL0I07909g	5478.XP_447593.1	NC_006032.2:768654	0	768654	A	C	synonymous_variant	Ile	1495	Ile	p.Ile1495Ile
ITC	CAGL0I07909g	5478.XP_447593.1	NC_006032.2:768654	0	768654	A	C	synonymous_variant	Ile	1495	Ile	p.Ile1495Ile
FLC	CAGL0I07953g	5478.XP_447595.1	NC_006032.2:775266	0	775266	A	G	synonymous_variant	Lys	182	Lys	p.Lys182Lys
ITC	CAGL0I07953g	5478.XP_447595.1	NC_006032.2:775266	0	775266	A	G	synonymous_variant	Lys	182	Lys	p.Lys182Lys
ITC	CAGL0I07953g	5478.XP_447595.1	NC_006032.2:775691	0	775691	T	C	missense_variant	Ala	324	Val	p.Ala324Val
FLC	CAGL0I07953g	5478.XP_447595.1	NC_006032.2:775737	0	775737	T	C	synonymous_variant	Ile	339	Ile	p.Ile339Ile
ITC	CAGL0I07953g	5478.XP_447595.1	NC_006032.2:775758	0	775758	G	C	missense_variant	Asn	346	Lys	p.Asn346Lys
CAS	CAGL0I08349g	5478.XP_447611.1	NC_006032.2:815428	0	815428	G	A	synonymous_variant	Leu	192	Leu	p.Leu192Leu
CAS	CAGL0I08393g	5478.XP_447613.1	NC_006032.2:819407	0	819407	C	G	missense_variant	Asp	305	Glu	p.Asp305Glu
FLC	CAGL0I08701g	5478.XP_447625.1	NC_006032.2:848492	0	848492	T	A	missense_variant	Met	97	Leu	p.Met97Leu
ITC	CAGL0I08701g	5478.XP_447625.1	NC_006032.2:848492	0	848492	T	A	missense_variant	Met	97	Leu	p.Met97Leu
CAS	CAGL0I08745g	5478.XP_447627.1	NC_006032.2:853594	0	853594	C	G	missense_variant	Pro	448	Ala	p.Pro448Ala
FLC	CAGL0I01034g	5478.XP_447299.1	NC_006032.2:86011	0	86011	C	T	missense_variant	Leu	618	Ser	p.Leu618Ser
ITC	CAGL0I01034g	5478.XP_447299.1	NC_006032.2:86011	0	86011	C	T	missense_variant	Leu	618	Ser	p.Leu618Ser
FLC	CAGL0I08855g	5478.XP_447632.1	NC_006032.2:861427	0	861427	T	A	missense_variant	Phe	268	Tyr	p.Phe268Tyr
ITC	CAGL0I08855g	5478.XP_447632.1	NC_006032.2:861427	0	861427	T	A	missense_variant	Phe	268	Tyr	p.Phe268Tyr
FLC	CAGL0I08855g	5478.XP_447632.1	NC_006032.2:861428	0	861428	T	A	missense_variant	Phe	268	Ile	p.Phe268Ile
ITC	CAGL0I08855g	5478.XP_447632.1	NC_006032.2:861428	0	861428	T	A	missense_variant	Phe	268	Ile	p.Phe268Ile
FLC	CAGL0I08899g	5478.XP_447634.1	NC_006032.2:864780	0	864780	T	C	missense_variant	Arg	641	Lys	p.Arg641Lys
ITC	CAGL0I08899g	5478.XP_447634.1	NC_006032.2:864780	0	864780	T	C	missense_variant	Arg	641	Lys	p.Arg641Lys
CAS	CAGL0I08899g	5478.XP_447634.1	NC_006032.2:866468	0	866468	G	A	synonymous_variant	Asp	78	Asp	p.Asp78Asp
CAS	CAGL0I09108g	5478.XP_447642.1	NC_006032.2:883212	0	883212	A	C	synonymous_variant	Ala	288	Ala	p.Ala288Ala
CAS	CAGL0I09130g	5478.XP_447643.1	NC_006032.2:886747	0	886747	A	G	missense_variant	Val	433	Met	p.Val433Met
FLC	CAGL0I09350g	5478.XP_447653.1	NC_006032.2:900564	0	900564	T	C	missense_variant	Ser	215	Phe	p.Ser215Phe
ITC	CAGL0I09350g	5478.XP_447653.1	NC_006032.2:900564	0	900564	T	C	missense_variant	Ser	215	Phe	p.Ser215Phe
FLC	CAGL0I09350g	5478.XP_447653.1	NC_006032.2:900737	0	900737	T	A	missense_variant	Ile	273	Phe	p.Ile273Phe
ITC	CAGL0I09350g	5478.XP_447653.1	NC_006032.2:900737	0	900737	T	A	missense_variant	Ile	273	Phe	p.Ile273Phe
CAS	CAGL0I09460g	5478.XP_447658.1	NC_006032.2:906775	0	906775	A	C	missense_variant	Ala	288	Ser	p.Ala288Ser
CAS	CAGL0I09504g	5478.XP_447660.1	NC_006032.2:911088	0	911088	A	G	synonymous_variant	Glu	500	Glu	p.Glu500Glu
CAS	CAGL0I09526g	5478.XP_447661.1	NC_006032.2:911600	0	911600	T	A	missense_variant	Leu	68	Phe	p.Leu68Phe
FLC	CAGL0I09570g	5478.XP_447663.1	NC_006032.2:914422	0	914422	A	G	synonymous_variant	Asp	330	Asp	p.Asp330Asp
ITC	CAGL0I09570g	5478.XP_447663.1	NC_006032.2:914422	0	914422	A	G	synonymous_variant	Asp	330	Asp	p.Asp330Asp
FLC	CAGL0I09636g	5478.XP_447666.1	NC_006032.2:922704	0	922704	T	C	missense_variant	Glu	245	Lys	p.Glu245Lys
ITC	CAGL0I09636g	5478.XP_447666.1	NC_006032.2:922704	0	922704	T	C	missense_variant	Glu	245	Lys	p.Glu245Lys
FLC	CAGL0I09702g	5478.XP_447669.1	NC_006032.2:925409	0	925409	T	C	missense_variant	Val	514	Ile	p.Val514Ile
ITC	CAGL0I09702g	5478.XP_447669.1	NC_006032.2:925409	0	925409	T	C	missense_variant	Val	514	Ile	p.Val514Ile
ITC	CAGL0I09790g	5478.XP_447673.1	NC_006032.2:935070	0	935070	T	A	missense_variant	Asp	496	Glu	p.Asp496Glu
CAS	CAGL0I09790g	5478.XP_447673.1	NC_006032.2:935087	0	935087	C	T	missense_variant	Lys	491	Glu	p.Lys491Glu
CAS	CAGL0I09790g	5478.XP_447673.1	NC_006032.2:935101	0	935101	C	T	missense_variant	Lys	486	Arg	p.Lys486Arg
CAS	CAGL0I09790g	5478.XP_447673.1	NC_006032.2:935118	0	935118	T	C	synonymous_variant	Lys	480	Lys	p.Lys480Lys
ITC	CAGL0I09790g	5478.XP_447673.1	NC_006032.2:935119	0	935119	C	T	missense_variant	Lys	480	Arg	p.Lys480Arg
CAS	CAGL0I09790g	5478.XP_447673.1	NC_006032.2:935146	0	935146	C	T	missense_variant	Lys	471	Arg	p.Lys471Arg
CAS	CAGL0I09790g	5478.XP_447673.1	NC_006032.2:935155	0	935155	C	T	missense_variant	Glu	468	Gly	p.Glu468Gly
CAS	CAGL0I09878g	5478.XP_447677.1	NC_006032.2:945371	0	945371	A	G	missense_variant	Gly	536	Ser	p.Gly536Ser
CAS	CAGL0I09878g	5478.XP_447677.1	NC_006032.2:945700	0	945700	A	G	synonymous_variant	Lys	645	Lys	p.Lys645Lys
CAS	CAGL0I10098g	5478.XP_448783.1	NC_006032.2:959419	0	959419	A	G	synonymous_variant	Asn	1552	Asn	p.Asn1552Asn
CAS	CAGL0I10098g	5478.XP_448783.1	NC_006032.2:959562	0	959562	A	G	missense_variant	Pro	1505	Ser	p.Pro1505Ser
CAS	CAGL0I10098g	5478.XP_448783.1	NC_006032.2:960109	0	960109	G	A	synonymous_variant	His	1322	His	p.His1322His
CAS	CAGL0I10098g	5478.XP_448783.1	NC_006032.2:960853	0	960853	A	G	synonymous_variant	Gly	1074	Gly	p.Gly1074Gly
CAS	CAGL0I10098g	5478.XP_448783.1	NC_006032.2:960859	0	960859	T	C	synonymous_variant	Glu	1072	Glu	p.Glu1072Glu
CAS	CAGL0I10147g	5478.XP_002999563.1	NC_006032.2:982089	0	982089	A	T	synonymous_variant	Pro	551	Pro	p.Pro551Pro
CAS	CAGL0J10252g	5478.XP_448157.1	NC_006033.2:1003175	0	1003175	T	C	synonymous_variant	Glu	74	Glu	p.Glu74Glu
CAS	CAGL0J10252g	5478.XP_448157.1	NC_006033.2:1003214	0	1003214	C	A	missense_variant	Ser	61	Arg	p.Ser61Arg
CAS	CAGL0J10252g	5478.XP_448157.1	NC_006033.2:1003233	0	1003233	A	T	missense_variant	Asp	55	Val	p.Asp55Val
CAS	CAGL0J10252g	5478.XP_448157.1	NC_006033.2:1003235	0	1003235	A	C	missense_variant	Lys	54	Asn	p.Lys54Asn
CAS	CAGL0J10252g	5478.XP_448157.1	NC_006033.2:1003246	0	1003246	T	G	missense_variant	Gln	51	Lys	p.Gln51Lys
CAS	CAGL0J10252g	5478.XP_448157.1	NC_006033.2:1003247	0	1003247	G	C	missense_variant	Glu	50	Asp	p.Glu50Asp
CAS	CAGL0J10252g	5478.XP_448157.1	NC_006033.2:1003249	0	1003249	T	C	missense_variant	Glu	50	Lys	p.Glu50Lys
CAS	CAGL0J10252g	5478.XP_448157.1	NC_006033.2:1003250	0	1003250	T	A	missense_variant	Asp	49	Glu	p.Asp49Glu
CAS	CAGL0J10252g	5478.XP_448157.1	NC_006033.2:1003287	0	1003287	A	G	missense_variant	Ala	37	Val	p.Ala37Val
CAS	CAGL0J10252g	5478.XP_448157.1	NC_006033.2:1003288	0	1003288	A	C	missense_variant	Ala	37	Ser	p.Ala37Ser
CAS	CAGL0J10252g	5478.XP_448157.1	NC_006033.2:1003289	0	1003289	C	A	synonymous_variant	Leu	36	Leu	p.Leu36Leu
CAS	CAGL0J10252g	5478.XP_448157.1	NC_006033.2:1003358	0	1003358	A	T	synonymous_variant	Leu	13	Leu	p.Leu13Leu
CAS	CAGL0J10274g	5478.XP_448158.1	NC_006033.2:1003924	0	1003924	A	C	missense_variant	Arg	656	Ile	p.Arg656Ile
CAS	CAGL0J10274g	5478.XP_448158.1	NC_006033.2:1003926	0	1003926	A	T	missense_variant	Gln	655	His	p.Gln655His
CAS	CAGL0J10274g	5478.XP_448158.1	NC_006033.2:1003928	0	1003928	C	G	missense_variant	Gln	655	Glu	p.Gln655Glu
CAS	CAGL0J10274g	5478.XP_448158.1	NC_006033.2:1003942	0	1003942	C	T	missense_variant	Gln	650	Arg	p.Gln650Arg
CAS	CAGL0J10274g	5478.XP_448158.1	NC_006033.2:1003947	0	1003947	G	T	missense_variant	Arg	648	Ser	p.Arg648Ser
CAS	CAGL0J10274g	5478.XP_448158.1	NC_006033.2:1003949	0	1003949	C	T	missense_variant	Arg	648	Gly	p.Arg648Gly
CAS	CAGL0J10274g	5478.XP_448158.1	NC_006033.2:1003956	0	1003956	G	T	missense_variant	Glu	645	Asp	p.Glu645Asp
CAS	CAGL0J10274g	5478.XP_448158.1	NC_006033.2:1003967	0	1003967	G	C	missense_variant	Glu	642	Gln	p.Glu642Gln
CAS	CAGL0J10274g	5478.XP_448158.1	NC_006033.2:1003969	0	1003969	T	A	missense_variant	Met	641	Lys	p.Met641Lys
CAS	CAGL0J10274g	5478.XP_448158.1	NC_006033.2:1005494	0	1005494	A	T	missense_variant	Ile	133	Leu	p.Ile133Leu
CAS	CAGL0J10274g	5478.XP_448158.1	NC_006033.2:1005512	0	1005512	T	G	synonymous_variant	Arg	127	Arg	p.Arg127Arg
CAS	CAGL0J10274g	5478.XP_448158.1	NC_006033.2:1005514	0	1005514	T	A	missense_variant	Leu	126	Gln	p.Leu126Gln
CAS	CAGL0J10274g	5478.XP_448158.1	NC_006033.2:1005541	0	1005541	A	C	missense_variant	Ser	117	Ile	p.Ser117Ile
CAS	CAGL0J10274g	5478.XP_448158.1	NC_006033.2:1005562	0	1005562	G	C	missense_variant	Gly	110	Ala	p.Gly110Ala
CAS	CAGL0J10274g	5478.XP_448158.1	NC_006033.2:1005563	0	1005563	T	C	missense_variant	Gly	110	Ser	p.Gly110Ser
CAS	CAGL0J10274g	5478.XP_448158.1	NC_006033.2:1005565	0	1005565	C	T	missense_variant	Gln	109	Arg	p.Gln109Arg
CAS	CAGL0J10274g	5478.XP_448158.1	NC_006033.2:1005590	0	1005590	A	T	missense_variant	Ile	101	Phe	p.Ile101Phe
CAS	CAGL0J10274g	5478.XP_448158.1	NC_006033.2:1005591	0	1005591	C	T	synonymous_variant	Leu	100	Leu	p.Leu100Leu
CAS	CAGL0J10274g	5478.XP_448158.1	NC_006033.2:1005599	0	1005599	G	T	missense_variant	Thr	98	Pro	p.Thr98Pro
CAS	CAGL0J10274g	5478.XP_448158.1	NC_006033.2:1005616	0	1005616	A	T	missense_variant	Asp	92	Val	p.Asp92Val
CAS	CAGL0J10274g	5478.XP_448158.1	NC_006033.2:1005617	0	1005617	A	C	missense_variant	Asp	92	Tyr	p.Asp92Tyr
CAS	CAGL0J10274g	5478.XP_448158.1	NC_006033.2:1005624	0	1005624	C	G	missense_variant	His	89	Gln	p.His89Gln
CAS	CAGL0J10274g	5478.XP_448158.1	NC_006033.2:1005626	0	1005626	T	G	missense_variant	His	89	Asn	p.His89Asn
CAS	CAGL0J10274g	5478.XP_448158.1	NC_006033.2:1005628	0	1005628	T	A	missense_variant	Leu	88	His	p.Leu88His
CAS	CAGL0J10274g	5478.XP_448158.1	NC_006033.2:1005629	0	1005629	T	G	missense_variant	Leu	88	Ile	p.Leu88Ile
CAS	CAGL0J10274g	5478.XP_448158.1	NC_006033.2:1005630	0	1005630	G	T	missense_variant	Arg	87	Ser	p.Arg87Ser
CAS	CAGL0J10274g	5478.XP_448158.1	NC_006033.2:1005651	0	1005651	T	G	synonymous_variant	Pro	80	Pro	p.Pro80Pro
CAS	CAGL0J10274g	5478.XP_448158.1	NC_006033.2:1005657	0	1005657	G	T	synonymous_variant	Val	78	Val	p.Val78Val
CAS	CAGL0J10274g	5478.XP_448158.1	NC_006033.2:1005658	0	1005658	G	A	missense_variant	Val	78	Ala	p.Val78Ala
CAS	CAGL0J10274g	5478.XP_448158.1	NC_006033.2:1005679	0	1005679	T	A	missense_variant	Ile	71	Lys	p.Ile71Lys
CAS	CAGL0J10274g	5478.XP_448158.1	NC_006033.2:1005683	0	1005683	T	C	missense_variant	Ala	70	Thr	p.Ala70Thr
CAS	CAGL0J10274g	5478.XP_448158.1	NC_006033.2:1005686	0	1005686	A	G	stop_gained				p.Gln69*
CAS	CAGL0J10274g	5478.XP_448158.1	NC_006033.2:1005706	0	1005706	G	T	missense_variant	Gln	62	Pro	p.Gln62Pro
CAS	CAGL0J10274g	5478.XP_448158.1	NC_006033.2:1005708	0	1005708	A	T	missense_variant	Lys	61	Asn	p.Lys61Asn
CAS	CAGL0J10274g	5478.XP_448158.1	NC_006033.2:1005730	0	1005730	T	G	stop_gained				p.Ser54*
CAS	CAGL0J10274g	5478.XP_448158.1	NC_006033.2:1005731	0	1005731	G	A	missense_variant	Ser	54	Pro	p.Ser54Pro
CAS	CAGL0J10274g	5478.XP_448158.1	NC_006033.2:1005732	0	1005732	C	A	missense_variant	His	53	Gln	p.His53Gln
CAS	CAGL0J10274g	5478.XP_448158.1	NC_006033.2:1005736	0	1005736	C	T	missense_variant	Gln	52	Arg	p.Gln52Arg
CAS	CAGL0J10274g	5478.XP_448158.1	NC_006033.2:1005746	0	1005746	T	G	synonymous_variant	Arg	49	Arg	p.Arg49Arg
CAS	CAGL0J10274g	5478.XP_448158.1	NC_006033.2:1005752	0	1005752	G	T	missense_variant	Lys	47	Gln	p.Lys47Gln
CAS	CAGL0J10274g	5478.XP_448158.1	NC_006033.2:1005756	0	1005756	A	C	missense_variant	Gln	45	His	p.Gln45His
CAS	CAGL0J10274g	5478.XP_448158.1	NC_006033.2:1005764	0	1005764	G	C	missense_variant	Glu	43	Gln	p.Glu43Gln
CAS	CAGL0J10274g	5478.XP_448158.1	NC_006033.2:1005777	0	1005777	C	A	synonymous_variant	Thr	38	Thr	p.Thr38Thr
CAS	CAGL0J10274g	5478.XP_448158.1	NC_006033.2:1005778	0	1005778	T	G	missense_variant	Thr	38	Asn	p.Thr38Asn
CAS	CAGL0J10274g	5478.XP_448158.1	NC_006033.2:1005786	0	1005786	A	C	missense_variant	Gln	35	His	p.Gln35His
CAS	CAGL0J10274g	5478.XP_448158.1	NC_006033.2:1005792	0	1005792	G	T	synonymous_variant	Ile	33	Ile	p.Ile33Ile
CAS	CAGL0J10274g	5478.XP_448158.1	NC_006033.2:1005794	0	1005794	G	T	missense_variant	Ile	33	Leu	p.Ile33Leu
CAS	CAGL0J10274g	5478.XP_448158.1	NC_006033.2:1005797	0	1005797	A	C	missense_variant	Ala	32	Ser	p.Ala32Ser
CAS	CAGL0J10274g	5478.XP_448158.1	NC_006033.2:1005806	0	1005806	G	T	missense_variant	Thr	29	Pro	p.Thr29Pro
CAS	CAGL0J10274g	5478.XP_448158.1	NC_006033.2:1005807	0	1005807	A	C	synonymous_variant	Pro	28	Pro	p.Pro28Pro
CAS	CAGL0J10274g	5478.XP_448158.1	NC_006033.2:1005813	0	1005813	A	C	missense_variant	Lys	26	Asn	p.Lys26Asn
CAS	CAGL0J10274g	5478.XP_448158.1	NC_006033.2:1005822	0	1005822	T	A	synonymous_variant	Thr	23	Thr	p.Thr23Thr
CAS	CAGL0J10274g	5478.XP_448158.1	NC_006033.2:1005826	0	1005826	T	C	missense_variant	Gly	22	Glu	p.Gly22Glu
CAS	CAGL0J10274g	5478.XP_448158.1	NC_006033.2:1005838	0	1005838	C	T	missense_variant	Glu	18	Gly	p.Glu18Gly
CAS	CAGL0J10274g	5478.XP_448158.1	NC_006033.2:1005840	0	1005840	C	T	synonymous_variant	Leu	17	Leu	p.Leu17Leu
CAS	CAGL0J10274g	5478.XP_448158.1	NC_006033.2:1005859	0	1005859	T	G	missense_variant	Pro	11	Gln	p.Pro11Gln
CAS	CAGL0J10274g	5478.XP_448158.1	NC_006033.2:1005863	0	1005863	A	C	missense_variant	Gly	10	Cys	p.Gly10Cys
CAS	CAGL0J10274g	5478.XP_448158.1	NC_006033.2:1005888	0	1005888	G	C	start_lost				p.Met1?
CAS	CAGL0J10472g	5478.XP_448167.1	NC_006033.2:1023807	0	1023807	C	T	synonymous_variant	Ser	93	Ser	p.Ser93Ser
CAS	CAGL0J10538g	5478.XP_448170.1	NC_006033.2:1033419	0	1033419	C	T	synonymous_variant	Ile	191	Ile	p.Ile191Ile
CAS	CAGL0J10560g	5478.XP_448171.1	NC_006033.2:1034566	0	1034566	T	G	synonymous_variant	Arg	205	Arg	p.Arg205Arg
CAS	CAGL0J10560g	5478.XP_448171.1	NC_006033.2:1034582	0	1034582	C	T	synonymous_variant	Arg	199	Arg	p.Arg199Arg
ITC	CAGL0J10560g	5478.XP_448171.1	NC_006033.2:1034626	0	1034626	G	C	missense_variant	Asp	185	His	p.Asp185His
FLC	CAGL0J01045g	5478.XP_447757.1	NC_006033.2:103496	0	103496	A	G	missense_variant	Glu	739	Lys	p.Glu739Lys
ITC	CAGL0J01045g	5478.XP_447757.1	NC_006033.2:103496	0	103496	A	G	missense_variant	Glu	739	Lys	p.Glu739Lys
FLC	CAGL0J10714g	5478.XP_448177.1	NC_006033.2:1046806	0	1046806	G	A	missense_variant	Thr	3	Ala	p.Thr3Ala
ITC	CAGL0J10714g	5478.XP_448177.1	NC_006033.2:1046806	0	1046806	G	A	missense_variant	Thr	3	Ala	p.Thr3Ala
CAS	CAGL0J10780g	5478.XP_448180.1	NC_006033.2:1054764	0	1054764	T	C	synonymous_variant	Ala	62	Ala	p.Ala62Ala
FLC	CAGL0J11044g	5478.XP_448192.1	NC_006033.2:1077576	0	1077576	T	A	missense_variant	Asn	249	Lys	p.Asn249Lys
ITC	CAGL0J11044g	5478.XP_448192.1	NC_006033.2:1077576	0	1077576	T	A	missense_variant	Asn	249	Lys	p.Asn249Lys
FLC	CAGL0J11242g	5478.XP_448201.1	NC_006033.2:1095611	0	1095611	T	C	synonymous_variant	Ala	286	Ala	p.Ala286Ala
ITC	CAGL0J11242g	5478.XP_448201.1	NC_006033.2:1095611	0	1095611	T	C	synonymous_variant	Ala	286	Ala	p.Ala286Ala
FLC	CAGL0J11506g	5478.XP_448213.1	NC_006033.2:1115701	0	1115701	T	C	missense_variant	Arg	1162	Lys	p.Arg1162Lys
ITC	CAGL0J11506g	5478.XP_448213.1	NC_006033.2:1115701	0	1115701	T	C	missense_variant	Arg	1162	Lys	p.Arg1162Lys
FLC	CAGL0J01177g	5478.XP_447762.1	NC_006033.2:111782	0	111782	G	C	missense_variant	Pro	200	Ala	p.Pro200Ala
FLC	CAGL0J11528g	5478.XP_448214.1	NC_006033.2:1121012	0	1121012	T	C	missense_variant	Glu	211	Lys	p.Glu211Lys
ITC	CAGL0J11528g	5478.XP_448214.1	NC_006033.2:1121012	0	1121012	T	C	missense_variant	Glu	211	Lys	p.Glu211Lys
FLC	CAGL0J01199g	5478.XP_447763.1	NC_006033.2:113453	0	113453	C	G	missense_variant	Gln	23	His	p.Gln23His
ITC	CAGL0J01199g	5478.XP_447763.1	NC_006033.2:113453	0	113453	C	G	missense_variant	Gln	23	His	p.Gln23His
CAS	CAGL0J11726g	5478.XP_448223.1	NC_006033.2:1143037	0	1143037	A	G	missense_variant	Gly	264	Asp	p.Gly264Asp
CAS	CAGL0J11792g	5478.XP_448226.1	NC_006033.2:1151170	0	1151170	C	T	missense_variant	Asp	372	Gly	p.Asp372Gly
FLC	CAGL0J11968g	5478.XP_448232.1	NC_006033.2:1174188	0	1174188	G	A	missense_variant	Ser	424	Gly	p.Ser424Gly
CAS	CAGL0J11968g	5478.XP_448232.1	NC_006033.2:1174826	0	1174826	C	T	synonymous_variant	Ser	636	Ser	p.Ser636Ser
CAS	CAGL0J11968g	5478.XP_448232.1	NC_006033.2:1175308	0	1175308	GACC	GACCTGACCCTCAACC	disruptive_inframe_deletion				p.Asp799_Pro802del
CAS	CAGL0J11968g	5478.XP_448232.1	NC_006033.2:1175393	0	1175393	T	A	missense_variant	Gln	825	His	p.Gln825His
CAS	CAGL0J11968g	5478.XP_448232.1	NC_006033.2:1175441	0	1175441	T	A	missense_variant	Gln	841	His	p.Gln841His
CAS	CAGL0J11968g	5478.XP_448232.1	NC_006033.2:1175465	0	1175465	T	A	missense_variant	Gln	849	His	p.Gln849His
ITC	CAGL0J11968g	5478.XP_448232.1	NC_006033.2:1175720	0	1175720	T	A	synonymous_variant	Gly	934	Gly	p.Gly934Gly
CAS	CAGL0J01353g	5478.XP_447770.1	NC_006033.2:127405	0	127405	T	C	synonymous_variant	Asn	804	Asn	p.Asn804Asn
CAS	CAGL0J01375g	5478.XP_447771.1	NC_006033.2:128255	0	128255	T	G	missense_variant	Gly	138	Val	p.Gly138Val
FLC	CAGL0J01441g	5478.XP_447774.1	NC_006033.2:134935	0	134935	G	A	synonymous_variant	Asp	189	Asp	p.Asp189Asp
CAS	CAGL0J01507g	5478.XP_447777.1	NC_006033.2:142263	0	142263	G	C	missense_variant	Ala	856	Gly	p.Ala856Gly
ITC	CAGL0J01595g	5478.XP_447780.1	NC_006033.2:151997	0	151997	G	A	synonymous_variant	Gln	138	Gln	p.Gln138Gln
ITC	CAGL0J01595g	5478.XP_447780.1	NC_006033.2:152005	0	152005	T	A	missense_variant	Gln	141	Leu	p.Gln141Leu
ITC	CAGL0J01595g	5478.XP_447780.1	NC_006033.2:152023	0	152023	C	A	missense_variant	Gln	147	Pro	p.Gln147Pro
ITC	CAGL0J01595g	5478.XP_447780.1	NC_006033.2:152059	0	152059	C	A	missense_variant	Gln	159	Pro	p.Gln159Pro
ITC	CAGL0J01595g	5478.XP_447780.1	NC_006033.2:152071	0	152071	C	A	missense_variant	Gln	163	Pro	p.Gln163Pro
CAS	CAGL0J01595g	5478.XP_447780.1	NC_006033.2:152551	0	152551	TTAATAA	TTAA	disruptive_inframe_insertion				p.Asn324dup
CAS	CAGL0J01727g	5478.XP_447815.1	NC_006033.2:158769	0	158769	C	G	synonymous_variant	Val	671	Val	p.Val671Val
CAS	CAGL0J01727g	5478.XP_447815.1	NC_006033.2:158988	0	158988	G	C	missense_variant	Met	598	Ile	p.Met598Ile
CAS	CAGL0J01727g	5478.XP_447815.1	NC_006033.2:158990	0	158990	C	T	missense_variant	Met	598	Val	p.Met598Val
CAS	CAGL0J01727g	5478.XP_447815.1	NC_006033.2:159006	0	159006	A	G	synonymous_variant	Ser	592	Ser	p.Ser592Ser
CAS	CAGL0J01727g	5478.XP_447815.1	NC_006033.2:159117	0	159117	G	A	synonymous_variant	Ser	555	Ser	p.Ser555Ser
CAS	CAGL0J01727g	5478.XP_447815.1	NC_006033.2:159129	0	159129	ACTAGATGGG	ACTAGATGGGCTAGATGGG	conservative_inframe_deletion				p.Pro546_Ser548del
CAS	CAGL0J01727g	5478.XP_447815.1	NC_006033.2:159141	0	159141	C	A	synonymous_variant	Ser	547	Ser	p.Ser547Ser
CAS	CAGL0J01727g	5478.XP_447815.1	NC_006033.2:159225	0	159225	G	A	synonymous_variant	Ser	519	Ser	p.Ser519Ser
ITC	CAGL0J01727g	5478.XP_447815.1	NC_006033.2:159321	0	159321	C	A	synonymous_variant	Ser	487	Ser	p.Ser487Ser
ITC	CAGL0J01727g	5478.XP_447815.1	NC_006033.2:159419	0	159419	G	T	missense_variant	Asn	455	His	p.Asn455His
CAS	CAGL0J00253g	5478.XP_447722.1	NC_006033.2:17248	0	17248	A	T	synonymous_variant	Ile	43	Ile	p.Ile43Ile
CAS	CAGL0J00253g	5478.XP_447722.1	NC_006033.2:17267	0	17267	G	T	missense_variant	Asp	37	Ala	p.Asp37Ala
CAS	CAGL0J01848g	5478.XP_447785.1	NC_006033.2:181365	0	181365	G	A	missense_variant	Thr	482	Ala	p.Thr482Ala
FLC	CAGL0J01870g	5478.XP_447786.1	NC_006033.2:184664	0	184664	T	C	synonymous_variant	Leu	132	Leu	p.Leu132Leu
ITC	CAGL0J01870g	5478.XP_447786.1	NC_006033.2:184664	0	184664	T	C	synonymous_variant	Leu	132	Leu	p.Leu132Leu
FLC	CAGL0J02442g	5478.XP_447811.1	NC_006033.2:236899	0	236899	A	G	synonymous_variant	Ile	327	Ile	p.Ile327Ile
CAS	CAGL0J02508g	5478.XP_447814.1	NC_006033.2:247422	0	247422	C	T	synonymous_variant	Val	467	Val	p.Val467Val
CAS	CAGL0J02508g	5478.XP_447814.1	NC_006033.2:247443	0	247443	C	T	synonymous_variant	Ser	460	Ser	p.Ser460Ser
CAS	CAGL0J02508g	5478.XP_447814.1	NC_006033.2:247457	0	247457	T	C	missense_variant	Val	456	Ile	p.Val456Ile
CAS	CAGL0J02508g	5478.XP_447814.1	NC_006033.2:247460	0	247460	G	C	missense_variant	Ala	455	Pro	p.Ala455Pro
CAS	CAGL0J02508g	5478.XP_447814.1	NC_006033.2:247466	0	247466	T	A	missense_variant	Ser	453	Thr	p.Ser453Thr
CAS	CAGL0J02508g	5478.XP_447814.1	NC_006033.2:247548	0	247548	C	A	synonymous_variant	Val	425	Val	p.Val425Val
CAS	CAGL0J02530g	5478.XP_447815.1	NC_006033.2:251043	0	251043	G	A	synonymous_variant	Gly	617	Gly	p.Gly617Gly
FLC	CAGL0J02530g	5478.XP_447815.1	NC_006033.2:251045	0	251045	T	C	missense_variant	Gly	617	Ser	p.Gly617Ser
CAS	CAGL0J02530g	5478.XP_447815.1	NC_006033.2:251067	0	251067	G	T	synonymous_variant	Gly	609	Gly	p.Gly609Gly
ITC	CAGL0J02530g	5478.XP_447815.1	NC_006033.2:251595	0	251595	T	C	synonymous_variant	Glu	433	Glu	p.Glu433Glu
ITC	CAGL0J02530g	5478.XP_447815.1	NC_006033.2:251634	0	251634	A	C	synonymous_variant	Val	420	Val	p.Val420Val
ITC	CAGL0J02530g	5478.XP_447815.1	NC_006033.2:251658	0	251658	T	A	synonymous_variant	Ser	412	Ser	p.Ser412Ser
FLC	CAGL0J02530g	5478.XP_447815.1	NC_006033.2:251667	0	251667	C	T	synonymous_variant	Glu	409	Glu	p.Glu409Glu
ITC	CAGL0J02530g	5478.XP_447815.1	NC_006033.2:251667	0	251667	C	T	synonymous_variant	Glu	409	Glu	p.Glu409Glu
ITC	CAGL0J02530g	5478.XP_447815.1	NC_006033.2:251676	0	251676	T	A	synonymous_variant	Ser	406	Ser	p.Ser406Ser
ITC	CAGL0J02530g	5478.XP_447815.1	NC_006033.2:251679	0	251679	G	A	synonymous_variant	Ser	405	Ser	p.Ser405Ser
FLC	CAGL0J02530g	5478.XP_447815.1	NC_006033.2:251685	0	251685	C	T	synonymous_variant	Glu	403	Glu	p.Glu403Glu
ITC	CAGL0J02530g	5478.XP_447815.1	NC_006033.2:251685	0	251685	C	T	synonymous_variant	Glu	403	Glu	p.Glu403Glu
ITC	CAGL0J02530g	5478.XP_447815.1	NC_006033.2:251712	0	251712	A	T	synonymous_variant	Ser	394	Ser	p.Ser394Ser
ITC	CAGL0J02530g	5478.XP_447815.1	NC_006033.2:251730	0	251730	A	T	synonymous_variant	Ser	388	Ser	p.Ser388Ser
ITC	CAGL0J02530g	5478.XP_447815.1	NC_006033.2:251733	0	251733	A	G	synonymous_variant	Ser	387	Ser	p.Ser387Ser
FLC	CAGL0J02530g	5478.XP_447815.1	NC_006033.2:251778	0	251778	A	C	synonymous_variant	Val	372	Val	p.Val372Val
ITC	CAGL0J02530g	5478.XP_447815.1	NC_006033.2:251778	0	251778	A	C	synonymous_variant	Val	372	Val	p.Val372Val
ITC	CAGL0J02530g	5478.XP_447815.1	NC_006033.2:251820	0	251820	T	A	synonymous_variant	Ser	358	Ser	p.Ser358Ser
ITC	CAGL0J02530g	5478.XP_447815.1	NC_006033.2:251823	0	251823	G	A	synonymous_variant	Ser	357	Ser	p.Ser357Ser
ITC	CAGL0J02530g	5478.XP_447815.1	NC_006033.2:251832	0	251832	A	C	synonymous_variant	Val	354	Val	p.Val354Val
ITC	CAGL0J02530g	5478.XP_447815.1	NC_006033.2:251838	0	251838	T	A	synonymous_variant	Ser	352	Ser	p.Ser352Ser
FLC	CAGL0J02530g	5478.XP_447815.1	NC_006033.2:251844	0	251844	A	T	synonymous_variant	Pro	350	Pro	p.Pro350Pro
ITC	CAGL0J02530g	5478.XP_447815.1	NC_006033.2:251844	0	251844	A	T	synonymous_variant	Pro	350	Pro	p.Pro350Pro
FLC	CAGL0J02530g	5478.XP_447815.1	NC_006033.2:251865	0	251865	C	T	synonymous_variant	Glu	343	Glu	p.Glu343Glu
ITC	CAGL0J02530g	5478.XP_447815.1	NC_006033.2:251865	0	251865	C	T	synonymous_variant	Glu	343	Glu	p.Glu343Glu
FLC	CAGL0J02552g	5478.XP_447816.1	NC_006033.2:255419	0	255419	T	C	missense_variant	Ala	711	Thr	p.Ala711Thr
ITC	CAGL0J02552g	5478.XP_447816.1	NC_006033.2:255419	0	255419	T	C	missense_variant	Ala	711	Thr	p.Ala711Thr
CAS	CAGL0J02552g	5478.XP_447816.1	NC_006033.2:256016	0	256016	A	C	missense_variant	Val	512	Leu	p.Val512Leu
CAS	CAGL0J02640g	5478.XP_447819.1	NC_006033.2:262085	0	262085	G	A	synonymous_variant	Asn	520	Asn	p.Asn520Asn
CAS	CAGL0J02816g	5478.XP_447826.1	NC_006033.2:276945	0	276945	C	T	missense_variant	Phe	467	Leu	p.Phe467Leu
CAS	CAGL0J03014g	5478.XP_447835.1	NC_006033.2:290409	0	290409	A	G	missense_variant	Ala	475	Val	p.Ala475Val
FLC	CAGL0J03168g	5478.XP_447842.1	NC_006033.2:307682	0	307682	G	C	missense_variant	Ser	504	Arg	p.Ser504Arg
ITC	CAGL0J03168g	5478.XP_447842.1	NC_006033.2:307682	0	307682	G	C	missense_variant	Ser	504	Arg	p.Ser504Arg
CAS	CAGL0J04048g	5478.XP_447881.1	NC_006033.2:384331	0	384331	T	C	synonymous_variant	Asp	134	Asp	p.Asp134Asp
FLC	CAGL0J00473g	5478.XP_447732.1	NC_006033.2:39992	0	39992	C	A	missense_variant	Thr	230	Pro	p.Thr230Pro
ITC	CAGL0J00473g	5478.XP_447732.1	NC_006033.2:39992	0	39992	C	A	missense_variant	Thr	230	Pro	p.Thr230Pro
CAS	CAGL0J04268g	5478.XP_447891.1	NC_006033.2:400834	0	400834	G	A	synonymous_variant	Ile	150	Ile	p.Ile150Ile
CAS	CAGL0J04378g	5478.XP_447896.1	NC_006033.2:413776	0	413776	C	T	missense_variant	Met	425	Val	p.Met425Val
CAS	CAGL0J04598g	5478.XP_447906.1	NC_006033.2:438070	0	438070	C	A	missense_variant	Asn	114	Thr	p.Asn114Thr
CAS	CAGL0J04642g	5478.XP_447908.1	NC_006033.2:441674	0	441674	A	G	missense_variant	Val	666	Ile	p.Val666Ile
CAS	CAGL0J04796g	5478.XP_447914.1	NC_006033.2:456691	0	456691	T	A	missense_variant	Asp	131	Val	p.Asp131Val
FLC	CAGL0J04950g	5478.XP_447921.1	NC_006033.2:473832	0	473832	G	A	missense_variant	Met	338	Thr	p.Met338Thr
ITC	CAGL0J04950g	5478.XP_447921.1	NC_006033.2:473832	0	473832	G	A	missense_variant	Met	338	Thr	p.Met338Thr
CAS	CAGL0J04950g	5478.XP_447921.1	NC_006033.2:474079	0	474079	C	T	missense_variant	Lys	256	Glu	p.Lys256Glu
FLC	CAGL0J05159g	5478.XP_002999571.1	NC_006033.2:490834	0	490834	T	G	missense_variant	Pro	1168	Gln	p.Pro1168Gln
FLC	CAGL0J05159g	5478.XP_002999571.1	NC_006033.2:491016	0	491016	T	A	synonymous_variant	Thr	1107	Thr	p.Thr1107Thr
FLC	CAGL0J05159g	5478.XP_002999571.1	NC_006033.2:491079	0	491079	T	G	synonymous_variant	Thr	1086	Thr	p.Thr1086Thr
FLC	CAGL0J05159g	5478.XP_002999571.1	NC_006033.2:491385	0	491385	T	A	synonymous_variant	Ile	984	Ile	p.Ile984Ile
FLC	CAGL0J05159g	5478.XP_002999571.1	NC_006033.2:491387	0	491387	C	T	missense_variant	Ile	984	Val	p.Ile984Val
CAS	CAGL0J05159g	5478.XP_002999571.1	NC_006033.2:492447	0	492447	A	G	synonymous_variant	His	630	His	p.His630His
CAS	CAGL0J05654g	5478.XP_447951.1	NC_006033.2:541050	0	541050	T	C	missense_variant	Pro	114	Leu	p.Pro114Leu
CAS	CAGL0J05654g	5478.XP_447951.1	NC_006033.2:542270	0	542270	C	A	missense_variant	Ile	521	Leu	p.Ile521Leu
CAS	CAGL0J05676g	5478.XP_447952.1	NC_006033.2:547129	0	547129	T	C	missense_variant	Pro	404	Leu	p.Pro404Leu
CAS	CAGL0J05786g	5478.XP_447957.1	NC_006033.2:552477	0	552477	C	T	synonymous_variant	Leu	310	Leu	p.Leu310Leu
ITC	CAGL0J05852g	5478.XP_447960.1	NC_006033.2:556841	0	556841	T	C	missense_variant	Glu	240	Lys	p.Glu240Lys
ITC	CAGL0J06072g	5478.XP_447970.1	NC_006033.2:576023	0	576023	C	G	missense_variant	Thr	267	Arg	p.Thr267Arg
CAS	CAGL0J06094g	5478.XP_447971.1	NC_006033.2:578042	0	578042	T	C	synonymous_variant	Asp	108	Asp	p.Asp108Asp
CAS	CAGL0J06248g	5478.XP_447978.1	NC_006033.2:593434	0	593434	A	G	synonymous_variant	Ser	1008	Ser	p.Ser1008Ser
CAS	CAGL0J06358g	5478.XP_447983.1	NC_006033.2:606507	0	606507	A	G	missense_variant	His	121	Tyr	p.His121Tyr
FLC	CAGL0J00693g	5478.XP_447742.1	NC_006033.2:64913	0	64913	G	T	missense_variant	Lys	663	Thr	p.Lys663Thr
FLC	CAGL0J00693g	5478.XP_447742.1	NC_006033.2:66498	0	66498	C	G	missense_variant	Pro	135	Ala	p.Pro135Ala
FLC	CAGL0J07150g	5478.XP_448017.1	NC_006033.2:690073	0	690073	T	G	missense_variant	Asn	618	Lys	p.Asn618Lys
ITC	CAGL0J07150g	5478.XP_448017.1	NC_006033.2:690073	0	690073	T	G	missense_variant	Asn	618	Lys	p.Asn618Lys
CAS	CAGL0J07216g	5478.XP_448020.1	NC_006033.2:697003	0	697003	G	T	missense_variant	Ser	64	Ala	p.Ser64Ala
CAS	CAGL0J07326g	5478.XP_448025.1	NC_006033.2:708833	0	708833	A	C	missense_variant	Arg	94	Ser	p.Arg94Ser
CAS	CAGL0J07326g	5478.XP_448025.1	NC_006033.2:709965	0	709965	A	G	missense_variant	Gly	471	Glu	p.Gly471Glu
CAS	CAGL0J07370g	5478.XP_448027.1	NC_006033.2:714393	0	714393	G	T	missense_variant	Leu	303	Val	p.Leu303Val
CAS	CAGL0J07392g	5478.XP_448028.1	NC_006033.2:716664	0	716664	C	T	missense_variant	Tyr	194	His	p.Tyr194His
CAS	CAGL0J07480g	5478.XP_448032.1	NC_006033.2:723952	0	723952	C	T	synonymous_variant	Thr	529	Thr	p.Thr529Thr
CAS	CAGL0J07634g	5478.XP_448039.1	NC_006033.2:746887	0	746887	G	C	missense_variant	Ser	315	Thr	p.Ser315Thr
CAS	CAGL0J07854g	5478.XP_448049.1	NC_006033.2:768500	0	768500	G	T	missense_variant	Gln	129	Pro	p.Gln129Pro
CAS	CAGL0J00759g	5478.XP_447745.1	NC_006033.2:77349	0	77349	C	T	missense_variant	Ser	886	Pro	p.Ser886Pro
FLC	CAGL0J07942g	5478.XP_448053.1	NC_006033.2:777021	0	777021	T	G	missense_variant	Asp	714	Tyr	p.Asp714Tyr
ITC	CAGL0J07942g	5478.XP_448053.1	NC_006033.2:777021	0	777021	T	G	missense_variant	Asp	714	Tyr	p.Asp714Tyr
CAS	CAGL0J07964g	5478.XP_448054.1	NC_006033.2:780657	0	780657	T	G	missense_variant	Trp	392	Cys	p.Trp392Cys
FLC	CAGL0J00759g	5478.XP_447745.1	NC_006033.2:78279	0	78279	A	G	missense_variant	Val	1196	Ile	p.Val1196Ile
ITC	CAGL0J08052g	5478.XP_448058.1	NC_006033.2:792805	0	792805	T	A	missense_variant	Gln	51	Leu	p.Gln51Leu
ITC	CAGL0J08052g	5478.XP_448058.1	NC_006033.2:792815	0	792815	C	A	synonymous_variant	Pro	54	Pro	p.Pro54Pro
ITC	CAGL0J08052g	5478.XP_448058.1	NC_006033.2:792825	0	792825	C	T	missense_variant	Phe	58	Leu	p.Phe58Leu
ITC	CAGL0J08052g	5478.XP_448058.1	NC_006033.2:792841	0	792841	T	A	missense_variant	Gln	63	Leu	p.Gln63Leu
CAS	CAGL0J08052g	5478.XP_448058.1	NC_006033.2:792846	0	792846	C	A	missense_variant	Met	65	Leu	p.Met65Leu
CAS	CAGL0J08184g	5478.XP_448064.1	NC_006033.2:807497	0	807497	T	C	synonymous_variant	Ala	289	Ala	p.Ala289Ala
CAS	CAGL0J08206g	5478.XP_448065.1	NC_006033.2:814748	0	814748	T	C	missense_variant	Pro	1748	Leu	p.Pro1748Leu
FLC	CAGL0J08778g	5478.XP_448090.1	NC_006033.2:868726	0	868726	T	C	missense_variant	Ala	143	Val	p.Ala143Val
ITC	CAGL0J08778g	5478.XP_448090.1	NC_006033.2:868726	0	868726	T	C	missense_variant	Ala	143	Val	p.Ala143Val
CAS	CAGL0J09460g	5478.XP_448120.1	NC_006033.2:928499	0	928499	G	A	missense_variant	Ser	331	Pro	p.Ser331Pro
CAS	CAGL0J09548g	5478.XP_448124.1	NC_006033.2:939677	0	939677	GGCTTG	GGCTTGAGCTTG	conservative_inframe_insertion				p.Ala365_Gln366insGlnAla
CAS	CAGL0J09658g	5478.XP_448129.1	NC_006033.2:950457	0	950457	A	G	missense_variant	Val	595	Ile	p.Val595Ile
CAS	CAGL0J10098g	5478.XP_448149.1	NC_006033.2:989807	0	989807	A	C	missense_variant	Pro	30	Gln	p.Pro30Gln
CAS	CAGL0J10098g	5478.XP_448149.1	NC_006033.2:989809	0	989809	C	A	missense_variant	Met	31	Leu	p.Met31Leu
CAS	CAGL0J10098g	5478.XP_448149.1	NC_006033.2:989813	0	989813	A	C	missense_variant	Pro	32	His	p.Pro32His
CAS	CAGL0J10098g	5478.XP_448149.1	NC_006033.2:989823	0	989823	G	C	stop_gained				p.Tyr35*
CAS	CAGL0J10098g	5478.XP_448149.1	NC_006033.2:989827	0	989827	A	T	missense_variant	Phe	37	Ile	p.Phe37Ile
CAS	CAGL0J10120g	5478.XP_448150.1	NC_006033.2:990696	0	990696	C	T	start_lost				p.Met1?
CAS	CAGL0J10120g	5478.XP_448150.1	NC_006033.2:990697	0	990697	T	G	start_lost				p.Met1?
CAS	CAGL0J10120g	5478.XP_448150.1	NC_006033.2:990702	0	990702	G	C	missense_variant	Ala	3	Gly	p.Ala3Gly
CAS	CAGL0J10120g	5478.XP_448150.1	NC_006033.2:990712	0	990712	A	G	synonymous_variant	Gln	6	Gln	p.Gln6Gln
CAS	CAGL0J10120g	5478.XP_448150.1	NC_006033.2:990713	0	990713	G	C	missense_variant	His	7	Asp	p.His7Asp
CAS	CAGL0J10120g	5478.XP_448150.1	NC_006033.2:990715	0	990715	T	C	synonymous_variant	His	7	His	p.His7His
CAS	CAGL0J10120g	5478.XP_448150.1	NC_006033.2:990719	0	990719	G	C	missense_variant	Gln	9	Glu	p.Gln9Glu
CAS	CAGL0J10120g	5478.XP_448150.1	NC_006033.2:990721	0	990721	C	A	missense_variant	Gln	9	His	p.Gln9His
CAS	CAGL0J10120g	5478.XP_448150.1	NC_006033.2:990730	0	990730	T	G	synonymous_variant	Thr	12	Thr	p.Thr12Thr
CAS	CAGL0J10120g	5478.XP_448150.1	NC_006033.2:990731	0	990731	T	A	missense_variant	Asn	13	Tyr	p.Asn13Tyr
CAS	CAGL0J10120g	5478.XP_448150.1	NC_006033.2:990744	0	990744	G	C	missense_variant	Ser	17	Cys	p.Ser17Cys
CAS	CAGL0J10120g	5478.XP_448150.1	NC_006033.2:990749	0	990749	A	C	missense_variant	Leu	19	Ile	p.Leu19Ile
CAS	CAGL0J10120g	5478.XP_448150.1	NC_006033.2:990777	0	990777	A	T	missense_variant	Val	28	Asp	p.Val28Asp
CAS	CAGL0J10120g	5478.XP_448150.1	NC_006033.2:990779	0	990779	C	T	missense_variant	Ser	29	Pro	p.Ser29Pro
CAS	CAGL0J10120g	5478.XP_448150.1	NC_006033.2:990786	0	990786	G	A	missense_variant	Gln	31	Arg	p.Gln31Arg
CAS	CAGL0J10120g	5478.XP_448150.1	NC_006033.2:990790	0	990790	C	T	synonymous_variant	Tyr	32	Tyr	p.Tyr32Tyr
CAS	CAGL0J10120g	5478.XP_448150.1	NC_006033.2:990795	0	990795	T	A	missense_variant	Asn	34	Ile	p.Asn34Ile
CAS	CAGL0J10120g	5478.XP_448150.1	NC_006033.2:990811	0	990811	T	G	synonymous_variant	Ala	39	Ala	p.Ala39Ala
CAS	CAGL0J10120g	5478.XP_448150.1	NC_006033.2:990818	0	990818	C	G	missense_variant	Val	42	Leu	p.Val42Leu
CAS	CAGL0J10164g	5478.XP_448152.1	NC_006033.2:995881	0	995881	T	C	missense_variant	Pro	112	Ser	p.Pro112Ser
CAS	CAGL0J10164g	5478.XP_448152.1	NC_006033.2:995883	0	995883	C	A	synonymous_variant	Pro	112	Pro	p.Pro112Pro
CAS	CAGL0J10164g	5478.XP_448152.1	NC_006033.2:995887	0	995887	A	G	missense_variant	Asp	114	Asn	p.Asp114Asn
CAS	CAGL0J10164g	5478.XP_448152.1	NC_006033.2:995901	0	995901	T	A	missense_variant	Arg	118	Ser	p.Arg118Ser
CAS	CAGL0J10164g	5478.XP_448152.1	NC_006033.2:995918	0	995918	T	C	missense_variant	Ala	124	Val	p.Ala124Val
CAS	CAGL0J10164g	5478.XP_448152.1	NC_006033.2:996088	0	996088	A	G	missense_variant	Ala	181	Thr	p.Ala181Thr
CAS	CAGL0J10164g	5478.XP_448152.1	NC_006033.2:996090	0	996090	C	T	synonymous_variant	Ala	181	Ala	p.Ala181Ala
CAS	CAGL0J10164g	5478.XP_448152.1	NC_006033.2:996094	0	996094	T	A	missense_variant	Thr	183	Ser	p.Thr183Ser
CAS	CAGL0J10164g	5478.XP_448152.1	NC_006033.2:996096	0	996096	T	C	synonymous_variant	Thr	183	Thr	p.Thr183Thr
CAS	CAGL0J10164g	5478.XP_448152.1	NC_006033.2:996116	0	996116	C	A	missense_variant	Asp	190	Ala	p.Asp190Ala
CAS	CAGL0J10164g	5478.XP_448152.1	NC_006033.2:996122	0	996122	A	C	missense_variant	Ala	192	Asp	p.Ala192Asp
CAS	CAGL0J10164g	5478.XP_448152.1	NC_006033.2:996123	0	996123	G	T	synonymous_variant	Ala	192	Ala	p.Ala192Ala
CAS	CAGL0J10164g	5478.XP_448152.1	NC_006033.2:996128	0	996128	T	A	missense_variant	Lys	194	Met	p.Lys194Met
CAS	CAGL0J10164g	5478.XP_448152.1	NC_006033.2:996131	0	996131	A	T	stop_gained				p.Leu195*
CAS	CAGL0J10164g	5478.XP_448152.1	NC_006033.2:996134	0	996134	T	C	missense_variant	Ala	196	Val	p.Ala196Val
CAS	CAGL0J10164g	5478.XP_448152.1	NC_006033.2:996142	0	996142	T	G	missense_variant	Gly	199	Cys	p.Gly199Cys
CAS	CAGL0J10164g	5478.XP_448152.1	NC_006033.2:996143	0	996143	T	G	missense_variant	Gly	199	Val	p.Gly199Val
CAS	CAGL0J10164g	5478.XP_448152.1	NC_006033.2:996146	0	996146	G	A	missense_variant	Tyr	200	Cys	p.Tyr200Cys
CAS	CAGL0J10164g	5478.XP_448152.1	NC_006033.2:996147	0	996147	T	C	synonymous_variant	Tyr	200	Tyr	p.Tyr200Tyr
CAS	CAGL0J10186g	5478.XP_448154.1	NC_006033.2:997349	0	997349	G	A	stop_lost&splice_region_variant	Ter	470	Gln	p.Ter470Glnext*?
CAS	CAGL0J10186g	5478.XP_448154.1	NC_006033.2:998064	0	998064	C	A	synonymous_variant	Ser	231	Ser	p.Ser231Ser
CAS	CAGL0J10186g	5478.XP_448154.1	NC_006033.2:998067	0	998067	T	A	synonymous_variant	Pro	230	Pro	p.Pro230Pro
CAS	CAGL0J10186g	5478.XP_448154.1	NC_006033.2:998081	0	998081	C	G	missense_variant	Pro	226	Ala	p.Pro226Ala
CAS	CAGL0J10186g	5478.XP_448154.1	NC_006033.2:998087	0	998087	T	C	missense_variant	Ala	224	Thr	p.Ala224Thr
CAS	CAGL0J10186g	5478.XP_448154.1	NC_006033.2:998090	0	998090	A	T	missense_variant	Thr	223	Ser	p.Thr223Ser
CAS	CAGL0J10186g	5478.XP_448154.1	NC_006033.2:998290	0	998290	T	G	missense_variant	Ser	156	Tyr	p.Ser156Tyr
CAS	CAGL0J10186g	5478.XP_448154.1	NC_006033.2:998291	0	998291	C	A	missense_variant	Ser	156	Ala	p.Ser156Ala
FLC	CAGL0K10318g	5478.XP_448668.1	NC_006034.2:1004812	0	1004812	A	C	synonymous_variant	Val	20	Val	p.Val20Val
ITC	CAGL0K10318g	5478.XP_448668.1	NC_006034.2:1004812	0	1004812	A	C	synonymous_variant	Val	20	Val	p.Val20Val
CAS	CAGL0K10472g	5478.XP_448674.1	NC_006034.2:1022832	0	1022832	T	C	missense_variant	Ala	663	Val	p.Ala663Val
CAS	CAGL0K10648g	5478.XP_448680.1	NC_006034.2:1036984	0	1036984	T	G	missense_variant	Leu	694	Ile	p.Leu694Ile
FLC	CAGL0K10648g	5478.XP_448680.1	NC_006034.2:1038558	0	1038558	C	T	missense_variant	Asp	169	Gly	p.Asp169Gly
ITC	CAGL0K10648g	5478.XP_448680.1	NC_006034.2:1038558	0	1038558	C	T	missense_variant	Asp	169	Gly	p.Asp169Gly
FLC	CAGL0K11110g	5478.XP_448699.1	NC_006034.2:1083035	0	1083035	A	G	synonymous_variant	Phe	649	Phe	p.Phe649Phe
ITC	CAGL0K11110g	5478.XP_448699.1	NC_006034.2:1083035	0	1083035	A	G	synonymous_variant	Phe	649	Phe	p.Phe649Phe
CAS	CAGL0K11132g	5478.XP_448700.1	NC_006034.2:1086629	0	1086629	T	G	missense_variant	Leu	41	Met	p.Leu41Met
FLC	CAGL0K01133g	5478.XP_448273.1	NC_006034.2:109712	0	109712	T	C	missense_variant	Gly	296	Glu	p.Gly296Glu
ITC	CAGL0K01133g	5478.XP_448273.1	NC_006034.2:109712	0	109712	T	C	missense_variant	Gly	296	Glu	p.Gly296Glu
CAS	CAGL0K11396g	5478.XP_448711.1	NC_006034.2:1104873	0	1104873	C	T	missense_variant	Thr	1079	Ala	p.Thr1079Ala
CAS	CAGL0K11396g	5478.XP_448711.1	NC_006034.2:1107686	0	1107686	T	C	missense_variant	Ser	141	Asn	p.Ser141Asn
CAS	CAGL0K11836g	5478.XP_448730.1	NC_006034.2:1144207	0	1144207	T	G	missense_variant	Ser	135	Tyr	p.Ser135Tyr
CAS	CAGL0K12188g	5478.XP_448745.1	NC_006034.2:1192952	0	1192952	T	C	synonymous_variant	Asn	312	Asn	p.Asn312Asn
FLC	CAGL0K12320g	5478.XP_448751.1	NC_006034.2:1202661	0	1202661	C	T	synonymous_variant	Val	248	Val	p.Val248Val
ITC	CAGL0K12320g	5478.XP_448751.1	NC_006034.2:1202661	0	1202661	C	T	synonymous_variant	Val	248	Val	p.Val248Val
CAS	CAGL0K01419g	5478.XP_448286.1	NC_006034.2:125174	0	125174	T	C	missense_variant	Glu	381	Lys	p.Glu381Lys
FLC	CAGL0K12694g	4932.YFL039C	NC_006034.2:1260154	0	1260154	G	C	missense_variant	Asp	275	Glu	p.Asp275Glu
ITC	CAGL0K12694g	4932.YFL039C	NC_006034.2:1260154	0	1260154	G	C	missense_variant	Asp	275	Glu	p.Asp275Glu
CAS	CAGL0K12782g	5478.XP_448772.1	NC_006034.2:1268455	0	1268455	A	G	synonymous_variant	Glu	54	Glu	p.Glu54Glu
FLC	CAGL0K13024g	5478.XP_448783.1	NC_006034.2:1299255	0	1299255	T	C	missense_variant	Ser	494	Phe	p.Ser494Phe
ITC	CAGL0K13024g	5478.XP_448783.1	NC_006034.2:1299255	0	1299255	T	C	missense_variant	Ser	494	Phe	p.Ser494Phe
CAS	CAGL0K00170g	5478.XP_002999576.1	NC_006034.2:14176	0	14176	A	G	missense_variant	Val	13	Ile	p.Val13Ile
ITC	CAGL0K00170g	5478.XP_002999576.1	NC_006034.2:15186	0	15186	A	G	synonymous_variant	Glu	349	Glu	p.Glu349Glu
ITC	CAGL0K00170g	5478.XP_002999576.1	NC_006034.2:15189	0	15189	T	C	synonymous_variant	Asp	350	Asp	p.Asp350Asp
ITC	CAGL0K00170g	5478.XP_002999576.1	NC_006034.2:15240	0	15240	G	A	synonymous_variant	Lys	367	Lys	p.Lys367Lys
ITC	CAGL0K00170g	5478.XP_002999576.1	NC_006034.2:15255	0	15255	G	A	synonymous_variant	Lys	372	Lys	p.Lys372Lys
ITC	CAGL0K00170g	5478.XP_002999576.1	NC_006034.2:15291	0	15291	A	G	synonymous_variant	Glu	384	Glu	p.Glu384Glu
ITC	CAGL0K00170g	5478.XP_002999576.1	NC_006034.2:15294	0	15294	T	C	synonymous_variant	Asp	385	Asp	p.Asp385Asp
FLC	CAGL0K00170g	5478.XP_002999576.1	NC_006034.2:15378	0	15378	ATCCTCCGTCAAGC	ATCAAGC	frameshift_variant				p.Lys416fs
CAS	CAGL0K00170g	5478.XP_002999576.1	NC_006034.2:15450	0	15450	G	C	synonymous_variant	Val	437	Val	p.Val437Val
CAS	CAGL0K00170g	5478.XP_002999576.1	NC_006034.2:15477	0	15477	T	C	synonymous_variant	Ser	446	Ser	p.Ser446Ser
CAS	CAGL0K00170g	5478.XP_002999576.1	NC_006034.2:15666	0	15666	T	C	synonymous_variant	Val	509	Val	p.Val509Val
CAS	CAGL0K00170g	5478.XP_002999576.1	NC_006034.2:15723	0	15723	T	C	synonymous_variant	Ser	528	Ser	p.Ser528Ser
CAS	CAGL0K00170g	5478.XP_002999576.1	NC_006034.2:15732	0	15732	T	A	synonymous_variant	Pro	531	Pro	p.Pro531Pro
CAS	CAGL0K00170g	5478.XP_002999576.1	NC_006034.2:15741	0	15741	G	A	synonymous_variant	Lys	534	Lys	p.Lys534Lys
CAS	CAGL0K00170g	5478.XP_002999576.1	NC_006034.2:15746	0	15746	C	T	missense_variant	Val	536	Ala	p.Val536Ala
CAS	CAGL0K00170g	5478.XP_002999576.1	NC_006034.2:15939	0	15939	CGTCAACCCATC	CGTCAACCCATCCTCTGTCAACCCATC	disruptive_inframe_deletion				p.Ser605_Ser609del
AMR	CAGL0K00170g	5478.XP_002999576.1	NC_006034.2:16152	0	16152	C	T	synonymous_variant	Ser	671	Ser	p.Ser671Ser
VRC	CAGL0K00170g	5478.XP_002999576.1	NC_006034.2:16152	0	16152	C	T	synonymous_variant	Ser	671	Ser	p.Ser671Ser
FLC	CAGL0K00170g	5478.XP_002999576.1	NC_006034.2:16176	0	16176	T	C	synonymous_variant	Asn	679	Asn	p.Asn679Asn
CAS	CAGL0K00170g	5478.XP_002999576.1	NC_006034.2:18153	0	18153	C	T	synonymous_variant	Ser	1338	Ser	p.Ser1338Ser
CAS	CAGL0K00170g	5478.XP_002999576.1	NC_006034.2:18169	0	18169	A	C	missense_variant	Pro	1344	Thr	p.Pro1344Thr
CAS	CAGL0K02145g	5478.XP_448318.1	NC_006034.2:191150	0	191150	A	C	missense_variant	Asn	89	Lys	p.Asn89Lys
CAS	CAGL0K02277g	5478.XP_448324.1	NC_006034.2:204011	0	204011	T	C	synonymous_variant	Leu	84	Leu	p.Leu84Leu
CAS	CAGL0K02299g	5478.XP_448325.1	NC_006034.2:207519	0	207519	A	G	missense_variant	Pro	87	Ser	p.Pro87Ser
CAS	CAGL0K02343g	5478.XP_448327.1	NC_006034.2:210286	0	210286	A	C	synonymous_variant	Pro	271	Pro	p.Pro271Pro
CAS	CAGL0K02695g	5478.XP_448342.1	NC_006034.2:245087	0	245087	A	G	stop_gained				p.Gln125*
FLC	CAGL0K02915g	5478.XP_448351.1	NC_006034.2:260784	0	260784	G	A	synonymous_variant	Gly	310	Gly	p.Gly310Gly
ITC	CAGL0K02915g	5478.XP_448351.1	NC_006034.2:260784	0	260784	G	A	synonymous_variant	Gly	310	Gly	p.Gly310Gly
CAS	CAGL0K03487g	5478.XP_448376.1	NC_006034.2:324211	0	324211	A	G	synonymous_variant	Ala	451	Ala	p.Ala451Ala
CAS	CAGL0K03531g	5478.XP_448378.1	NC_006034.2:329151	0	329151	C	T	missense_variant	Lys	112	Arg	p.Lys112Arg
FLC	CAGL0K00110g	5478.XP_448233.1	NC_006034.2:3374	0	3374	C	T	synonymous_variant	Leu	819	Leu	p.Leu819Leu
ITC	CAGL0K00110g	5478.XP_448233.1	NC_006034.2:3374	0	3374	C	T	synonymous_variant	Leu	819	Leu	p.Leu819Leu
FLC	CAGL0K00110g	5478.XP_448233.1	NC_006034.2:3480	0	3480	G	C	missense_variant	Gly	784	Ala	p.Gly784Ala
ITC	CAGL0K00110g	5478.XP_448233.1	NC_006034.2:3480	0	3480	G	C	missense_variant	Gly	784	Ala	p.Gly784Ala
FLC	CAGL0K00110g	5478.XP_448233.1	NC_006034.2:3526	0	3526	G	A	missense_variant	Tyr	769	His	p.Tyr769His
ITC	CAGL0K00110g	5478.XP_448233.1	NC_006034.2:3526	0	3526	G	A	missense_variant	Tyr	769	His	p.Tyr769His
MDR	CAGL0K00110g	5478.XP_448233.1	NC_006034.2:3542	0	3542	G	A	synonymous_variant	Thr	763	Thr	p.Thr763Thr
FLC	CAGL0K00110g	5478.XP_448233.1	NC_006034.2:3542	0	3542	G	A	synonymous_variant	Thr	763	Thr	p.Thr763Thr
ITC	CAGL0K00110g	5478.XP_448233.1	NC_006034.2:3542	0	3542	G	A	synonymous_variant	Thr	763	Thr	p.Thr763Thr
MDR	CAGL0K00110g	5478.XP_448233.1	NC_006034.2:3545	0	3545	G	A	synonymous_variant	Gly	762	Gly	p.Gly762Gly
POS	CAGL0K00110g	5478.XP_448233.1	NC_006034.2:3545	0	3545	G	A	synonymous_variant	Gly	762	Gly	p.Gly762Gly
FLC	CAGL0K00110g	5478.XP_448233.1	NC_006034.2:3556	0	3556	G	C	missense_variant	Val	759	Leu	p.Val759Leu
POS	CAGL0K00110g	5478.XP_448233.1	NC_006034.2:3556	0	3556	G	C	missense_variant	Val	759	Leu	p.Val759Leu
MDR	CAGL0K00110g	5478.XP_448233.1	NC_006034.2:3572	0	3572	G	A	synonymous_variant	Ile	753	Ile	p.Ile753Ile
FLC	CAGL0K00110g	5478.XP_448233.1	NC_006034.2:3572	0	3572	G	A	synonymous_variant	Ile	753	Ile	p.Ile753Ile
POS	CAGL0K00110g	5478.XP_448233.1	NC_006034.2:3572	0	3572	G	A	synonymous_variant	Ile	753	Ile	p.Ile753Ile
CAS	CAGL0K03861g	5478.XP_448393.1	NC_006034.2:361165	0	361165	T	C	synonymous_variant	Lys	218	Lys	p.Lys218Lys
FLC	CAGL0K00110g	5478.XP_448233.1	NC_006034.2:3638	0	3638	T	G	synonymous_variant	Thr	731	Thr	p.Thr731Thr
ITC	CAGL0K00110g	5478.XP_448233.1	NC_006034.2:3638	0	3638	T	G	synonymous_variant	Thr	731	Thr	p.Thr731Thr
FLC	CAGL0K00110g	5478.XP_448233.1	NC_006034.2:3669	0	3669	T	C	missense_variant	Asn	721	Ser	p.Asn721Ser
ITC	CAGL0K00110g	5478.XP_448233.1	NC_006034.2:3669	0	3669	T	C	missense_variant	Asn	721	Ser	p.Asn721Ser
FLC	CAGL0K00110g	5478.XP_448233.1	NC_006034.2:3701	0	3701	T	A	synonymous_variant	Ala	710	Ala	p.Ala710Ala
ITC	CAGL0K00110g	5478.XP_448233.1	NC_006034.2:3701	0	3701	T	A	synonymous_variant	Ala	710	Ala	p.Ala710Ala
FLC	CAGL0K00110g	5478.XP_448233.1	NC_006034.2:3704	0	3704	AGTAGTGGTTATAGTAGTTGGCTTGCCGTTGGAGTCGGT	AGT	conservative_inframe_insertion				p.Thr708_Thr709insThrAspSerAsnGlyLysProThrThrIleThrThr
ITC	CAGL0K00110g	5478.XP_448233.1	NC_006034.2:3704	0	3704	AGTAGTGGTTATAGTAGTTGGCTTGCCGTTGGAGTCGGT	AGT	conservative_inframe_insertion				p.Thr708_Thr709insThrAspSerAsnGlyLysProThrThrIleThrThr
FLC	CAGL0K00110g	5478.XP_448233.1	NC_006034.2:3713	0	3713	T	A	synonymous_variant	Ile	706	Ile	p.Ile706Ile
ITC	CAGL0K00110g	5478.XP_448233.1	NC_006034.2:3713	0	3713	T	A	synonymous_variant	Ile	706	Ile	p.Ile706Ile
FLC	CAGL0K00110g	5478.XP_448233.1	NC_006034.2:3744	0	3744	C	A	missense_variant	Val	696	Gly	p.Val696Gly
ITC	CAGL0K00110g	5478.XP_448233.1	NC_006034.2:3744	0	3744	C	A	missense_variant	Val	696	Gly	p.Val696Gly
CAS	CAGL0K04037g	5478.XP_448401.1	NC_006034.2:375361	0	375361	C	T	missense_variant	Ser	663	Pro	p.Ser663Pro
FLC	CAGL0K00110g	5478.XP_448233.1	NC_006034.2:3755	0	3755	C	G	synonymous_variant	Thr	692	Thr	p.Thr692Thr
ITC	CAGL0K00110g	5478.XP_448233.1	NC_006034.2:3755	0	3755	C	G	synonymous_variant	Thr	692	Thr	p.Thr692Thr
FLC	CAGL0K00110g	5478.XP_448233.1	NC_006034.2:3758	0	3758	G	A	synonymous_variant	Val	691	Val	p.Val691Val
ITC	CAGL0K00110g	5478.XP_448233.1	NC_006034.2:3758	0	3758	G	A	synonymous_variant	Val	691	Val	p.Val691Val
FLC	CAGL0K00110g	5478.XP_448233.1	NC_006034.2:3761	0	3761	A	T	synonymous_variant	Val	690	Val	p.Val690Val
ITC	CAGL0K00110g	5478.XP_448233.1	NC_006034.2:3761	0	3761	A	T	synonymous_variant	Val	690	Val	p.Val690Val
FLC	CAGL0K00110g	5478.XP_448233.1	NC_006034.2:3764	0	3764	T	A	synonymous_variant	Thr	689	Thr	p.Thr689Thr
ITC	CAGL0K00110g	5478.XP_448233.1	NC_006034.2:3764	0	3764	T	A	synonymous_variant	Thr	689	Thr	p.Thr689Thr
FLC	CAGL0K00110g	5478.XP_448233.1	NC_006034.2:3787	0	3787	A	C	missense_variant	Ala	682	Ser	p.Ala682Ser
ITC	CAGL0K00110g	5478.XP_448233.1	NC_006034.2:3787	0	3787	A	C	missense_variant	Ala	682	Ser	p.Ala682Ser
FLC	CAGL0K00110g	5478.XP_448233.1	NC_006034.2:3793	0	3793	C	G	missense_variant	Leu	680	Val	p.Leu680Val
ITC	CAGL0K00110g	5478.XP_448233.1	NC_006034.2:3793	0	3793	C	G	missense_variant	Leu	680	Val	p.Leu680Val
FLC	CAGL0K00110g	5478.XP_448233.1	NC_006034.2:3815	0	3815	G	A	synonymous_variant	Val	672	Val	p.Val672Val
ITC	CAGL0K00110g	5478.XP_448233.1	NC_006034.2:3815	0	3815	G	A	synonymous_variant	Val	672	Val	p.Val672Val
FLC	CAGL0K00110g	5478.XP_448233.1	NC_006034.2:3817	0	3817	T	C	missense_variant	Val	672	Ile	p.Val672Ile
ITC	CAGL0K00110g	5478.XP_448233.1	NC_006034.2:3817	0	3817	T	C	missense_variant	Val	672	Ile	p.Val672Ile
CAS	CAGL0K00110g	5478.XP_448233.1	NC_006034.2:3818	0	3818	T	A	synonymous_variant	Thr	671	Thr	p.Thr671Thr
FLC	CAGL0K00110g	5478.XP_448233.1	NC_006034.2:3821	0	3821	G	T	synonymous_variant	Thr	670	Thr	p.Thr670Thr
ITC	CAGL0K00110g	5478.XP_448233.1	NC_006034.2:3821	0	3821	G	T	synonymous_variant	Thr	670	Thr	p.Thr670Thr
CAS	CAGL0K00110g	5478.XP_448233.1	NC_006034.2:3830	0	3830	G	A	synonymous_variant	Gly	667	Gly	p.Gly667Gly
CAS	CAGL0K00110g	5478.XP_448233.1	NC_006034.2:3834	0	3834	T	A	missense_variant	Ile	666	Lys	p.Ile666Lys
CAS	CAGL0K00110g	5478.XP_448233.1	NC_006034.2:3835	0	3835	C	T	missense_variant	Ile	666	Val	p.Ile666Val
CAS	CAGL0K00110g	5478.XP_448233.1	NC_006034.2:3839	0	3839	G	A	synonymous_variant	Asp	664	Asp	p.Asp664Asp
FLC	CAGL0K00110g	5478.XP_448233.1	NC_006034.2:3842	0	3842	G	T	missense_variant	Lys	663	Asn	p.Lys663Asn
ITC	CAGL0K00110g	5478.XP_448233.1	NC_006034.2:3842	0	3842	G	T	missense_variant	Lys	663	Asn	p.Lys663Asn
FLC	CAGL0K00110g	5478.XP_448233.1	NC_006034.2:3843	0	3843	G	T	missense_variant	Lys	663	Thr	p.Lys663Thr
ITC	CAGL0K00110g	5478.XP_448233.1	NC_006034.2:3843	0	3843	G	T	missense_variant	Lys	663	Thr	p.Lys663Thr
CAS	CAGL0K04213g	5478.XP_448408.1	NC_006034.2:389316	0	389316	T	A	synonymous_variant	Ser	187	Ser	p.Ser187Ser
FLC	CAGL0K00110g	5478.XP_448233.1	NC_006034.2:4010	0	4010	A	C	missense_variant	Lys	607	Asn	p.Lys607Asn
ITC	CAGL0K00110g	5478.XP_448233.1	NC_006034.2:4010	0	4010	A	C	missense_variant	Lys	607	Asn	p.Lys607Asn
CAS	CAGL0K00110g	5478.XP_448233.1	NC_006034.2:4096	0	4096	C	T	missense_variant	Asn	579	Asp	p.Asn579Asp
MDR	CAGL0K00110g	5478.XP_448233.1	NC_006034.2:4096	0	4096	C	T	missense_variant	Asn	579	Asp	p.Asn579Asp
CAS	CAGL0K00110g	5478.XP_448233.1	NC_006034.2:4099	0	4099	C	T	missense_variant	Thr	578	Ala	p.Thr578Ala
MDR	CAGL0K00110g	5478.XP_448233.1	NC_006034.2:4099	0	4099	C	T	missense_variant	Thr	578	Ala	p.Thr578Ala
CAS	CAGL0K00110g	5478.XP_448233.1	NC_006034.2:4112	0	4112	T	A	synonymous_variant	Pro	573	Pro	p.Pro573Pro
MDR	CAGL0K00110g	5478.XP_448233.1	NC_006034.2:4112	0	4112	T	A	synonymous_variant	Pro	573	Pro	p.Pro573Pro
ITC	CAGL0K00110g	5478.XP_448233.1	NC_006034.2:4112	0	4112	T	A	synonymous_variant	Pro	573	Pro	p.Pro573Pro
POS	CAGL0K00110g	5478.XP_448233.1	NC_006034.2:4112	0	4112	T	A	synonymous_variant	Pro	573	Pro	p.Pro573Pro
CAS	CAGL0K00110g	5478.XP_448233.1	NC_006034.2:4117	0	4117	C	A	missense_variant	Ser	572	Ala	p.Ser572Ala
MDR	CAGL0K00110g	5478.XP_448233.1	NC_006034.2:4117	0	4117	C	A	missense_variant	Ser	572	Ala	p.Ser572Ala
ITC	CAGL0K00110g	5478.XP_448233.1	NC_006034.2:4117	0	4117	C	A	missense_variant	Ser	572	Ala	p.Ser572Ala
POS	CAGL0K00110g	5478.XP_448233.1	NC_006034.2:4117	0	4117	C	A	missense_variant	Ser	572	Ala	p.Ser572Ala
FLC	CAGL0K00110g	5478.XP_448233.1	NC_006034.2:4124	0	4124	G	A	synonymous_variant	Thr	569	Thr	p.Thr569Thr
ITC	CAGL0K00110g	5478.XP_448233.1	NC_006034.2:4124	0	4124	G	A	synonymous_variant	Thr	569	Thr	p.Thr569Thr
FLC	CAGL0K00110g	5478.XP_448233.1	NC_006034.2:4127	0	4127	G	A	synonymous_variant	Asn	568	Asn	p.Asn568Asn
ITC	CAGL0K00110g	5478.XP_448233.1	NC_006034.2:4127	0	4127	G	A	synonymous_variant	Asn	568	Asn	p.Asn568Asn
FLC	CAGL0K00110g	5478.XP_448233.1	NC_006034.2:4128	0	4128	G	T	missense_variant	Asn	568	Thr	p.Asn568Thr
ITC	CAGL0K00110g	5478.XP_448233.1	NC_006034.2:4128	0	4128	G	T	missense_variant	Asn	568	Thr	p.Asn568Thr
FLC	CAGL0K00110g	5478.XP_448233.1	NC_006034.2:4131	0	4131	A	G	missense_variant	Ala	567	Val	p.Ala567Val
ITC	CAGL0K00110g	5478.XP_448233.1	NC_006034.2:4131	0	4131	A	G	missense_variant	Ala	567	Val	p.Ala567Val
FLC	CAGL0K00110g	5478.XP_448233.1	NC_006034.2:4144	0	4144	G	C	missense_variant	Glu	563	Gln	p.Glu563Gln
ITC	CAGL0K00110g	5478.XP_448233.1	NC_006034.2:4144	0	4144	G	C	missense_variant	Glu	563	Gln	p.Glu563Gln
CAS	CAGL0K04389g	5478.XP_448416.1	NC_006034.2:418089	0	418089	G	A	synonymous_variant	Glu	817	Glu	p.Glu817Glu
FLC	CAGL0K00110g	5478.XP_448233.1	NC_006034.2:4188	0	4188	T	C	missense_variant	Ser	548	Asn	p.Ser548Asn
ITC	CAGL0K00110g	5478.XP_448233.1	NC_006034.2:4188	0	4188	T	C	missense_variant	Ser	548	Asn	p.Ser548Asn
FLC	CAGL0K00110g	5478.XP_448233.1	NC_006034.2:4190	0	4190	G	C	missense_variant	Gln	547	His	p.Gln547His
ITC	CAGL0K00110g	5478.XP_448233.1	NC_006034.2:4190	0	4190	G	C	missense_variant	Gln	547	His	p.Gln547His
FLC	CAGL0K00110g	5478.XP_448233.1	NC_006034.2:4220	0	4220	T	A	synonymous_variant	Thr	537	Thr	p.Thr537Thr
ITC	CAGL0K00110g	5478.XP_448233.1	NC_006034.2:4220	0	4220	T	A	synonymous_variant	Thr	537	Thr	p.Thr537Thr
FLC	CAGL0K00110g	5478.XP_448233.1	NC_006034.2:4245	0	4245	T	G	missense_variant	Ser	529	Tyr	p.Ser529Tyr
ITC	CAGL0K00110g	5478.XP_448233.1	NC_006034.2:4245	0	4245	T	G	missense_variant	Ser	529	Tyr	p.Ser529Tyr
FLC	CAGL0K00110g	5478.XP_448233.1	NC_006034.2:4246	0	4246	T	A	missense_variant	Ser	529	Thr	p.Ser529Thr
ITC	CAGL0K00110g	5478.XP_448233.1	NC_006034.2:4246	0	4246	T	A	missense_variant	Ser	529	Thr	p.Ser529Thr
FLC	CAGL0K00110g	5478.XP_448233.1	NC_006034.2:4277	0	4277	G	A	synonymous_variant	Asn	518	Asn	p.Asn518Asn
ITC	CAGL0K00110g	5478.XP_448233.1	NC_006034.2:4277	0	4277	G	A	synonymous_variant	Asn	518	Asn	p.Asn518Asn
FLC	CAGL0K00110g	5478.XP_448233.1	NC_006034.2:4280	0	4280	G	A	synonymous_variant	Ser	517	Ser	p.Ser517Ser
ITC	CAGL0K00110g	5478.XP_448233.1	NC_006034.2:4280	0	4280	G	A	synonymous_variant	Ser	517	Ser	p.Ser517Ser
FLC	CAGL0K00110g	5478.XP_448233.1	NC_006034.2:4302	0	4302	G	A	missense_variant	Val	510	Ala	p.Val510Ala
ITC	CAGL0K00110g	5478.XP_448233.1	NC_006034.2:4302	0	4302	G	A	missense_variant	Val	510	Ala	p.Val510Ala
FLC	CAGL0K00110g	5478.XP_448233.1	NC_006034.2:4324	0	4324	A	G	missense_variant	His	503	Tyr	p.His503Tyr
ITC	CAGL0K00110g	5478.XP_448233.1	NC_006034.2:4324	0	4324	A	G	missense_variant	His	503	Tyr	p.His503Tyr
FLC	CAGL0K04565g	5478.XP_448424.1	NC_006034.2:433684	0	433684	G	A	missense_variant	Ile	306	Thr	p.Ile306Thr
ITC	CAGL0K04565g	5478.XP_448424.1	NC_006034.2:433684	0	433684	G	A	missense_variant	Ile	306	Thr	p.Ile306Thr
FLC	CAGL0K00110g	5478.XP_448233.1	NC_006034.2:4340	0	4340	G	T	synonymous_variant	Thr	497	Thr	p.Thr497Thr
ITC	CAGL0K00110g	5478.XP_448233.1	NC_006034.2:4340	0	4340	G	T	synonymous_variant	Thr	497	Thr	p.Thr497Thr
FLC	CAGL0K00110g	5478.XP_448233.1	NC_006034.2:4341	0	4341	C	G	missense_variant	Thr	497	Arg	p.Thr497Arg
ITC	CAGL0K00110g	5478.XP_448233.1	NC_006034.2:4341	0	4341	C	G	missense_variant	Thr	497	Arg	p.Thr497Arg
FLC	CAGL0K00110g	5478.XP_448233.1	NC_006034.2:4518	0	4518	T	C	missense_variant	Arg	438	Lys	p.Arg438Lys
CAS	CAGL0K00110g	5478.XP_448233.1	NC_006034.2:4760	0	4760	C	T	synonymous_variant	Ser	357	Ser	p.Ser357Ser
CAS	CAGL0K04917g	5478.XP_448440.1	NC_006034.2:477625	0	477625	T	A	missense_variant	Leu	498	Gln	p.Leu498Gln
FLC	CAGL0K05093g	5478.XP_448448.1	NC_006034.2:495984	0	495984	T	G	missense_variant	Val	134	Leu	p.Val134Leu
ITC	CAGL0K05093g	5478.XP_448448.1	NC_006034.2:495984	0	495984	T	G	missense_variant	Val	134	Leu	p.Val134Leu
CAS	CAGL0K00110g	5478.XP_448233.1	NC_006034.2:5076	0	5076	C	T	missense_variant	Tyr	252	Cys	p.Tyr252Cys
CAS	CAGL0K05511g	5478.XP_448465.1	NC_006034.2:540095	0	540095	G	A	missense_variant	Phe	678	Ser	p.Phe678Ser
FLC	CAGL0K05555g	5478.XP_448467.1	NC_006034.2:543609	0	543609	G	C	missense_variant	Thr	2	Ser	p.Thr2Ser
ITC	CAGL0K05555g	5478.XP_448467.1	NC_006034.2:543609	0	543609	G	C	missense_variant	Thr	2	Ser	p.Thr2Ser
FLC	CAGL0K05643g	5478.XP_448471.1	NC_006034.2:551843	0	551843	A	T	missense_variant	Asp	274	Glu	p.Asp274Glu
ITC	CAGL0K05643g	5478.XP_448471.1	NC_006034.2:551843	0	551843	A	T	missense_variant	Asp	274	Glu	p.Asp274Glu
CAS	CAGL0K05709g	5478.XP_448474.1	NC_006034.2:557336	0	557336	A	G	missense_variant	Pro	903	Leu	p.Pro903Leu
FLC	CAGL0K05841g	5478.XP_448480.1	NC_006034.2:574409	0	574409	T	G	missense_variant	Lys	422	Asn	p.Lys422Asn
ITC	CAGL0K05841g	5478.XP_448480.1	NC_006034.2:574409	0	574409	T	G	missense_variant	Lys	422	Asn	p.Lys422Asn
FLC	CAGL0K06033g	5478.XP_002999579.1	NC_006034.2:588485	0	588485	C	T	missense_variant	Lys	17	Arg	p.Lys17Arg
ITC	CAGL0K06033g	5478.XP_002999579.1	NC_006034.2:588485	0	588485	C	T	missense_variant	Lys	17	Arg	p.Lys17Arg
FLC	CAGL0K06479g	5478.XP_448505.1	NC_006034.2:637348	0	637348	C	T	missense_variant	Ile	75	Thr	p.Ile75Thr
ITC	CAGL0K06479g	5478.XP_448505.1	NC_006034.2:637348	0	637348	C	T	missense_variant	Ile	75	Thr	p.Ile75Thr
CAS	CAGL0K06831g	5478.XP_448520.1	NC_006034.2:667266	0	667266	A	T	synonymous_variant	Pro	104	Pro	p.Pro104Pro
CAS	CAGL0K06875g	5478.XP_448522.1	NC_006034.2:671925	0	671925	A	T	missense_variant	Asp	7	Val	p.Asp7Val
FLC	CAGL0K06985g	5478.XP_448527.1	NC_006034.2:682475	0	682475	A	C	missense_variant	His	178	Asn	p.His178Asn
ITC	CAGL0K06985g	5478.XP_448527.1	NC_006034.2:682475	0	682475	A	C	missense_variant	His	178	Asn	p.His178Asn
CAS	CAGL0K07271g	5478.XP_448538.1	NC_006034.2:712643	0	712643	C	T	missense_variant	His	661	Arg	p.His661Arg
ITC	CAGL0K07337g	5478.XP_448541.1	NC_006034.2:725116	0	725116	T	G	missense_variant	Leu	48	Phe	p.Leu48Phe
CAS	CAGL0K07392g	5478.XP_448542.1	NC_006034.2:731638	0	731638	C	T	synonymous_variant	Ser	187	Ser	p.Ser187Ser
CAS	CAGL0K07590g	5478.XP_448551.1	NC_006034.2:749576	0	749576	C	G	synonymous_variant	Gly	132	Gly	p.Gly132Gly
CAS	CAGL0K08096g	5478.XP_448573.1	NC_006034.2:804727	0	804727	T	C	synonymous_variant	Ser	401	Ser	p.Ser401Ser
CAS	CAGL0K08250g	5478.XP_448580.1	NC_006034.2:821725	0	821725	C	A	synonymous_variant	Ser	61	Ser	p.Ser61Ser
CAS	CAGL0K08294g	5478.XP_448582.1	NC_006034.2:826839	0	826839	T	C	missense_variant	Gly	3579	Arg	p.Gly3579Arg
CAS	CAGL0K08580g	5478.XP_448594.1	NC_006034.2:866587	0	866587	G	A	missense_variant	Val	82	Ala	p.Val82Ala
CAS	CAGL0K08624g	5478.XP_448596.1	NC_006034.2:870177	0	870177	T	A	synonymous_variant	Thr	68	Thr	p.Thr68Thr
CAS	CAGL0K08756g	5478.XP_448602.1	NC_006034.2:882335	0	882335	C	T	missense_variant	Phe	130	Ser	p.Phe130Ser
CAS	CAGL0K08910g	5478.XP_448608.1	NC_006034.2:894313	0	894313	A	T	stop_gained				p.Leu436*
CAS	CAGL0K09284g	5478.XP_448623.1	NC_006034.2:916348	0	916348	A	T	missense_variant	Leu	195	Ile	p.Leu195Ile
FLC	CAGL0K09328g	5478.XP_448625.1	NC_006034.2:921914	0	921914	G	A	synonymous_variant	Ile	64	Ile	p.Ile64Ile
ITC	CAGL0K09328g	5478.XP_448625.1	NC_006034.2:921914	0	921914	G	A	synonymous_variant	Ile	64	Ile	p.Ile64Ile
CAS	CAGL0K09438g	5478.XP_448630.1	NC_006034.2:932866	0	932866	A	T	synonymous_variant	Ser	657	Ser	p.Ser657Ser
CAS	CAGL0K09438g	5478.XP_448630.1	NC_006034.2:933155	0	933155	C	T	missense_variant	Glu	561	Gly	p.Glu561Gly
CAS	CAGL0K09746g	5478.XP_448642.1	NC_006034.2:954888	0	954888	A	G	stop_gained				p.Arg80*
CAS	CAGL0K10076g	5478.XP_448657.1	NC_006034.2:986691	0	986691	G	C	missense_variant	Arg	204	Thr	p.Arg204Thr
ITC	CAGL0K10076g	5478.XP_448657.1	NC_006034.2:986691	0	986691	G	C	missense_variant	Arg	204	Thr	p.Arg204Thr
CAS	CAGL0K10076g	5478.XP_448657.1	NC_006034.2:986727	0	986727	A	T	missense_variant	Asp	192	Val	p.Asp192Val
ITC	CAGL0K10076g	5478.XP_448657.1	NC_006034.2:986727	0	986727	A	T	missense_variant	Asp	192	Val	p.Asp192Val
CAS	CAGL0K10076g	5478.XP_448657.1	NC_006034.2:986729	0	986729	A	G	synonymous_variant	Asp	191	Asp	p.Asp191Asp
ITC	CAGL0K10076g	5478.XP_448657.1	NC_006034.2:986729	0	986729	A	G	synonymous_variant	Asp	191	Asp	p.Asp191Asp
CAS	CAGL0K10076g	5478.XP_448657.1	NC_006034.2:986732	0	986732	A	T	missense_variant	Glu	190	Asp	p.Glu190Asp
ITC	CAGL0K10076g	5478.XP_448657.1	NC_006034.2:986732	0	986732	A	T	missense_variant	Glu	190	Asp	p.Glu190Asp
FLC	CAGL0K00979g	5478.XP_448267.1	NC_006034.2:99878	0	99878	C	A	synonymous_variant	Pro	150	Pro	p.Pro150Pro
ITC	CAGL0K00979g	5478.XP_448267.1	NC_006034.2:99878	0	99878	C	A	synonymous_variant	Pro	150	Pro	p.Pro150Pro
CAS	CAGL0L09603g	5478.XP_449189.1	NC_006035.2:1032409	0	1032409	C	A	missense_variant	Lys	223	Thr	p.Lys223Thr
AMR	CAGL0L09735g	5478.XP_449195.1	NC_006035.2:1047157	0	1047157	C	T	synonymous_variant	Ser	167	Ser	p.Ser167Ser
VRC	CAGL0L09735g	5478.XP_449195.1	NC_006035.2:1047157	0	1047157	C	T	synonymous_variant	Ser	167	Ser	p.Ser167Ser
CAS	CAGL0L09889g	5478.XP_449202.1	NC_006035.2:1058871	0	1058871	C	T	synonymous_variant	Val	370	Val	p.Val370Val
VRC	CAGL0L09911g	5478.XP_449203.2	NC_006035.2:1064719	0	1064719	T	C	synonymous_variant	Asn	126	Asn	p.Asn126Asn
VRC	CAGL0L09911g	5478.XP_449203.2	NC_006035.2:1065727	0	1065727	A	G	synonymous_variant	Leu	462	Leu	p.Leu462Leu
CAS	CAGL0L10092g	5478.XP_002999597.1	NC_006035.2:1087790	0	1087790	A	G	missense_variant	Val	1116	Ile	p.Val1116Ile
CAS	CAGL0L10142g	5478.XP_449209.1	NC_006035.2:1093098	0	1093098	T	G	missense_variant	Pro	296	Thr	p.Pro296Thr
CAS	CAGL0L10142g	5478.XP_449209.1	NC_006035.2:1093343	0	1093343	G	A	missense_variant	Phe	214	Ser	p.Phe214Ser
FLC	CAGL0L10450g	5478.XP_449221.1	NC_006035.2:1118023	0	1118023	G	C	missense_variant	Ser	530	Thr	p.Ser530Thr
ITC	CAGL0L10450g	5478.XP_449221.1	NC_006035.2:1118023	0	1118023	G	C	missense_variant	Ser	530	Thr	p.Ser530Thr
FLC	CAGL0L10494g	5478.XP_449223.1	NC_006035.2:1123592	0	1123592	A	G	missense_variant	Ser	203	Phe	p.Ser203Phe
ITC	CAGL0L10494g	5478.XP_449223.1	NC_006035.2:1123592	0	1123592	A	G	missense_variant	Ser	203	Phe	p.Ser203Phe
CAS	CAGL0L10648g	5478.XP_449230.1	NC_006035.2:1140799	0	1140799	A	G	synonymous_variant	Thr	424	Thr	p.Thr424Thr
CAS	CAGL0L10736g	5478.XP_449234.1	NC_006035.2:1146279	0	1146279	G	C	missense_variant	Arg	97	Ser	p.Arg97Ser
CAS	CAGL0L10956g	5478.XP_449244.1	NC_006035.2:1171738	0	1171738	C	T	missense_variant	Asn	663	Asp	p.Asn663Asp
FLC	CAGL0L11000g	5478.XP_449246.1	NC_006035.2:1176804	0	1176804	G	A	missense_variant	Tyr	194	Cys	p.Tyr194Cys
ITC	CAGL0L11000g	5478.XP_449246.1	NC_006035.2:1176804	0	1176804	G	A	missense_variant	Tyr	194	Cys	p.Tyr194Cys
FLC	CAGL0L11330g	5478.XP_449261.1	NC_006035.2:1207003	0	1207003	A	T	missense_variant	Leu	426	Phe	p.Leu426Phe
ITC	CAGL0L11330g	5478.XP_449261.1	NC_006035.2:1207003	0	1207003	A	T	missense_variant	Leu	426	Phe	p.Leu426Phe
FLC	CAGL0L11616g	5478.XP_449273.1	NC_006035.2:1241206	0	1241206	T	A	missense_variant	Cys	418	Ser	p.Cys418Ser
ITC	CAGL0L11616g	5478.XP_449273.1	NC_006035.2:1241206	0	1241206	T	A	missense_variant	Cys	418	Ser	p.Cys418Ser
CAS	CAGL0L11704g	5478.XP_449276.1	NC_006035.2:1251437	0	1251437	A	G	missense_variant	Ser	96	Phe	p.Ser96Phe
CAS	CAGL0L11726g	5478.XP_449277.1	NC_006035.2:1253571	0	1253571	C	T	synonymous_variant	Val	363	Val	p.Val363Val
CAS	CAGL0L12188g	5478.XP_449298.1	NC_006035.2:1313442	0	1313442	C	T	synonymous_variant	Val	825	Val	p.Val825Val
CAS	CAGL0L12210g	5478.XP_449299.1	NC_006035.2:1316682	0	1316682	T	C	missense_variant	Ser	2510	Asn	p.Ser2510Asn
FLC	CAGL0L12210g	5478.XP_449299.1	NC_006035.2:1318127	0	1318127	A	G	synonymous_variant	Asp	2028	Asp	p.Asp2028Asp
ITC	CAGL0L12210g	5478.XP_449299.1	NC_006035.2:1318127	0	1318127	A	G	synonymous_variant	Asp	2028	Asp	p.Asp2028Asp
CAS	CAGL0L12892g	5478.XP_449329.1	NC_006035.2:1378306	0	1378306	G	T	missense_variant	Cys	174	Gly	p.Cys174Gly
FLC	CAGL0L12936g	5478.XP_449331.1	NC_006035.2:1382631	0	1382631	A	G	synonymous_variant	Leu	3	Leu	p.Leu3Leu
ITC	CAGL0L12936g	5478.XP_449331.1	NC_006035.2:1382631	0	1382631	A	G	synonymous_variant	Leu	3	Leu	p.Leu3Leu
FLC	CAGL0L13222g	5478.XP_449344.1	NC_006035.2:1414373	0	1414373	G	C	synonymous_variant	Ser	195	Ser	p.Ser195Ser
ITC	CAGL0L13222g	5478.XP_449344.1	NC_006035.2:1414373	0	1414373	G	C	synonymous_variant	Ser	195	Ser	p.Ser195Ser
FLC	CAGL0L13222g	5478.XP_449344.1	NC_006035.2:1414400	0	1414400	G	T	synonymous_variant	Thr	204	Thr	p.Thr204Thr
ITC	CAGL0L13222g	5478.XP_449344.1	NC_006035.2:1414400	0	1414400	G	T	synonymous_variant	Thr	204	Thr	p.Thr204Thr
CAS	CAGL0L13354g	5478.XP_449349.1	NC_006035.2:1439946	0	1439946	A	G	synonymous_variant	Ile	458	Ile	p.Ile458Ile
CAS	CAGL0L13354g	5478.XP_449349.1	NC_006035.2:1439955	0	1439955	C	T	synonymous_variant	Leu	455	Leu	p.Leu455Leu
CAS	CAGL0L01507g	5478.XP_448838.1	NC_006035.2:168236	0	168236	T	C	missense_variant	Ser	343	Phe	p.Ser343Phe
CAS	CAGL0L00227g	5478.XP_002999585.1	NC_006035.2:18210	0	18210	A	G	synonymous_variant	Ala	3109	Ala	p.Ala3109Ala
FLC	CAGL0L01749g	5478.XP_448846.1	NC_006035.2:187667	0	187667	C	T	synonymous_variant	Gly	440	Gly	p.Gly440Gly
ITC	CAGL0L01749g	5478.XP_448846.1	NC_006035.2:187667	0	187667	C	T	synonymous_variant	Gly	440	Gly	p.Gly440Gly
CAS	CAGL0L00227g	5478.XP_002999585.1	NC_006035.2:19473	0	19473	G	A	synonymous_variant	Asn	2688	Asn	p.Asn2688Asn
CAS	CAGL0L00227g	5478.XP_002999585.1	NC_006035.2:19531	0	19531	G	C	missense_variant	Gly	2669	Ala	p.Gly2669Ala
CAS	CAGL0L00227g	5478.XP_002999585.1	NC_006035.2:19650	0	19650	A	G	synonymous_variant	Gly	2629	Gly	p.Gly2629Gly
CAS	CAGL0L00227g	5478.XP_002999585.1	NC_006035.2:19665	0	19665	T	A	synonymous_variant	Ser	2624	Ser	p.Ser2624Ser
CAS	CAGL0L00227g	5478.XP_002999585.1	NC_006035.2:19668	0	19668	A	G	synonymous_variant	Gly	2623	Gly	p.Gly2623Gly
CAS	CAGL0L00227g	5478.XP_002999585.1	NC_006035.2:19678	0	19678	G	C	missense_variant	Ser	2620	Thr	p.Ser2620Thr
CAS	CAGL0L00227g	5478.XP_002999585.1	NC_006035.2:19818	0	19818	A	G	synonymous_variant	Gly	2573	Gly	p.Gly2573Gly
CAS	CAGL0L00227g	5478.XP_002999585.1	NC_006035.2:19821	0	19821	A	T	synonymous_variant	Ser	2572	Ser	p.Ser2572Ser
CAS	CAGL0L01903g	5478.XP_448852.1	NC_006035.2:224309	0	224309	T	C	stop_gained				p.Gln1204*
CAS	CAGL0L02057g	5478.XP_448859.1	NC_006035.2:244638	0	244638	C	G	missense_variant	Glu	384	Gln	p.Glu384Gln
CAS	CAGL0L02057g	5478.XP_448859.1	NC_006035.2:244659	0	244659	C	G	missense_variant	Asp	391	His	p.Asp391His
CAS	CAGL0L02453g	5478.XP_448877.1	NC_006035.2:279504	0	279504	C	G	missense_variant	Gln	341	Glu	p.Gln341Glu
FLC	CAGL0L02629g	5478.XP_448885.1	NC_006035.2:309908	0	309908	G	A	synonymous_variant	Cys	600	Cys	p.Cys600Cys
ITC	CAGL0L02629g	5478.XP_448885.1	NC_006035.2:309908	0	309908	G	A	synonymous_variant	Cys	600	Cys	p.Cys600Cys
CAS	CAGL0L02893g	5478.XP_448897.1	NC_006035.2:341741	0	341741	G	A	synonymous_variant	Glu	474	Glu	p.Glu474Glu
FLC	CAGL0L02937g	5478.XP_448899.1	NC_006035.2:345628	0	345628	A	G	missense_variant	Thr	57	Ile	p.Thr57Ile
ITC	CAGL0L02937g	5478.XP_448899.1	NC_006035.2:345628	0	345628	A	G	missense_variant	Thr	57	Ile	p.Thr57Ile
CAS	CAGL0L03201g	5478.XP_448911.1	NC_006035.2:369191	0	369191	T	G	synonymous_variant	Ala	447	Ala	p.Ala447Ala
CAS	CAGL0L03454g	5478.XP_448923.1	NC_006035.2:393782	0	393782	A	T	missense_variant	Ile	1029	Phe	p.Ile1029Phe
CAS	CAGL0L03454g	5478.XP_448923.1	NC_006035.2:394120	0	394120	A	G	missense_variant	Ser	916	Leu	p.Ser916Leu
CAS	CAGL0L03498g	5478.XP_448925.1	NC_006035.2:401806	0	401806	C	A	missense_variant	Ile	473	Leu	p.Ile473Leu
FLC	CAGL0L03520g	5478.XP_448926.1	NC_006035.2:405390	0	405390	T	G	missense_variant	Thr	685	Lys	p.Thr685Lys
ITC	CAGL0L03520g	5478.XP_448926.1	NC_006035.2:405390	0	405390	T	G	missense_variant	Thr	685	Lys	p.Thr685Lys
CAS	CAGL0L03608g	5478.XP_448930.1	NC_006035.2:414403	0	414403	G	T	missense_variant	Lys	814	Thr	p.Lys814Thr
FLC	CAGL0L03608g	5478.XP_448930.1	NC_006035.2:416489	0	416489	G	A	missense_variant	Ser	119	Pro	p.Ser119Pro
ITC	CAGL0L03608g	5478.XP_448930.1	NC_006035.2:416489	0	416489	G	A	missense_variant	Ser	119	Pro	p.Ser119Pro
CAS	CAGL0L03806g	5478.XP_448939.1	NC_006035.2:441028	0	441028	G	A	missense_variant	Gln	215	Arg	p.Gln215Arg
FLC	CAGL0L04136g	5478.XP_448954.1	NC_006035.2:485514	0	485514	T	G	missense_variant	Thr	600	Lys	p.Thr600Lys
ITC	CAGL0L04136g	5478.XP_448954.1	NC_006035.2:485514	0	485514	T	G	missense_variant	Thr	600	Lys	p.Thr600Lys
CAS	CAGL0L00157g	5478.XP_002999584.1	NC_006035.2:5008	0	5008	A	T	missense_variant	Gln	308	His	p.Gln308His
CAS	CAGL0L00157g	5478.XP_002999584.1	NC_006035.2:5015	0	5015	A	G	missense_variant	Ala	306	Val	p.Ala306Val
CAS	CAGL0L00157g	5478.XP_002999584.1	NC_006035.2:5057	0	5057	T	C	missense_variant	Gly	292	Asp	p.Gly292Asp
CAS	CAGL0L04356g	5478.XP_448964.1	NC_006035.2:507825	0	507825	A	C	missense_variant	Gln	12	Lys	p.Gln12Lys
CAS	CAGL0L00157g	5478.XP_002999584.1	NC_006035.2:5079	0	5079	T	A	missense_variant	Leu	285	Ile	p.Leu285Ile
CAS	CAGL0L00157g	5478.XP_002999584.1	NC_006035.2:5090	0	5090	G	A	missense_variant	Leu	281	Pro	p.Leu281Pro
FLC	CAGL0L04400g	5478.XP_448966.1	NC_006035.2:514793	0	514793	C	T	missense_variant	Ile	644	Val	p.Ile644Val
ITC	CAGL0L04400g	5478.XP_448966.1	NC_006035.2:514793	0	514793	C	T	missense_variant	Ile	644	Val	p.Ile644Val
CAS	CAGL0L04532g	5478.XP_448972.1	NC_006035.2:525024	0	525024	C	T	missense_variant	Tyr	313	His	p.Tyr313His
CAS	CAGL0L04576g	5478.XP_448974.1	NC_006035.2:530578	0	530578	T	A	missense_variant	Asp	541	Val	p.Asp541Val
CAS	CAGL0L04576g	5478.XP_448974.1	NC_006035.2:531492	0	531492	AACTACTACTAC	AACTAC	conservative_inframe_insertion				p.Tyr847_Asn848insTyrTyr
CAS	CAGL0L04730g	5478.XP_448981.1	NC_006035.2:542923	0	542923	A	C	missense_variant	Asn	25	Lys	p.Asn25Lys
CAS	CAGL0L04730g	5478.XP_448981.1	NC_006035.2:542967	0	542967	A	G	missense_variant	Arg	40	Lys	p.Arg40Lys
FLC	CAGL0L04862g	5478.XP_448987.1	NC_006035.2:558459	0	558459	A	G	synonymous_variant	Asn	78	Asn	p.Asn78Asn
CAS	CAGL0L05302g	5478.XP_449005.1	NC_006035.2:590291	0	590291	G	C	missense_variant	Asp	508	His	p.Asp508His
CAS	CAGL0L05302g	5478.XP_449005.1	NC_006035.2:590305	0	590305	A	T	missense_variant	Glu	503	Val	p.Glu503Val
CAS	CAGL0L05302g	5478.XP_449005.1	NC_006035.2:590314	0	590314	T	G	missense_variant	Thr	500	Asn	p.Thr500Asn
ITC	CAGL0L05412g	5478.XP_449010.1	NC_006035.2:596822	0	596822	T	G	missense_variant	Asn	210	Lys	p.Asn210Lys
ITC	CAGL0L05412g	5478.XP_449010.1	NC_006035.2:596825	0	596825	A	T	missense_variant	Glu	209	Asp	p.Glu209Asp
ITC	CAGL0L05412g	5478.XP_449010.1	NC_006035.2:596832	0	596832	A	T	missense_variant	Asp	207	Val	p.Asp207Val
ITC	CAGL0L05412g	5478.XP_449010.1	NC_006035.2:596837	0	596837	C	T	synonymous_variant	Glu	205	Glu	p.Glu205Glu
ITC	CAGL0L05412g	5478.XP_449010.1	NC_006035.2:596858	0	596858	C	G	synonymous_variant	Val	198	Val	p.Val198Val
ITC	CAGL0L05412g	5478.XP_449010.1	NC_006035.2:596861	0	596861	C	T	synonymous_variant	Glu	197	Glu	p.Glu197Glu
ITC	CAGL0L05412g	5478.XP_449010.1	NC_006035.2:596895	0	596895	C	T	missense_variant	Glu	186	Gly	p.Glu186Gly
CAS	CAGL0L05610g	5478.XP_449019.1	NC_006035.2:610410	0	610410	C	T	missense_variant	Ser	266	Pro	p.Ser266Pro
CAS	CAGL0L05654g	5478.XP_449021.1	NC_006035.2:617501	0	617501	A	T	missense_variant	His	579	Gln	p.His579Gln
CAS	CAGL0L05654g	5478.XP_449021.1	NC_006035.2:619037	0	619037	A	T	synonymous_variant	Ser	1091	Ser	p.Ser1091Ser
CAS	CAGL0L05720g	5478.XP_449024.1	NC_006035.2:631163	0	631163	A	G	missense_variant	Ser	400	Phe	p.Ser400Phe
CAS	CAGL0L05962g	5478.XP_449034.1	NC_006035.2:666415	0	666415	T	C	missense_variant	Gly	192	Ser	p.Gly192Ser
FLC	CAGL0L06116g	5478.XP_449041.1	NC_006035.2:696251	0	696251	C	T	synonymous_variant	Thr	374	Thr	p.Thr374Thr
ITC	CAGL0L06116g	5478.XP_449041.1	NC_006035.2:696251	0	696251	C	T	synonymous_variant	Thr	374	Thr	p.Thr374Thr
FLC	CAGL0L06138g	5478.XP_449042.1	NC_006035.2:698268	0	698268	C	A	missense_variant	Ile	236	Leu	p.Ile236Leu
ITC	CAGL0L06138g	5478.XP_449042.1	NC_006035.2:698268	0	698268	C	A	missense_variant	Ile	236	Leu	p.Ile236Leu
CAS	CAGL0L06622g	5478.XP_449064.1	NC_006035.2:746853	0	746853	G	A	synonymous_variant	Val	720	Val	p.Val720Val
FLC	CAGL0L06776g	5478.XP_449071.1	NC_006035.2:765596	0	765596	A	G	missense_variant	Glu	673	Lys	p.Glu673Lys
ITC	CAGL0L06776g	5478.XP_449071.1	NC_006035.2:765596	0	765596	A	G	missense_variant	Glu	673	Lys	p.Glu673Lys
FLC	CAGL0L07326g	5478.XP_449096.1	NC_006035.2:811861	0	811861	A	G	missense_variant	Ala	445	Thr	p.Ala445Thr
ITC	CAGL0L07326g	5478.XP_449096.1	NC_006035.2:811861	0	811861	A	G	missense_variant	Ala	445	Thr	p.Ala445Thr
CAS	CAGL0L07348g	5478.XP_449097.1	NC_006035.2:814917	0	814917	A	T	synonymous_variant	Ile	179	Ile	p.Ile179Ile
FLC	CAGL0L07810g	5478.XP_449117.1	NC_006035.2:861163	0	861163	C	G	missense_variant	Ala	94	Gly	p.Ala94Gly
ITC	CAGL0L07810g	5478.XP_449117.1	NC_006035.2:861163	0	861163	C	G	missense_variant	Ala	94	Gly	p.Ala94Gly
FLC	CAGL0L07854g	5478.XP_449119.1	NC_006035.2:864441	0	864441	T	C	missense_variant	Asp	937	Asn	p.Asp937Asn
ITC	CAGL0L07854g	5478.XP_449119.1	NC_006035.2:864441	0	864441	T	C	missense_variant	Asp	937	Asn	p.Asp937Asn
ITC	CAGL0L08602g	5478.XP_449150.1	NC_006035.2:939182	0	939182	T	C	synonymous_variant	Lys	83	Lys	p.Lys83Lys
ITC	CAGL0L08668g	5478.XP_449153.1	NC_006035.2:949328	0	949328	T	G	missense_variant	Pro	143	Gln	p.Pro143Gln
ITC	CAGL0L09108g	5478.XP_449171.1	NC_006035.2:991629	0	991629	G	A	missense_variant	Asp	418	Gly	p.Asp418Gly
CAS	CAGL0L00781g	5478.XP_448808.1	NC_006035.2:99299	0	99299	A	G	synonymous_variant	Ser	599	Ser	p.Ser599Ser
CAS	CAGL0M10153g	5478.XP_449788.1	NC_006036.2:1013080	0	1013080	TTTGATGATGATGTTGATGATGATG	TTTGATGATGATG	conservative_inframe_insertion				p.Ser67_Ser68insSerSerSerThr
FLC	CAGL0M10153g	5478.XP_449788.1	NC_006036.2:1013093	0	1013093	T	A	missense_variant	Ser	67	Thr	p.Ser67Thr
CAS	CAGL0M00924g	5478.XP_449386.1	NC_006036.2:103583	0	103583	A	G	synonymous_variant	Arg	283	Arg	p.Arg283Arg
CAS	CAGL0M10483g	5478.XP_449802.1	NC_006036.2:1050981	0	1050981	A	G	missense_variant	Pro	30	Leu	p.Pro30Leu
CAS	CAGL0M10527g	5478.XP_449804.1	NC_006036.2:1057611	0	1057611	G	A	synonymous_variant	Gly	768	Gly	p.Gly768Gly
CAS	CAGL0M10725g	5478.XP_449813.1	NC_006036.2:1072050	0	1072050	T	C	missense_variant	Ala	176	Val	p.Ala176Val
CAS	CAGL0M10829g	5478.XP_002999605.1	NC_006036.2:1079730	0	1079730	T	TATTA	frameshift_variant				p.Asn501fs
CAS	CAGL0M10829g	5478.XP_002999605.1	NC_006036.2:1080891	0	1080891	A	G	stop_gained				p.Gln116*
FLC	CAGL0M11264g	5478.XP_449830.1	NC_006036.2:1108714	0	1108714	T	C	synonymous_variant	Lys	466	Lys	p.Lys466Lys
ITC	CAGL0M11264g	5478.XP_449830.1	NC_006036.2:1108714	0	1108714	T	C	synonymous_variant	Lys	466	Lys	p.Lys466Lys
FLC	CAGL0M11264g	5478.XP_449830.1	NC_006036.2:1108717	0	1108717	T	C	synonymous_variant	Leu	465	Leu	p.Leu465Leu
ITC	CAGL0M11264g	5478.XP_449830.1	NC_006036.2:1108717	0	1108717	T	C	synonymous_variant	Leu	465	Leu	p.Leu465Leu
FLC	CAGL0M11264g	5478.XP_449830.1	NC_006036.2:1108718	0	1108718	T	A	missense_variant	Leu	465	Gln	p.Leu465Gln
ITC	CAGL0M11264g	5478.XP_449830.1	NC_006036.2:1108718	0	1108718	T	A	missense_variant	Leu	465	Gln	p.Leu465Gln
CAS	CAGL0M00990g	5478.XP_449389.1	NC_006036.2:114655	0	114655	G	T	missense_variant	Glu	298	Asp	p.Glu298Asp
FLC	CAGL0M11660g	5478.XP_449848.1	NC_006036.2:1160752	0	1160752	T	C	synonymous_variant	Lys	37	Lys	p.Lys37Lys
ITC	CAGL0M11660g	5478.XP_449848.1	NC_006036.2:1160752	0	1160752	T	C	synonymous_variant	Lys	37	Lys	p.Lys37Lys
FLC	CAGL0M00132g	5478.XP_449350.1	NC_006036.2:11711	0	11711	A	T	synonymous_variant	Gly	898	Gly	p.Gly898Gly
CAS	CAGL0M11770g	5478.XP_449853.1	NC_006036.2:1172465	0	1172465	A	G	synonymous_variant	Ser	69	Ser	p.Ser69Ser
FLC	CAGL0M00132g	5478.XP_449350.1	NC_006036.2:11891	0	11891	T	G	synonymous_variant	Ser	838	Ser	p.Ser838Ser
CAS	CAGL0M00132g	5478.XP_449350.1	NC_006036.2:11907	0	11907	GTTGGACTTGGTTGAGG	GTTGGACTTGGTTGAGGATTCGGTCTTGGACTTGGTTGAGG	conservative_inframe_deletion				p.Pro820_Asn827del
CAS	CAGL0M00132g	5478.XP_449350.1	NC_006036.2:11924	0	11924	G	A	synonymous_variant	Asn	827	Asn	p.Asn827Asn
CAS	CAGL0M00132g	5478.XP_449350.1	NC_006036.2:11926	0	11926	C	T	missense_variant	Asn	827	Asp	p.Asn827Asp
CAS	CAGL0M00132g	5478.XP_449350.1	NC_006036.2:11927	0	11927	A	C	synonymous_variant	Pro	826	Pro	p.Pro826Pro
CAS	CAGL0M00132g	5478.XP_449350.1	NC_006036.2:11951	0	11951	C	A	synonymous_variant	Pro	818	Pro	p.Pro818Pro
CAS	CAGL0M00132g	5478.XP_449350.1	NC_006036.2:12011	0	12011	TGGT	TGGTTGAGGGTCAGGT	conservative_inframe_deletion				p.Pro794_Gln797del
FLC	CAGL0M12034g	5478.XP_449865.1	NC_006036.2:1201580	0	1201580	G	A	missense_variant	Asp	2	Gly	p.Asp2Gly
ITC	CAGL0M12034g	5478.XP_449865.1	NC_006036.2:1201580	0	1201580	G	A	missense_variant	Asp	2	Gly	p.Asp2Gly
CAS	CAGL0M00132g	5478.XP_449350.1	NC_006036.2:12025	0	12025	A	G	missense_variant	Pro	794	Ser	p.Pro794Ser
CAS	CAGL0M00132g	5478.XP_449350.1	NC_006036.2:12135	0	12135	TG	TGAGGGTCAG	frameshift_variant				p.Asp755fs
CAS	CAGL0M12254g	5478.XP_449875.1	NC_006036.2:1223923	0	1223923	C	G	missense_variant	Glu	535	Gln	p.Glu535Gln
CAS	CAGL0M12320g	5478.XP_449878.1	NC_006036.2:1233005	0	1233005	A	G	synonymous_variant	Gly	122	Gly	p.Gly122Gly
FLC	CAGL0M12551g	5478.XP_449888.1	NC_006036.2:1247433	0	1247433	T	C	synonymous_variant	Asp	149	Asp	p.Asp149Asp
ITC	CAGL0M12551g	5478.XP_449888.1	NC_006036.2:1247433	0	1247433	T	C	synonymous_variant	Asp	149	Asp	p.Asp149Asp
FLC	CAGL0M12683g	5478.XP_449894.1	NC_006036.2:1252861	0	1252861	T	G	missense_variant	Gly	4	Val	p.Gly4Val
ITC	CAGL0M12683g	5478.XP_449894.1	NC_006036.2:1252861	0	1252861	T	G	missense_variant	Gly	4	Val	p.Gly4Val
CAS	CAGL0M01144g	5478.XP_449394.1	NC_006036.2:126279	0	126279	T	G	synonymous_variant	Ala	272	Ala	p.Ala272Ala
ITC	CAGL0M13035g	5478.XP_449910.1	NC_006036.2:1285141	0	1285141	G	A	missense_variant	Ser	316	Pro	p.Ser316Pro
ITC	CAGL0M13035g	5478.XP_449910.1	NC_006036.2:1285198	0	1285198	A	C	missense_variant	Ala	297	Ser	p.Ala297Ser
ITC	CAGL0M13035g	5478.XP_449910.1	NC_006036.2:1285235	0	1285235	A	T	synonymous_variant	Pro	284	Pro	p.Pro284Pro
CAS	CAGL0M13035g	5478.XP_449910.1	NC_006036.2:1285294	0	1285294	T	G	missense_variant	Gln	265	Lys	p.Gln265Lys
CAS	CAGL0M13343g	5478.XP_449923.1	NC_006036.2:1313178	0	1313178	T	C	missense_variant	Ser	163	Phe	p.Ser163Phe
FLC	CAGL0M13409g	5478.XP_449926.1	NC_006036.2:1321975	0	1321975	T	A	missense_variant	Phe	143	Ile	p.Phe143Ile
ITC	CAGL0M13409g	5478.XP_449926.1	NC_006036.2:1321975	0	1321975	T	A	missense_variant	Phe	143	Ile	p.Phe143Ile
FLC	CAGL0M13651g	5478.XP_449937.1	NC_006036.2:1341868	0	1341868	A	G	missense_variant	Val	180	Ile	p.Val180Ile
ITC	CAGL0M13651g	5478.XP_449937.1	NC_006036.2:1341868	0	1341868	A	G	missense_variant	Val	180	Ile	p.Val180Ile
FLC	CAGL0M13849g	5478.XP_449946.1	NC_006036.2:1369681	0	1369681	C	T	synonymous_variant	Ser	471	Ser	p.Ser471Ser
ITC	CAGL0M13849g	5478.XP_449946.1	NC_006036.2:1369681	0	1369681	C	T	synonymous_variant	Ser	471	Ser	p.Ser471Ser
FLC	CAGL0M14025g	5478.XP_449954.1	NC_006036.2:1385852	0	1385852	A	G	missense_variant	Ala	200	Thr	p.Ala200Thr
ITC	CAGL0M14025g	5478.XP_449954.1	NC_006036.2:1385852	0	1385852	A	G	missense_variant	Ala	200	Thr	p.Ala200Thr
CAS	CAGL0M14025g	5478.XP_449954.1	NC_006036.2:1386220	0	1386220	T	C	synonymous_variant	Val	322	Val	p.Val322Val
FLC	CAGL0M01254g	5478.XP_449399.1	NC_006036.2:143061	0	143061	T	A	stop_gained				p.Tyr85*
ITC	CAGL0M01254g	5478.XP_449399.1	NC_006036.2:143061	0	143061	T	A	stop_gained				p.Tyr85*
CAS	CAGL0M01408g	5478.XP_449406.1	NC_006036.2:161391	0	161391	A	T	missense_variant	His	419	Leu	p.His419Leu
FLC	CAGL0M01606g	5478.XP_449414.1	NC_006036.2:180788	0	180788	G	A	synonymous_variant	Thr	606	Thr	p.Thr606Thr
ITC	CAGL0M01606g	5478.XP_449414.1	NC_006036.2:180788	0	180788	G	A	synonymous_variant	Thr	606	Thr	p.Thr606Thr
CAS	CAGL0M01804g	5478.XP_449423.1	NC_006036.2:212886	0	212886	T	A	missense_variant	Asp	483	Val	p.Asp483Val
CAS	CAGL0M01804g	5478.XP_449423.1	NC_006036.2:212913	0	212913	A	T	missense_variant	Val	492	Glu	p.Val492Glu
ITC	CAGL0M01804g	5478.XP_449423.1	NC_006036.2:212969	0	212969	C	G	missense_variant	Glu	511	Gln	p.Glu511Gln
CAS	CAGL0M01914g	5478.XP_449428.1	NC_006036.2:234789	0	234789	C	G	missense_variant	Glu	670	Asp	p.Glu670Asp
CAS	CAGL0M02035g	5478.XP_449434.1	NC_006036.2:248060	0	248060	C	T	missense_variant	Leu	738	Ser	p.Leu738Ser
CAS	CAGL0M02123g	5478.XP_449438.1	NC_006036.2:256184	0	256184	A	G	synonymous_variant	Gly	351	Gly	p.Gly351Gly
FLC	CAGL0M02211g	5478.XP_449442.1	NC_006036.2:264805	0	264805	A	G	synonymous_variant	Tyr	215	Tyr	p.Tyr215Tyr
ITC	CAGL0M02211g	5478.XP_449442.1	NC_006036.2:264805	0	264805	A	G	synonymous_variant	Tyr	215	Tyr	p.Tyr215Tyr
FLC	CAGL0M02651g	5478.XP_449462.1	NC_006036.2:305254	0	305254	C	T	missense_variant	Thr	240	Ala	p.Thr240Ala
ITC	CAGL0M02651g	5478.XP_449462.1	NC_006036.2:305254	0	305254	C	T	missense_variant	Thr	240	Ala	p.Thr240Ala
CAS	CAGL0M02893g	5478.XP_449472.1	NC_006036.2:328370	0	328370	T	C	missense_variant	Pro	678	Leu	p.Pro678Leu
CAS	CAGL0M03091g	5478.XP_449481.1	NC_006036.2:351176	0	351176	T	C	synonymous_variant	Pro	332	Pro	p.Pro332Pro
FLC	CAGL0M00352g	5478.XP_449360.1	NC_006036.2:43691	0	43691	G	C	missense_variant	Gly	831	Arg	p.Gly831Arg
ITC	CAGL0M00352g	5478.XP_449360.1	NC_006036.2:43691	0	43691	G	C	missense_variant	Gly	831	Arg	p.Gly831Arg
CAS	CAGL0M03971g	5478.XP_449519.1	NC_006036.2:443221	0	443221	C	A	missense_variant	Lys	76	Thr	p.Lys76Thr
CAS	CAGL0M04103g	5478.XP_449525.1	NC_006036.2:453914	0	453914	C	G	missense_variant	Gly	413	Ala	p.Gly413Ala
CAS	CAGL0M04235g	5478.XP_449531.1	NC_006036.2:466978	0	466978	C	A	missense_variant	Phe	116	Cys	p.Phe116Cys
CAS	CAGL0M04279g	5478.XP_449533.1	NC_006036.2:471741	0	471741	T	G	missense_variant	Gly	901	Val	p.Gly901Val
CAS	CAGL0M04367g	5478.XP_449537.1	NC_006036.2:479713	0	479713	C	A	missense_variant	Ile	152	Leu	p.Ile152Leu
FLC	CAGL0M00374g	5478.XP_449361.1	NC_006036.2:52319	0	52319	G	A	missense_variant	Asn	997	Ser	p.Asn997Ser
ITC	CAGL0M00374g	5478.XP_449361.1	NC_006036.2:52319	0	52319	G	A	missense_variant	Asn	997	Ser	p.Asn997Ser
CAS	CAGL0M04961g	5478.XP_449563.1	NC_006036.2:541071	0	541071	C	T	missense_variant	Glu	363	Gly	p.Glu363Gly
FLC	CAGL0M05137g	5478.XP_449569.1	NC_006036.2:554301	0	554301	C	T	synonymous_variant	His	714	His	p.His714His
FLC	CAGL0M05423g	5478.XP_449582.1	NC_006036.2:578567	0	578567	A	G	missense_variant	Val	491	Ile	p.Val491Ile
CAS	CAGL0M05973g	5478.XP_449606.1	NC_006036.2:627947	0	627947	T	C	missense_variant	Thr	220	Ile	p.Thr220Ile
CAS	CAGL0M06171g	5478.XP_449615.1	NC_006036.2:643504	0	643504	T	C	synonymous_variant	Ser	13	Ser	p.Ser13Ser
FLC	CAGL0M06215g	5478.XP_449617.1	NC_006036.2:645599	0	645599	T	A	missense_variant	Ser	134	Cys	p.Ser134Cys
CAS	CAGL0M06369g	5478.XP_449624.1	NC_006036.2:662964	0	662964	G	T	missense_variant	Lys	86	Thr	p.Lys86Thr
CAS	CAGL0M06611g	5478.XP_449635.1	NC_006036.2:682175	0	682175	CATAATAAT	CATAAT	conservative_inframe_insertion				p.Asn324_Tyr325insTyr
CAS	CAGL0M06611g	5478.XP_449635.1	NC_006036.2:682181	0	682181	A	T	missense_variant	Asn	324	Tyr	p.Asn324Tyr
CAS	CAGL0M06787g	5478.XP_449642.1	NC_006036.2:692126	0	692126	C	T	missense_variant	Thr	291	Ala	p.Thr291Ala
FLC	CAGL0M06875g	5478.XP_449646.1	NC_006036.2:699859	0	699859	C	T	missense_variant	Thr	141	Ala	p.Thr141Ala
CAS	CAGL0M06941g	5478.XP_449649.1	NC_006036.2:708004	0	708004	A	T	missense_variant	Tyr	118	Phe	p.Tyr118Phe
CAS	CAGL0M07117g	5478.XP_449657.1	NC_006036.2:722405	0	722405	A	G	synonymous_variant	Ser	57	Ser	p.Ser57Ser
CAS	CAGL0M00594g	5478.XP_449371.1	NC_006036.2:72520	0	72520	C	T	missense_variant	Leu	621	Ser	p.Leu621Ser
FLC	CAGL0M07293g	5478.XP_449665.1	NC_006036.2:736660	0	736660	A	G	synonymous_variant	Tyr	320	Tyr	p.Tyr320Tyr
FLC	CAGL0M07612g	5478.XP_449679.1	NC_006036.2:760927	0	760927	T	C	missense_variant	Ala	477	Thr	p.Ala477Thr
CAS	CAGL0M07722g	5478.XP_449684.1	NC_006036.2:774918	0	774918	T	C	synonymous_variant	Ser	978	Ser	p.Ser978Ser
CAS	CAGL0M08118g	5478.XP_449699.1	NC_006036.2:810420	0	810420	T	C	synonymous_variant	Thr	79	Thr	p.Thr79Thr
FLC	CAGL0M08250g	5478.XP_449704.1	NC_006036.2:821541	0	821541	A	G	synonymous_variant	Arg	165	Arg	p.Arg165Arg
CAS	CAGL0M08360g	5478.XP_449709.1	NC_006036.2:834372	0	834372	C	T	synonymous_variant	Pro	383	Pro	p.Pro383Pro
CAS	CAGL0M08404g	5478.XP_449711.1	NC_006036.2:836886	0	836886	T	C	missense_variant	Gly	432	Ser	p.Gly432Ser
CAS	CAGL0M00748g	5478.XP_449378.1	NC_006036.2:84262	0	84262	G	C	missense_variant	Leu	387	Phe	p.Leu387Phe
CAS	CAGL0M08910g	5478.XP_449733.1	NC_006036.2:889494	0	889494	GTGGTGATGGTGGTGATGGTGGTGGCTTCGGTGGCCGTGGTGGTTCCCGTGGTGGTCCAAGAGGCGGTTCCCGCGGTGGTCCAAGAGGTGGTGCCCGTGGAGGTGCTGGTGATGGTGGTGATGGTGGTGG	GTGGTGATGGTGGTGATGGTGGTGG	conservative_inframe_insertion				p.His8_His9insHisHisHisHisHisHisHisGlnHisLeuHisGlyHisHisLeuLeuAspHisArgGlyAsnArgLeuLeuAspHisHisGlyAsnHisHisGlyHisArgSer
FLC	CAGL0M08910g	5478.XP_449733.1	NC_006036.2:889494	0	889494	GTGGTGATGGTGGTGATGGTGGTGGCTTCGGTGGCCGTGGTGGTTCCCGTGGTGGTCCAAGAGGCGGTTCCCGCGGTGGTCCAAGAGGTGGTGCCCGTGGAGGTGCTGGTGATGGTGGTGATGGTGGTGG	GTGGTGATGGTGGTGATGGTGGTGG	conservative_inframe_insertion				p.His8_His9insHisHisHisHisHisHisHisGlnHisLeuHisGlyHisHisLeuLeuAspHisArgGlyAsnArgLeuLeuAspHisHisGlyAsnHisHisGlyHisArgSer
FLC	CAGL0M08976g	5478.XP_449736.1	NC_006036.2:895198	0	895198	A	G	missense_variant	Glu	445	Lys	p.Glu445Lys
CAS	CAGL0M09086g	5478.XP_449740.1	NC_006036.2:906226	0	906226	A	C	missense_variant	Lys	998	Asn	p.Lys998Asn
CAS	CAGL0M00814g	5478.XP_449381.1	NC_006036.2:91393	0	91393	T	C	synonymous_variant	Asn	42	Asn	p.Asn42Asn
CAS	CAGL0M00814g	5478.XP_449381.1	NC_006036.2:91582	0	91582	T	C	synonymous_variant	Phe	105	Phe	p.Phe105Phe
CAS	CAGL0M09295g	5478.XP_449748.1	NC_006036.2:925928	0	925928	C	T	synonymous_variant	Leu	16	Leu	p.Leu16Leu
FLC	CAGL0M09295g	5478.XP_449748.1	NC_006036.2:925928	0	925928	C	T	synonymous_variant	Leu	16	Leu	p.Leu16Leu
CAS	CAGL0M09999g	5478.XP_449781.1	NC_006036.2:995556	0	995556	T	C	stop_gained				p.Gln2673*
