# Supplementary material for: Genome analysis and machine learning-based feature selection strategy reveal potential drug-resistance determinants in Nakaseomyces glabratus
Source: Emerg Microbes Infect. 2025 Dec 13;14(1):2595789. doi: 10.1080/22221751.2025.2595789 (PMC12704144; doi:10.1080/22221751.2025.2595789)
Supplement: Dataset_S8_Copy_number_varied_pan_genome_families.xlsx [file TEMI_A_2595789_SM5799.xlsx]

## Sheet: Copy_number_varied_PG_families
PG_ID	BMU_04865	BMU_04896	BMU_04958	BMU_05031	BMU_05032	BMU_05172	BMU_05184	BMU_05185	BMU_05199	BMU_05221	BMU_05222	BMU_05223	BMU_05374	BMU_05442	BMU_05443	BMU_05444	BMU_05445	BMU_05446	BMU_05447	BMU_05448	BMU_05481	BMU_05505	BMU_05525	BMU_05650	BMU_05651	BMU_05653	BMU_05654	BMU_05674	BMU_05688	BMU_05689	BMU_05696	BMU_05697	BMU_05698	BMU_05699	BMU_05700	BMU_05709	BMU_05711	BMU_05715	BMU_05730	BMU_05731	BMU_05734	BMU_05735	BMU_05736	BMU_05738	BMU_05757	BMU_05769	BMU_05770	BMU_06044	BMU_06047
2PG0085	-	-	-	-	-	-	-	-	-	-	-	-	-	-	-	2_g	2175_g|5064_g	-	-	-	-	-	-	-	-	-	-	-	-	-	-	-	-	-	-	-	-	-	-	-	-	-	-	-	-	-	-	-	-
4PG0498	-	-	-	-	-	-	-	-	-	-	-	-	3734_g|4582_g	4630_g|4977_g	-	-	-	-	3838_g|4917_g	4325_g|4961_g	-	-	-	-	-	-	-	-	-	-	-	-	-	-	-	-	-	-	-	-	-	-	-	-	-	-	-	-	-
2PG0499	-	-	-	-	-	-	-	-	-	-	-	-	-	-	-	-	-	-	-	3293_g|4253_g	3797_g|4265_g	-	-	-	-	-	-	-	-	-	-	-	-	-	-	-	-	-	-	-	-	-	-	-	-	-	-	-	-
2PG0515	-	-	-	-	-	-	-	-	5082_g	-	-	-	-	-	-	-	-	-	-	-	-	1431_g|4999_g	-	-	-	-	-	-	-	-	-	-	-	-	-	-	-	-	-	-	-	-	-	-	-	-	-	-	-
5PG0712	-	-	4291_g|4695_g	-	4142_g|4995_g	-	-	-	-	-	-	-	-	-	500_g|647_g	-	-	-	3260_g|4478_g	-	-	-	-	-	-	-	-	-	-	-	-	-	-	-	-	-	-	-	3130_g|4265_g	-	-	-	-	-	-	-	-	-	-
2PG0720	-	-	-	-	-	-	-	-	-	-	-	-	-	-	-	-	-	-	-	-	-	-	-	-	-	-	-	-	-	-	-	-	-	-	-	-	-	-	-	-	-	-	-	2474_g|5019_g	-	4651_g|3877_g	-	-	-
3PG0898	-	-	-	-	-	-	-	-	-	-	-	-	-	-	-	-	-	-	-	-	-	-	-	-	-	-	-	-	-	-	-	-	-	-	-	-	-	-	-	-	-	-	-	-	-	-	-	-	-
3PG1118	-	-	-	-	-	-	-	-	-	-	-	-	-	-	-	-	-	-	-	-	-	-	-	-	5423_g	-	-	-	-	-	-	-	-	-	-	-	-	-	-	-	-	-	-	-	-	-	-	-	-
2PG1164	-	-	-	-	-	-	-	-	-	-	5111_g|5094_g	-	-	-	-	-	-	-	-	-	-	-	-	-	-	-	-	-	-	-	-	-	-	-	-	-	-	-	-	-	-	-	-	-	-	-	-	-	-
4PG1178	-	-	-	-	-	-	-	-	-	-	-	-	-	-	-	-	-	-	-	-	-	-	-	-	-	-	-	-	-	-	-	-	-	-	-	2081_g	-	-	-	-	-	-	-	-	-	-	-	-	-
4PG1278	-	-	-	-	-	-	-	-	-	-	-	-	-	-	-	-	-	-	-	-	-	-	-	-	-	-	-	-	-	-	-	-	-	-	-	-	-	-	-	-	-	-	-	-	-	-	-	-	-
2PG1298	-	-	-	-	-	-	-	-	-	-	-	-	-	-	-	-	-	-	-	-	-	-	-	-	-	-	-	-	-	-	-	-	-	-	-	-	-	-	-	-	-	-	-	4406_g	-	-	-	-	-
3PG1383	-	-	-	-	-	-	-	-	-	-	-	-	-	-	-	-	-	-	-	-	-	-	-	-	-	-	-	-	-	-	-	-	-	-	-	-	-	-	-	-	-	-	-	-	-	-	-	-	-
5PG1385	-	-	-	-	-	-	-	-	-	-	-	-	-	-	-	-	-	-	-	-	-	-	-	-	-	-	-	-	-	-	-	-	-	-	-	-	-	-	-	-	-	-	-	-	-	-	-	-	-
3PG1388	-	-	-	-	-	-	-	-	-	-	-	-	-	-	-	-	-	-	-	-	-	-	-	-	-	-	-	-	-	-	-	-	-	-	-	-	-	-	-	-	-	-	-	-	-	-	-	-	-
2PG1416	-	-	-	-	-	-	5114_g|5121_g	-	-	-	-	-	-	-	-	-	-	-	-	-	-	-	-	-	-	-	-	-	-	-	-	-	-	-	-	-	-	-	-	-	-	-	-	-	-	-	-	-	-
6PG1580	-	-	-	-	3164_g|4854_g	-	-	-	-	4203_g|4989_g	-	-	-	-	4626_g|4818_g	-	-	-	-	-	4125_g|4925_g	-	-	-	-	-	-	-	-	-	-	-	-	-	-	-	-	-	-	-	-	-	-	-	-	-	-	-	-
4PG1616	-	-	-	-	-	-	5118_g	-	-	-	-	-	5116_g|5136_g	-	-	-	-	-	-	-	-	-	-	-	-	-	-	-	-	-	-	-	-	-	-	-	-	-	-	-	-	-	-	-	-	-	-	-	-
5PG1948	-	-	-	-	-	-	-	-	-	-	-	-	-	-	-	-	-	-	-	-	-	-	-	-	-	-	-	-	-	-	-	-	-	-	-	-	-	-	-	-	-	-	-	-	-	-	-	-	-
3PG1991	-	-	-	-	-	-	-	-	-	-	-	-	-	-	-	-	-	-	-	-	-	-	-	-	-	-	-	-	-	-	-	-	-	-	-	-	-	-	-	-	-	-	-	-	-	-	-	-	-
2PG2090	-	-	-	-	-	-	-	-	-	-	-	-	-	-	-	-	-	-	-	-	-	-	-	-	-	-	-	-	-	-	-	-	-	-	-	-	-	-	-	-	-	-	-	-	-	-	-	-	-
15PG2091	-	-	-	-	5101_g|2423_g|5114_g|5118_g	-	-	-	-	5193_g|5205_g	-	5152_g|5148_g	-	-	-	-	-	-	5089_g|1654_g	-	-	-	-	-	-	-	-	-	-	-	-	-	-	-	-	5119_g|3663_g|5116_g	-	-	5100_g|5132_g	-	-	-	-	5081_g|5049_g	-	5099_g|5100_g	-	-	5095_g
5PG2126	5118_g	5122_g	-	-	-	-	-	-	-	-	-	5221_g	-	-	-	-	-	-	-	-	-	-	-	-	-	-	-	-	-	-	-	-	-	-	-	-	-	-	-	-	-	-	-	-	-	-	-	-	-
3PG2187	-	-	-	-	-	-	-	-	-	-	-	-	-	-	-	-	-	-	-	-	-	-	-	-	-	-	-	-	-	-	-	-	-	-	-	-	-	-	-	-	-	-	-	-	-	-	-	-	-
3PG2196	-	-	-	-	-	-	-	-	-	-	-	-	-	-	-	-	5100_g	-	-	-	-	-	-	-	5445_g	-	-	-	-	-	-	-	-	-	-	-	-	-	-	-	-	-	-	-	-	-	-	-	-
12PG2208	-	1829_g	-	-	-	-	-	-	-	-	-	-	-	-	-	-	-	-	-	-	-	-	-	-	-	-	1727_g|2958_g	1805_g	904_g	-	-	-	-	-	-	-	-	-	-	-	-	24_g	-	-	-	-	24_g	-	-
13PG2209	-	-	-	-	-	-	-	-	-	-	5141_g	5054_g|5039_g	-	-	-	-	-	-	-	-	-	-	-	-	-	-	-	-	-	-	5127_g	5160_g	-	3123_g|5142_g	-	-	-	-	-	-	-	-	-	-	-	-	-	-	-
11PG2224	-	-	-	-	-	-	-	-	-	3509_g	3635_g	-	-	-	-	-	-	-	-	-	4486_g	-	-	-	-	5069_g	5080_g	-	-	-	3160_g|5131_g	-	-	-	-	-	-	-	-	-	-	-	-	-	-	-	-	-	-
5PG2228	-	-	-	-	-	-	-	-	-	-	-	-	-	-	-	-	-	-	-	-	-	-	-	-	-	-	-	-	-	-	-	-	-	-	-	-	-	-	-	-	-	5130_g	-	-	-	-	-	-	-
5PG2247	-	-	-	-	-	-	-	-	-	-	-	-	-	-	-	-	-	-	-	-	-	-	-	-	-	-	-	-	-	-	-	-	-	-	-	-	-	-	-	-	-	-	-	-	-	-	-	-	-
3PG2248	-	-	-	-	-	-	-	-	-	-	-	-	-	-	581_g|4296_g	-	-	-	-	-	-	-	-	-	-	-	-	-	-	-	-	-	-	-	-	-	-	-	-	-	-	-	-	-	-	-	-	-	-
10PG2276	-	-	-	-	-	-	-	-	-	-	-	-	-	-	-	-	-	-	-	5033_g	5109_g	5115_g	-	-	-	-	-	-	-	-	-	-	-	-	5123_g	-	-	-	5123_g|5069_g	-	-	-	-	-	5105_g	-	-	-	-
6PG2290	-	-	-	-	-	-	-	-	-	-	-	-	-	-	-	-	-	-	-	-	-	-	-	-	-	5110_g	5137_g	-	-	-	-	-	-	-	-	-	-	-	-	-	-	-	-	-	-	-	-	-	-
8PG2311	-	-	-	-	-	-	-	-	-	-	-	-	-	-	5043_g	-	-	-	-	-	-	-	-	-	-	-	-	-	-	-	-	-	-	-	-	-	-	-	-	-	-	-	-	-	-	-	-	-	-
8PG2322	-	-	-	-	-	-	-	-	-	-	-	-	-	-	-	-	-	-	-	-	5110_g|5115_g	-	-	-	-	-	-	-	-	-	-	-	-	-	-	-	-	-	5111_g|2437_g|5108_g	-	-	-	-	5025_g|5057_g	5072_g|5102_g|5118_g	-	-	-	-
4PG2333	-	-	-	-	-	-	5132_g	5169_g	-	-	-	-	-	-	-	-	-	-	-	-	-	-	-	-	-	-	-	-	-	-	-	-	-	-	-	-	-	-	-	-	-	-	-	-	-	-	-	-	-
6PG2373	-	-	-	-	-	-	-	-	-	-	-	-	-	-	-	-	-	-	-	-	-	-	-	-	5320_g	-	-	-	-	-	-	-	-	-	-	-	-	-	-	-	-	-	-	-	-	-	-	-	-
12PG2463	-	5066_g	-	-	-	-	-	-	-	-	-	-	-	-	-	-	-	-	-	-	-	-	-	-	-	-	-	-	-	-	-	-	-	-	-	-	-	-	-	-	-	-	-	-	-	-	-	-	-
15PG2495	-	-	-	-	-	-	-	5175_g	-	5201_g	-	-	-	-	-	-	-	-	-	-	-	-	-	-	5249_g	-	5205_g	-	-	-	-	-	-	-	-	-	-	-	-	-	-	-	-	-	-	-	-	5245_g	-
3PG2548	-	-	-	-	-	-	-	-	-	-	-	-	-	-	-	-	-	-	-	-	-	-	-	-	-	-	-	-	-	-	-	-	-	-	-	-	-	-	-	-	-	-	-	-	-	-	-	-	-
7PG2549	-	-	-	-	-	-	-	-	-	-	-	-	-	-	-	-	-	-	-	-	5072_g	-	-	-	-	-	-	-	-	-	-	-	-	-	-	-	-	-	-	5047_g	-	5077_g	5057_g	-	-	-	-	-	-
28PG2759	3323_g|4426_g	2976_g|4571_g	-	-	4226_g|4267_g	-	-	1_g|1972_g	-	3277_g|4757_g	-	3343_g|3947_g	2260_g|2625_g	-	4318_g|4710_g	-	-	863_g|3238_g	-	688_g|2041_g	-	-	-	-	-	-	-	-	-	-	966_g|4681_g	-	-	-	712_g|4986_g	1640_g|3923_g	-	-	-	-	-	-	-	-	-	-	-	-	-
26PG2838	-	-	-	-	5137_g	-	-	-	835_g|5120_g	-	-	-	-	-	5108_g	-	5112_g	-	5132_g|5137_g	-	-	-	-	1308_g	5410_g	-	-	5081_g	-	5125_g	-	1_g	5154_g|5075_g	-	-	-	-	883_g	-	799_g	-	-	5102_g	5095_g	-	5090_g|5052_g	-	-	-
49PG2839	4491_g|4001_g	-	1272_g|1_g|1553_g	-	1853_g|4333_g	-	-	-	-	-	-	1_g|5007_g	-	-	4113_g|5069_g	4903_g|2289_g	1039_g|863_g	-	2621_g|1480_g|4647_g	3270_g|1548_g|4255_g	1184_g|4061_g	-	-	-	-	1886_g|698_g	-	-	-	-	1142_g|2583_g	4603_g|1549_g	3422_g|2636_g	1643_g|2989_g	2748_g|937_g	1222_g|3221_g	-	-	-	2094_g|526_g	-	188_g|838_g	1517_g|2843_g	-	2104_g|175_g	-	-	-	-
2PG2841	-	-	-	-	-	-	-	-	-	-	-	-	-	-	-	-	-	-	-	-	-	-	-	-	-	-	-	-	-	-	-	-	-	-	-	-	-	-	-	-	-	-	-	-	-	-	-	-	4601_g
10PG2862	-	-	-	-	-	-	-	-	4263_g	-	-	-	-	-	-	-	-	-	-	-	3750_g|5117_g	-	-	-	-	-	-	-	-	-	-	-	-	-	-	-	-	-	-	-	-	-	-	-	-	-	-	-	-
3PG2867	-	-	-	-	-	-	-	-	-	-	4272_g|5077_g	4643_g|5096_g	-	-	-	-	-	-	-	-	-	-	-	-	-	-	-	-	-	-	-	-	-	-	-	-	-	-	-	-	-	-	-	-	-	-	-	-	-
4PG2877	-	-	-	-	-	-	-	-	-	-	-	-	-	-	-	-	-	-	-	-	-	-	-	-	-	-	-	-	-	-	-	-	-	-	-	-	-	-	-	-	-	-	-	-	-	-	-	-	-
54PG2897	-	5075_g	-	5076_g	5073_g	4968_g	1020_g	1065_g	2109_g	-	-	-	1879_g	-	583_g	5081_g	-	-	5092_g	-	5077_g	5071_g	3014_g	4067_g	-	1478_g|3220_g	3982_g	-	-	-	-	-	-	5094_g	2041_g	4970_g	5089_g	5091_g	5081_g	5056_g	1304_g	5098_g	5073_g	4950_g	-	-	-	-	5066_g
22PG2899	-	-	-	-	-	-	3323_g	3645_g	3311_g	-	-	-	-	-	-	-	-	-	-	-	-	-	-	-	-	3334_g|3331_g	3733_g|3736_g	-	-	-	-	-	-	-	-	-	-	-	-	-	-	-	-	-	-	-	-	-	-
23PG2902	-	-	-	-	-	-	1479_g	3114_g	-	-	-	-	2919_g	-	-	-	-	-	-	-	-	-	-	-	-	2666_g	3671_g	-	-	-	-	-	-	-	-	-	-	-	-	-	-	-	-	-	-	-	-	-	-
25PG2906	-	-	-	-	5047_g|3222_g	-	5068_g|3549_g	5092_g	-	-	5061_g|4790_g	-	5097_g	-	-	5061_g|4883_g	-	-	-	5062_g|4807_g	-	-	-	-	-	5042_g	-	-	-	-	-	5075_g|4634_g	-	-	-	-	-	-	5066_g|3626_g	-	-	-	5056_g|4822_g	4803_g|4117_g	-	5057_g|4976_g	5075_g|4988_g	-	-
9PG2911	-	-	-	-	-	-	-	5071_g|3937_g|5119_g	-	-	-	-	5070_g|4320_g|5091_g	-	-	-	-	-	-	-	-	-	-	-	-	-	-	-	-	-	-	-	-	-	-	-	-	-	-	-	-	-	-	-	-	-	-	-	-
43PG2912	5051_g|5094_g	-	-	5066_g|5096_g	-	5096_g	5087_g	5112_g	5066_g|5121_g	-	-	-	5100_g	-	-	-	5054_g|5091_g	5059_g	5046_g|5103_g	-	5039_g|5102_g	5049_g	5071_g	-	-	5072_g	-	-	-	-	-	-	-	-	-	-	-	-	-	-	-	-	-	-	-	5051_g	-	-	-
35PG2913	-	-	-	-	-	-	5050_g	5074_g	5029_g	-	-	-	5060_g	-	-	5091_g|5080_g|5087_g|5347_g	5081_g|5080_g|5092_g|5094_g|5113_g	-	-	-	-	-	-	-	-	975_g	5057_g	-	-	-	-	-	-	-	-	-	-	-	-	-	5099_g|5090_g|5092_g|5100_g|5117_g	5102_g|5103_g|5117_g|5138_g|5139_g	5078_g|5077_g|5085_g|5091_g|5119_g	-	-	-	-	-	-
20PG2917	-	-	-	-	-	5102_g	-	-	-	-	-	-	5121_g	-	-	-	-	-	-	-	-	-	-	-	-	-	-	-	-	-	-	-	-	-	-	-	-	-	5128_g	-	-	-	-	-	-	-	-	-	-
16PG2918	-	-	4791_g|5077_g	-	-	-	-	-	-	-	-	5181_g	-	-	-	-	-	-	-	-	-	-	-	-	-	-	-	-	-	-	-	-	-	-	-	5126_g	-	-	-	-	-	-	-	5088_g	5108_g	-	-	-	-
10PG2926	-	-	-	-	-	-	-	-	-	-	-	-	-	-	-	-	-	-	-	-	-	-	-	-	-	3744_g|760_g	2865_g|935_g	-	-	-	-	-	-	-	-	-	-	-	-	-	-	-	-	-	-	-	-	-	-
6PG2931	-	-	-	-	-	-	-	-	-	-	-	5129_g|3769_g|5165_g	-	-	-	-	-	-	-	-	-	-	-	-	-	-	-	-	-	-	-	-	-	-	-	-	-	-	-	-	-	-	-	-	-	-	-	-	-
9PG2933	-	-	-	-	-	-	-	-	-	-	-	-	-	-	-	-	-	-	-	-	-	-	-	-	-	2699_g|5095_g	3704_g|5138_g	-	-	-	-	-	-	-	-	-	-	-	-	-	-	-	-	-	-	-	-	-	-
10PG2934	-	-	-	-	-	-	-	-	-	-	-	-	-	-	-	-	-	-	-	-	-	-	-	-	-	5085_g	5119_g	-	-	-	-	-	-	-	-	-	-	-	-	-	-	-	-	-	-	-	-	-	-
14PG2941	-	-	-	-	-	-	-	5153_g	-	-	-	-	5127_g	-	-	-	-	-	-	-	-	-	-	-	-	-	-	-	-	-	-	-	-	-	-	-	-	-	-	-	-	-	-	-	-	-	-	-	-
16PG2945	-	-	-	-	-	-	-	4959_g	-	-	-	-	-	-	-	-	-	-	-	-	-	-	-	-	-	-	-	-	-	-	-	-	-	-	-	-	-	-	-	-	-	-	-	-	-	-	-	-	-
11PG2951	-	-	-	-	-	-	5045_g|4847_g|5142_g|5145_g	5046_g|4579_g|4785_g|5152_g|5219_g	5089_g|4214_g|4748_g|4749_g	-	3958_g	-	-	-	-	-	-	-	-	-	-	-	-	-	-	-	-	-	-	-	-	-	-	-	-	-	-	-	-	-	-	-	-	-	-	3571_g	-	-	-
14PG2954	-	-	-	-	-	-	4098_g	860_g|5136_g|5150_g|5186_g|5197_g|5207_g|5209_g|5216_g	-	-	-	-	663_g	-	-	-	-	-	-	-	-	-	-	-	-	-	-	-	-	-	-	-	-	-	-	-	-	-	-	-	-	-	-	-	-	-	-	-	-
13PG2955	-	-	-	-	-	-	-	-	-	-	-	-	2803_g|5140_g|5148_g	-	-	-	-	-	-	-	-	-	-	-	-	-	-	-	-	-	-	-	-	-	-	-	-	-	-	-	-	-	-	-	-	-	-	-	-
18PG2987	3503_g	4285_g|5033_g|5121_g	-	-	-	-	1242_g	-	-	-	-	-	1878_g	-	-	-	-	-	-	-	-	-	-	-	-	-	-	-	-	-	769_g	-	-	-	-	-	-	-	-	-	-	-	-	2331_g	3081_g|5041_g	-	-	-	-
5PG2992	-	-	-	-	-	-	-	-	-	-	-	-	-	-	-	-	-	-	-	-	-	-	-	-	-	-	-	-	-	-	-	-	-	-	-	-	-	-	-	-	-	-	-	-	-	-	-	-	-
4PG3034	-	-	-	-	-	-	-	-	-	-	-	-	-	-	-	-	-	-	-	-	-	-	-	-	-	-	-	-	-	-	-	-	-	-	-	-	-	-	-	-	-	-	-	-	-	-	-	-	-
17PG3065	-	-	-	-	-	-	-	-	-	5066_g|5139_g	-	-	-	-	-	-	-	-	-	-	-	-	-	-	5171_g	-	5232_g	-	-	-	-	-	-	-	-	-	-	-	-	-	-	-	-	-	-	-	-	-	-
3PG3116	-	-	-	-	-	-	-	-	-	-	-	-	-	-	-	-	-	-	-	-	-	-	-	-	-	-	-	-	-	-	-	-	-	-	-	-	-	-	-	-	-	-	-	-	-	-	-	-	-
39PG3122	-	-	-	-	-	-	2892_g|1675_g	4200_g|2448_g	970_g|1183_g	-	-	-	1311_g|884_g	2187_g|170_g	-	-	-	175_g|1366_g	-	-	-	-	-	-	-	-	-	645_g|3675_g	2113_g|741_g	557_g|1857_g|4732_g	-	-	-	-	-	-	-	-	-	-	2544_g|416_g	-	-	-	-	-	2067_g|187_g	331_g|1217_g	787_g|159_g
2PG3123	-	-	-	-	-	-	-	-	-	-	-	-	-	-	-	-	-	-	-	-	-	-	-	-	-	-	-	-	-	-	-	-	-	-	-	-	-	-	-	-	-	-	-	-	-	-	-	-	-
3PG3126	-	-	-	-	-	-	-	-	-	-	-	-	-	-	-	-	-	-	-	-	-	-	-	-	-	-	-	-	-	-	-	-	-	-	-	-	-	-	-	-	-	-	-	-	-	-	-	-	-
32PG3130	5064_g	-	-	5100_g	-	5101_g	-	-	5114_g	5212_g	-	5130_g	-	5111_g	-	-	-	-	-	-	-	5109_g	-	-	-	-	-	-	-	5117_g	-	-	5084_g	5124_g	5111_g	-	-	5093_g	5107_g	-	5105_g	-	-	-	-	-	-	-	-
90PG3133	1729_g	3922_g	4460_g|5076_g	3740_g	938_g	-	5112_g	4493_g	4600_g|5098_g	4316_g|5128_g	5126_g	5145_g	4583_g	2002_g	533_g	3768_g	4424_g	2994_g	970_g	3374_g	4126_g|5082_g	1381_g	3536_g	4225_g	1905_g	4847_g|5096_g	5202_g	4016_g	4343_g	4499_g	4144_g|5097_g	5139_g	4291_g|5096_g	4689_g|5089_g	4192_g	4314_g	-	-	-	-	4371_g	4479_g|5092_g	5108_g	-	-	-	4734_g	5207_g	4486_g|5059_g
6PG3136	-	-	-	-	-	-	-	-	-	-	-	-	-	-	-	-	-	-	-	-	-	-	-	-	-	-	-	-	-	-	-	-	-	-	-	-	-	-	-	-	-	-	-	-	-	-	-	-	-
78PG3137	5041_g	5047_g	-	5053_g|5120_g	-	-	5095_g	5110_g	5128_g|5135_g	-	5117_g	5136_g	5117_g|5137_g	5070_g|5128_g	5081_g	-	5109_g	5055_g|5110_g	5129_g	5111_g	5124_g	5099_g|5118_g	5129_g|5139_g	5097_g|5092_g	5397_g	5083_g	5064_g	5075_g	5049_g	5058_g	-	5164_g|5196_g	5135_g	-	5125_g|5135_g	5121_g	5182_g|5183_g	5031_g	5121_g|5138_g	-	5060_g	-	5116_g	5080_g	5051_g	-	5051_g|5126_g	5042_g|5215_g	5093_g
11PG3138	-	-	-	-	-	-	-	-	-	-	-	-	-	-	-	-	-	-	-	-	-	-	-	-	-	5082_g	-	-	-	-	-	-	-	-	-	-	-	-	-	-	-	-	-	-	-	-	-	-	-
21PG3147	-	-	-	-	-	-	-	-	-	-	-	-	-	-	-	3816_g	4376_g|4990_g	-	-	-	-	1429_g	-	4273_g	-	5105_g	5192_g	-	-	-	-	-	-	5045_g	5038_g	4266_g|4933_g	-	-	-	-	-	-	-	-	-	5007_g	4782_g	-	-
3PG3151	-	-	-	-	-	-	-	-	5118_g	-	-	-	-	-	-	-	-	-	-	-	-	-	-	-	-	-	-	-	-	-	-	-	-	-	-	-	-	-	-	-	-	-	-	-	-	-	-	-	-
25PG3152	-	-	-	-	-	3962_g	-	5118_g	-	-	-	-	5105_g	-	-	-	-	-	-	-	-	-	-	-	-	-	-	-	-	-	-	-	-	-	5058_g	5079_g	5074_g|4720_g	4694_g|5089_g	3784_g|5087_g	3423_g	-	-	-	-	-	5055_g	5070_g	-	-
10PG3154	-	-	-	-	-	-	-	-	-	-	-	-	-	-	-	-	-	-	-	-	-	-	-	-	-	-	-	-	-	-	-	-	-	-	-	-	-	-	-	-	-	-	-	-	-	-	-	-	-
26PG3157	-	-	-	-	-	-	4614_g	4635_g	-	-	-	-	4725_g|5130_g	-	-	-	-	-	-	-	-	-	-	-	-	3968_g|5093_g	4365_g	-	-	-	-	-	-	-	-	-	-	-	-	-	-	-	-	-	-	-	-	-	-
19PG3159	-	-	-	-	-	-	-	-	-	-	-	-	5123_g|5138_g|5141_g	-	5026_g|5085_g|5090_g	-	-	-	-	-	-	-	-	-	-	-	-	-	-	-	5123_g|5122_g	5094_g|5141_g|5162_g	-	-	-	-	-	-	-	-	-	-	-	-	-	-	-	-	-
15PG3162	-	-	-	5101_g|5104_g|5106_g|5110_g|5111_g	5109_g	-	-	-	-	5229_g	-	-	-	-	-	-	-	-	-	-	-	-	-	-	-	-	-	-	-	-	5121_g	-	-	-	-	-	-	5174_g	-	-	-	-	-	5087_g	-	-	-	5176_g	5094_g
11PG3165	-	-	-	-	-	-	-	-	-	-	-	-	-	-	-	-	-	-	-	-	-	-	-	-	-	5087_g	5120_g	-	-	-	-	-	-	-	-	-	-	-	-	-	-	-	-	-	-	-	-	-	-
7PG3168	-	-	-	-	-	-	-	-	-	-	-	-	-	-	-	-	-	-	-	-	-	-	-	-	-	-	-	-	-	-	-	-	-	-	-	-	-	-	-	-	-	-	-	-	-	-	-	-	-
5PG3177	-	-	-	-	-	-	-	-	-	-	-	-	-	-	-	-	-	-	-	-	-	-	-	-	-	-	-	-	-	-	-	-	-	-	-	-	-	-	-	-	-	-	-	-	-	-	-	-	-
14PG3189	-	-	-	-	-	-	-	-	-	-	-	-	-	-	-	-	-	-	-	-	-	-	-	-	-	-	-	-	-	-	-	-	-	-	-	-	-	-	-	-	-	-	-	-	-	-	-	-	-
4PG3193	-	-	-	-	-	-	-	-	-	-	-	-	-	-	-	-	-	-	-	-	-	-	-	-	-	-	-	-	-	-	-	-	-	-	-	-	-	-	-	-	-	-	-	-	-	-	-	-	-
31PG3203	-	-	4945_g|4994_g	-	4927_g|5134_g	-	5007_g|5018_g	4931_g|5019_g	3538_g|4957_g	-	4869_g|4966_g	-	1_g|4976_g	-	-	-	3161_g|4944_g	-	-	4884_g|5012_g	4914_g|4993_g	-	-	4924_g|4974_g	-	4503_g|5020_g	-	-	-	-	-	-	-	-	-	-	-	-	-	-	4564_g|4888_g	-	-	-	-	-	-	-	-
28PG3204	-	-	2849_g|4510_g	-	888_g|3828_g	-	4526_g|4527_g	4541_g|4634_g	4659_g|4803_g	-	4368_g|4422_g	-	4631_g|4687_g	-	-	-	4779_g|4979_g	-	-	4482_g|4586_g	1868_g|4391_g	-	-	1899_g|4600_g	-	-	-	-	-	-	-	-	-	-	-	-	-	-	-	-	1485_g|4668_g	-	-	-	-	-	-	-	-
4PG3207	-	-	-	-	-	-	-	-	-	-	-	-	-	-	-	-	-	-	-	-	-	-	-	-	-	-	-	-	-	-	-	-	-	-	-	-	-	-	-	-	-	-	-	-	-	-	-	-	-
13PG3217	-	-	-	-	-	-	5063_g	5088_g	-	-	-	-	-	-	-	-	-	-	-	-	-	-	-	-	5144_g|5076_g	-	5076_g|5128_g|5132_g	-	-	-	-	-	-	-	-	-	-	-	-	-	-	-	-	-	-	-	-	-	-
17PG3219	-	-	-	-	-	-	-	-	-	-	-	5049_g	-	-	-	-	-	-	-	-	-	-	-	-	-	-	-	-	-	-	-	5152_g	-	-	-	-	5134_g	-	-	-	-	-	-	-	-	-	-	5254_g	-
35PG3223	-	-	-	-	-	-	-	-	5111_g	5142_g	5103_g|5128_g	5071_g	-	-	-	-	-	-	5062_g|5098_g	5074_g|5089_g|5091_g	5075_g	5080_g	5105_g|5096_g	-	5173_g|5203_g	-	5110_g	-	5097_g	-	-	5115_g	-	-	5084_g	5083_g	-	5119_g	-	-	-	-	-	-	-	-	-	-	-
5PG3243	-	-	-	-	-	-	-	5094_g|637_g|5095_g	-	-	-	-	5085_g|1671_g|5084_g	-	-	-	-	-	-	-	-	-	-	-	-	-	-	-	-	-	-	-	-	-	-	-	-	-	-	-	-	-	-	-	-	-	-	-	-
109PG3294	154_g|2939_g	2616_g|3226_g	517_g|4237_g	839_g|4391_g	3055_g|3624_g	4028_g|4669_g	1210_g|4861_g	3906_g|4799_g	324_g|4201_g	424_g|4088_g	3764_g|3971_g	515_g|4350_g	4289_g|4414_g	3825_g|4390_g	918_g|4699_g	2976_g|3588_g	656_g|4290_g	489_g|4589_g	3068_g|3523_g	3640_g|4093_g	299_g|3879_g	2443_g|3620_g	33_g|4301_g	609_g|4015_g	869_g|4214_g	33_g|3954_g	376_g|4379_g	4384_g|4679_g	53_g|1819_g	336_g|4443_g	33_g|3951_g	342_g|4741_g	3554_g|3772_g	3553_g|4164_g	2566_g|3316_g	3808_g|4085_g	863_g|4474_g	1433_g|4592_g	2729_g|3207_g	1343_g|4091_g	3445_g|3779_g	1076_g|4104_g	1135_g|3955_g	1713_g|4750_g	954_g|4214_g	2544_g|3584_g	715_g|3314_g	2576_g|4106_g	3998_g|4206_g
109PG3335	2980_g|1160_g	3267_g|2090_g	4278_g	4432_g|3523_g	3096_g|2051_g	4628_g	4939_g	4841_g	4160_g	4129_g|2798_g	4012_g|3548_g	4391_g|3438_g	4455_g|276_g	4431_g|1310_g	1733_g	3629_g	4249_g	4630_g|2282_g	3482_g	4134_g	3920_g	2402_g|3728_g	4342_g	4056_g	4255_g	3913_g|3126_g	4420_g|4077_g	4720_g|1165_g	12_g|2430_g	4484_g|2696_g	3910_g	4591_g|1191_g	3513_g	4205_g	3357_g|4487_g	4126_g|2995_g	4433_g	4633_g|1872_g	3248_g|3327_g	4132_g|2689_g	3486_g	1117_g|1664_g	3996_g	826_g|935_g	4255_g|2515_g	3625_g|4558_g	3355_g	4147_g|1580_g	4247_g|1369_g
109PG3348	4271_g|3025_g	250_g|3379_g	800_g|1356_g	1208_g|1834_g	2889_g|227_g	1218_g|4372_g	569_g|274_g	356_g|3539_g	1655_g|4395_g	1343_g|4639_g	3452_g|437_g	1039_g|3202_g	651_g|3777_g	4290_g|3451_g	812_g|4354_g	2916_g|281_g	1511_g|3813_g	1674_g|4067_g	250_g|4569_g	250_g|3076_g	254_g|2615_g	1855_g|826_g	1039_g|4253_g	1911_g|4442_g	825_g|4771_g	686_g|4322_g	1904_g|2332_g	523_g|2490_g	1775_g|290_g	1621_g|1342_g	311_g|2746_g	830_g|280_g	4709_g|674_g	894_g|30_g	12_g|2446_g	522_g|3382_g	2215_g|248_g	1477_g|1164_g	4147_g|1617_g	1387_g|1075_g	779_g|1069_g	3887_g|504_g	696_g|4429_g	4528_g|3488_g	2170_g|1579_g	250_g|3805_g	964_g|639_g	2311_g|983_g	3862_g|4067_g
109PG3442	342_g|1496_g	156_g|366_g	706_g|3134_g	1114_g|2224_g	133_g|1290_g	1124_g|3592_g	475_g|918_g	450_g|1168_g	1561_g|2008_g	1249_g|1711_g	4750_g|1378_g	945_g|1142_g	557_g|1979_g	2432_g|2334_g	2559_g|1166_g	4701_g|382_g	1417_g|1650_g	1580_g|2541_g	156_g|2429_g	156_g|573_g	160_g|857_g	2316_g|92_g	945_g|2271_g	2005_g|3030_g	731_g|1434_g	592_g|1578_g	1998_g|2477_g	429_g|2647_g	3420_g|133_g	1527_g|2546_g	405_g|2089_g	736_g|2699_g	4799_g|2621_g	988_g|1958_g	106_g|2808_g	428_g|1906_g	2560_g|91_g	1571_g|2587_g	291_g|1794_g	1481_g|3474_g	685_g|1204_g	1308_g|3241_g	790_g|1283_g	2985_g|3794_g	2264_g|2774_g	156_g|614_g	1058_g|3583_g	2405_g|1839_g	1169_g|1565_g
109PG3522	262_g|884_g	76_g|2929_g	626_g|203_g	1034_g|2923_g	53_g|2325_g	1044_g|71_g	394_g|1551_g	531_g|2565_g	1481_g|2738_g	1168_g|2303_g	3274_g|3145_g	865_g|203_g	476_g|3199_g	2512_g|745_g	1801_g|4254_g	2098_g|1511_g	1337_g|2451_g	1500_g|1068_g	76_g|795_g	76_g|2392_g	80_g|2383_g	1062_g	865_g|720_g	3442_g|2722_g	651_g|3133_g	511_g|902_g	2080_g|795_g	349_g|1587_g	3339_g|1563_g	1447_g|2178_g	485_g|1376_g	656_g|1348_g	2202_g|1576_g	1068_g|2483_g	186_g|3414_g	348_g|2865_g	2480_g|3883_g	1651_g|74_g	211_g|4552_g	1561_g|728_g	605_g|3240_g	1228_g|390_g	870_g|2392_g	1183_g|107_g	2344_g|3206_g	76_g|1411_g	1138_g|2540_g	3475_g|1344_g	1089_g|362_g
109PG3573	211_g|5107_g|5108_g	25_g	575_g	983_g	2_g	993_g	342_g	583_g	1430_g	1117_g	3325_g	814_g	425_g	2563_g	3035_g	2047_g	1286_g	1449_g	25_g|5133_g|5134_g	25_g	29_g	1113_g	814_g	3391_g	600_g	460_g	2131_g	298_g	3288_g	1396_g	536_g|5134_g|5135_g	605_g	2151_g	1119_g	237_g	297_g	2429_g	1702_g	160_g|5130_g|5131_g	1612_g	554_g	1177_g	921_g	1541_g|5084_g|5085_g	2395_g	25_g	1189_g	3526_g	1038_g
109PG3599	1998_g|2786_g	1526_g|1932_g	1613_g|3579_g	304_g|578_g	1940_g|3674_g	333_g|3365_g	2953_g|4899_g	3942_g|4169_g	1030_g|2473_g	163_g|727_g	191_g|789_g	2160_g|2840_g	1251_g|2186_g	110_g|559_g	782_g|4098_g	2000_g|3752_g	923_g|3472_g	235_g|750_g	2488_g|3713_g	1608_g|2730_g	2893_g|3283_g	625_g|1286_g	295_g|2598_g	383_g|1742_g	111_g|2667_g	293_g|1296_g	116_g|1623_g	585_g|3481_g	801_g|4160_g	74_g|497_g	295_g|1957_g	1851_g|4719_g	294_g|2104_g	250_g|4229_g	1629_g|1929_g	2058_g|3554_g	602_g|1157_g	336_g|3858_g	114_g|1988_g	466_g|3639_g	1328_g|1978_g	127_g|3439_g	1577_g|3455_g	4016_g|4888_g	235_g|1217_g	1119_g|2437_g	127_g|3608_g	271_g|3446_g	99_g|3478_g
109PG3612	1984_g|4055_g|4564_g|5111_g	1540_g|4927_g|5112_g	3593_g|291_g	592_g|615_g	1954_g|3827_g|4902_g|5131_g	3351_g|2176_g	4885_g|4266_g	3956_g|3624_g|3979_g|5215_g	2487_g|548_g|5131_g	177_g|200_g|4372_g|5230_g	803_g|826_g	2854_g|291_g|3116_g|5206_g	2200_g|2223_g|3861_g|5142_g	545_g|522_g|3367_g	4112_g|2116_g|4531_g|5100_g	2014_g|756_g	3458_g|430_g|3729_g|4980_g	736_g|713_g|4985_g	2474_g|1132_g	2744_g|4960_g|4989_g	2907_g|4952_g	639_g|4773_g	281_g|258_g|4708_g|5136_g	1728_g|832_g	2653_g|2630_g	280_g|257_g	130_g|153_g	3467_g|2136_g	4174_g|2044_g	88_g|111_g	281_g|258_g|2832_g|5133_g	4705_g|566_g	491_g|2118_g	236_g|213_g	1643_g|2532_g|4909_g|5130_g	3568_g|548_g|5129_g	616_g|639_g	3844_g|1208_g	128_g|610_g|1701_g|5134_g	3653_g|1119_g	1314_g|1500_g	3425_g|1824_g	3441_g|4499_g	2642_g|3831_g	1203_g|1180_g|5112_g	2423_g|4912_g	3594_g|938_g	2738_g|2715_g	3492_g|1224_g|2041_g|5105_g
104PG3684	4191_g	2845_g|2846_g	3990_g|3991_g	3822_g|3823_g	4017_g|4018_g	2911_g|2912_g	4052_g|4051_g	906_g|907_g	1361_g|1360_g	4609_g	4551_g	1930_g	709_g|710_g	3721_g|3722_g	2429_g|2430_g	2697_g|2696_g	1216_g|1215_g	1187_g|1188_g	3601_g	1345_g|1344_g	1005_g|1006_g	1657_g|1658_g	3249_g|3248_g	1561_g|1562_g	2255_g|2254_g	2063_g|2062_g	1565_g|1564_g	4305_g|4304_g	2289_g|2288_g	1678_g|1679_g	967_g	3245_g|3246_g	1351_g|1350_g	1822_g|1821_g	843_g|842_g	1401_g|1400_g	1329_g|1330_g	1940_g|1939_g	4730_g	4450_g|4451_g	3599_g|3598_g	1017_g|1016_g	2943_g|2944_g	3764_g	1926_g|1927_g	2163_g|2162_g	4431_g|4430_g	1039_g|1040_g	964_g|963_g
109PG3694	2838_g|3374_g|4201_g	2359_g|2835_g|3026_g	1561_g|3980_g|4685_g	252_g|3812_g|4202_g	3726_g|4007_g|4132_g	281_g|2901_g|3853_g	2900_g|3220_g|4062_g	896_g|2022_g|2456_g	978_g|1371_g|4608_g	779_g|4599_g|4785_g	243_g|4495_g|4541_g	2108_g|3997_g|4824_g	699_g|1303_g|2675_g	162_g|902_g|3711_g	490_g|730_g|2419_g	2707_g|4491_g|4616_g	871_g|1226_g|4114_g	183_g|914_g|1177_g	4488_g|4553_g|4639_g	1355_g|1556_g|2091_g	995_g|3231_g|5010_g	1338_g|1647_g|2082_g	563_g|2546_g|3259_g	435_g|1551_g|4827_g	163_g|2265_g|4630_g	1245_g|4093_g	1004_g|1575_g|4712_g	637_g|4315_g|4565_g	749_g|2299_g|4508_g	549_g|1668_g|4254_g	1905_g|4538_g|4692_g	1903_g|3235_g|3742_g	242_g|1361_g|3327_g	1832_g|3905_g|4783_g	853_g|929_g|3537_g	1411_g|2006_g|3973_g	1105_g|1319_g|4247_g	284_g|1950_g|4444_g	2040_g|4077_g|4275_g	518_g|3977_g|4440_g	2030_g|3609_g|3862_g	180_g|1027_g|4743_g	1525_g|2933_g|3359_g	3490_g|3754_g	183_g|1916_g|4406_g	1067_g|2173_g|4413_g	179_g|4296_g|4441_g	323_g|1029_g|3971_g	151_g|974_g|4652_g
109PG3695	2839_g|3375_g|4202_g	2358_g|2834_g|3027_g	1560_g|3979_g|4684_g	251_g|3811_g|4203_g	3727_g|4006_g|4131_g	280_g|2900_g|3852_g	2899_g|3221_g|4063_g	895_g|2023_g|2455_g	977_g|1372_g|4607_g	780_g|4598_g|4784_g	244_g|4494_g|4540_g	2107_g|3998_g|4823_g	698_g|1304_g|2676_g	163_g|901_g|3710_g	489_g|729_g|2418_g	2708_g|4490_g|4617_g	870_g|1227_g|4113_g	182_g|915_g|1176_g	4489_g|4552_g|4640_g	1356_g|1555_g|2092_g	994_g|3230_g|4731_g	1339_g|1646_g|2081_g	564_g|2545_g|3260_g	436_g|1550_g|4826_g	164_g|2266_g|4631_g	1244_g|4094_g|4467_g	1003_g|1576_g|4713_g	638_g|4316_g|4566_g	748_g|2300_g|4509_g	550_g|1667_g|4255_g	1904_g|4539_g|4693_g	1904_g|3234_g|3741_g	241_g|1362_g|3328_g	1833_g|3906_g|4782_g	854_g|930_g|3538_g	1412_g|2005_g|3974_g	1104_g|1318_g|4246_g	283_g|1951_g|4443_g	2041_g|4078_g|4276_g	519_g|3978_g|4439_g	2031_g|3610_g|3863_g	181_g|1028_g|4742_g	1524_g|2932_g|3360_g	3107_g|3489_g|3753_g	182_g|1915_g|4407_g	1066_g|2174_g|4412_g	180_g|4297_g|4442_g	324_g|1028_g|3970_g	152_g|975_g|4653_g
109PG3702	2361_g|4209_g	313_g|4599_g	3972_g|4308_g	2171_g|3804_g	2783_g|3999_g	2893_g|4290_g	969_g|4070_g	888_g|1115_g	1379_g|2061_g	1763_g|4591_g	1431_g|4533_g	1194_g|4816_g	691_g|1927_g	2282_g|3703_g	630_g|3174_g	329_g|2715_g	1234_g|1703_g	1169_g|2593_g	3243_g|4545_g	521_g|1363_g	909_g|987_g	145_g|1639_g	2218_g|3267_g	1543_g|3082_g	1487_g|2273_g	1525_g|4474_g	1583_g|2424_g	4090_g|4323_g	80_g|2307_g	1660_g|2494_g	3451_g|4546_g	3227_g|3574_g	1369_g|2796_g	1840_g|1906_g	861_g|2091_g	1419_g|1959_g	39_g|1311_g	1958_g|2535_g	3113_g|4085_g	3889_g|4432_g	1257_g|3617_g	1035_g|4283_g	1335_g|2925_g	1406_g|3622_g	1908_g|2827_g	667_g|2181_g	3530_g|4449_g	1892_g|4880_g	982_g|1617_g
109PG3769	2646_g	4141_g	1107_g	2378_g	2821_g	564_g	3344_g	3666_g	3333_g	2908_g	2784_g	4140_g	4044_g	4480_g	3961_g	3296_g	40_g	3860_g	2997_g|4965_g	2001_g	3474_g	4563_g	2749_g	2422_g	3682_g	3312_g	3755_g	3887_g	1451_g	4391_g	3583_g	2118_g	3817_g	4038_g	2954_g	3261_g	3412_g	3499_g	2643_g	377_g	377_g	2949_g	40_g	2306_g	881_g	2835_g	3060_g	2868_g	3591_g
105PG4000	3381_g	3033_g	4678_g	4209_g	4125_g	3846_g	3227_g	2029_g	4601_g	4778_g	4488_g	4004_g	2683_g	896_g	484_g	4622_g	4108_g	920_g	4494_g	2097_g	4737_g	2075_g	570_g	4820_g	4637_g	5079_g	5090_g	4572_g	4515_g	4261_g	4699_g	3735_g	3334_g	3912_g	3544_g	3980_g	4240_g	4437_g	4282_g	-	3869_g	4735_g	3366_g	3101_g	4413_g	4406_g	4303_g	3964_g	4659_g
109PG4012	3367_g	3019_g	4692_g	4195_g	4139_g	3860_g	3213_g	2015_g	4615_g	4792_g	4502_g	3990_g	2668_g	909_g	497_g	4609_g	4121_g	907_g	4481_g	2084_g	5017_g	2089_g	556_g	4376_g	4623_g	4086_g	4705_g	4558_g	4501_g	4247_g	4685_g|4978_g	3749_g	3320_g	3898_g	3530_g	3966_g	4254_g	4451_g	4268_g	3970_g	3855_g	4750_g	3352_g	976_g	4399_g	4420_g	4289_g	3978_g	4645_g
109PG4014	3364_g|1461_g|2378_g	330_g|3016_g	3171_g|4790_g	2188_g|4192_g	1325_g|4266_g	3863_g|4273_g	3210_g|952_g	2012_g|1132_g	2044_g|4618_g	1746_g|4717_g|4795_g	1414_g|4505_g|5085_g	1177_g|3987_g	1944_g|2665_g	912_g|2299_g	3394_g|3473_g	346_g|4571_g|4606_g	1686_g|4124_g	904_g|2576_g	2465_g|4284_g	538_g|2081_g	892_g|4637_g|5020_g	128_g|2092_g	553_g|2235_g	3065_g|4373_g	1470_g|4620_g	1542_g|4083_g	2441_g|4702_g	4073_g|4555_g	97_g|4498_g	2511_g|4244_g	2053_g|4641_g|4682_g	3752_g|2664_g|3557_g	2779_g|3317_g	1923_g|3895_g	2108_g|3527_g	1942_g|3963_g	56_g|4257_g	2552_g|4454_g	1830_g|4602_g	3872_g|3967_g	1240_g|3852_g	3276_g|4753_g|4821_g	1318_g|3349_g	979_g	2810_g|4396_g	650_g|4423_g|4806_g	3547_g|4286_g	1875_g|3981_g	1600_g|4642_g
109PG4024	3993_g|4497_g	2343_g|4543_g	9_g|1266_g	236_g|4946_g	4341_g	265_g|3650_g	2884_g|1681_g	2440_g|4194_g	962_g	795_g	259_g|3955_g	9_g|5013_g	1319_g|878_g	178_g|2181_g	4121_g|4651_g	2297_g|4897_g	855_g|1045_g	167_g|1360_g	1488_g|2615_g	4263_g|3264_g	4053_g|1178_g	2890_g|4025_g	2529_g	451_g|3646_g	179_g|3482_g	706_g	988_g|1393_g	653_g|3669_g	733_g|2119_g	565_g|1851_g	2591_g|1136_g	1541_g|4609_g	3430_g|2642_g	2997_g|1649_g	945_g|2742_g	3213_g	1089_g|1501_g	268_g|3273_g	3314_g|2462_g	534_g|2100_g	2536_g|422_g	196_g|844_g	1509_g|2837_g	2466_g|4964_g	167_g|2098_g	3885_g|4645_g	195_g|2061_g	339_g|1211_g	167_g
109PG4183	919_g|4988_g	2965_g|4969_g	168_g|4565_g	2888_g|1555_g	2289_g|3289_g	106_g|607_g	1516_g|3388_g	2530_g|3709_g	2774_g|3377_g	2338_g|2951_g	3110_g|2741_g	168_g|4255_g	3164_g|4088_g	781_g|4302_g	2010_g|4640_g	1546_g|4181_g	2416_g|83_g	1033_g|3817_g	830_g|2955_g	2357_g|1958_g	2348_g|3432_g	2039_g|4888_g	685_g|2791_g	2687_g|2465_g	3168_g|3639_g	867_g|3268_g	830_g|3798_g	1622_g|4670_g	1598_g|1409_g	2143_g|732_g	1341_g|4396_g	1382_g|2159_g	1611_g|1296_g	2447_g|4081_g	3379_g|2911_g	2829_g|3305_g	3919_g|3456_g	109_g|3455_g	2891_g|2686_g	693_g|335_g	3275_g|334_g	355_g|2905_g	2427_g|83_g	142_g|4762_g	3171_g|838_g	1376_g|2792_g	2576_g|3017_g	1379_g|2826_g	327_g|3548_g
109PG4308	161_g	2609_g	524_g	846_g	4433_g	4021_g	1216_g	3912_g	317_g|5081_g	431_g	3757_g	522_g	4295_g	3832_g	912_g	2983_g	663_g	482_g	3061_g	3633_g	292_g	3945_g	26_g|5082_g	602_g|5056_g	862_g	27_g	382_g	4377_g	1812_g	343_g	26_g	335_g	3765_g	3546_g	2559_g	3815_g	870_g	1440_g	2722_g	1350_g	3786_g	4097_g	1142_g	1265_g	947_g	2537_g	708_g	2583_g	4005_g
109PG4338	127_g|2438_g	2643_g|2684_g	490_g|3765_g	812_g|4274_g	655_g|3651_g	2093_g|4055_g	1183_g|1310_g	2802_g|3879_g	351_g|2248_g	397_g|1950_g	1712_g|3791_g	488_g|1457_g	1810_g|4262_g	1523_g|3798_g	667_g|945_g	2949_g|3137_g	629_g|3092_g	516_g|2709_g	3095_g|3136_g	1410_g|3667_g	326_g|2975_g	3041_g|3647_g	60_g|1846_g	636_g|4789_g	896_g|3863_g	60_g|2209_g	349_g|2632_g	1447_g|4411_g	1846_g|3512_g	309_g|1986_g	60_g|700_g	369_g|2858_g	2328_g|4861_g	3191_g|3580_g	2593_g|3012_g	1084_g|3781_g	836_g|1961_g	1406_g|3188_g	2756_g|3703_g	1316_g|1778_g	2569_g|3752_g	3584_g|4131_g	1108_g|1934_g	1988_g|3460_g	981_g|3013_g	2571_g|3222_g	742_g|1846_g	2162_g|2549_g	595_g|3971_g
109PG4348	117_g|5115_g	2653_g|5106_g	480_g|5061_g|5100_g	802_g|5075_g|5091_g	3661_g|5042_g|5096_g	4065_g|5075_g|5087_g	1173_g|4337_g	3869_g|3368_g	361_g|5136_g	387_g|5160_g|5174_g	3801_g|5056_g|5105_g	478_g|5040_g|5103_g	4252_g|3593_g|5094_g	3788_g|5086_g|5098_g	4952_g|5092_g	2939_g|5073_g|5084_g	619_g|5078_g|5084_g	526_g|5081_g|5084_g|5115_g	3105_g|5042_g	3677_g|5080_g	336_g|5074_g	5029_g|5122_g	70_g|5066_g|5110_g	646_g|5067_g	906_g|5214_g|5360_g	70_g|4548_g|5064_g	339_g|1892_g|5075_g	4421_g|5030_g|5064_g	1856_g|5055_g|5091_g	299_g|5087_g|5105_g	70_g|5104_g|5112_g	379_g|5092_g|5113_g	4871_g|5095_g|5105_g	3590_g|5092_g|5116_g	2603_g|5127_g	3771_g|5070_g	826_g|5087_g|5113_g	1396_g|5090_g|5111_g	2766_g|5091_g|5112_g	1306_g|5055_g|5067_g	3742_g|5070_g|5097_g	4141_g|5099_g|5113_g	1098_g|5074_g|5088_g	4710_g|5101_g	991_g|5067_g|5091_g	2581_g|5103_g	752_g|5076_g|5111_g	2539_g|5112_g|5127_g	3961_g|5071_g|5083_g
109PG4422	42_g|3632_g	521_g|600_g	404_g|325_g	727_g|648_g	474_g|554_g	2287_g|2209_g	1097_g|4233_g	3445_g|4013_g	436_g|515_g	312_g|233_g	939_g|859_g	402_g|324_g	3926_g|2257_g	408_g|489_g	1856_g|1206_g	870_g|790_g	544_g|463_g	601_g|680_g	1244_g|1165_g	1151_g|1072_g	411_g|491_g	2186_g|1206_g	145_g|225_g	721_g|799_g	982_g|1062_g	144_g|224_g	266_g|186_g	2247_g|2169_g	1932_g|2011_g	224_g|144_g	145_g|225_g	454_g|533_g	605_g|524_g	100_g|180_g	3658_g|3466_g	661_g|581_g	751_g|672_g	1321_g|1242_g	497_g|577_g	1231_g|1152_g	1612_g|1533_g	1937_g|1857_g	1022_g|4532_g	1494_g|4496_g	1066_g|1146_g	994_g|916_g	827_g|905_g	2464_g|2682_g	2152_g|2074_g
109PG4434	30_g|2449_g	532_g|2673_g	392_g|3776_g	716_g|4263_g	486_g|644_g	2276_g|2104_g	1086_g|1299_g	3434_g|4313_g	447_g|2259_g	301_g|1961_g	927_g|1701_g	391_g|1446_g	3937_g|1822_g	420_g|1512_g	1844_g|656_g	859_g|3126_g	533_g|3103_g	612_g|2698_g	1233_g|3125_g	1140_g|1399_g	422_g|2986_g	1138_g|3052_g	157_g|1835_g	732_g|4778_g	994_g|3874_g	156_g|2220_g	254_g|2621_g	2236_g|1458_g	1943_g|3523_g	213_g|1997_g	156_g|711_g	465_g|2847_g	593_g|2317_g	111_g|3180_g	4580_g|3001_g	649_g|1073_g	740_g|1972_g	1310_g|3199_g	508_g|3692_g	1219_g|1789_g	1601_g|2558_g	1925_g|3595_g	1011_g|1945_g	701_g|2340_g	1077_g|3024_g	983_g|3233_g	838_g|1857_g	2614_g|2151_g	2141_g|584_g
109PG4563	3002_g|62_g	3356_g|501_g	1379_g|425_g	1811_g|747_g	2912_g|454_g	4395_g|2307_g	251_g|1117_g	3562_g|3466_g	579_g|416_g	4902_g|332_g	460_g|959_g	3179_g|423_g	3800_g|3906_g	3428_g|388_g	3510_g|2657_g	258_g|890_g	3790_g|564_g	4090_g|581_g	4774_g|1265_g	3053_g|1171_g	2638_g|391_g	849_g|2166_g	4276_g|125_g	4156_g|701_g	558_g|961_g	2789_g|124_g	2309_g|286_g	17_g|2267_g	313_g|1911_g	1319_g|244_g	2769_g|125_g	257_g|434_g	700_g|625_g	866_g|80_g	2469_g|3678_g	3405_g|681_g	271_g|771_g	1141_g|1341_g	1640_g|477_g	1052_g|1251_g	1046_g|1632_g	527_g|1957_g	672_g|1043_g	2426_g|4566_g	1556_g|1046_g	3782_g|1015_g	616_g|807_g	960_g|2484_g	4044_g|2173_g
109PG4571	2994_g|3169_g	3327_g|3348_g	1387_g|2156_g	1803_g|2657_g	373_g|2920_g	2494_g|4403_g	243_g|4470_g	1576_g|3570_g	587_g|1876_g	978_g|4894_g	468_g|4041_g	3171_g|3487_g	1162_g|3808_g	1712_g|3420_g	2732_g|3518_g	250_g|1245_g	2032_g|3782_g	3381_g|4098_g	3573_g|4766_g	3045_g|4061_g	2646_g|3032_g	857_g|3067_g	3969_g|4284_g	143_g|4148_g	550_g|1109_g	1834_g|2781_g	581_g|2301_g	25_g|2071_g	321_g|2626_g	1311_g|2392_g	2777_g|3829_g	249_g|3349_g	708_g|1017_g	858_g|2105_g	307_g|2477_g	130_g|3413_g	279_g|2938_g	673_g|1133_g	1648_g|3850_g	1044_g|1897_g	1038_g|1708_g	535_g|2033_g	664_g|3838_g	2418_g|2705_g	1548_g|1751_g	3774_g|4702_g	608_g|4572_g	533_g|952_g	3251_g|4036_g
109PG4583	4096_g|4465_g	3977_g|4328_g	1399_g|4621_g	1791_g|4765_g	3786_g|4027_g	1242_g|4819_g	231_g|4623_g	3582_g|4701_g	599_g|4836_g	4415_g|4531_g	480_g|4455_g	3159_g|4756_g	3820_g|4791_g	3408_g|4748_g	2075_g|2609_g	238_g|4365_g	3770_g|4812_g	4110_g|4875_g	494_g|4445_g	3033_g|4693_g	2658_g|4531_g	869_g|3767_g	4665_g|4741_g	4136_g|4736_g	538_g|4733_g	2769_g|4660_g	2289_g|4726_g	37_g|4886_g	333_g|4865_g	1299_g|4856_g	2789_g|4452_g	237_g|4400_g	720_g|4515_g	846_g|4698_g	2489_g|4543_g	3425_g|4541_g	291_g|4787_g	1121_g|4819_g	1660_g|4460_g	1032_g|4734_g	1026_g|4701_g	547_g|4701_g	652_g|4623_g	4282_g|720_g	1536_g|4835_g	269_g|4373_g	596_g|4867_g	940_g|4640_g	1183_g|4717_g
83PG4624	-	4019_g	1441_g|4749_g	1749_g|4152_g	-	1283_g|3903_g	188_g|3169_g	-	640_g|4658_g	-	523_g|4702_g	-	-	952_g|3859_g	-	195_g|4532_g	2367_g|4165_g	4153_g	453_g|4243_g	2992_g	1375_g|2701_g|4677_g	912_g|4899_g	513_g|2179_g	1499_g|4333_g	497_g|4887_g	2728_g|4043_g	2248_g|4662_g	78_g|4515_g	374_g|4458_g	1258_g|4203_g	-	195_g|3792_g	763_g|3276_g	805_g|3855_g	-	3467_g	334_g|4297_g	1078_g|4494_g	625_g|4981_g	991_g|3927_g	983_g|3812_g	590_g|4780_g	611_g|4999_g	3593_g|4035_g	1495_g|4356_g	310_g|4960_g	555_g|4245_g	897_g|4021_g	1666_g|4792_g
109PG4640	4444_g|1438_g	4553_g|722_g	1459_g|2591_g	1731_g|2761_g	4285_g|1120_g	1301_g|1788_g	170_g|2281_g	19_g|2222_g	658_g|2901_g	3259_g|3371_g	541_g|2092_g	3325_g|1858_g	2278_g|3060_g	3877_g|2824_g	4762_g|1675_g	177_g|1349_g	2349_g|2789_g	3220_g|3506_g	435_g|1747_g	706_g|3199_g	1357_g|1618_g	192_g|1763_g	2161_g|441_g	1481_g|2149_g	479_g|2394_g	2710_g|2342_g	2230_g|3037_g	96_g|3087_g	392_g|3652_g	1240_g|3235_g	948_g|1236_g	177_g|1983_g	781_g|1468_g	787_g|2319_g	694_g|1464_g	1622_g|2609_g	352_g|2834_g	1060_g|2957_g	643_g|1057_g	973_g|2801_g	965_g|2777_g	608_g|2758_g	593_g|2228_g	4272_g|1855_g	1477_g|3518_g	328_g|3270_g	537_g|2683_g	879_g|3231_g	1684_g|2793_g
109PG4680	647_g|3054_g	830_g|5013_g	1500_g|1327_g	1690_g|1863_g	4379_g|2861_g	1342_g|4343_g	129_g|303_g	60_g|3510_g	698_g|4424_g	3218_g|4610_g	582_g|408_g	3284_g|3231_g	2318_g|3748_g	3918_g|3480_g	1629_g|2916_g	136_g|310_g	2308_g|3842_g	3179_g|4038_g	394_g|4598_g	747_g|3105_g	1317_g|2586_g	234_g|797_g	2120_g|4224_g	1441_g|4471_g	438_g|4742_g	4187_g|4293_g	2190_g|2361_g	136_g|2519_g	432_g|261_g	1200_g|1371_g	907_g|2717_g	137_g|309_g	821_g|4883_g	747_g|1_g	653_g|4784_g	1581_g|3353_g	393_g|219_g	1019_g|1193_g	683_g|1588_g	932_g|1104_g	924_g|1098_g	648_g|475_g	552_g|4400_g	36_g|4522_g	1436_g|1608_g	369_g|4992_g	496_g|668_g	839_g|1012_g	1725_g|4096_g
109PG4712	615_g|1536_g	406_g|861_g	1532_g|3094_g	1658_g|2264_g	1250_g|4607_g	1373_g|3552_g	97_g|878_g	92_g|1208_g	731_g|1968_g	1670_g|3186_g	614_g|1338_g	1102_g|3252_g	2019_g|2350_g	2374_g|3488_g	294_g|1126_g	104_g|422_g	1610_g|2277_g	2501_g|3147_g	363_g|2389_g	613_g|779_g	817_g|1286_g	52_g|266_g	2088_g|2311_g	1410_g|2990_g	407_g|1394_g	1618_g|4153_g	2156_g|2517_g	168_g|2607_g	173_g|463_g	1168_g|2586_g	875_g|2129_g	105_g|2739_g	853_g|2581_g	715_g|1998_g	621_g|2849_g	1549_g|1866_g	131_g|425_g	987_g|2627_g	715_g|1753_g	901_g|3514_g	892_g|1164_g	680_g|3201_g	521_g|1243_g	1197_g|1908_g	1405_g|2734_g	401_g|574_g	464_g|3866_g	807_g|1799_g	1525_g|1757_g
109PG4796	2206_g|532_g	945_g|2474_g	2245_g|3664_g	1574_g|1967_g	3551_g|4717_g	4514_g|1458_g	726_g|10_g	178_g|1730_g	816_g|1722_g	3915_g|3658_g	697_g|2457_g	4274_g|3059_g	2436_g|1008_g	3573_g|2649_g	377_g|3848_g	1086_g|21_g	3978_g|2194_g	4397_g|3064_g	2920_g|280_g	939_g|863_g	1203_g|2511_g	350_g|3142_g	2003_g|3689_g	3835_g|1327_g	323_g|1263_g	2982_g|3438_g	427_g|4199_g	2765_g|251_g	3207_g|546_g	1083_g|2890_g	790_g|3264_g	20_g|2606_g	2997_g|4040_g	630_g|490_g	536_g|461_g	1465_g|4025_g	4310_g|510_g	902_g|826_g	799_g|2579_g	818_g|2441_g	2095_g|809_g	765_g|2277_g	438_g|3891_g	588_g|3216_g	1322_g|4299_g	484_g|1708_g	380_g|4106_g	687_g|723_g	1841_g|2494_g
109PG4814	514_g	963_g	3682_g	1556_g|5067_g	3569_g	1476_g	3866_g	4957_g	834_g	3933_g	715_g	4256_g	2453_g	3591_g	395_g	3_g	2176_g	3046_g	262_g	881_g	1185_g	5046_g	1985_g	1309_g	305_g|5145_g	3456_g	4217_g	269_g	564_g	1065_g	772_g	2_g	4058_g	612_g	518_g	1447_g	528_g|5078_g	884_g	817_g	800_g	791_g|5072_g	783_g	420_g	4769_g	1304_g	502_g	362_g|5085_g	705_g|5063_g	1859_g
109PG4892	2767_g|138_g	1912_g|2632_g	1633_g|501_g	324_g|823_g	1713_g|3640_g	353_g|4044_g	2973_g|1194_g	4149_g|3890_g	1050_g|340_g	707_g|408_g	171_g|3780_g	2180_g|499_g	1231_g|4273_g	90_g|3809_g	801_g|934_g	3733_g|2960_g	943_g|640_g	255_g|505_g	3694_g|3084_g	1628_g|3656_g	3303_g|315_g	1266_g|3636_g	2618_g|49_g	363_g|625_g	91_g|885_g	1316_g|49_g	1643_g|360_g	565_g|4400_g	821_g|1835_g	477_g|320_g	1977_g|49_g	1831_g|358_g	314_g|3788_g	4249_g|3569_g	1949_g|2582_g	2078_g|3792_g	1177_g|847_g	356_g|1417_g	1969_g|2745_g	446_g|1327_g	1958_g|3763_g	107_g|4120_g	1597_g|1119_g	2995_g|1977_g	255_g|970_g	1138_g|2560_g	107_g|731_g	251_g|2560_g	79_g|3982_g
97PG4895	4748_g	1909_g	-	327_g	1710_g|2588_g|3883_g	356_g	-	-	1053_g	704_g|2868_g|3936_g	168_g	2183_g	-	87_g	804_g	3730_g	946_g	258_g	3691_g	1631_g	-	1263_g	2621_g	360_g	88_g	1319_g	1646_g	562_g	824_g	474_g	1980_g|3540_g|4485_g	1828_g	317_g	4252_g	1952_g	-	1180_g	359_g	1966_g	443_g	1955_g	104_g	1600_g	2992_g	258_g	1141_g	104_g	248_g	76_g
107PG4963	3234_g	1841_g	1704_g	395_g	1642_g	425_g	3993_g	4728_g	1121_g	636_g	100_g	2251_g	4818_g	19_g	2250_g	2198_g	4640_g	326_g	4028_g	1699_g	3846_g	2967_g	2689_g	292_g	20_g	1387_g	1714_g	1817_g	892_g	405_g	2048_g	1760_g	386_g	2898_g	2020_g	2149_g	1248_g	428_g	4060_g	4179_g	1887_g	36_g	4027_g	4163_g	326_g	1209_g	36_g	180_g	8_g
107PG4975	1359_g|3247_g	642_g	1716_g|2670_g	407_g|2841_g	1040_g|1629_g	437_g|1869_g	2202_g	2300_g	2395_g|2822_g	623_g|3291_g	88_g|2172_g	1778_g|2264_g	2981_g	7_g|2904_g	1349_g|4472_g	1428_g|2210_g	2709_g|4653_g	339_g|3427_g	1668_g|4015_g	1712_g|3119_g	1698_g|3859_g	2507_g|2954_g	2703_g|4832_g	279_g|2069_g	7_g|2314_g	1399_g|2263_g	-	3007_g	3732_g	393_g|3315_g	1156_g|4995_g	1748_g|2063_g	398_g|1548_g	2399_g|2910_g	1384_g|2034_g	2161_g|2529_g	1260_g|2754_g	440_g|3037_g	1137_g|4936_g	2721_g|4167_g	1875_g|2856_g	2678_g	2308_g|4015_g	469_g	339_g|3598_g	1221_g|2768_g	2763_g	167_g|3311_g	2873_g|3051_g
109PG5065	2472_g|1947_g|3688_g	2758_g|2555_g|3781_g	1986_g|1774_g|1850_g	3999_g|930_g|4032_g	1543_g|1575_g|2573_g	1881_g|495_g|2808_g	1896_g|1864_g|2390_g	3294_g|1277_g|3262_g	4135_g|2335_g|3923_g	531_g|564_g|3951_g	1553_g|30_g|3042_g	2516_g|2484_g|3740_g	3519_g|189_g|3487_g	3968_g|1397_g|4002_g	3886_g|2974_g|4923_g	3243_g|2270_g|2800_g	4168_g|1924_g|4201_g	430_g|397_g|2369_g	4958_g|2835_g|4214_g	3844_g|3550_g|3912_g	3396_g|3363_g|3652_g	4005_g|1488_g|3248_g	3845_g|1607_g|4620_g	3543_g|904_g|3760_g	3956_g|3571_g|4103_g	4984_g|1459_g|3517_g	1819_g|1787_g|4238_g	1714_g|1252_g|1747_g	996_g|964_g|2518_g	3850_g|3882_g|4091_g	3625_g|3525_g|3658_g	3795_g|1279_g|3828_g	4751_g|58_g|458_g	3840_g|1467_g|2970_g	3146_g|2408_g|4480_g	4761_g|3605_g|4410_g	3743_g|3281_g|3775_g	4981_g|501_g|1784_g	4858_g|3645_g|3986_g	3783_g|2602_g|3816_g	4930_g|3673_g|4152_g	4880_g|1752_g|4566_g	2083_g|3598_g|4104_g	3152_g|1942_g|2508_g	432_g|399_g|2602_g	2971_g|1935_g|3473_g	3302_g|1531_g|4514_g	74_g|107_g|1667_g	2960_g|1282_g|2993_g
109PG5068	2475_g|2648_g	2761_g|4143_g	1989_g|1109_g	3996_g|2380_g	1540_g|2819_g	1884_g|566_g	1899_g|3346_g	3297_g|3668_g	4132_g|3335_g	528_g|2910_g	1550_g|2782_g	2519_g|4138_g	3522_g|4046_g	3965_g|4482_g	3889_g|3959_g	3240_g|3298_g	4304_g|42_g	433_g|3858_g	4966_g|2995_g	3841_g|1999_g	3399_g|3472_g	4002_g|4561_g	3848_g|2751_g	3540_g|2424_g	3953_g|3680_g	4466_g|3310_g	1822_g|3757_g	1859_g|3885_g	999_g|1449_g	3847_g|4389_g	4968_g|3581_g	4950_g|2116_g	4754_g|3819_g	3837_g|4040_g	3143_g|2952_g	4758_g|3263_g	3740_g|3414_g	4978_g|3497_g	4818_g|2645_g	3780_g|375_g	4927_g|375_g	4877_g|2947_g	2086_g|42_g	2958_g|2308_g	435_g|879_g	2974_g|2833_g	3299_g|3058_g	71_g|2866_g	2957_g|3589_g
109PG5130	4828_g|1486_g|1679_g|4414_g	3055_g|355_g|1721_g|4308_g	2972_g|2035_g|2995_g|3145_g	3329_g|2213_g|2538_g|3306_g	766_g|253_g|743_g|1300_g	1617_g|1640_g|2374_g|3603_g	3436_g|780_g|928_g|4801_g	1419_g|1157_g|1442_g|1785_g	3582_g|2019_g|3516_g|3560_g	1495_g|859_g|1518_g|1721_g	3334_g|1389_g|1570_g|4652_g	1276_g|1152_g|1253_g|2884_g	46_g|23_g|954_g|1969_g	4098_g|1832_g|2324_g|4121_g	1931_g|1281_g|2541_g|3369_g	3574_g|371_g|1125_g|4583_g	3206_g|1661_g|2152_g|3183_g	2045_g|2022_g|2551_g|3261_g	3471_g|2246_g|2440_g|4659_g	4010_g|563_g|2776_g|4750_g	1746_g|867_g|1723_g|2793_g	3505_g|103_g|942_g|3712_g	1408_g|1385_g|2260_g|3386_g	3844_g|23_g|3040_g|4699_g	2921_g|1445_g|3348_g|4827_g	4443_g|1567_g|1714_g|4525_g	3209_g|701_g|2466_g|3186_g	2345_g|1952_g|2322_g|2657_g	2793_g|122_g|2745_g|2770_g	3999_g|2272_g|2536_g|4022_g	2238_g|2078_g|2215_g|2481_g	1584_g|1561_g|2689_g|3177_g	4183_g|897_g|2631_g|4618_g	3258_g|1948_g|2224_g|3235_g	2173_g|1826_g|2133_g|2150_g	1780_g|250_g|1803_g|1917_g	2169_g|81_g|2192_g|3057_g	2347_g|553_g|2324_g|2577_g	1831_g|1805_g|4206_g|4426_g	3296_g|2017_g|3273_g|3464_g	3965_g|1215_g|1828_g|4542_g	3311_g|2152_g|3251_g|3288_g	1654_g|1293_g|1631_g|2066_g	780_g|1004_g|1337_g|2262_g	3775_g|1631_g|2785_g|4896_g	2064_g|625_g|1855_g|2087_g	2156_g|2133_g|3390_g|3572_g	4690_g|414_g|1850_g|4713_g	2357_g|1575_g|2380_g|4913_g
80PG5250	2589_g|3492_g	3507_g|4083_g	-	447_g|4495_g	-	1494_g|1662_g	-	-	-	1372_g|1540_g	-	1399_g|4510_g	-	3658_g|4817_g	2865_g|4589_g	3896_g|4245_g	-	2000_g|2169_g	3278_g|3783_g	-	-	4727_g	1363_g|1532_g	-	2797_g|4390_g	4033_g|4651_g	3164_g|4494_g	2466_g|4740_g	2915_g|4604_g	4304_g|4603_g	4020_g|4279_g	1707_g|4044_g	3377_g|3940_g	3981_g|4339_g	4076_g|4211_g	1658_g|4190_g	2046_g|4493_g	2302_g|2469_g	3440_g|3953_g	3244_g|4350_g	-	4359_g|4651_g	1777_g|4243_g	3179_g	3897_g|4575_g	3088_g|3957_g	2279_g|4615_g	2925_g|4216_g	2234_g|4363_g
109PG5269	3256_g	4792_g	2745_g	2120_g	3396_g	1957_g	1444_g	2937_g	2112_g	1815_g	1849_g	1592_g	1674_g	1659_g	3700_g	935_g	4431_g	2844_g	4335_g	1545_g	4339_g	4555_g	1982_g	3087_g	4047_g	2074_g	2767_g	1312_g	4725_g	4922_g	564_g|563_g	3002_g|3001_g	3192_g	339_g	4639_g	1219_g	1825_g	3053_g	2780_g	1643_g	2706_g	3757_g	1798_g|1797_g	2047_g	2877_g	2311_g	1710_g	2297_g	731_g
109PG5347	2380_g|4568_g	2742_g|5085_g	2823_g|295_g	2042_g|619_g	712_g|583_g	2035_g|2180_g	1367_g|4262_g	2859_g|3983_g	2190_g|544_g	1892_g|204_g	1770_g|830_g	1515_g|295_g	1752_g|2227_g	1581_g|518_g	4931_g|5056_g	1012_g|760_g	3034_g|434_g	2767_g|709_g	3194_g|1136_g	1468_g|1043_g	2917_g|520_g	4193_g|1235_g	1904_g|254_g	3163_g|828_g	3805_g|1091_g	2151_g|253_g	2690_g|157_g	1389_g|2140_g	3454_g|2040_g	1928_g|115_g	642_g|254_g	3081_g|562_g	3271_g|495_g	417_g|209_g	3070_g|3496_g	1141_g|552_g	1904_g|643_g	3131_g|1212_g	4524_g|606_g	1720_g|1123_g	2627_g|1504_g	3678_g|1828_g	1876_g|4503_g	4666_g|5042_g	2955_g|1176_g	2234_g|887_g	1788_g|934_g	2220_g|2711_g	653_g|2045_g
95PG5354	2387_g|2923_g	2735_g|3136_g	2830_g|4047_g	2035_g|3971_g	705_g|5068_g	2042_g|4079_g	1360_g|3255_g	2852_g|2057_g	2197_g|3687_g	1899_g|5145_g	1763_g|3729_g	1508_g|3862_g	1759_g|2710_g	1574_g|869_g	718_g|458_g	-	3041_g|4889_g	2760_g|946_g	3187_g|917_g	-	2924_g|3745_g	-	1897_g|597_g	3170_g|3925_g	3812_g|4198_g	2158_g|3640_g	2683_g|3435_g	1396_g|1709_g	3461_g|1685_g	-	649_g|3067_g	-	-	-	-	1134_g|3757_g	1911_g|2305_g	3138_g|4327_g	4531_g|2343_g	1727_g|3756_g	2620_g|4046_g	3671_g|3977_g	1883_g|3394_g	-	2962_g|3084_g	2227_g|3494_g	1795_g|4404_g	2213_g|5081_g	646_g|4728_g
109PG5390	2423_g|885_g	2699_g|2930_g	3750_g|202_g	4289_g|2922_g	669_g|2324_g	2078_g|72_g	1324_g|1550_g	2817_g|2564_g	2233_g|2739_g	1935_g|2304_g	1727_g|3144_g	1472_g|202_g	1795_g|3198_g	1538_g|746_g	682_g|4255_g	3152_g|1512_g	3077_g|2450_g	2724_g|1067_g	3151_g|796_g	1425_g|2391_g	2960_g|2382_g	3026_g|2004_g	1861_g|719_g	3206_g|2721_g	3848_g|3134_g	2194_g|901_g	2647_g|796_g	1432_g|1588_g	3497_g|1564_g	1971_g|2177_g	685_g|1375_g	2872_g|1349_g	2343_g|1577_g	3206_g|2482_g	3027_g|3413_g	1098_g|2864_g	1947_g|3884_g	3174_g|75_g	3718_g|4551_g	1763_g|727_g	2584_g|3241_g	3570_g|389_g	1919_g|2393_g	4401_g|108_g	2998_g|3205_g	3207_g|1410_g	1831_g|2541_g	2177_g|1345_g	610_g|361_g
109PG5411	2446_g|2450_g	2676_g|2672_g	3773_g|3777_g	4266_g|4262_g	647_g|643_g	2101_g|2105_g	1302_g|1298_g	2794_g|4312_g	2256_g|2260_g	1958_g|1962_g	1704_g|1700_g	1449_g|1445_g	1818_g|1823_g	1515_g|1511_g	659_g|655_g	3129_g|3125_g	3100_g|3104_g	2701_g|2697_g	3128_g|3124_g	1402_g|1398_g	2983_g|2987_g	3049_g|3053_g	1838_g|1834_g	4781_g|4777_g	3871_g|3875_g	2217_g|2221_g	2624_g|2620_g	1455_g|1459_g	3520_g|3524_g	1994_g|1998_g	708_g|712_g	2850_g|2846_g	2320_g|2316_g	3183_g|3179_g	3004_g|3000_g	1076_g|1072_g	1969_g|1973_g	3196_g|3200_g	3695_g|3691_g	1786_g|1790_g	2561_g|2557_g	3592_g|3596_g	1942_g|1946_g	2343_g|2339_g	3021_g|3025_g	3230_g|3234_g	1854_g|1858_g	2154_g|2150_g	587_g|583_g
107PG5412	2447_g|2448_g	2675_g|2674_g	3774_g|3775_g	4265_g|4264_g	646_g|645_g	2102_g|2103_g	1300_g|1301_g	4315_g|4314_g|4316_g	2257_g|2258_g	1959_g|1960_g	1703_g|1702_g	1448_g|1447_g	1820_g|1819_g|1821_g	1514_g|1513_g	658_g|657_g	3128_g|3127_g	3101_g|3102_g	2700_g|2699_g	3127_g|3126_g	1401_g|1400_g	2984_g|2985_g	3050_g|3051_g	1837_g|1836_g	4780_g|4779_g	3872_g|3873_g	2218_g|2219_g	2623_g|2622_g	1456_g|1457_g	3521_g|3522_g	1995_g|1996_g	709_g|710_g	2849_g|2848_g	2319_g|2318_g	3182_g|3181_g	3003_g|3002_g	1075_g|1074_g	1970_g|1971_g	3197_g|3198_g	3694_g|3693_g	1787_g|1788_g	2560_g|2559_g	3593_g|3594_g	1943_g|1944_g	2342_g|2341_g	3022_g|3023_g	3231_g|3232_g	1855_g|1856_g	2153_g|2152_g	586_g|585_g
109PG5426	3546_g|3671_g	4874_g|3764_g	3791_g|1791_g	4248_g|4015_g	629_g|1558_g	2119_g|512_g	1284_g|1881_g	4298_g|3279_g	2274_g|2318_g	1976_g|547_g	1686_g|13_g	1431_g|2501_g	1837_g|3504_g	1497_g|3984_g	4175_g|4610_g	3111_g|2287_g	3118_g|4184_g	2683_g|414_g	3907_g|4231_g	4431_g|3929_g	3001_g|3380_g	4490_g|3265_g	1820_g|4603_g	4316_g|3777_g	4551_g|4120_g	2235_g|1476_g	2606_g|1804_g	1473_g|1730_g	3538_g|981_g	2012_g|3865_g	726_g|3641_g	2832_g|3811_g	2302_g|475_g	3165_g|2987_g	4758_g|4894_g	1058_g|4427_g	1987_g|3758_g	4736_g|518_g	4745_g|3628_g	1804_g|3799_g	4518_g|4135_g	3610_g|4583_g	1960_g|4087_g	2660_g|4493_g	3039_g|416_g	3248_g|3490_g	1872_g|4531_g	1982_g|90_g	1985_g|2976_g
109PG5441	1346_g	629_g	2683_g	2854_g	5013_g	1230_g	2189_g	2313_g	2809_g	3278_g	2185_g	1765_g	2968_g	2917_g|5090_g|5095_g|5106_g|5127_g	1362_g	1441_g	2696_g	3414_g	1655_g	3106_g	1711_g	2520_g	4819_g	5014_g	2301_g	2250_g	2945_g	2994_g	3746_g	3329_g	1143_g	2076_g	5022_g	2412_g	1371_g	5011_g|5093_g|5110_g|5111_g	2741_g|5102_g|5118_g|5154_g|5169_g	3050_g	1150_g	2708_g	2869_g	5027_g	2321_g	4239_g	3611_g	2781_g	2776_g	3324_g	2886_g
94PG5533	1963_g|1962_g	2571_g|2570_g	1866_g|1636_g|1865_g	946_g|945_g	-	2792_g|2793_g	2406_g|2407_g|2976_g	4146_g|1261_g|2635_g	3907_g|3908_g	-	3026_g|3027_g	3756_g|3755_g	204_g|205_g|1228_g	1381_g|1382_g	2992_g|2991_g	2816_g|2815_g	1908_g|1909_g	2353_g|2354_g	2851_g|2850_g	3534_g|3535_g	3667_g|2199_g|3306_g|3668_g	1504_g|1503_g	1623_g|1622_g	920_g|919_g	3555_g|3556_g	3533_g|3532_g	4222_g|4223_g	1236_g|1237_g	2502_g|2503_g	4107_g|4106_g	-	1263_g|1264_g	74_g|73_g	1483_g|1482_g	2424_g|2423_g	3589_g|3590_g	3297_g|3296_g	1800_g|1799_g	4784_g|3971_g|4783_g	2618_g|2617_g	3657_g|3658_g	1736_g|1737_g	3614_g|3613_g	2805_g|5092_g	2586_g|2587_g	1951_g|1950_g	1547_g|1546_g	1651_g|1652_g	1298_g|1297_g
109PG5730	1657_g|1999_g	1743_g|1525_g	2057_g|3578_g	2560_g|577_g	275_g|1939_g	2396_g|3366_g	758_g|4900_g	1763_g|3941_g	3494_g|2472_g	881_g|162_g	1592_g|788_g	2906_g|2839_g	976_g|2185_g	1810_g|560_g	1259_g|4739_g	1147_g|1999_g	2130_g|3473_g	3283_g|751_g	2268_g|2489_g	2798_g|2729_g	2771_g|2892_g	964_g|624_g	3364_g|296_g	45_g|1743_g	3370_g|2668_g	1736_g|294_g	679_g|115_g	1974_g|3482_g	2723_g|4159_g	2294_g|73_g	2503_g|296_g	3155_g|4720_g	919_g|2103_g	2202_g|251_g	1848_g|1628_g	228_g|3553_g	3035_g|601_g	575_g|3859_g	2063_g|113_g	1995_g|3638_g	1806_g|1329_g	2130_g|3440_g	2044_g|3456_g	4689_g|5033_g	1653_g|1218_g	1833_g|2438_g	3412_g|3609_g	436_g|3445_g	3348_g|3477_g
109PG5788	3868_g|1351_g	1128_g|634_g	2374_g|2678_g	4333_g|2849_g	2950_g|1032_g	2556_g|1877_g	2163_g|2194_g	1946_g|2308_g	2521_g|2814_g	4201_g|3283_g	1875_g|2180_g	1739_g|1770_g	2480_g|2973_g	3341_g|2912_g	1380_g|1357_g	3677_g|1436_g	2670_g|2701_g	4314_g|3419_g	1334_g|1660_g	2202_g|3111_g	1521_g|1706_g	511_g|2515_g	3478_g|4824_g	3235_g|2061_g	2099_g|2306_g	3674_g|2255_g	2795_g|2950_g	2968_g|2999_g	2958_g|3740_g	3138_g|3323_g	1895_g|1148_g	3959_g|2071_g	1195_g|1556_g	3458_g|2407_g	3277_g|1376_g	2210_g|2521_g	3992_g|2746_g	2740_g|3045_g	843_g|1145_g	2359_g|2713_g	2344_g|2864_g	2359_g|2670_g	4657_g|2316_g	1366_g|461_g	3421_g|3606_g	861_g|2776_g	2442_g|2771_g	4367_g|3319_g	2696_g|2881_g
109PG5800	3856_g	1140_g	2386_g	4345_g	2962_g	2568_g	2151_g	1934_g	2533_g	4189_g	1887_g	1727_g	2492_g	3329_g	1392_g	3665_g	2658_g	4302_g	1346_g	2214_g	1509_g	499_g	3466_g|1778_g	3247_g	2087_g	3686_g	2807_g	2956_g	2970_g	3126_g	1883_g	3947_g	1183_g	3470_g	3265_g	2222_g	4004_g	2752_g	855_g	2347_g	2332_g	2371_g	3039_g	1354_g	3409_g	849_g	2430_g	4355_g	2684_g
100PG5911	2742_g	1251_g	2497_g	3668_g	2682_g	2680_g	2040_g	1823_g	2644_g	3705_g	1998_g	1616_g	2603_g	4875_g	3342_g	2555_g	2547_g	4482_g	1457_g	2325_g	1398_g	388_g	4122_g	3611_g	1976_g	3799_g	2920_g	2845_g	3081_g	3015_g	-	-	1072_g	3624_g	2273_g	2333_g	4159_g	2863_g	966_g	2236_g	2221_g	3009_g|2482_g	2741_g|3150_g	-	3298_g	738_g	2319_g	4075_g	2573_g
109PG5917	2748_g	1257_g	2503_g	3674_g	2676_g	2686_g	2034_g	1817_g	2650_g	3699_g	2004_g	1610_g	2609_g	4869_g	3348_g	2549_g	2541_g	4488_g	1463_g	2331_g	1392_g	382_g	4128_g	3617_g	1970_g	3805_g	2926_g	2839_g	3087_g	3009_g	1766_g	2906_g	1066_g	3618_g	2267_g	2339_g	4153_g	2869_g	972_g	2230_g	2215_g	2488_g	3156_g	1643_g	3292_g	732_g	2313_g	4081_g	2567_g
109PG5931	2762_g|174_g	1271_g|2596_g	2517_g|537_g	3688_g|859_g	2662_g|4420_g	2700_g|4008_g	2020_g|1229_g	1803_g|3925_g	2663_g|304_g	3685_g|444_g	2018_g|3744_g	1597_g|535_g	2622_g|4308_g	4855_g|3845_g	3361_g|899_g	2536_g|2996_g	2527_g|676_g	4502_g|469_g	1477_g|3048_g	2344_g|3620_g	1378_g|279_g	368_g|3932_g	4141_g|13_g	3630_g|589_g	1957_g|849_g	3820_g|14_g	2941_g|395_g	2825_g|4364_g	3101_g|1799_g	2996_g|356_g	1752_g|13_g	2893_g|322_g	1052_g|3752_g	3604_g|3533_g	2254_g|2546_g	2353_g|3828_g	4139_g|883_g	2883_g|1453_g	986_g|2709_g	2217_g|1363_g	2201_g|3799_g	2502_g|4084_g	3170_g|1155_g	1630_g|1278_g	3278_g|934_g	718_g|2524_g	2299_g|695_g	4095_g|2596_g	2553_g|4018_g
107PG5933	2764_g|5066_g	1273_g|5072_g|5076_g|5080_g|5100_g|5113_g	2519_g|5081_g|5133_g	3690_g|5093_g	2660_g|5121_g|5136_g	2702_g|5082_g|5085_g|5089_g|5090_g|5103_g	2018_g	1801_g|5191_g	2665_g|5116_g|5129_g|5133_g	3683_g|5200_g|5237_g	2020_g|5102_g|5108_g|5118_g|5124_g|5150_g	1595_g|2099_g|5084_g|5102_g|5155_g	2624_g|5086_g	4853_g|5088_g	3363_g|5082_g	2534_g|5136_g	2525_g|5069_g|5119_g	4504_g|1141_g	1479_g|5100_g	2346_g|5026_g|5092_g|5096_g|5116_g	1376_g|5079_g	366_g|5114_g	4143_g|5089_g|5147_g	3632_g|5051_g	1955_g|5154_g	3822_g|5032_g|5094_g	2944_g|5039_g	2823_g|5048_g	3103_g|5088_g|5090_g|5093_g|5095_g|5144_g|5175_g	2994_g|5106_g	1750_g|5119_g	2891_g|5127_g	1050_g|5106_g|5160_g	3602_g|5102_g|5113_g|5121_g|5130_g|5139_g	2252_g|5128_g	2355_g|5101_g	4137_g|5115_g	2885_g|5095_g|5103_g|5104_g|5106_g|5127_g	988_g|5098_g|5141_g	2215_g|5065_g|5071_g|5074_g|5082_g|5094_g|5099_g	2199_g|5109_g|5126_g	2504_g|5091_g	3172_g|5099_g	1628_g|5022_g	3276_g|5021_g|5124_g	716_g|5066_g	2297_g|5092_g|5110_g|5117_g|5121_g|5133_g|5139_g	4097_g|5124_g	2551_g|5002_g
109PG5995	451_g|1010_g	1065_g|1619_g	872_g|3259_g	1282_g|3089_g	1406_g|4216_g	879_g|3135_g	2616_g|2773_g	698_g|249_g	64_g|3043_g	2166_g|2467_g	1201_g|2598_g	608_g|2339_g	1608_g|3339_g	1152_g|2987_g	1509_g|80_g	680_g|1681_g	355_g|2929_g	1884_g|3646_g	562_g|1887_g	422_g|1787_g	682_g|1963_g	3300_g|728_g	1110_g|4213_g	1246_g|2314_g	1696_g|2532_g	1038_g|2924_g	1272_g|3942_g	1018_g|3227_g	1133_g|3841_g	1003_g|3424_g	4753_g|1516_g	904_g|2305_g	3084_g|1784_g	1210_g|2623_g	1172_g|1722_g	953_g|2451_g	1760_g|3128_g	2049_g|3627_g	1391_g|1519_g	62_g|2939_g	62_g|2938_g	1514_g|2600_g	357_g|2529_g	1433_g|269_g	568_g|3706_g	3155_g|1555_g	1277_g|2846_g	3368_g|3760_g	497_g|3150_g
109PG6019	426_g	1041_g	896_g	1306_g	1382_g	855_g	2592_g	722_g	89_g	2142_g	1177_g	632_g	1584_g	1128_g	4162_g	655_g	331_g	1860_g	586_g	398_g	658_g	3276_g	1134_g	1222_g	1672_g	1062_g	1248_g	994_g	1157_g	979_g	4729_g	928_g	3108_g|2507_g	1234_g	1148_g	929_g	1736_g	2073_g	1367_g	86_g	86_g	1490_g	333_g	2913_g	592_g	3179_g	1301_g	3344_g	521_g
109PG6047	398_g|4869_g	1013_g|1967_g	923_g|1042_g	1334_g|1453_g	1354_g|4306_g	827_g|708_g	2564_g|1991_g	750_g|4758_g	117_g|237_g	2114_g|4495_g	1149_g|1029_g	660_g|779_g	1556_g|4882_g	1100_g|979_g	1047_g|4357_g	627_g|3364_g	303_g|183_g	1832_g|1713_g	614_g|2767_g	370_g|4728_g	630_g|4589_g	2216_g|3664_g	1162_g|1281_g	1194_g|4652_g	1644_g|4788_g	1090_g|1209_g	1220_g|1099_g	966_g|847_g	1185_g|1305_g	951_g|832_g	2449_g|4614_g	956_g|1076_g	2479_g|4370_g	1262_g|1382_g	1120_g|4432_g	901_g|4628_g	1708_g|1589_g	2101_g|2221_g	1339_g|4254_g	114_g|233_g	114_g|233_g	1462_g|1341_g	305_g|186_g	2977_g|4969_g	619_g|738_g	3683_g|2324_g	1329_g|1447_g	2117_g|2082_g	549_g|1885_g
109PG6054	390_g|3815_g	1005_g|3110_g	930_g|2917_g	1341_g|3384_g	821_g|1346_g	820_g|1562_g	2556_g|3490_g	758_g|1365_g	125_g|3637_g	1440_g|2106_g	1141_g|3389_g	667_g|1331_g	100_g|1548_g	1092_g|4042_g	1054_g|1876_g	620_g|3519_g	296_g|3261_g	1825_g|2101_g	621_g|3416_g	363_g|3954_g	622_g|1801_g	2223_g|4144_g	1169_g|1463_g	1187_g|3899_g	1637_g|2865_g	1097_g|4387_g	1212_g|3265_g	959_g|2400_g	1193_g|2848_g	944_g|3943_g	2293_g|2441_g	964_g|1639_g	2471_g|4128_g	1269_g|3313_g	1112_g|2228_g	894_g|1725_g	1701_g|2114_g	2109_g|2402_g	1331_g|1886_g	121_g|3351_g	121_g|4020_g	1454_g|3366_g	298_g|1709_g	638_g|4465_g	626_g|3830_g	3676_g|2009_g	1336_g|2211_g	2124_g|2993_g	557_g|2302_g
109PG6081	363_g|4462_g	978_g|4325_g	957_g|4618_g	1368_g|4768_g	3741_g|4024_g	793_g|4816_g	2529_g|4620_g	785_g|4704_g	152_g|4839_g	2079_g|4528_g	1114_g|4458_g	694_g|4753_g	1521_g|4794_g	1065_g|4745_g	1081_g|2612_g	593_g|4368_g	269_g|4815_g	1798_g|4872_g	648_g|4442_g	336_g|4696_g	595_g|4528_g	2250_g|3764_g	1196_g|4744_g	1160_g|4739_g	1610_g|4736_g	1124_g|4657_g	1185_g|4723_g	932_g|4889_g	1220_g|4862_g	917_g|4859_g	2414_g|4449_g	991_g|4397_g	2444_g|4518_g	1296_g|4695_g	1085_g|4546_g	867_g|4538_g	1674_g|4790_g	2136_g|4822_g	1304_g|4463_g	148_g|4737_g	148_g|4704_g	1427_g|4704_g	271_g|4626_g	665_g|723_g	653_g|4838_g	3649_g|4376_g	1363_g|4870_g	1997_g|4643_g	1970_g|4720_g
109PG6257	4725_g	4763_g	5000_g	2996_g	4514_g	3043_g	2678_g	343_g	3137_g	2373_g	2505_g	2431_g	3433_g	3081_g	3840_g	4978_g	3021_g	3740_g	4890_g	1881_g	1870_g	4735_g|4834_g	3747_g	2222_g	2625_g	2831_g	3848_g	3320_g	3748_g	3331_g	1610_g	4987_g	4987_g	2717_g|5000_g	4786_g|4957_g	2357_g	3222_g	5009_g	4753_g	3032_g	3031_g	2506_g|4969_g	2622_g	3813_g|2926_g	3613_g	4833_g	2940_g	3667_g	3057_g
90PG6258	4726_g	4764_g	5001_g	2995_g	4515_g	3042_g	2677_g	344_g	-	2372_g	2504_g	2432_g	-	3082_g	-	4977_g	3022_g	3741_g	4889_g	1882_g	1869_g	-	-	-	2626_g	5099_g	5151_g	3321_g	3747_g	3330_g	1611_g	4988_g	4986_g	2718_g	4785_g	2356_g	3223_g	5010_g	4752_g	3033_g	3032_g	2505_g	2623_g	3812_g	3612_g	4832_g	2941_g	3666_g	3056_g
109PG6384	1384_g|1994_g	667_g|1530_g	2645_g|3583_g	2816_g|582_g	1065_g|1944_g	1843_g|3361_g	2227_g|4895_g	2275_g|3946_g	2847_g|2477_g	3316_g|167_g	2147_g|793_g	1803_g|2844_g	3006_g|2190_g	2879_g|555_g	1324_g|4102_g	1403_g|2004_g	2734_g|3468_g	3452_g|746_g	1693_g|2484_g	3144_g|2734_g	1673_g|2897_g	2482_g|629_g	386_g|291_g	2094_g|1738_g	2339_g|2663_g	2288_g|290_g	2983_g|120_g	3032_g|3477_g	3707_g|4164_g	3290_g|78_g	1181_g|291_g	2038_g|4715_g	1523_g|2108_g	2374_g|246_g	1409_g|1633_g	2554_g|3558_g	2779_g|606_g	3012_g|3854_g	1112_g|118_g	2746_g|3643_g	2831_g|1324_g	2703_g|3435_g	2283_g|3451_g	494_g|4378_g	3573_g|1213_g	2743_g|2433_g	2738_g|3604_g	3286_g|2748_g	2848_g|3482_g
109PG6416	813_g|3254_g	1274_g|4790_g	2743_g|3465_g|5010_g	3158_g|2122_g	3337_g|3394_g	3342_g|1955_g	3004_g|1446_g	2939_g|3081_g	4324_g|2110_g	1813_g|3027_g	2962_g|1851_g	1594_g|2727_g	1672_g|3594_g	1661_g|3083_g	3698_g|280_g	1750_g|933_g	4429_g|3313_g	4037_g|2846_g	2223_g|4337_g	2991_g|1547_g	2200_g|4341_g	4557_g|1843_g	3015_g|1984_g	2540_g|3085_g	4049_g|2922_g	2414_g|2072_g	3269_g|2769_g	1310_g|3322_g	3910_g|4723_g	3494_g|4924_g	1749_g|561_g	2999_g|2531_g	3190_g|1990_g	2857_g|337_g	4637_g|1370_g	2681_g|1221_g	1823_g|3532_g	3051_g|3697_g	1151_g|2778_g	1641_g|3171_g	2708_g|3170_g	3759_g|2989_g	1795_g|2761_g	2049_g|4108_g	3915_g|2875_g	1365_g|2313_g	1708_g|3100_g	2299_g|3047_g	5001_g|733_g
106PG6436	793_g	1294_g	3445_g	3178_g	3357_g	3322_g	3024_g	3061_g	4304_g	3047_g	2942_g	2707_g	3614_g	3103_g	260_g	1770_g	3333_g	4017_g	2203_g	2971_g	2220_g	1823_g	3035_g	2560_g	2942_g	2434_g	3289_g	3342_g	3930_g	3514_g	1729_g|1772_g	2511_g|2912_g	1970_g	2837_g	1350_g	2701_g	3552_g	3717_g	1171_g	3151_g	3150_g	-	-	4180_g|1649_g	3935_g	1345_g	3120_g	3067_g	4955_g
109PG6500	729_g|2128_g	1359_g|4186_g	3382_g|2326_g	3241_g|1886_g	2200_g|2098_g	3258_g|4196_g	3090_g|646_g	2995_g|1649_g	4440_g|1803_g	3111_g|1051_g	2877_g|2376_g	2643_g|3560_g	3679_g|1089_g	3167_g|2730_g	196_g|3138_g	1833_g|475_g	3396_g|3899_g	3953_g|4210_g	2140_g|4105_g	2907_g|1020_g	2284_g|3105_g	1978_g|3431_g	3099_g|3608_g	2623_g|216_g	3006_g|1182_g	2498_g|3063_g	3354_g|508_g	3405_g|2684_g	3994_g|3126_g	3578_g|2971_g	1665_g|3183_g	2447_g|4480_g	1906_g|4460_g	2772_g|570_g	1286_g|380_g	2765_g|57_g	3616_g|2635_g	3782_g|746_g	1236_g|2198_g	3087_g|2522_g	3086_g|2176_g	3073_g|2196_g	2677_g|3683_g	169_g|3603_g	3999_g|1824_g	1281_g|4547_g	3184_g|3735_g	3131_g|606_g	3683_g|2414_g
109PG6529	700_g	1389_g	3353_g	3270_g	2229_g	3229_g	3120_g	2964_g	4469_g	3140_g	2848_g	2614_g	3709_g	3196_g	167_g	1862_g	3425_g	3924_g	2111_g	2878_g	2313_g	1949_g	3128_g	2652_g	3035_g	2526_g	3382_g	3434_g	4023_g	3608_g	1636_g	2418_g	1877_g	2743_g	1257_g	2794_g	3645_g	3811_g	1265_g	3058_g	3057_g	3102_g	2648_g	1110_g	4028_g	1252_g	3213_g	3160_g	3654_g
109PG6541	688_g	1401_g	3341_g	3282_g	2241_g	3217_g	3132_g	2952_g	4481_g	3152_g	2836_g	2602_g	3721_g	3208_g	155_g	1874_g	3437_g	3912_g	4877_g	4914_g	2325_g	1937_g	3140_g	2664_g	3047_g	2538_g	3394_g	3446_g	4035_g	3620_g	1624_g	2406_g	1865_g	2731_g	1245_g	2806_g	3657_g	3823_g	1277_g	3046_g	3045_g	3114_g	2636_g	1098_g	4041_g	1240_g	3225_g	3172_g	3642_g
109PG6637	1548_g|2890_g	418_g|3169_g	3082_g|4080_g	2276_g|3938_g	1238_g|2483_g	3540_g|4112_g	866_g|3288_g	1220_g|2090_g	1956_g|3720_g	1658_g|3569_g	1326_g|3696_g	1090_g|3829_g	2031_g|2743_g	2386_g|836_g	1114_g|425_g	434_g|4448_g	1598_g|4856_g	2489_g|979_g	2377_g|884_g	625_g|2157_g	805_g|3712_g	40_g|1577_g	2323_g|631_g	2978_g|3958_g	1382_g|4165_g	1630_g|3607_g	2529_g|3468_g	2595_g|1676_g	185_g|1652_g	2598_g|2088_g	2141_g|3100_g	2751_g|4508_g	2569_g|2879_g	2010_g|3398_g	2861_g|4333_g	1854_g|3724_g	143_g|2338_g	2639_g|4294_g	1741_g|2376_g	3526_g|3723_g	1152_g|4079_g	3189_g|4010_g	1231_g|3427_g	2013_g|870_g	2722_g|3117_g	562_g|3527_g	3854_g|4371_g	1787_g|3795_g	1513_g|4761_g
101PG6796	3438_g|2231_g|2926_g|5013_g|5092_g	3453_g|3213_g|4354_g|4990_g|5084_g	4564_g|4223_g|4224_g|5102_g|5122_g	4151_g|4378_g|5034_g|5094_g|5116_g	3882_g|2659_g|5008_g|5120_g|5122_g	4489_g|1716_g|4615_g|5015_g|5088_g	-	-	-	4079_g|5029_g|5039_g|5170_g|5219_g	5120_g|3894_g|5106_g|5123_g	3946_g|4337_g|4456_g|5030_g|5109_g	5063_g|4401_g|4686_g	5117_g|4214_g|4377_g|5059_g|5105_g	3803_g|2161_g|2659_g|4849_g|5053_g	3950_g|3009_g|3575_g|5006_g|5132_g	4724_g|4003_g|4303_g|5021_g|5093_g	1946_g|4575_g|4576_g|5042_g|5093_g	3837_g|3392_g|3536_g|5005_g|5101_g	4080_g|3770_g|4532_g|5036_g|5095_g	3748_g|3866_g|5100_g|5108_g|5112_g	4531_g|3793_g|4973_g|4989_g|5068_g	1309_g|3998_g|5039_g|5103_g|5112_g	4545_g|3386_g|4002_g|5017_g|5068_g	4444_g|3803_g|4201_g|5052_g|5210_g	5104_g|4597_g|5100_g	5158_g|3109_g|5159_g	4794_g|4514_g|5001_g|5017_g|5061_g	4658_g|4457_g|5020_g|5025_g|5094_g	4549_g|4202_g|4430_g|5043_g|5109_g	3965_g|3402_g|3964_g|5115_g|5129_g	5013_g|3556_g|5027_g|5138_g|5143_g	5113_g|3567_g|5026_g|5110_g|5121_g	4393_g|3766_g|5023_g|5026_g|5119_g	3231_g|3303_g|4022_g|5026_g|5119_g	4136_g|3922_g|4072_g|5036_g|5109_g	4548_g|4136_g|5021_g|5024_g|5117_g	5047_g|4330_g|4579_g|5115_g	5073_g|3386_g|5022_g|5099_g|5122_g	4404_g|4077_g|4078_g|5000_g|5072_g	4614_g|3964_g|5016_g|5101_g|5110_g	4413_g|1063_g|4234_g|5034_g|5114_g	3787_g|3942_g|4189_g|5003_g|5089_g	2150_g|1010_g|1700_g|4994_g|5071_g	4629_g|4201_g|4438_g|5093_g	4011_g|2875_g|5021_g|5085_g	4669_g|4163_g|5019_g|5035_g|5114_g	3938_g|5020_g|5027_g|5195_g|5220_g	4192_g|4193_g|4308_g|5029_g|5070_g
109PG6798	2233_g|816_g	4356_g|3647_g	4221_g|272_g	4149_g|2992_g	2657_g|3969_g	4487_g|3_g	3723_g|1618_g	4018_g|2632_g	4059_g|2670_g	4077_g|2234_g	3892_g|3214_g	3944_g|272_g	4322_g|3267_g	4212_g|677_g	2661_g|4006_g	3011_g|1443_g	4005_g|2520_g	4573_g|1136_g	3390_g|727_g	3768_g|2460_g	3593_g|2452_g	3795_g|2821_g	4000_g|788_g	3384_g|2790_g	3801_g|3064_g	3824_g|971_g	4297_g|726_g	4512_g|1519_g	4455_g|1495_g	4200_g|2246_g	3400_g|1444_g	3554_g|3919_g	3188_g|3572_g	3764_g|2551_g	3229_g|3789_g	3920_g|2932_g	4134_g|3815_g	4332_g|5_g	4918_g|3518_g	4075_g|796_g	3962_g|3173_g	4232_g|458_g	3785_g|2324_g	1012_g|3428_g	4440_g|3273_g	2877_g|1482_g	4165_g|2472_g	3936_g|1276_g	4190_g|429_g
109PG6835	2270_g|4395_g	4023_g|4289_g	4184_g|2976_g	4112_g|3325_g	2620_g|762_g	4450_g|1621_g	3686_g|4782_g	4055_g|1423_g	4022_g|3578_g	4040_g|1499_g	3855_g|4633_g	3907_g|1272_g	4359_g|42_g	4175_g|4102_g	1974_g|2522_g	3048_g|4602_g	4042_g|3202_g	4536_g|2041_g	3353_g|4678_g	3731_g|4769_g	3556_g|1742_g	3509_g|3693_g	4037_g|1404_g	3347_g|4680_g	3764_g|4846_g	3861_g|4544_g	4334_g|3205_g	4475_g|2341_g	4418_g|2789_g	4163_g|4003_g	3363_g|2234_g	3517_g|1580_g	3151_g|4637_g	3727_g|3254_g	3192_g|2169_g	3883_g|1784_g	4097_g|2173_g	4369_g|2343_g	3033_g|4225_g	4038_g|3292_g	3925_g|4523_g	4195_g|3307_g	3748_g|1650_g	4154_g|1318_g	4477_g|4877_g	2914_g|2068_g	4202_g|2152_g	3899_g|4694_g	4153_g|2361_g
109PG6867	2302_g|2303_g	4055_g|4056_g	4152_g|4151_g	4080_g|4079_g	4965_g|4964_g	4418_g|4417_g	3654_g|3653_g	4087_g|4088_g	3991_g|3990_g	5023_g|5024_g	3823_g|3822_g	3875_g|3874_g	4390_g|4391_g	4143_g|4142_g	1942_g|1941_g	3080_g|3081_g	4074_g|4075_g	5030_g|5029_g	4980_g|4979_g	3699_g|3698_g	3524_g|3523_g	4924_g|4925_g	5032_g|5033_g	3315_g|3314_g	3732_g|3731_g	3892_g	5053_g|5054_g	4443_g|4442_g	4386_g|4385_g	4131_g|4130_g	3331_g|3330_g	3485_g|3484_g	3119_g|3118_g	3695_g|3694_g	4988_g|4987_g	3851_g|3850_g	4065_g|4064_g	4401_g|4402_g	3065_g|3066_g	4985_g|4984_g	5011_g|5012_g	4163_g|4162_g	3716_g|3715_g	1233_g	4509_g|5036_g	2946_g|2947_g	4234_g|4235_g	3867_g|3866_g	4121_g|4120_g
109PG6876	2377_g|3365_g	329_g|3017_g	4292_g|4694_g	2187_g|4193_g	4996_g|4141_g	4274_g|3862_g	953_g|3211_g	1131_g|2013_g	2045_g|4617_g	1747_g|4794_g	1415_g|4504_g	1178_g|3988_g	1943_g|2666_g	2298_g|911_g	646_g|499_g	345_g|4607_g	1687_g|4123_g	2577_g|905_g	3259_g|4479_g	537_g|2082_g	893_g|5019_g	129_g|2091_g	2234_g|554_g	3066_g|4374_g	1471_g|4621_g	1541_g|4084_g	2440_g|4703_g	4074_g|4556_g	96_g|4499_g	2510_g|4245_g	3467_g|4683_g	3558_g|3751_g	2780_g|3318_g	1922_g|3896_g	2107_g|3528_g	1943_g|3964_g	55_g|4256_g	2551_g|4453_g	3129_g|4266_g	3873_g|3968_g	1241_g|3853_g	4299_g|4752_g	1319_g|3350_g	4220_g|978_g	2811_g|4397_g	651_g|4422_g	3546_g|4287_g	1876_g|3980_g	1601_g|4643_g
109PG6897	2355_g	307_g	4314_g	2165_g	2777_g	4296_g	975_g	1109_g	2067_g	1769_g	1437_g	1200_g	1921_g	2276_g	624_g	323_g	1709_g	2599_g	3237_g	515_g	915_g	151_g	2212_g	4108_g	1493_g	1519_g	2418_g	4096_g	74_g	2488_g	3445_g	3580_g	2802_g	1900_g	2085_g	1965_g	33_g	2529_g	3107_g	3895_g	1263_g	4277_g	1341_g	3628_g	2833_g	673_g	3524_g	1898_g	1623_g
109PG6898	2354_g	306_g	4315_g	2164_g	2776_g	4297_g	976_g	1108_g	2068_g	1770_g	1438_g	1201_g	1920_g	2275_g	623_g	322_g	1710_g	2600_g	3236_g	514_g	916_g	152_g	2211_g	4107_g	1494_g	1518_g	2417_g	4097_g	73_g	2487_g	3444_g	3581_g	2803_g	1899_g	2084_g	1966_g	32_g	2528_g	3106_g	3896_g	1264_g	4276_g	1342_g	3629_g	2834_g	674_g	3523_g	1899_g	1624_g
109PG6943	674_g|4932_g	1446_g|803_g	1473_g|3498_g	1717_g|497_g	4406_g|1859_g	3445_g|1315_g	156_g|3874_g	33_g|3780_g	672_g|4714_g	3245_g|82_g	555_g|4957_g	2760_g|3311_g	2292_g|2105_g	3891_g|640_g	1656_g|957_g	163_g|1919_g	3552_g|2335_g	830_g|3206_g	2568_g|421_g	2650_g|720_g	2813_g|1343_g	545_g|206_g	375_g|2147_g	1822_g|1467_g	2747_g|465_g	373_g|4213_g	2216_g|34_g	3561_g|110_g	4080_g|406_g	4816_g|1226_g	934_g|3032_g	163_g|3704_g	795_g|2023_g	773_g|331_g	1549_g|680_g	1608_g|3473_g	366_g|4979_g	3938_g|1046_g	34_g|657_g	4962_g|959_g	1408_g|951_g	622_g|3520_g	3535_g|579_g	4745_g|10_g	1463_g|1298_g	4934_g|342_g	3688_g|523_g	865_g|4597_g	1698_g|3397_g
109PG7053	2193_g|4897_g	2487_g|4624_g	2232_g|4854_g	1980_g|4887_g	4730_g|4795_g	4527_g|4908_g	739_g|4592_g	1744_g|4657_g	1709_g|4926_g	3645_g|4883_g	2470_g|4840_g	3072_g|4901_g	995_g|4747_g	2636_g|4898_g	4720_g|3222_g	1073_g|4815_g	3965_g|4898_g	4384_g|4939_g	2907_g|4755_g	926_g|4828_g	2498_g|4811_g	3155_g|4283_g	3702_g|4872_g	3822_g|4854_g	1276_g|4919_g	2968_g|4969_g	413_g|4840_g	2778_g|4906_g	3220_g|4929_g	2877_g|4945_g	3277_g|4794_g	2619_g|4798_g	2984_g|4812_g	477_g|4914_g	474_g|4678_g	4038_g|4855_g	4323_g|4921_g	839_g|4859_g	2566_g|4516_g	2428_g|4852_g	2082_g|4832_g	2290_g|4915_g	3904_g|4877_g	1693_g	4312_g|4956_g	1721_g|4769_g	4119_g|4963_g	700_g|4892_g	2507_g|4850_g
109PG7066	2207_g|4433_g|4434_g	2473_g|4563_g|4564_g	2246_g|1448_g|1449_g	1966_g|1741_g|1742_g	4716_g|4274_g|4275_g	4513_g|1290_g|1291_g	725_g|180_g|181_g	1729_g|8_g|9_g	1723_g|647_g|648_g	3659_g|3269_g|3270_g	2456_g|530_g|531_g	3058_g|3335_g|3336_g	1009_g|2267_g|2268_g	2650_g|3866_g|3867_g	3847_g|4310_g|4311_g	1087_g|187_g|188_g	3979_g|2359_g|2360_g	4398_g|3230_g|3231_g	2921_g|445_g|446_g	940_g|695_g|696_g	2512_g|1367_g|1368_g	3141_g|919_g|920_g	3688_g|2171_g|2172_g	3836_g|1491_g|1492_g	1262_g|489_g|490_g	2983_g|2720_g|2721_g	428_g|2240_g|2241_g	2764_g|85_g|86_g	3206_g|381_g|382_g	2891_g|1250_g|1251_g	3263_g|958_g|959_g	2605_g|187_g|188_g	2998_g|770_g|771_g	491_g|797_g|798_g	460_g|704_g|705_g	4024_g|1632_g|1633_g	4309_g|341_g|342_g	825_g|1070_g|1071_g	2580_g|632_g|633_g	2442_g|983_g|984_g	2096_g|975_g|976_g	2276_g|597_g|598_g	3890_g|603_g|604_g	3215_g|4942_g|4943_g	4298_g|1487_g|1488_g	1707_g|317_g|318_g	4105_g|547_g|548_g	686_g|889_g|890_g	2493_g|1673_g|1674_g
109PG7090	3726_g|4368_g	3819_g|4749_g	1326_g|2720_g	4683_g|4605_g	3223_g|3188_g	3710_g|4915_g	1621_g|3168_g	4255_g|4458_g	1129_g|4516_g	4317_g|4965_g	3895_g|5081_g	4693_g|4608_g	938_g|4994_g	2241_g|4667_g	3169_g|3651_g	4136_g|4776_g	985_g|4688_g	1420_g|4782_g	2675_g|3973_g	3324_g|4949_g	4234_g|4210_g	4402_g|2847_g	2867_g|4566_g	3706_g|4412_g	3542_g|4593_g	4329_g|2806_g	1334_g|4626_g	3729_g|4830_g	2059_g|4799_g	4678_g|4760_g	4257_g|4369_g	4281_g|4906_g	4292_g|4219_g	4641_g|4550_g	2802_g|4121_g	4429_g|4349_g	1561_g|4636_g	3213_g|4928_g	2522_g|3591_g	2040_g|4565_g	4421_g|3520_g	784_g|1150_g	2897_g|4932_g	4165_g|3319_g	2158_g|4767_g	4141_g|4314_g	2121_g|3261_g	1271_g|4938_g	734_g|4522_g
109PG7119	3755_g|3820_g	3848_g|3115_g	1297_g|2912_g	4654_g|3389_g	3252_g|826_g	3681_g|1557_g	1650_g|3495_g	4226_g|1360_g	1158_g|3642_g	4346_g|1435_g	3924_g|3394_g	4722_g|1336_g	909_g|105_g	2212_g|3596_g	3140_g|4079_g	4107_g|3514_g	1014_g|3266_g	1391_g|2106_g	2646_g|3411_g	3295_g|3949_g	4263_g|1806_g	4089_g|4149_g	2896_g|1468_g	3677_g|3904_g	3513_g|2860_g	4357_g|3970_g	1362_g|5017_g	3700_g|2405_g	2088_g|2853_g	4707_g|3938_g	4228_g|2298_g	4310_g|1644_g	4321_g|4123_g	4612_g|3318_g	2773_g|2233_g	4458_g|1720_g	1532_g|2109_g	3242_g|2407_g	2493_g|1891_g	2069_g|3356_g	4450_g|4025_g	813_g|3371_g	2868_g|1714_g	2490_g|2784_g	2129_g|3835_g	4170_g|2004_g	2092_g|2216_g	1242_g|2988_g	762_g|2297_g
109PG7121	3436_g|3757_g	3405_g|3850_g	1295_g|3685_g	4652_g|4873_g	2995_g|3254_g	3679_g|4566_g	1652_g|3856_g	4224_g|4363_g	1160_g|4216_g	48_g|4348_g	4092_g|3926_g	4408_g|4724_g	907_g|4511_g	2210_g|4519_g	3421_g|4207_g	4105_g|4923_g	1016_g|4499_g	1389_g|4647_g	3725_g|2644_g	4254_g	3798_g	2643_g|4091_g	2898_g|4400_g	3675_g|4220_g	3511_g|4332_g	4106_g|4359_g	1364_g|4438_g	3698_g|3799_g	2090_g|4546_g	2785_g|4709_g	3895_g|4226_g	4032_g|4312_g	3692_g|4323_g	4327_g|4610_g	2771_g|4020_g	4460_g|4783_g	1530_g|4375_g	3244_g|4162_g	2491_g|4658_g	2071_g|4222_g	4237_g|4452_g	815_g|4347_g	2866_g|4141_g	906_g|2488_g	2127_g|4517_g	3875_g|4172_g	2090_g|4034_g	1240_g|4158_g	764_g|4260_g
39PG7144	2846_g|3780_g	2351_g|3873_g|5098_g	-	244_g|4629_g|4952_g	3277_g|3734_g	3656_g|273_g	-	-	-	787_g|4371_g|4990_g	3949_g|251_g	2100_g|4747_g	-	-	722_g|4848_g	4082_g|4483_g	-	-	-	-	3223_g|4288_g	4114_g|2882_g|5106_g	2921_g|2537_g|2538_g	3652_g|443_g	3488_g|171_g	1237_g|4383_g	1387_g|996_g	-	-	-	1897_g|4203_g	1911_g|4335_g	234_g|4346_g	4587_g|4775_g	-	1998_g|4483_g	1507_g|1097_g	276_g|3267_g	2468_g|2048_g|3322_g	-	2038_g|4475_g	-	-	4415_g|5031_g	-	1059_g|4195_g	-	-	-
109PG7150	4498_g	4542_g	1265_g	4945_g	1846_g	3649_g	1682_g	4193_g	1190_g	4997_g	3956_g	5014_g	877_g	2180_g	4338_g	4896_g	1046_g	1359_g	2614_g	3263_g	1177_g	4026_g	2928_g	3645_g	3481_g	1893_g	1394_g	3668_g	2120_g	1850_g	1135_g	4610_g	2643_g|5164_g	1650_g	2741_g	1229_g	1500_g	3274_g	2461_g	2101_g	423_g	845_g	2836_g	4965_g	2097_g	4644_g	2060_g	1210_g	794_g
108PG7220	1822_g	3537_g	3901_g	44_g	3467_g	3754_g	4686_g	3182_g	3851_g	3437_g	4629_g	3638_g	2848_g	1898_g	3418_g	4400_g	3628_g	2890_g	1074_g	3478_g	3179_g	2664_g	4793_g|4478_g	2838_g	1801_g	2594_g	3599_g	4182_g	4250_g	3676_g	3763_g	5119_g	3862_g	4731_g	2658_g	4617_g	4872_g	4071_g	366_g	4337_g	4753_g	3831_g	5098_g	225_g	4097_g	2652_g	4917_g	3594_g	3783_g
94PG7223	3389_g	3452_g	3732_g|5116_g|5121_g	4802_g	3042_g	-	3810_g|5129_g|5138_g	4317_g	-	1_g	4139_g	-	4465_g	4566_g	2854_g	4372_g	4546_g	4694_g|5103_g	3772_g|5136_g	4206_g	-	2596_g	4353_g	4173_g	4379_g	4152_g	4484_g	3846_g	4593_g	2832_g	3848_g	3985_g	3739_g	4280_g	3973_g|5133_g	4735_g	4422_g	4115_g	4380_g	4269_g	4190_g	4300_g	4188_g	202_g	4564_g	3828_g	4081_g	4205_g	4307_g
109PG7349	3450_g|158_g	3465_g|2612_g	4552_g|521_g	4453_g|843_g	3870_g|4436_g	1704_g|4024_g	4569_g|1213_g	4591_g|3909_g	4761_g|320_g	1583_g|428_g	4380_g|3760_g	4468_g|519_g	4674_g|4292_g	4989_g|3829_g	3791_g|915_g	3938_g|2980_g	4736_g|660_g	1958_g|485_g	3825_g|3064_g	4544_g|3636_g	4434_g|295_g	4519_g|3948_g	1321_g|29_g	4557_g|605_g	4432_g|865_g	4609_g|30_g	3121_g|379_g	4782_g|4380_g	4646_g|1815_g	4561_g|340_g	3977_g|29_g	4086_g|338_g	3982_g|3768_g	4381_g|3549_g	4034_g|2562_g	4148_g|3812_g	4536_g|867_g	2260_g|1437_g	3398_g|2725_g	4392_g|1347_g	4626_g|3783_g	4401_g|4100_g	4201_g|1139_g	2138_g|1262_g	4617_g|950_g	3999_g|2540_g	4657_g|711_g	4259_g|2580_g	4320_g|4002_g
109PG7380	3480_g|1883_g	3495_g|4215_g	4522_g|3840_g	4483_g|104_g	3840_g|981_g	1674_g|3815_g	4539_g|4224_g	4622_g|3124_g	4791_g|3790_g	1552_g|3498_g	4410_g|4210_g	4498_g|3577_g	4643_g|2909_g	4805_g|1959_g	4601_g|4792_g	3908_g|4075_g	4767_g|3689_g	1988_g|2951_g	3795_g|1013_g	4574_g|3417_g	4403_g|3118_g	4715_g|4959_g	1351_g|4418_g	4588_g|2899_g	4402_g|1862_g	4639_g|2655_g	3152_g|3660_g	4752_g|4243_g	4616_g|4189_g	4591_g|3737_g	4008_g|3702_g	4056_g|4169_g	3952_g|3923_g	4351_g|4465_g	4064_g|5011_g	4178_g|731_g	4505_g|957_g	2290_g|4010_g	3428_g|427_g	4362_g|4276_g	4656_g|4245_g	4371_g|3770_g	4231_g|4379_g	3191_g|4316_g	4587_g|4158_g	3969_g|4999_g	4627_g|3965_g	4228_g|3655_g	4351_g|3844_g
109PG7393	3494_g|3788_g	3509_g|3083_g	4992_g|2944_g	4497_g|3357_g	4936_g|794_g	1660_g|1589_g	5020_g|3463_g	5017_g|1392_g	3540_g|3610_g	1538_g|1467_g	4968_g|3362_g	4512_g|1304_g	3_g|73_g	4819_g|4070_g	2863_g|1903_g	3894_g|3546_g	3163_g|3234_g	2002_g|2073_g	3781_g|3443_g	5014_g|3982_g	4995_g|1774_g	4729_g|3477_g	1365_g|1436_g	4976_g|3872_g	4388_g|2893_g	4505_g|4414_g	3166_g|3238_g	4738_g|2373_g	4602_g|2821_g	4605_g|3971_g	4022_g|2266_g	4042_g|1612_g	3938_g|4155_g	4337_g|3286_g	4078_g|2201_g	4192_g|1752_g	4491_g|2141_g	2304_g|2375_g	3442_g|1859_g	4348_g|3324_g	4562_g|3993_g	4357_g|3339_g	4245_g|1682_g	3177_g|752_g	4573_g|3803_g	3955_g|2036_g	4613_g|2184_g	4214_g|3020_g	4365_g|2329_g
103PG7466	3553_g|4814_g	3581_g|4912_g	3020_g|4347_g|5053_g	4569_g|4995_g	5135_g	4329_g|4747_g	317_g|4163_g	4371_g|4960_g	4388_g|4438_g	5235_g	4140_g|4908_g	4521_g|4997_g	-	-	5103_g	4013_g|4967_g	1536_g|4547_g|5051_g	4758_g|5009_g	-	-	5125_g	2771_g|4711_g	4542_g|4977_g	4485_g|5040_g	4445_g|5009_g	4279_g|4280_g	2375_g|4540_g	2533_g|3792_g	247_g|4539_g|4722_g	4677_g|4986_g	4031_g|4932_g	4162_g|4936_g	3685_g|2508_g|4932_g	4458_g|4973_g	3909_g|4958_g|5115_g	4201_g|4956_g	205_g|4368_g|4549_g	2701_g|4169_g	3515_g|4830_g	4529_g|4945_g	1112_g|4307_g	461_g|4414_g	4254_g|4386_g	3840_g	4630_g|5001_g	4075_g|4887_g	682_g|4733_g	1026_g|4272_g	4110_g|4374_g
109PG7473	1229_g|2542_g	3707_g|2828_g	1213_g|4506_g	2483_g|4687_g	1794_g|1473_g	3031_g|1951_g	1733_g|4341_g	1025_g|3364_g	1241_g|4064_g	2586_g|461_g	2303_g|1483_g	2048_g|2586_g	826_g|3589_g	2128_g|4736_g	3268_g|2205_g	2493_g|3173_g	1098_g|4371_g	1307_g|4821_g	4166_g|4341_g	1225_g|3774_g	1125_g|4345_g	3860_g|3371_g	2980_g|3915_g	1679_g|3473_g	2135_g|3886_g	1945_g|4551_g	1446_g|1889_g	3617_g|1926_g	2171_g|1066_g	1798_g|3780_g	1083_g|4342_g	3410_g|4470_g	2695_g|4400_g	1702_g|3770_g	723_g|3076_g	1280_g|4487_g	1449_g|3673_g	3325_g|4741_g	2330_g|3890_g	2152_g|4656_g	475_g|4610_g	897_g|4630_g	2784_g|2153_g	4297_g|3715_g	2046_g|503_g	4130_g|3041_g	2009_g|4789_g	1159_g|4_g	845_g|2890_g
72PG7523	1777_g|4804_g	3874_g|4889_g	4412_g|4965_g	3692_g|4972_g	-	3914_g|3913_g	-	-	4995_g	-	-	-	-	2050_g|4954_g	-	-	-	3042_g|4995_g	922_g|4233_g	3326_g|4950_g	4174_g|4915_g	-	3584_g|4954_g	4323_g	1953_g|4940_g	-	-	3968_g|4985_g	4295_g|4984_g	4547_g|4976_g	4096_g|4922_g	4279_g	4243_g|4931_g	5043_g	5040_g	-	4672_g|4961_g	4646_g|4994_g	3832_g|4829_g	3375_g|4922_g	4419_g	4527_g	4436_g|4942_g	-	-	-	4998_g	4507_g|4979_g	4438_g|4965_g
109PG7568	1731_g|1892_g	3920_g|2501_g	4458_g|1795_g	3738_g|875_g	936_g|2518_g	3960_g|2863_g	4431_g|4491_g	4495_g|4576_g	4598_g|3978_g	4314_g|4006_g	4274_g|3097_g	4645_g|3684_g	4585_g|4722_g	2004_g|1452_g	535_g|1561_g	3770_g|2745_g	4422_g|1979_g	2996_g|2424_g	968_g|2780_g	3372_g|3605_g	4128_g|3597_g	1383_g|1433_g	3538_g|1552_g	4227_g|849_g	1907_g|3626_g	4849_g|3461_g	4974_g|4293_g	4014_g|1307_g	4341_g|2573_g	4501_g|4036_g	4142_g|3470_g	4233_g|1334_g	4289_g|3_g	4687_g|1412_g	4190_g|2353_g	4312_g|3660_g	4718_g|3226_g	4692_g|1729_g	3786_g|4350_g	3421_g|2547_g	4373_g|3728_g	4481_g|1807_g	4482_g|3543_g	570_g|459_g	4696_g|2657_g	4245_g|1880_g	4736_g|1476_g	4461_g|1722_g	4484_g|1227_g
67PG7570	4190_g	2281_g	4141_g	3877_g	-	4173_g	-	-	-	-	-	-	-	344_g	2344_g	4303_g	690_g	1_g	-	4620_g	-	1517_g	2363_g	4641_g	4700_g	3546_g	-	819_g	567_g	731_g	-	4391_g	2940_g	3337_g	4273_g	-	2399_g	4233_g	-	3662_g	2370_g	4071_g	4535_g	4509_g	1_g	4424_g	361_g	3856_g	-
109PG7706	4457_g|4786_g|5056_g	4320_g|4483_g|5059_g	4613_g|2684_g	4773_g|4570_g|5068_g	4019_g	4811_g|4886_g|5060_g	4615_g	4709_g	4844_g|4550_g	4523_g|4828_g	4463_g	4748_g|4642_g|5058_g	4799_g	4740_g|4631_g|5079_g	2617_g|2915_g|5006_g	5079_g	4820_g|4723_g	4867_g|4817_g	4437_g|4008_g	4701_g	4523_g|4176_g	3759_g|2881_g	4749_g|4601_g|5075_g	4744_g|4377_g	4741_g|4558_g	4652_g	4718_g|4661_g	4894_g|4795_g	4857_g|5016_g|5066_g	4864_g|5015_g|5077_g	4444_g|5010_g|5083_g	4392_g	4523_g|4184_g|5076_g	4690_g|4586_g|5081_g	4551_g|4087_g	4533_g|4315_g	4795_g|4670_g	4827_g|5029_g|5081_g	5089_g	4742_g|4530_g	4709_g|4987_g|5074_g	4709_g|5075_g	4631_g	728_g	4843_g|4802_g	4381_g	5105_g	4648_g	4725_g|4487_g
108PG7735	2533_g|4544_g	2819_g|1419_g	4497_g|3471_g	4696_g|470_g	1482_g|4468_g	1942_g|3472_g	4350_g|586_g	3355_g|3752_g	4073_g|4742_g	470_g|55_g	1492_g|4813_g	2577_g|2733_g	3580_g|2077_g	4727_g|667_g	2214_g|3068_g	3182_g|1892_g	4362_g|3579_g	4830_g|857_g	4350_g|4712_g	3783_g|2623_g	4354_g|4768_g	3380_g|518_g	3906_g|4884_g	3482_g|1849_g	3895_g|2774_g	4560_g|400_g	1880_g|7_g	1917_g|3588_g	1057_g|4053_g	3789_g|4789_g	4333_g|3059_g	4461_g|4772_g	4409_g|1996_g	3779_g|4902_g	3085_g|1522_g	4496_g|4829_g	3682_g|4895_g	4750_g|3965_g	3899_g|7_g	4665_g|3194_g	4601_g|1435_g	4621_g|3547_g	2144_g|4732_g	3404_g|2246_g	494_g|4930_g	3032_g|4743_g	4798_g|4027_g	13_g|4570_g	2899_g|3370_g
109PG7745	2544_g	2830_g	4508_g	4685_g	1471_g	1953_g	4338_g|4339_g	3366_g|3367_g	4062_g	459_g	1481_g	2588_g	3591_g|3592_g	4738_g	2203_g	3171_g	4373_g	4819_g	4339_g	3772_g	4343_g	3369_g	3917_g	3471_g	3884_g	4549_g	1891_g	1928_g	1068_g	3778_g	4344_g	4472_g	4398_g	3768_g	3074_g	4485_g	3671_g	4739_g	3888_g	4654_g	4612_g	4632_g	2155_g	3717_g	505_g	3043_g	4787_g	2_g	2888_g
71PG7746	2545_g|5106_g	2831_g|5109_g	4509_g|5130_g	4684_g|5126_g	1470_g|5138_g	1954_g|5120_g	-	-	4061_g|5124_g	458_g|5239_g	1480_g|5154_g	2589_g|5218_g	-	4739_g|5124_g	2202_g|5097_g	3170_g|5453_g	4374_g|5118_g	4818_g|5112_g	4338_g|5142_g	3771_g|5119_g	4342_g|5120_g	3368_g|5121_g	3918_g|5145_g	3470_g|5091_g	3883_g|5362_g	-	-	1929_g|5085_g	1069_g|5169_g	3777_g|5130_g	4345_g|5138_g	4473_g|5216_g	4397_g|5157_g	3767_g|5146_g	3073_g|5137_g	4484_g|5132_g	3670_g|5213_g	4738_g|5212_g	3887_g|5127_g	4653_g|5090_g	4613_g|5123_g	4633_g|5140_g	2156_g|5123_g	5099_g|5100_g	506_g|5121_g	3044_g|5105_g	4786_g|5141_g	1_g|5530_g	2887_g|5110_g
109PG7817	2922_g	3137_g	4048_g	3970_g	2515_g	4080_g	3256_g	2058_g	3688_g	3601_g	3728_g	3861_g	2711_g	868_g	457_g	4480_g|1019_g	4888_g	947_g	916_g	2125_g|1461_g	3744_g	1609_g|4186_g	598_g	3926_g	4197_g	3639_g	3436_g	1708_g	1684_g	2056_g|1935_g	3068_g	4540_g|3088_g	2847_g|2379_g	3430_g|424_g	4365_g|3063_g	3756_g	2306_g	4326_g	2344_g	3755_g	4047_g	3978_g	3395_g	902_g|2601_g	3085_g	3495_g	4403_g	3763_g	4729_g
109PG7822	1260_g|1781_g	3578_g|3740_g	1180_g|3942_g	3_g|2452_g	1763_g|3508_g	2998_g|3713_g	1764_g|4727_g	993_g|3223_g	1273_g|3892_g	2619_g|3396_g	2271_g|4588_g	2016_g|3679_g	795_g|2806_g	1857_g|2095_g	2119_g|3746_g	2462_g|4440_g	1129_g|3587_g	1274_g|2849_g	1115_g|4134_g	1258_g|3519_g	1092_g|3220_g	2705_g|4478_g	3161_g|4752_g	1648_g|2797_g	1761_g|2168_g	1977_g|2553_g	1479_g|3558_g	3958_g|4141_g	2202_g|4292_g	1765_g|3635_g	1052_g|4841_g	3443_g|4831_g	2727_g|4604_g	1735_g|4772_g	756_g|2617_g	1313_g|4576_g	1416_g|4831_g	3358_g|4112_g	2297_g|4914_g	2183_g|4783_g	507_g|4712_g	930_g|3873_g	3030_g|4707_g	266_g|2054_g	2013_g|4056_g	2693_g|4098_g	1976_g|4876_g	1126_g|3553_g	877_g|3742_g
102PG7856	1815_g	3544_g	3908_g	37_g	3474_g	3747_g	4693_g|4730_g	3189_g	3858_g	3430_g	4622_g	3645_g	2841_g	1891_g	-	-	3621_g	2883_g	1081_g	3485_g	3186_g	2671_g	4786_g	2831_g	-	2587_g	3592_g	4175_g	4257_g	3669_g	3770_g	4999_g	4570_g	4738_g	2651_g	4610_g	4865_g	4078_g	359_g	-	4746_g	3838_g	4673_g	232_g	4090_g	2659_g	4910_g	3587_g	3776_g
100PG7898	4282_g	5065_g	4823_g	-	-	-	4656_g	636_g	-	4675_g	4727_g	4097_g	334_g	4852_g	2518_g	4665_g	4821_g	4908_g	4706_g	4619_g	4702_g	3853_g	4794_g	4769_g	4912_g	407_g	4827_g	4951_g	4898_g	4889_g	4574_g	4543_g	4697_g	4855_g	290_g	4711_g	4721_g	4828_g	4326_g	4845_g	4787_g	4754_g	4740_g	3200_g	4844_g	4494_g	4918_g	4820_g	4791_g
104PG7899	4283_g|1890_g|5016_g	4459_g	4824_g|1793_g	4826_g	4439_g|2516_g	941_g|2865_g	4657_g|4489_g|5053_g	635_g|4578_g|5077_g	4845_g|3980_g|4704_g	4674_g|4008_g	4726_g|3099_g	4096_g|3682_g	333_g|4724_g|5066_g	4851_g|673_g|1454_g	2517_g|1559_g	4664_g|2743_g|4998_g	4822_g|1981_g|2524_g	4909_g|1140_g|2426_g	4705_g|2778_g	4618_g|2464_g|3607_g	4701_g|3595_g	3852_g	4795_g|1550_g|5047_g	4768_g|847_g|2794_g	4911_g|3060_g|3628_g	408_g	4826_g	4950_g|1309_g	4899_g|1491_g|2575_g	4888_g|4034_g|5038_g	4575_g	4544_g|1336_g	4696_g|1_g	4856_g|1410_g	289_g|2351_g|5139_g	4710_g|3662_g	4722_g|3224_g	4829_g|1727_g	4325_g|4352_g	4844_g|2545_g	4788_g|3730_g|5030_g	4755_g|1809_g	4741_g|3541_g	3199_g|5089_g	4845_g|2659_g|5037_g	4495_g|1878_g	4919_g|1474_g	4819_g|1724_g	4790_g|1225_g
102PG7950	3504_g	4284_g	3833_g|5113_g	4801_g	587_g|5055_g	2161_g|5053_g|5064_g	1243_g	4257_g	2316_g|5067_g	2017_g	4868_g	4894_g	1877_g	-	-	4788_g	3160_g	2642_g	3949_g	4389_g	4703_g	3952_g|5050_g	1779_g	4275_g	4509_g	4759_g	4863_g|5154_g	1514_g	3580_g	2053_g	768_g	2791_g|5157_g	2261_g	3124_g	4579_g	1016_g	2028_g|5153_g	4695_g	4353_g	1846_g|5049_g	4476_g	3652_g|5131_g	4765_g	2330_g|5096_g	3080_g	4594_g	1913_g	1940_g	2026_g
109PG7951	1699_g	4174_g	4821_g	3771_g	969_g	3993_g	1476_g	3111_g	4904_g	4797_g	4583_g	4864_g	2922_g|2938_g	1971_g	503_g	4725_g	3701_g	2963_g	1001_g	3405_g	4492_g	1350_g	3505_g	2911_g	1874_g	2669_g	3674_g	4047_g	4373_g	3749_g	4760_g	4695_g	4671_g	4852_g	4374_g	4656_g	4801_g	3998_g	4494_g	3454_g	4785_g	4823_g	4820_g	5020_g	4170_g	4466_g	3977_g	4764_g	4633_g
109PG7952	1700_g	4173_g	4820_g	3770_g	968_g	3992_g	1475_g	3110_g	4903_g	4798_g	4582_g	4863_g	2923_g|2939_g	1972_g	504_g	4726_g	3702_g	2964_g	1000_g	3404_g	4493_g	1351_g	3506_g	2912_g	1875_g	2670_g	3675_g	4046_g	4372_g	3750_g	4761_g	4694_g	4670_g	4851_g	4375_g	4657_g	4802_g	3997_g	4493_g	3453_g	4784_g	4824_g	4819_g	1288_g	4171_g	4467_g	3978_g	4765_g	4632_g
109PG7953	1701_g	4172_g	4819_g	3769_g	967_g	3991_g	1474_g	3109_g	4902_g	4799_g	4581_g	4862_g	2924_g|2940_g	1973_g	505_g	4727_g	3703_g	2965_g	999_g	3403_g	4494_g	1352_g	3507_g	2913_g	1876_g	2671_g	3676_g	4045_g	4371_g	3751_g	4762_g	4693_g	4669_g	4850_g	4376_g	4658_g	4803_g	3996_g	4492_g	3452_g	4783_g	4825_g	4818_g	1289_g	4172_g	4468_g	3979_g	4766_g	4631_g
109PG7954	1702_g	4171_g	4818_g	3768_g	966_g	3990_g	1473_g	3108_g	4901_g	4800_g	4580_g	4861_g	2925_g|2941_g	1974_g	506_g	4728_g	3704_g	2966_g	998_g	3402_g	4495_g	1353_g	3508_g	2914_g	1877_g	2672_g	3677_g	4044_g	4370_g	3752_g	4763_g	4692_g	4668_g	4849_g	4377_g	4659_g	4804_g	3995_g	4491_g	3451_g	4782_g	4826_g	4817_g	1290_g	4173_g	4469_g	3980_g	4767_g	4630_g
109PG7955	1703_g	4170_g	4817_g	3767_g	965_g	3989_g	1472_g	3107_g	4900_g	4801_g	4579_g	4860_g	2926_g|2942_g	1975_g	507_g	4729_g	3705_g	2967_g	997_g	3401_g	4496_g	1354_g	3509_g	2915_g	1878_g	2673_g	3678_g	4043_g	4369_g	3753_g	4764_g	4691_g	4667_g	4848_g	4378_g	4660_g	4805_g	3994_g	4490_g	3450_g	4781_g	4827_g	4816_g	1291_g	4174_g	4470_g	3981_g	4768_g	4629_g
109PG7956	1704_g	4169_g	4816_g	3766_g	964_g	3988_g	1471_g	3106_g	4899_g	4802_g	4578_g	4859_g	2927_g|2943_g	1976_g	508_g	4730_g	3706_g	2968_g	996_g	3400_g	4497_g	1355_g	3510_g	2916_g	1879_g	2674_g	3679_g	4042_g	4368_g	3754_g	4765_g	4690_g	4666_g	4847_g	4379_g	4661_g	4806_g	3993_g	4489_g	3449_g	4780_g	4828_g	4815_g	1292_g	4175_g	4471_g	3982_g	4769_g	4628_g
109PG7957	1705_g	4168_g	4815_g	3765_g	963_g	3987_g	1470_g	3105_g	4898_g	4803_g	4577_g	4858_g	2928_g|2944_g	1977_g	509_g	4731_g	3707_g	2969_g	995_g	3399_g	4498_g	1356_g	3511_g	2917_g	1880_g	2675_g	3680_g	4041_g	4367_g	3755_g	4766_g	4689_g	4665_g	4846_g	4380_g	4662_g	4807_g	3992_g	4488_g	3448_g	4779_g	4829_g	4814_g	1293_g	4176_g	4472_g	3983_g	4770_g	4627_g
109PG7958	1706_g	4167_g	4814_g	3764_g	962_g	3986_g	1469_g	3104_g	4897_g	4804_g	4576_g	4857_g	2929_g|2945_g	1978_g	510_g	4732_g	3708_g	2970_g	994_g	3398_g	4499_g	1357_g	3512_g	2918_g	1881_g	2676_g	3681_g	4040_g	4366_g	3756_g	4767_g	4688_g	4664_g	4845_g	4381_g	4663_g	4808_g	3991_g	4487_g	3447_g	4778_g	4830_g	4813_g	1294_g	4177_g	4473_g	3984_g	4771_g	4626_g
109PG7959	1707_g	4166_g	4813_g	3763_g	961_g	3985_g	1468_g	3103_g	4896_g	4805_g	4575_g	4856_g	2930_g|2946_g	1979_g	511_g	4733_g	3709_g	2971_g	993_g	3397_g	4500_g	1358_g	3513_g	2919_g	1882_g	2677_g	3682_g	4039_g	4365_g	3757_g	4768_g	4687_g	4663_g	4844_g	4382_g	4664_g	4809_g	3990_g	4486_g	3446_g	4777_g	4831_g	4812_g	1295_g	4178_g	4474_g	3985_g	4772_g	4625_g
109PG7960	1708_g	4165_g	4812_g	3762_g	960_g	3984_g	1467_g	3102_g	4895_g	4806_g	4574_g	4855_g	2931_g|2947_g	1980_g	512_g	4734_g	3710_g	2972_g	992_g	3396_g	4501_g	1359_g	3514_g	2920_g	1883_g	2678_g	3683_g	4038_g	4364_g	3758_g	4769_g	4686_g	4662_g	4843_g	4383_g	4665_g	4810_g	3989_g	4485_g	3445_g	4776_g	4832_g	4811_g	1296_g	4179_g	4475_g	3986_g	4773_g	4624_g
109PG7961	1709_g	4164_g	4811_g	3761_g	959_g	3983_g	1466_g	3101_g	4894_g	4807_g	4573_g	4854_g	2932_g|2948_g	1981_g	513_g	4735_g	3711_g	2973_g	991_g	3395_g	4502_g	1360_g	3515_g	2921_g	1884_g	2679_g	3684_g	4037_g	4363_g	3759_g	4770_g	4685_g	4661_g	4842_g	4384_g	4666_g	4811_g	3988_g	4484_g	3444_g	4775_g	4833_g	4810_g	1297_g	4180_g	4476_g	3987_g	4774_g	4623_g
109PG7962	1710_g	4163_g	4810_g	3760_g	958_g	3982_g	1465_g	3100_g	4893_g	4808_g	4572_g	4853_g	2933_g|2949_g	1982_g	514_g	4736_g	3712_g	2974_g	990_g	3394_g	4503_g	1361_g	3516_g	2922_g	1885_g	2680_g	3685_g	4036_g	4362_g	3760_g	4771_g	4684_g	4660_g	4841_g	4385_g	4667_g	4812_g	3987_g	4483_g	3443_g	4774_g	4834_g	4809_g	1298_g	4181_g	4477_g	3988_g	4775_g	4622_g
109PG7963	1711_g	4162_g	4809_g	3759_g	957_g	3981_g	1464_g	3099_g	4892_g	4809_g	4571_g	4852_g	2934_g|2950_g	1983_g	515_g	4737_g	3713_g	2975_g	989_g	3393_g	4504_g	1362_g	3517_g	2923_g	1886_g	2681_g	3686_g	4035_g	4361_g	3761_g	4772_g	4683_g	4659_g	4840_g	4386_g	4668_g	4813_g	3986_g	4482_g	3442_g	4773_g	4835_g	4808_g	1299_g	4182_g	4478_g	3989_g	4776_g	4621_g
109PG7964	1712_g|1695_g|1697_g|1698_g|1713_g|3442_g	4161_g|3457_g|4160_g|4175_g|4176_g|4178_g	4808_g|4560_g|4807_g|4822_g|5017_g|5018_g|5020_g	3758_g|3757_g|3772_g|3773_g|3775_g|4445_g	956_g|955_g|970_g|971_g|973_g|3878_g	3980_g|1712_g|3979_g|5035_g|5037_g|5068_g	1463_g|1462_g|1477_g|1478_g|1481_g|4410_g|4577_g	3098_g|3097_g|3112_g|3113_g|3116_g|4517_g|4583_g	4891_g|4576_g|4753_g|4890_g|4905_g|5076_g|5085_g	4810_g|3506_g|4796_g|4811_g	4570_g|4372_g|4569_g|4584_g|4585_g|5020_g|5022_g	4851_g|3567_g|3569_g|4460_g|4850_g|4865_g|4866_g	2935_g|2917_g|2920_g|2921_g|2936_g|2951_g|2952_g|4607_g|4682_g	1984_g|1967_g|1969_g|1970_g|1985_g|4981_g	516_g|501_g|502_g|517_g|3799_g|4905_g|4907_g	4738_g|3946_g|4724_g|4739_g|5028_g|5030_g|5070_g|5071_g	3714_g|3697_g|3699_g|3700_g|3715_g|4728_g	2976_g|1950_g|2959_g|2961_g|2962_g|2977_g	988_g|987_g|1002_g|1003_g|1005_g|3833_g	3392_g|3391_g|3406_g|3407_g|3409_g|4536_g	4505_g|4442_g|4488_g|4490_g|4491_g|4506_g	1363_g|1346_g|1348_g|1349_g|1364_g|4527_g	3518_g|1313_g|3504_g|3519_g|4410_g|5086_g	2924_g|2907_g|2909_g|2910_g|2925_g|4549_g	1887_g|1870_g|1872_g|1873_g|1888_g|4440_g	2682_g|2663_g|2667_g|2668_g|2683_g|4601_g|4871_g	3687_g|3113_g|3668_g|3672_g|3673_g|3688_g|4952_g	4034_g|4033_g|4048_g|4049_g|4051_g|4790_g	4360_g|4359_g|4374_g|4375_g|4654_g|5035_g|5037_g	3762_g|3745_g|3747_g|3748_g|3763_g|4553_g	4773_g|3969_g|4759_g|4774_g|5054_g|5056_g|5091_g|5092_g	4682_g|4094_g|4681_g|4696_g|5048_g|5050_g|5090_g|5091_g	4658_g|3990_g|4657_g|4672_g|5047_g|5049_g|5085_g|5086_g	4839_g|4389_g|4838_g|4853_g|4854_g|5046_g|5048_g	4387_g|4026_g|4370_g|4372_g|4373_g|4388_g	4669_g|4140_g|4655_g|4670_g|5048_g|5050_g|5086_g|5087_g	4814_g|4544_g|4797_g|4799_g|4800_g|4815_g	3985_g|2252_g|3984_g|3999_g|4000_g|4002_g	4481_g|3390_g|4480_g|4495_g|5029_g|5031_g|5076_g|5077_g	3441_g|3440_g|3455_g|3456_g|3458_g|4400_g	4772_g|4618_g|4771_g|4786_g|5038_g|5040_g|5081_g|5082_g	4836_g|3760_g|3762_g|4409_g|4822_g|4837_g|5095_g|5096_g	4807_g|4193_g|4806_g|4821_g|5025_g|5027_g|5070_g|5071_g	1300_g|1301_g|2146_g|4610_g|4612_g|4923_g|4924_g|5021_g	4183_g|4166_g|4168_g|4169_g|4184_g|4625_g	4479_g|4007_g|4462_g|4464_g|4465_g|4480_g	3990_g|3973_g|3975_g|3976_g|3991_g|4665_g	4777_g|3663_g|3665_g|4267_g|4763_g|4778_g|5077_g|5078_g	4620_g|4312_g|4619_g|4634_g|4635_g|4637_g
109PG7965	1714_g|1753_g	4159_g|3898_g	4806_g|4436_g	3756_g|3716_g	954_g|914_g	3978_g|3938_g|3994_g|5069_g	1461_g	3096_g	4889_g	4812_g|1591_g|3508_g|4292_g|5140_g|5141_g	4568_g|4296_g	4849_g|4667_g	2937_g|2953_g	1986_g|2026_g	518_g|557_g	4740_g|3792_g	3716_g|4400_g	2978_g|3018_g	986_g|946_g	3390_g|3350_g	4507_g|4150_g	1365_g|1405_g	3520_g|3560_g	2926_g|4249_g	1889_g|1929_g	2684_g	3689_g	4032_g|3992_g	4358_g|4319_g	3764_g|4523_g	4775_g|4120_g	4680_g|4255_g	4656_g|4267_g	4837_g|4665_g	4389_g|4168_g	4671_g|4290_g	4816_g|4696_g	3983_g|4670_g	4479_g|3808_g	3439_g|3399_g	4770_g|4395_g	4838_g|4503_g	4805_g|4460_g	1302_g|548_g	4185_g|4718_g	4481_g|4267_g	3992_g|4758_g	4779_g|4483_g	4618_g|4462_g
109PG8015	4916_g|986_g	4614_g|1643_g	4864_g|3235_g	4897_g|3065_g	4785_g|4809_g	4898_g|3111_g	4602_g|2749_g	4647_g|273_g	4916_g|3067_g	4873_g|2443_g	4830_g|2574_g	4911_g|2363_g	4737_g|3363_g	4888_g|3011_g	3212_g|56_g	4825_g|1657_g	4908_g|2953_g	4949_g|3670_g	4745_g|1911_g	4818_g|1811_g	4801_g|1939_g	4293_g|704_g	4862_g|3816_g	4844_g|2290_g	4929_g|2556_g	3096_g|2900_g	4850_g|3918_g	4916_g|3251_g	4939_g|3817_g	4935_g|3400_g	4804_g|1540_g	4788_g|2329_g	4822_g|1760_g	4924_g|2647_g	4688_g|1746_g	4845_g|2427_g	4911_g|3152_g	4869_g|3603_g	4506_g|1495_g	4862_g|2963_g	4822_g|2962_g	4905_g|2576_g	4867_g|2553_g	1683_g|802_g	4946_g|3682_g	4759_g|1579_g	4953_g|2870_g	4902_g|3736_g	4840_g|3126_g
108PG8083	4391_g|5004_g	4726_g|1699_g	-	4628_g|5005_g	3165_g|4988_g	4938_g|2351_g	802_g|3145_g	4435_g|5045_g	5134_g	4942_g|836_g	4887_g|4988_g	4585_g|2863_g	5017_g|5056_g	4690_g|1854_g	3674_g|4803_g	4753_g|2423_g	4665_g|2173_g	4759_g|3239_g	5120_g|3950_g	4926_g|2753_g	5027_g|4233_g	2824_g|925_g	4543_g|3408_g	4435_g|1_g	4616_g|3326_g	1693_g|2829_g	4603_g|723_g	4853_g|1930_g	4776_g|5001_g	4783_g|2249_g	4346_g|5032_g	4883_g|3199_g	4242_g|875_g	4527_g|2246_g	1803_g|4144_g	4372_g|272_g	4613_g|4754_g	4905_g|531_g	3568_g|5118_g	4588_g|2039_g	3543_g|1851_g	4947_g|2173_g	4909_g|4969_g	5059_g|5060_g	4744_g|1609_g	4291_g|1877_g	3238_g|3368_g	4961_g|392_g	4545_g|5017_g
108PG8084	4827_g|4825_g|4826_g	4899_g|4900_g|4901_g	3007_g|3008_g|3009_g	4982_g|4983_g|4984_g	4867_g|4865_g|4866_g	4342_g|4340_g|4341_g	304_g|305_g|306_g	4973_g|4971_g|4972_g	4425_g|4426_g|4427_g	4976_g|4977_g|4978_g	4921_g|4919_g|4920_g	4984_g|4985_g|4986_g	3747_g|3745_g|3746_g	4964_g|4965_g|4966_g	4892_g|4893_g|4894_g	4954_g|4955_g|4956_g	1523_g|1524_g|1525_g	4996_g|4997_g|4998_g	4904_g|4905_g|4906_g	4974_g|4972_g|4973_g	4938_g|4936_g|4937_g	4698_g|4699_g|4700_g	4964_g|4965_g|4966_g	4472_g|4473_g|4474_g	5060_g|5058_g|5059_g	-	2362_g|2363_g|2364_g	2520_g|2521_g|2522_g	260_g|258_g|259_g	4999_g|4997_g|4998_g	4945_g|4943_g|4944_g	4949_g|4947_g|4948_g	4945_g|4943_g|4944_g	4960_g|4961_g|4962_g	5030_g|5031_g|5032_g	4943_g|4944_g|4945_g	218_g|216_g|217_g	2714_g|2712_g|2713_g	4843_g|4841_g|4842_g	4932_g|4933_g|4934_g	1099_g|1100_g|1101_g	474_g|472_g|473_g	4399_g|4397_g|4398_g	4559_g|4557_g|4558_g	4988_g|4989_g|4990_g	4874_g|4875_g|4876_g	669_g|670_g|671_g	1013_g|1014_g|1015_g	4097_g|4098_g|4099_g
109PG8085	4824_g	4902_g	3010_g	4985_g	4864_g	4339_g	307_g	4970_g	4428_g	4979_g	4918_g	4987_g	3744_g	4967_g	4895_g	4957_g	1526_g	4999_g	4907_g	4971_g	4935_g	4701_g	4967_g	4475_g	5057_g	4290_g|4291_g|4292_g	2365_g	2523_g	257_g	4996_g	4942_g	4946_g	4942_g	4963_g	5033_g	4946_g	215_g	2711_g	4840_g	4935_g	1102_g	471_g	4396_g	4556_g	4991_g	4877_g	672_g	1016_g	4100_g
109PG8114	4688_g	4702_g	4904_g	4908_g	4660_g	4967_g	4966_g	4930_g	4956_g	1108_g	3333_g	806_g	4975_g	4929_g	3571_g	4859_g	4943_g	4960_g	4840_g	4859_g	4872_g	4376_g	4953_g	4861_g	4973_g	4787_g	3555_g	4952_g	4974_g	1858_g	4921_g	4882_g	4857_g	4959_g	4744_g	4957_g	4951_g	4880_g	4706_g	4921_g	4887_g	4946_g	4908_g	4568_g	4987_g	4807_g	2611_g	4913_g	4885_g
82PG8165	5096_g	5090_g	4290_g	5059_g	5104_g	4616_g	-	-	-	5184_g	4940_g	5118_g	5113_g	5108_g	5065_g	5094_g	5095_g	5096_g	5110_g	5106_g	5026_g	2391_g	5116_g	5071_g	5232_g	3903_g	4430_g	5033_g	1_g	4495_g	5019_g	4602_g	5064_g	4217_g	3368_g	5118_g	5130_g	4644_g	5104_g	4143_g	4996_g	5009_g	4008_g	5011_g	4266_g	5038_g	3367_g	5137_g	4258_g
98PG8175	5017_g	5000_g	5032_g	5023_g	5026_g	5030_g	5029_g	5026_g	3290_g	2704_g	5016_g	3344_g	335_g	1215_g	4858_g	5014_g	5027_g	2187_g	5006_g	2617_g	2033_g	4983_g	5128_g	1085_g	5051_g	5058_g	2376_g	5006_g	2335_g	5034_g	2954_g	5014_g	5036_g|5123_g	5031_g	5023_g	5044_g	5039_g	5043_g	5019_g	5004_g	5019_g	5044_g	5013_g	4777_g	2420_g	5011_g	5031_g	1486_g	5025_g
17PG8193	-	-	-	-	-	-	-	-	-	5057_g|5062_g	-	-	-	-	-	-	-	-	-	-	5049_g|5054_g	5004_g|5009_g	5053_g|5058_g	-	-	-	-	-	-	-	-	-	5040_g|5045_g	5050_g|5056_g	-	-	-	-	-	-	-	5054_g|5048_g	-	-	-	-	-	-	-
109PG8197	5032_g|5028_g	5030_g|5026_g	5040_g|5045_g	5045_g|5040_g	5017_g|5021_g	5038_g|5042_g	5058_g|5054_g	5078_g|5082_g	5054_g	5061_g	5028_g|5024_g	5035_g|5031_g	5071_g|5075_g	5068_g|5063_g	4909_g|4914_g	5036_g|5031_g	5035_g|5040_g	5052_g|5048_g	5028_g|5024_g	5049_g|5045_g	5053_g	5008_g	5057_g	5021_g|5025_g	5064_g|5069_g	5054_g	5061_g	5024_g|5020_g	5038_g|5043_g	5047_g|5052_g	5053_g|5048_g	5047_g|5042_g	5044_g	5055_g	5042_g|5046_g	5056_g|5052_g	5043_g|5048_g	5053_g	5036_g	5015_g|5020_g	5041_g|5045_g	5049_g	5024_g|5020_g	4609_g|4605_g	5046_g|5042_g	5022_g|5026_g	5045_g|5041_g	5035_g|5031_g	5037_g|5032_g
109PG8198	5027_g	5020_g	550_g	872_g	4989_g|5127_g	3995_g	5059_g	5087_g	5036_g	457_g	5019_g	548_g	5078_g	3858_g	5005_g	5024_g	689_g	456_g	5019_g	5042_g	266_g	4994_g	5048_g	5020_g	5063_g	1_g|3085_g|5090_g|5103_g	408_g|5131_g|5239_g	4351_g	5031_g	5046_g	5045_g	5031_g|5112_g|5114_g|5116_g|5140_g|5149_g|5161_g|5166_g	5050_g	5059_g	2533_g	5047_g	5040_g	5052_g	5026_g|5090_g|5094_g|5102_g|5103_g|5116_g|5139_g|5142_g	5025_g	5046_g	5057_g	1168_g	4835_g	921_g	2511_g	5038_g	2609_g	4031_g
68PG8201	-	-	5036_g|5073_g	5051_g|5070_g	5023_g	5043_g|5062_g	-	-	-	3934_g|5109_g	5039_g|5067_g	-	2454_g|5122_g	-	-	-	-	3045_g	5023_g	5034_g|5112_g	5055_g	5019_g|5067_g	5052_g	5026_g	5077_g	3457_g|5073_g|5076_g|5077_g	4218_g|5091_g	5028_g	565_g	5056_g	771_g|5087_g	5057_g|5084_g	5055_g	5062_g|5083_g	5057_g|5037_g	1015_g|5057_g	5052_g|5073_g	5059_g|5083_g	5043_g|5070_g	5026_g|5051_g	5049_g	5058_g|5083_g	5031_g|5063_g	4644_g|4879_g	-	5030_g	5047_g	5040_g|5066_g	5039_g|5062_g
107PG8203	5062_g	5092_g	5079_g	5046_g	5056_g	5067_g	5044_g	5084_g	5033_g	5064_g	5068_g	5022_g	5037_g	5051_g	5091_g	5043_g	5041_g	5065_g	5018_g	5069_g	5042_g	5124_g	5038_g	4991_g	-	5050_g	5041_g	4995_g	5045_g	5083_g	5062_g	5053_g	5078_g	5093_g	5116_g	5064_g	5015_g	5019_g	5106_g	5052_g	1305_g	5028_g	5064_g	5082_g	5022_g	5091_g|5005_g	5017_g|4784_g	5007_g	5006_g
109PG8215	5009_g|5087_g|5089_g|5091_g|5116_g|5117_g|5119_g	5002_g|5074_g|5079_g|5105_g|5107_g|5114_g|5116_g|5120_g	5034_g|5092_g|5098_g|5101_g|5103_g|5109_g|5115_g|5117_g|5120_g|5127_g|5131_g	5032_g|5084_g|5089_g|5090_g|5092_g|5098_g|5107_g|5112_g|5114_g|5117_g|5122_g|5123_g	5010_g|5082_g|5090_g|5095_g|5102_g|5119_g|5125_g|5128_g|5140_g	5021_g|5076_g|5077_g|5081_g|5086_g|5091_g|5105_g|5108_g|5112_g|5115_g|5118_g	5076_g	5098_g	5042_g|5087_g|5105_g|5109_g|5117_g|5122_g	5031_g|5171_g|5177_g|5179_g|5213_g|5216_g|5218_g|5223_g|5238_g	5007_g|5101_g|5107_g|5109_g|5110_g|5129_g|5135_g|5145_g|5146_g|5152_g|5157_g	5026_g|5095_g|5101_g|5108_g|5119_g|5156_g|5176_g|5183_g|5190_g|5217_g|5220_g	5088_g	5061_g|5093_g|5097_g|5102_g|5107_g|5120_g|5121_g|5122_g|5131_g|5132_g	4874_g|5040_g|5058_g|5084_g|5094_g|5104_g|5109_g	5016_g|5077_g|5085_g|5086_g|5093_g|5115_g|5158_g|5200_g|5261_g|5397_g	5025_g|5083_g|5086_g|5096_g|5103_g|5107_g|5116_g|5120_g	5044_g|5078_g|5082_g|5083_g|5095_g|5105_g|5107_g|5108_g|5109_g|5111_g	5015_g|5087_g|5093_g|5097_g|5108_g|5126_g|5140_g	5040_g|5084_g|5086_g|5087_g|5088_g|5097_g|5114_g|5117_g|5121_g	5044_g|5092_g|5093_g|5095_g|5103_g|5116_g|5118_g|5126_g|5131_g	4971_g|5078_g|5089_g|5094_g|5097_g|5119_g|5131_g|5133_g|5134_g	5043_g|5102_g|5108_g|5111_g|5114_g|5131_g|5134_g|5140_g|5143_g|5149_g	5005_g|5061_g|5070_g|5087_g|5089_g|5094_g|5095_g	5042_g|5195_g|5198_g|5200_g|5206_g|5228_g|5378_g|5428_g|5430_g	5061_g	5069_g	5015_g|5059_g|5063_g|5065_g|5070_g|5074_g|5076_g|5083_g|5086_g	5029_g|5082_g|5085_g|5089_g|5092_g|5096_g|5110_g|5118_g|5127_g|5158_g	5036_g|5097_g|5098_g|5102_g|5107_g|5111_g|5118_g|5119_g|5126_g	5037_g|5098_g|5101_g|5103_g|5118_g|5124_g|5126_g|5132_g	5108_g|5105_g	5038_g|5087_g|5099_g|5107_g|5111_g|5122_g|5133_g|5139_g|5140_g|5150_g|5155_g|5167_g	5018_g|5104_g|5107_g|5112_g|5117_g|5122_g|5127_g|5132_g|5133_g|5135_g|5140_g|5143_g	4967_g|5091_g|5097_g|5103_g|5126_g|5129_g|5132_g|5134_g|5136_g	5026_g|5091_g|5095_g|5102_g|5113_g|5122_g|5125_g|5127_g|5131_g|5134_g	5030_g|5104_g|5105_g|5114_g|5116_g|5123_g|5137_g|5155_g|5163_g|5212_g|5216_g	5045_g|5105_g|5108_g|5114_g|5117_g|5123_g|5138_g|5151_g|5160_g|5199_g|5216_g	5058_g	5002_g|5059_g|5066_g|5070_g|5075_g|5080_g|5085_g|5087_g|5092_g|5095_g|5097_g	5028_g|5089_g|5096_g|5098_g|5102_g|5111_g|5112_g|5113_g|5114_g|5118_g|5120_g	5061_g	5015_g|5080_g|5082_g|5087_g|5093_g|5109_g|5111_g|5113_g|5114_g|5117_g	4483_g|4988_g|4989_g|5074_g|5083_g|5106_g	5025_g|5083_g|5087_g|5092_g|5109_g|5111_g|5117_g	5009_g|5077_g|5081_g|5084_g|5101_g|5109_g	5033_g|5100_g|5101_g|5112_g|5113_g|5116_g|5124_g|5127_g|5129_g|5140_g	5029_g|5117_g|5118_g|5123_g|5132_g|5217_g|5300_g|5360_g|5397_g|5411_g|5536_g	5027_g|5075_g|5081_g|5096_g|5097_g|5098_g|5103_g|5107_g|5108_g|5112_g
95PG8216	5110_g|2312_g	261_g|4065_g	811_g|4142_g	1219_g|4070_g	238_g|4974_g	1229_g|4408_g	580_g|3644_g	345_g|4097_g	1666_g|3981_g	1354_g|5014_g	3441_g|3813_g	1050_g|3865_g	662_g|4400_g	4301_g|4133_g	4966_g|1932_g	2927_g|3090_g	1522_g|4084_g	1685_g|5039_g	261_g|4989_g	261_g|3689_g	265_g|3514_g	1844_g|4915_g	1050_g|5023_g	1900_g|3305_g	836_g|3722_g	697_g|3902_g	1893_g|5044_g	534_g|4433_g	1786_g|4376_g	1632_g|4121_g	300_g|3321_g	841_g|3475_g	4698_g|3109_g	883_g|3685_g	1_g|4997_g	533_g|3841_g	2204_g|4055_g	1466_g|4411_g	5133_g|3075_g	1376_g|4994_g	790_g|5002_g	3876_g|4153_g	5048_g|3706_g	4491_g|5036_g	2159_g|5027_g	261_g|2956_g	953_g|4244_g	2300_g|3857_g	3851_g|4111_g
91PG8223	5053_g|186_g	5055_g|2584_g|5003_g	5064_g	5065_g	5048_g|4408_g	5059_g	-	-	5073_g|292_g|5040_g|5041_g	5113_g	5062_g|3732_g	5057_g	-	5077_g	4979_g|887_g	5062_g|3008_g	5062_g|5026_g	5063_g	5048_g|3036_g	5063_g|3608_g|5041_g	5068_g	5058_g|3920_g	5072_g|1_g	5045_g|577_g	5137_g|837_g	5065_g|5086_g	5079_g|5121_g	5040_g	5064_g|1787_g	5075_g|368_g	5075_g|1_g	5078_g|310_g	5070_g|3740_g	5080_g|3521_g	5066_g	5073_g|3840_g	5070_g|895_g	5078_g|1465_g	4978_g|2697_g	5046_g|1375_g	5069_g|3811_g	5078_g|4072_g	5060_g	4826_g	5061_g	5058_g	5077_g|683_g	5059_g	5056_g|5028_g
76PG8227	5097_g	5091_g|5108_g	5075_g	5072_g	5052_g	5065_g	-	-	5075_g|5125_g	5121_g	5071_g	5061_g	-	5085_g	5061_g	5069_g	5065_g	5069_g	5111_g	5107_g	5106_g	-	-	5052_g	5229_g|5361_g	-	-	5044_g	5071_g	5082_g	5090_g	5085_g	5079_g	5086_g	5076_g	5082_g	5080_g	5086_g	5071_g	5091_g	5077_g	5084_g	5066_g	5010_g	5064_g	5063_g|5104_g	5089_g	5067_g	5063_g
101PG8228	5057_g	5060_g|5034_g	5070_g|5037_g	5069_g|5050_g	5046_g|5022_g	5061_g|5044_g	5069_g|3868_g|5111_g	5093_g|5164_g	5045_g	5122_g|3935_g	5060_g|5040_g	5059_g|5038_g	5061_g|5098_g|5109_g|5124_g	5080_g|3593_g	5007_g|4904_g	5060_g|1_g	5063_g|2174_g	5047_g|3044_g|5076_g|5079_g|5090_g|5094_g	5053_g|5022_g	5035_g|5061_g	5073_g|5056_g	5066_g|5020_g	5051_g|5076_g	5048_g|5027_g	-	3458_g|5075_g	4219_g	5041_g|5027_g	5067_g|566_g	5078_g|5055_g	5084_g|770_g	5074_g|5056_g	5077_g|5056_g	5082_g|5063_g	5036_g|5073_g|5093_g|5101_g|5102_g	5076_g|5058_g	5079_g|5051_g	5082_g|5060_g	5067_g|5044_g	5048_g|5027_g	5075_g|5050_g	5076_g|5059_g	5055_g|5032_g	4802_g|4645_g	5040_g|5062_g	5056_g|5029_g	5074_g|5046_g	5065_g|5039_g	5053_g|5038_g|5069_g|5072_g|5084_g|5086_g
52PG8229	5052_g	-	5072_g	-	-	4887_g	-	-	-	5225_g	4819_g	4922_g	5099_g	5082_g	-	5066_g	5055_g	5060_g	5047_g	5070_g	-	-	-	5049_g	-	-	-	5042_g	5068_g	5079_g	5085_g	5082_g	-	5084_g	5075_g	5078_g	-	5080_g	-	-	-	5082_g	5062_g	4870_g|5070_g	-	-	-	-	5061_g
93PG8233	-	5064_g|3054_g	-	3741_g	939_g	3963_g	5130_g	5203_g	4874_g|5099_g	5127_g|4827_g	5076_g|4553_g	5097_g|4834_g	5133_g	2001_g	-	3767_g	4425_g	2993_g	971_g	3375_g	5083_g|4522_g	1380_g	3535_g	4224_g	1904_g	5107_g	5198_g	4017_g	4344_g	4498_g	5096_g|5079_g	5088_g|3624_g	5097_g|4641_g	5090_g|5076_g	5059_g|4404_g	5080_g|4686_g	5075_g|5063_g	5088_g|5074_g	1938_g|5086_g	3424_g	4755_g	5093_g|4853_g	5068_g|5050_g	4136_g|4977_g	5065_g|4200_g	5054_g|5042_g	5071_g|5064_g	5075_g|4794_g	5058_g|4603_g
81PG8234	5063_g|5104_g|5109_g	5067_g|5110_g|5117_g	5080_g|5107_g|5114_g	5077_g|5099_g|5105_g	-	5073_g|5100_g|5104_g	5117_g|5136_g|5141_g	5174_g|5188_g|5214_g	5110_g|5130_g	-	5083_g|5127_g	-	-	5092_g|5110_g|5112_g	-	5074_g|5116_g|5211_g	5068_g|5099_g|5102_g	5072_g|5102_g|5106_g	5075_g	5068_g|5110_g|5113_g	5113_g|5122_g	5072_g|5108_g|5110_g	5083_g|5130_g|5137_g	5057_g|5081_g|5083_g	5187_g|5276_g|5332_g	4760_g	-	5046_g|5069_g|5072_g|5082_g	5072_g|5108_g	5084_g|5123_g	-	-	5093_g|5136_g|5146_g	5095_g|5125_g|5138_g	5080_g|5112_g|5118_g	5098_g|5128_g	5088_g|5145_g|5172_g	5092_g|5130_g|5163_g	-	5057_g|5081_g|5086_g	5083_g|5106_g|5116_g	5097_g|5124_g|5132_g	5072_g|5118_g	-	-	5092_g|5098_g	5091_g|5122_g|5123_g	5122_g|5232_g|5409_g	5080_g|5104_g
105PG8235	5073_g	5073_g	5104_g	5086_g	5087_g	5079_g	5124_g|5131_g	5195_g|5206_g	4994_g	1595_g	5116_g	5085_g	5129_g|5131_g	5094_g	5041_g	5083_g	5079_g	5077_g	5090_g	5083_g	5086_g	-	5099_g	5063_g	5196_g	406_g	1_g	5060_g	5080_g	5095_g	5102_g	4098_g	3994_g	5108_g	5094_g	5094_g	5103_g	2248_g	5092_g	5062_g	5091_g	5107_g	5081_g	4979_g	5080_g	5071_g	5099_g	4271_g	5076_g
94PG8240	1778_g	5097_g	4411_g	3691_g	889_g|5054_g|5098_g	5097_g|5063_g	5049_g	5073_g	4551_g	4267_g|5178_g	4321_g	4692_g	5058_g	2051_g|5081_g	582_g|4994_g	5097_g|5067_g|5098_g	4375_g	3043_g	921_g	3325_g|5071_g|5094_g	4175_g	5102_g	-	5078_g	1954_g|5146_g|5230_g	5059_g	5068_g|5146_g	3967_g|5043_g|5067_g	5099_g	4548_g|5080_g|5112_g	4095_g|5086_g	5128_g|5083_g	5112_g|5074_g	5042_g|5085_g|5120_g	5041_g|5074_g	4265_g|5077_g|5114_g	4671_g|5077_g	4645_g	5046_g	5078_g|5050_g	-	-	-	5017_g|4871_g|5024_g	4743_g	5004_g	4785_g	5147_g|5064_g|5129_g	4437_g|5060_g|5074_g
65PG8241	-	5088_g	5089_g|5071_g	-	-	-	-	-	-	-	5093_g	5092_g	5126_g	5104_g	5050_g	-	-	5092_g	-	-	-	5100_g	3585_g	5069_g|5050_g	-	5098_g	-	-	-	-	5114_g	5121_g	5108_g	-	5100_g	-	5100_g	5079_g	5068_g|5109_g	5077_g	5103_g|5073_g|5104_g	5119_g|5081_g|5116_g	5101_g|5061_g|5094_g	-	-	-	-	-	-
89PG8242	5101_g	5099_g	5106_g	5102_g	5115_g	5098_g	-	-	5088_g	5199_g	5122_g	5142_g	-	5109_g	5073_g	5107_g	5098_g	5098_g	5112_g	5109_g	5111_g	5107_g	5123_g	5080_g	5252_g	3459_g|5092_g|5101_g|5102_g	4295_g|5133_g|5164_g|5201_g	5068_g	5103_g	5114_g	3468_g	5137_g|5241_g	5119_g	5126_g	5117_g	5117_g	5129_g	5118_g	5113_g	5079_g	5107_g	5122_g	5103_g	5037_g	5100_g	5096_g	5118_g	5186_g	5092_g
101PG8245	5048_g	5058_g	5087_g	5071_g|5095_g	5097_g|5083_g	5099_g	-	-	5084_g|5063_g	5129_g	5072_g	5062_g	5134_g	5078_g	5012_g	5065_g	5059_g	5064_g	5051_g	5066_g	5071_g	5075_g|5098_g	5077_g	5055_g	5140_g	4502_g|5108_g|5109_g|5113_g	1611_g|4862_g|5155_g	5036_g	5065_g	5076_g	5088_g|5130_g	5102_g	5081_g	5118_g|5096_g	5098_g|5092_g	5103_g|5092_g	5098_g	5116_g|5084_g	4977_g	5073_g|5060_g	5071_g	-	5090_g|5076_g	5012_g	5055_g	5061_g	5080_g	5128_g|5114_g	5085_g|5065_g
22PG8246	5114_g	-	-	5115_g	-	5109_g	-	-	-	-	-	-	-	-	-	-	-	-	-	-	-	-	-	-	-	-	-	-	-	-	-	-	-	-	-	-	-	5146_g	5140_g	5088_g	5066_g	5134_g	5121_g	-	-	-	-	-	-
53PG8258	814_g	3645_g	274_g	2994_g	-	5117_g	-	5223_g	2668_g	2232_g	5005_g	274_g	-	675_g	4004_g	5000_g	2522_g	1138_g	725_g	2462_g	-	-	790_g	2792_g	3062_g	-	-	-	1493_g	-	-	-	3570_g	-	-	-	-	-	-	798_g	3171_g	-	2322_g	-	3275_g	1484_g	2470_g	-	-
62PG8284	5080_g	-	5094_g	-	-	-	-	5122_g|5140_g	5091_g	5173_g	-	-	5115_g	-	-	-	5088_g	5088_g	-	-	5097_g	5091_g	-	-	-	-	5135_g	-	5087_g	5103_g	5105_g	5126_g	5114_g|5102_g	5114_g	5096_g	5099_g	5111_g|5108_g	5109_g	5079_g	-	-	-	-	4991_g|5104_g	5089_g	5076_g	5109_g	-	-
92PG8294	5065_g	5081_g	5091_g	5085_g	5103_g	5078_g	5122_g	5187_g	5083_g|3781_g|5115_g	5192_g	5097_g	5091_g	5135_g	5096_g	5039_g	5082_g	5082_g	5080_g	5091_g	5081_g	5107_g	5077_g	5097_g	5059_g	5197_g	-	-	5058_g	5083_g	5086_g	5111_g	5093_g	5083_g	5123_g	5110_g	5115_g	5101_g	5094_g	5110_g	5061_g	5088_g	5100_g	5079_g	5026_g	5081_g	5070_g	5093_g	5131_g	5087_g
13PG8295	-	-	-	-	-	-	-	-	-	-	-	-	-	-	-	-	-	-	-	-	-	-	-	-	5201_g|5176_g	5114_g	-	-	-	-	-	-	-	-	-	-	-	-	-	-	-	-	-	-	-	5074_g	5107_g	5086_g|5088_g	-
82PG8296	5081_g	-	5093_g	5119_g	5092_g	-	5144_g	5141_g	5090_g	5172_g	5104_g	5065_g	5114_g	-	-	-	5089_g	-	5099_g	5090_g	5096_g	5090_g	5106_g	-	5202_g|5431_g	-	5136_g|5305_g	-	5086_g	5104_g	5106_g	5186_g|5187_g	5101_g	5115_g	5095_g	5100_g	5112_g	5110_g	5078_g	-	-	-	-	4992_g	5088_g	5075_g	5108_g	5087_g|5085_g	-
21PG8305	-	-	-	-	-	-	5113_g|5098_g|5105_g|5119_g|5120_g|5126_g|5127_g|5133_g|5135_g	5179_g	3138_g	-	-	-	5128_g|5090_g|5107_g|5108_g|5118_g|5120_g|5139_g|5143_g|5147_g	-	3841_g	-	-	-	-	-	-	4734_g	3746_g	2221_g	-	-	-	-	-	-	-	-	-	-	-	-	-	-	-	-	-	5106_g|5104_g|5111_g|5112_g|5118_g|5125_g|5128_g|5133_g|5135_g|5136_g|5137_g	-	-	-	-	-	-	-
25PG8308	-	5063_g	-	-	-	-	4433_g|5104_g	-	-	5207_g	5125_g	5157_g	-	-	-	-	-	-	-	-	-	-	-	-	-	-	4976_g|5139_g	-	-	-	-	5089_g|4231_g	-	-	-	-	-	-	-	-	-	-	4484_g|5067_g	572_g|4978_g	5066_g	-	-	4459_g|5074_g	-
48PG8309	5070_g|5069_g|5074_g|5088_g|5090_g|5093_g	-	5088_g|5090_g|5099_g|5125_g	-	5129_g|5110_g|5116_g|5124_g	-	-	-	-	5226_g|5167_g|5168_g|5215_g|5227_g	-	5160_g	-	-	5070_g|5042_g|5046_g|5101_g	-	-	5116_g	5078_g|5086_g|5088_g|5102_g|5135_g|5143_g	-	5084_g|5085_g|5098_g|5101_g|5123_g	-	-	5096_g	5246_g|5188_g|5340_g	-	-	5054_g|5055_g|5066_g|5087_g	-	5085_g|5096_g|5108_g|5122_g|5124_g|5131_g	5095_g|5099_g|5117_g|5128_g	5101_g|5103_g|5104_g|5159_g|5184_g	5126_g|5098_g|5120_g|5143_g|5144_g	-	5090_g	5123_g	-	-	5085_g|5084_g|5093_g|5101_g|5135_g	-	5125_g	-	-	5076_g|4968_g|5068_g	5082_g|5094_g|5113_g	5068_g|5072_g|5073_g|5086_g|5107_g	-	5221_g|5113_g|5115_g|5116_g|5130_g	-
6PG8329	-	-	-	-	-	-	-	-	5086_g|5078_g	-	-	-	-	-	-	-	-	-	-	-	-	-	5085_g|4408_g	-	-	-	-	-	-	-	-	-	-	-	-	-	-	-	-	-	-	-	-	-	-	-	-	-	-
68PG8331	5042_g|5100_g	5045_g|5096_g	-	2338_g|4880_g	1176_g|2988_g	3478_g|5047_g	803_g|5075_g	4370_g|4906_g	1893_g|5057_g	1596_g|5077_g	1264_g|5048_g	4401_g|4946_g	4518_g|4951_g	4512_g|4905_g	4965_g|5068_g	4137_g|5044_g	-	2427_g|4640_g	4839_g|5036_g	687_g|5052_g	743_g|5059_g	4352_g|5030_g	4407_g|4905_g	5030_g|5075_g	1320_g|5085_g	1692_g|4099_g	2591_g|4431_g	-	-	4952_g|5059_g	2203_g|3902_g	4834_g|5060_g	-	2072_g|5070_g	-	4776_g|4890_g	-	-	4633_g|5052_g	4873_g|5033_g	4862_g|5053_g	3127_g|5062_g	1169_g|5038_g	4711_g|5014_g	2660_g|4510_g	5036_g|5089_g	3792_g|5057_g	1725_g|5048_g	1451_g|5045_g
33PG8467	5011_g	-	5039_g	-	-	-	-	-	-	-	-	5028_g	-	-	4851_g|5102_g|5106_g	-	5023_g	-	-	5038_g	-	-	5041_g	-	-	-	-	5019_g	5027_g	5041_g	-	-	-	5025_g	-	-	-	5049_g	5020_g	-	-	-	-	4638_g	5050_g	5019_g	5037_g	-	5031_g
19PG8475	-	-	-	-	-	-	-	5165_g	-	-	-	-	-	-	-	-	-	-	-	-	-	-	-	-	5259_g	-	5243_g	-	-	-	-	-	-	-	-	-	-	-	-	-	-	-	-	-	-	-	-	-	-
6PG8495	-	-	-	-	-	-	-	-	-	-	-	-	-	-	-	-	-	-	-	-	-	-	-	-	5155_g|5297_g	-	-	-	-	-	-	-	-	-	-	-	-	-	-	-	-	-	-	-	-	-	-	-	-
9PG8531	-	-	-	-	-	-	-	-	-	5183_g	-	-	-	-	-	-	-	-	-	-	-	-	-	-	-	-	-	-	-	-	-	-	-	-	-	-	-	5189_g	-	-	-	-	-	-	-	-	-	-	-
4PG8539	-	-	-	-	-	-	-	-	-	-	-	-	-	-	-	-	-	-	-	-	-	-	-	-	-	-	-	-	-	-	-	-	-	-	-	-	-	-	-	-	-	-	-	-	-	-	-	-	-
12PG8630	-	-	-	-	-	-	-	-	-	-	-	-	-	-	-	-	-	-	-	-	-	-	-	-	5114_g	-	-	-	-	-	-	-	-	-	-	-	-	-	-	-	-	-	-	-	-	-	-	-	-
57PG8688	-	-	4279_g|1937_g	-	-	4627_g|2721_g	4938_g|2479_g	4842_g|2706_g	4159_g|3197_g	-	-	-	-	-	1732_g|4748_g	3630_g|3477_g	4248_g|1838_g	-	3481_g|2024_g	4135_g|2523_g	3921_g|2128_g	-	4343_g|1695_g	4057_g|991_g	4256_g|3238_g	-	-	-	-	-	3909_g|2860_g	-	3512_g|146_g	4206_g|1555_g	-	-	4432_g|3368_g	-	-	-	3487_g|3373_g	-	3997_g|3259_g	-	-	-	3356_g|1619_g	-	-
10PG8698	-	-	-	-	-	-	-	-	-	-	-	-	-	-	-	-	-	-	-	-	-	-	-	-	-	-	-	-	-	-	-	-	-	-	-	-	5149_g	-	-	-	-	-	-	-	-	-	-	-	-
19PG8699	-	-	-	-	-	-	-	-	-	-	-	-	-	-	-	-	-	-	-	-	-	-	-	-	5324_g|5247_g	-	-	-	-	-	-	5213_g	-	-	-	-	-	-	-	-	-	-	-	-	-	-	-	5489_g	-
18PG8717	-	-	-	5127_g	5091_g	-	-	-	-	-	-	-	-	-	-	-	-	-	-	-	-	-	-	-	-	-	-	-	-	-	5107_g	-	-	-	-	-	-	-	-	-	-	-	-	-	-	-	-	-	-
5PG8781	-	-	-	-	-	-	-	-	-	-	-	-	-	-	-	-	-	-	-	-	-	-	-	-	-	-	-	-	-	-	-	-	-	-	-	-	-	-	-	-	-	-	-	-	-	-	-	-	-
20PG8792	-	-	-	-	890_g|4868_g	-	-	-	-	4268_g|4966_g	4320_g|4922_g	4691_g|4974_g	-	-	-	4953_g	-	-	-	-	-	-	-	-	-	-	-	-	-	-	-	4926_g	-	5105_g	5109_g	-	-	-	5045_g	-	4962_g	4968_g	-	524_g|2925_g	4742_g|5002_g	4873_g	-	-	-
19PG8822	-	-	-	-	1847_g|4342_g	-	-	-	1189_g|961_g	4996_g|796_g	-	-	-	-	-	-	-	-	-	-	-	-	2927_g|2528_g	-	-	1892_g|707_g	-	-	-	-	-	-	-	-	-	1228_g|3212_g	-	-	-	-	-	-	-	-	-	-	-	-	793_g|168_g
14PG8933	-	-	-	-	-	-	-	-	-	-	-	5050_g	-	-	-	-	-	-	-	-	-	-	-	-	-	-	-	-	-	-	-	5153_g	-	-	-	-	-	-	-	-	-	-	-	-	-	-	-	-	-
23PG8986	-	-	-	-	-	-	-	5159_g	-	-	-	5107_g	-	-	-	-	-	-	5124_g	-	-	-	-	-	-	-	5163_g	-	-	-	-	5198_g	-	-	-	-	-	5148_g	-	-	-	-	-	-	5123_g	-	-	-	-
11PG9056	-	-	-	-	-	-	-	-	-	-	-	-	-	-	-	-	-	-	-	-	-	-	5098_g	-	-	-	-	-	5081_g|5069_g	-	-	-	-	-	-	-	-	5101_g	-	-	-	-	-	-	5073_g	5083_g	5097_g|5084_g	-	-
62PG9057	5058_g	-	-	-	5051_g	-	3867_g|5092_g	4958_g|4256_g|5114_g	5044_g|5079_g	-	-	-	5062_g|5101_g	3592_g|5083_g|5119_g	5030_g|4903_g	5059_g	-	5067_g	5052_g	5067_g	5040_g	-	5078_g	5039_g	5136_g	-	-	5037_g	5061_g	5072_g	-	-	5069_g	-	-	-	-	-	-	-	-	-	-	-	-	5062_g	5073_g	5366_g	5106_g
64PG9059	-	5010_g|2499_g	276_g	5037_g|873_g	5014_g	5031_g	-	-	2666_g	2230_g	5003_g	276_g	-	-	4002_g	-	-	-	723_g	-	5048_g	5130_g	-	-	-	-	-	1515_g	-	-	-	5028_g	3568_g	5041_g	5027_g	2936_g	3811_g	1_g	5025_g	5012_g	-	5045_g	5017_g	5108_g	-	1486_g	2468_g	1272_g	433_g
11PG9061	-	-	-	-	-	-	-	-	-	-	-	-	-	-	-	-	-	5117_g	-	5122_g	-	5074_g|5073_g|5086_g|5095_g|5127_g	5084_g|5101_g|5109_g|5113_g|5115_g	5062_g|5079_g|5085_g	-	-	-	-	-	-	-	-	-	-	-	-	-	-	-	-	-	-	-	-	-	-	-	-	-
38PG9079	-	-	5118_g	-	-	-	-	5182_g	-	5208_g	5113_g	5140_g	-	-	-	-	5110_g	-	-	-	-	5112_g	-	-	5369_g	-	5223_g	-	5113_g	5121_g	-	5132_g	-	-	5121_g	-	-	5132_g	-	-	-	-	-	-	5096_g	-	5128_g	-	-
[truncated: 60 more columns]

## Sheet: Summary
Isolate	Amplified_genes (>= 2 copies)	Multi-round-amplified_genes (>= 3 copies)
BMU_04865	89	16
BMU_04896	89	16
BMU_04958	93	18
BMU_05031	92	14
BMU_05032	95	16
BMU_05172	89	15
BMU_05184	89	14
BMU_05185	88	17
BMU_05199	95	14
BMU_05221	91	17
BMU_05222	92	12
BMU_05223	90	14
BMU_05374	106	19
BMU_05442	90	16
BMU_05443	93	14
BMU_05444	89	15
BMU_05445	90	16
BMU_05446	88	14
BMU_05447	94	12
BMU_05448	91	17
BMU_05481	94	13
BMU_05505	90	12
BMU_05525	94	17
BMU_05650	91	12
BMU_05651	96	14
BMU_05653	90	13
BMU_05654	91	13
BMU_05674	86	13
BMU_05688	86	14
BMU_05689	89	15
BMU_05696	97	16
BMU_05697	99	13
BMU_05698	96	15
BMU_05699	94	14
BMU_05700	91	14
BMU_05709	94	13
BMU_05711	95	13
BMU_05715	89	13
BMU_05730	95	17
BMU_05731	91	12
BMU_05734	91	16
BMU_05735	93	14
BMU_05736	94	12
BMU_05738	92	11
BMU_05757	89	15
BMU_05769	92	11
BMU_05770	90	12
BMU_06044	95	13
BMU_06047	92	13
BMU_06055	88	15
BMU_06063	93	12
BMU_06069	92	12
BMU_06072	91	15
BMU_06074	94	13
BMU_06078	97	14
BMU_06081	97	13
BMU_06084	90	13
BMU_07411	96	14
BMU_07416	90	15
BMU_07557	94	14
BMU_07566	91	15
BMU_07583	92	16
BMU_07766	97	11
BMU_07771	90	16
BMU_07774	91	15
BMU_07775	100	17
BMU_08029	91	14
BMU_08041	88	15
BMU_08053	91	12
BMU_08309	87	17
BMU_08310	91	11
BMU_08313	96	18
BMU_09955	87	11
BMU_10038	89	13
BMU_10045	93	17
BMU_10055	89	13
BMU_10059	90	11
BMU_10082-3	90	13
BMU_10087	89	17
BMU_10088	94	16
BMU_10090	90	17
BMU_10121	88	15
BMU_10122	88	12
BMU_10123	86	10
BMU_10124	93	14
BMU_10125	94	14
BMU_10126	92	15
BMU_10578	89	16
BMU_10580-1	91	14
BMU_10638	88	13
BMU_10644	92	16
BMU_10645	90	12
BMU_10718	89	16
BMU_10720	83	9
BMU_10722	85	10
BMU_10726	89	14
BMU_10728	92	14
BMU_10742	90	12
BMU_10827	92	13
BMU_10828	90	13
BMU_10829	93	12
BMU_10830-2_3	90	16
BMU_11616	89	15
BMU_11618	90	11
BMU_11637	91	13
BMU_11806	90	14
BMU_11810	94	17
BMU_11813	94	17
BMU_9979	87	13
