# Supplementary material for: Genome analysis and machine learning-based feature selection strategy reveal potential drug-resistance determinants in Nakaseomyces glabratus
Source: Emerg Microbes Infect. 2025 Dec 13;14(1):2595789. doi: 10.1080/22221751.2025.2595789 (PMC12704144; doi:10.1080/22221751.2025.2595789)
Supplement: Supplemental Dataset S18.xlsx [file TEMI_A_2595789_SM5798.xlsx]

## Sheet: Sheet1
Feature_Size	Drug	Feature_Type	Model_Algorithm	Optimized_Parameters
10	AMR	CG	DecisionTreeClassifier	{'class_weight': None,'criterion': 'gini','max_depth': 10,'max_features': 'log2','min_samples_leaf': 1,'min_samples_split': 5,'random_state': 20,'splitter': 'best'}
10	AMR	CG	ExtraTreeClassifier	{'class_weight': None,'criterion': 'entropy','max_depth': None,'max_features': 'sqrt','min_samples_leaf': 1,'min_samples_split': 10,'splitter': 'random'}
10	AMR	CG	ExtraTreesClassifier	{'bootstrap': False,'class_weight': 'balanced_subsample','criterion': 'entropy','max_depth': None,'max_features': 'log2','min_samples_leaf': 1,'min_samples_split': 10,'n_estimators': 100,'random_state': 42}
10	AMR	CG	GaussianNB	{'var_smoothing': 1e-09}
10	AMR	CG	GaussianProcessClassifier	{'max_iter_predict': 10,'n_restarts_optimizer': 2,'warm_start': False}
10	AMR	CG	GradientBoostingClassifier	{'learning_rate': 0.1,'max_depth': 3,'max_features': 'log2','min_samples_leaf': 1,'min_samples_split': 2,'n_estimators': 50}
10	AMR	CG	KNeighborsClassifier	{'algorithm': 'kd_tree','leaf_size': 10,'n_neighbors': 9,'weights': 'distance'}
10	AMR	CG	LGBMClassifier	{'boosting_type': 'gbdt','colsample_bytree': 0.7,'learning_rate': 0.1,'max_depth': 7,'min_child_weight': 0.001,'n_estimators': 200,'n_jobs': -1,'num_leaves': 100,'reg_alpha': 0.0,'reg_lambda': 0.5,'subsample': 1.0,'verbose': -1}
10	AMR	CG	LogisticRegression	{'C': 100.0,'class_weight': None,'max_iter': 500,'penalty': 'l2','solver': 'newton-cg'}
10	AMR	CG	RandomForestClassifier	{'criterion': 'entropy','max_depth': 5,'max_features': 'log2','min_samples_leaf': 1,'min_samples_split': 10,'n_estimators': 20}
10	AMR	CG	SVC	{'C': 1.0,'coef0': 2,'degree': 4,'gamma': 'auto','kernel': 'poly','probability': True}
10	AMR	CG	XGBClassifier	{'booster': 'gblinear','learning_rate': 1.0,'n_estimators': 200,'reg_alpha': 0,'reg_lambda': 0}
20	AMR	CG	DecisionTreeClassifier	{'class_weight': None,'criterion': 'entropy','max_depth': None,'max_features': 'sqrt','min_samples_leaf': 1,'min_samples_split': 5,'random_state': 20,'splitter': 'random'}
20	AMR	CG	ExtraTreeClassifier	{'class_weight': None,'criterion': 'entropy','max_depth': None,'max_features': 'sqrt','min_samples_leaf': 1,'min_samples_split': 5,'splitter': 'best'}
20	AMR	CG	ExtraTreesClassifier	{'bootstrap': False,'class_weight': 'balanced','criterion': 'entropy','max_depth': 10,'max_features': 'log2','min_samples_leaf': 1,'min_samples_split': 10,'n_estimators': 20,'random_state': 42}
20	AMR	CG	GaussianNB	{'var_smoothing': 1e-09}
20	AMR	CG	GaussianProcessClassifier	{'max_iter_predict': 50,'n_restarts_optimizer': 1,'warm_start': False}
20	AMR	CG	GradientBoostingClassifier	{'learning_rate': 1.0,'max_depth': 3,'max_features': 'sqrt','min_samples_leaf': 1,'min_samples_split': 2,'n_estimators': 50}
20	AMR	CG	KNeighborsClassifier	{'algorithm': 'kd_tree','leaf_size': 30,'n_neighbors': 9,'weights': 'uniform'}
20	AMR	CG	LGBMClassifier	{'boosting_type': 'gbdt','colsample_bytree': 1.0,'learning_rate': 1.0,'max_depth': 3,'min_child_weight': 0.001,'n_estimators': 50,'n_jobs': -1,'num_leaves': 50,'reg_alpha': 0.1,'reg_lambda': 0.0,'subsample': 0.7,'verbose': -1}
20	AMR	CG	LogisticRegression	{'C': 100.0,'class_weight': None,'max_iter': 100,'penalty': 'l2','solver': 'lbfgs'}
20	AMR	CG	RandomForestClassifier	{'criterion': 'entropy','max_depth': 5,'max_features': 'log2','min_samples_leaf': 1,'min_samples_split': 2,'n_estimators': 20}
20	AMR	CG	SVC	{'C': 1.0,'coef0': 1,'degree': 4,'gamma': 'auto','kernel': 'poly','probability': True}
20	AMR	CG	XGBClassifier	{'booster': 'gblinear','learning_rate': 1.0,'n_estimators': 200,'reg_alpha': 0,'reg_lambda': 0}
30	AMR	CG	DecisionTreeClassifier	{'class_weight': 'balanced','criterion': 'gini','max_depth': None,'max_features': 'sqrt','min_samples_leaf': 1,'min_samples_split': 10,'random_state': 20,'splitter': 'random'}
30	AMR	CG	ExtraTreeClassifier	{'class_weight': None,'criterion': 'entropy','max_depth': None,'max_features': 'log2','min_samples_leaf': 1,'min_samples_split': 10,'splitter': 'random'}
30	AMR	CG	ExtraTreesClassifier	{'bootstrap': True,'class_weight': None,'criterion': 'entropy','max_depth': 10,'max_features': 'log2','min_samples_leaf': 1,'min_samples_split': 10,'n_estimators': 100,'random_state': 42}
30	AMR	CG	GaussianNB	{'var_smoothing': 1e-08}
30	AMR	CG	GaussianProcessClassifier	{'max_iter_predict': 50,'n_restarts_optimizer': 1,'warm_start': False}
30	AMR	CG	GradientBoostingClassifier	{'learning_rate': 1.0,'max_depth': 3,'max_features': 'log2','min_samples_leaf': 1,'min_samples_split': 10,'n_estimators': 50}
30	AMR	CG	KNeighborsClassifier	{'algorithm': 'kd_tree','leaf_size': 10,'n_neighbors': 7,'weights': 'uniform'}
30	AMR	CG	LGBMClassifier	{'boosting_type': 'gbdt','colsample_bytree': 1.0,'learning_rate': 0.5,'max_depth': 3,'min_child_weight': 0.001,'n_estimators': 50,'n_jobs': -1,'num_leaves': 50,'reg_alpha': 0.1,'reg_lambda': 0.0,'subsample': 0.5,'verbose': -1}
30	AMR	CG	LogisticRegression	{'C': 10.0,'class_weight': None,'max_iter': 500,'penalty': 'l2','solver': 'lbfgs'}
30	AMR	CG	RandomForestClassifier	{'criterion': 'entropy','max_depth': 10,'max_features': 'log2','min_samples_leaf': 1,'min_samples_split': 5,'n_estimators': 50}
30	AMR	CG	SVC	{'C': 0.1,'coef0': 2,'degree': 3,'gamma': 'scale','kernel': 'poly','probability': True}
30	AMR	CG	XGBClassifier	{'booster': 'gblinear','learning_rate': 0.1,'n_estimators': 200,'reg_alpha': 0,'reg_lambda': 0}
10	CAS	CG	DecisionTreeClassifier	{'class_weight': None,'criterion': 'entropy','max_depth': 7,'max_features': None,'min_samples_leaf': 2,'min_samples_split': 5,'random_state': 20,'splitter': 'best'}
10	CAS	CG	ExtraTreeClassifier	{'class_weight': 'balanced','criterion': 'entropy','max_depth': 10,'max_features': None,'min_samples_leaf': 2,'min_samples_split': 5,'splitter': 'random'}
10	CAS	CG	ExtraTreesClassifier	{'bootstrap': True,'class_weight': 'balanced','criterion': 'entropy','max_depth': 5,'max_features': 'log2','min_samples_leaf': 1,'min_samples_split': 5,'n_estimators': 50,'random_state': 42}
10	CAS	CG	GaussianNB	{'var_smoothing': 1e-07}
10	CAS	CG	GaussianProcessClassifier	{'max_iter_predict': 100,'n_restarts_optimizer': 2,'warm_start': True}
10	CAS	CG	GradientBoostingClassifier	{'learning_rate': 1.0,'max_depth': 3,'max_features': 'log2','min_samples_leaf': 1,'min_samples_split': 10,'n_estimators': 100}
10	CAS	CG	KNeighborsClassifier	{'algorithm': 'ball_tree','leaf_size': 30,'n_neighbors': 7,'weights': 'distance'}
10	CAS	CG	LGBMClassifier	{'boosting_type': 'goss','colsample_bytree': 1.0,'learning_rate': 0.01,'max_depth': 5,'min_child_weight': 0.01,'n_estimators': 100,'n_jobs': -1,'num_leaves': 31,'reg_alpha': 1.0,'reg_lambda': 0.1,'subsample': 0.5,'verbose': -1}
10	CAS	CG	LogisticRegression	{'class_weight': 'balanced','max_iter': 500,'penalty': None,'solver': 'sag'}
10	CAS	CG	RandomForestClassifier	{'criterion': 'gini','max_depth': 5,'max_features': 'log2','min_samples_leaf': 1,'min_samples_split': 10,'n_estimators': 50}
10	CAS	CG	SVC	{'C': 10.0,'coef0': 1,'degree': 3,'gamma': 'auto','kernel': 'rbf','probability': True}
10	CAS	CG	XGBClassifier	{'booster': 'gblinear','learning_rate': 0.1,'n_estimators': 100,'reg_alpha': 0,'reg_lambda': 1}
20	CAS	CG	DecisionTreeClassifier	{'class_weight': 'balanced','criterion': 'entropy','max_depth': 7,'max_features': None,'min_samples_leaf': 2,'min_samples_split': 2,'random_state': 20,'splitter': 'random'}
20	CAS	CG	ExtraTreeClassifier	{'class_weight': None,'criterion': 'gini','max_depth': 10,'max_features': None,'min_samples_leaf': 2,'min_samples_split': 10,'splitter': 'random'}
20	CAS	CG	ExtraTreesClassifier	{'bootstrap': False,'class_weight': 'balanced_subsample','criterion': 'gini','max_depth': 5,'max_features': 'sqrt','min_samples_leaf': 4,'min_samples_split': 10,'n_estimators': 20,'random_state': 42}
20	CAS	CG	GaussianNB	{'var_smoothing': 1e-07}
20	CAS	CG	GaussianProcessClassifier	{'max_iter_predict': 100,'n_restarts_optimizer': 1,'warm_start': True}
20	CAS	CG	GradientBoostingClassifier	{'learning_rate': 1.0,'max_depth': 5,'max_features': None,'min_samples_leaf': 2,'min_samples_split': 2,'n_estimators': 100}
20	CAS	CG	KNeighborsClassifier	{'algorithm': 'ball_tree','leaf_size': 10,'n_neighbors': 3,'weights': 'distance'}
20	CAS	CG	LGBMClassifier	{'boosting_type': 'goss','colsample_bytree': 0.5,'learning_rate': 0.01,'max_depth': 5,'min_child_weight': 0.001,'n_estimators': 100,'n_jobs': -1,'num_leaves': 50,'reg_alpha': 1.0,'reg_lambda': 0.5,'subsample': 1.0,'verbose': -1}
20	CAS	CG	LogisticRegression	{'C': 1.0,'class_weight': None,'max_iter': 1000,'penalty': 'l2','solver': 'liblinear'}
20	CAS	CG	RandomForestClassifier	{'criterion': 'entropy','max_depth': 5,'max_features': 'sqrt','min_samples_leaf': 4,'min_samples_split': 2,'n_estimators': 20}
20	CAS	CG	SVC	{'C': 1.0,'coef0': 1,'degree': 3,'gamma': 'auto','kernel': 'rbf','probability': True}
20	CAS	CG	XGBClassifier	{'booster': 'gblinear','learning_rate': 0.1,'n_estimators': 100,'reg_alpha': 0,'reg_lambda': 1}
30	CAS	CG	DecisionTreeClassifier	{'class_weight': 'balanced','criterion': 'entropy','max_depth': 7,'max_features': None,'min_samples_leaf': 2,'min_samples_split': 2,'random_state': 20,'splitter': 'best'}
30	CAS	CG	ExtraTreeClassifier	{'class_weight': None,'criterion': 'entropy','max_depth': 10,'max_features': None,'min_samples_leaf': 2,'min_samples_split': 2,'splitter': 'random'}
30	CAS	CG	ExtraTreesClassifier	{'bootstrap': True,'class_weight': 'balanced_subsample','criterion': 'entropy','max_depth': 10,'max_features': None,'min_samples_leaf': 2,'min_samples_split': 5,'n_estimators': 50,'random_state': 42}
30	CAS	CG	GaussianNB	{'var_smoothing': 1e-09}
30	CAS	CG	GaussianProcessClassifier	{'max_iter_predict': 100,'n_restarts_optimizer': 2,'warm_start': True}
30	CAS	CG	GradientBoostingClassifier	{'learning_rate': 0.1,'max_depth': 5,'max_features': 'log2','min_samples_leaf': 4,'min_samples_split': 2,'n_estimators': 100}
30	CAS	CG	KNeighborsClassifier	{'algorithm': 'ball_tree','leaf_size': 50,'n_neighbors': 7,'weights': 'uniform'}
30	CAS	CG	LGBMClassifier	{'boosting_type': 'gbdt','colsample_bytree': 0.5,'learning_rate': 0.01,'max_depth': 3,'min_child_weight': 0.01,'n_estimators': 50,'n_jobs': -1,'num_leaves': 50,'reg_alpha': 0.5,'reg_lambda': 1.0,'subsample': 0.7,'verbose': -1}
30	CAS	CG	LogisticRegression	{'C': 0.1,'class_weight': None,'max_iter': 100,'penalty': 'l2','solver': 'sag'}
30	CAS	CG	RandomForestClassifier	{'criterion': 'entropy','max_depth': None,'max_features': 'sqrt','min_samples_leaf': 2,'min_samples_split': 5,'n_estimators': 20}
30	CAS	CG	SVC	{'C': 10.0,'coef0': 2,'degree': 2,'gamma': 'auto','kernel': 'poly','probability': True}
30	CAS	CG	XGBClassifier	{'booster': 'gblinear','learning_rate': 0.01,'n_estimators': 100,'reg_alpha': 0,'reg_lambda': 0}
10	MDR	CG	DecisionTreeClassifier	{'class_weight': None,'criterion': 'gini','max_depth': 10,'max_features': 'log2','min_samples_leaf': 1,'min_samples_split': 2,'random_state': 20,'splitter': 'best'}
10	MDR	CG	ExtraTreeClassifier	{'class_weight': None,'criterion': 'entropy','max_depth': None,'max_features': 'sqrt','min_samples_leaf': 1,'min_samples_split': 2,'splitter': 'random'}
10	MDR	CG	ExtraTreesClassifier	{'bootstrap': False,'class_weight': None,'criterion': 'gini','max_depth': 5,'max_features': 'sqrt','min_samples_leaf': 1,'min_samples_split': 10,'n_estimators': 10,'random_state': 42}
10	MDR	CG	GaussianNB	{'var_smoothing': 1e-09}
10	MDR	CG	GaussianProcessClassifier	{'max_iter_predict': 10,'n_restarts_optimizer': 2,'warm_start': True}
10	MDR	CG	GradientBoostingClassifier	{'learning_rate': 0.1,'max_depth': 3,'max_features': 'log2','min_samples_leaf': 1,'min_samples_split': 10,'n_estimators': 100}
10	MDR	CG	KNeighborsClassifier	{'algorithm': 'brute','leaf_size': 50,'n_neighbors': 9,'weights': 'distance'}
10	MDR	CG	LGBMClassifier	{'boosting_type': 'gbdt','colsample_bytree': 1.0,'learning_rate': 0.5,'max_depth': 3,'min_child_weight': 0.01,'n_estimators': 100,'n_jobs': -1,'num_leaves': 50,'reg_alpha': 0.5,'reg_lambda': 0.5,'subsample': 0.7,'verbose': -1}
10	MDR	CG	LogisticRegression	{'C': 100.0,'class_weight': None,'max_iter': 500,'penalty': 'l2','solver': 'lbfgs'}
10	MDR	CG	RandomForestClassifier	{'criterion': 'entropy','max_depth': 5,'max_features': 'log2','min_samples_leaf': 1,'min_samples_split': 10,'n_estimators': 20}
10	MDR	CG	SVC	{'C': 1.0,'coef0': 1,'degree': 4,'gamma': 'auto','kernel': 'poly','probability': True}
10	MDR	CG	XGBClassifier	{'booster': 'gblinear','learning_rate': 0.01,'n_estimators': 200,'reg_alpha': 0,'reg_lambda': 0}
20	MDR	CG	DecisionTreeClassifier	{'class_weight': None,'criterion': 'entropy','max_depth': None,'max_features': 'sqrt','min_samples_leaf': 1,'min_samples_split': 5,'random_state': 20,'splitter': 'best'}
20	MDR	CG	ExtraTreeClassifier	{'class_weight': None,'criterion': 'entropy','max_depth': None,'max_features': 'log2','min_samples_leaf': 1,'min_samples_split': 5,'splitter': 'random'}
20	MDR	CG	ExtraTreesClassifier	{'bootstrap': False,'class_weight': None,'criterion': 'gini','max_depth': 10,'max_features': 'sqrt','min_samples_leaf': 1,'min_samples_split': 10,'n_estimators': 100,'random_state': 42}
20	MDR	CG	GaussianNB	{'var_smoothing': 1e-09}
20	MDR	CG	GaussianProcessClassifier	{'max_iter_predict': 100,'n_restarts_optimizer': 1,'warm_start': False}
20	MDR	CG	GradientBoostingClassifier	{'learning_rate': 1.0,'max_depth': 3,'max_features': 'log2','min_samples_leaf': 1,'min_samples_split': 5,'n_estimators': 50}
20	MDR	CG	KNeighborsClassifier	{'algorithm': 'brute','leaf_size': 50,'n_neighbors': 9,'weights': 'distance'}
20	MDR	CG	LGBMClassifier	{'boosting_type': 'goss','colsample_bytree': 0.7,'learning_rate': 0.1,'max_depth': 3,'min_child_weight': 0.001,'n_estimators': 50,'n_jobs': -1,'num_leaves': 31,'reg_alpha': 0.1,'reg_lambda': 0.0,'subsample': 0.7,'verbose': -1}
20	MDR	CG	LogisticRegression	{'C': 100.0,'class_weight': None,'max_iter': 100,'penalty': 'l2','solver': 'lbfgs'}
20	MDR	CG	RandomForestClassifier	{'criterion': 'gini','max_depth': 10,'max_features': 'sqrt','min_samples_leaf': 1,'min_samples_split': 10,'n_estimators': 20}
20	MDR	CG	SVC	{'C': 0.1,'coef0': 2,'degree': 2,'gamma': 'auto','kernel': 'poly','probability': True}
20	MDR	CG	XGBClassifier	{'booster': 'gblinear','learning_rate': 0.01,'n_estimators': 100,'reg_alpha': 0,'reg_lambda': 0}
30	MDR	CG	DecisionTreeClassifier	{'class_weight': 'balanced','criterion': 'gini','max_depth': None,'max_features': 'log2','min_samples_leaf': 1,'min_samples_split': 10,'random_state': 20,'splitter': 'best'}
30	MDR	CG	ExtraTreeClassifier	{'class_weight': 'balanced','criterion': 'gini','max_depth': None,'max_features': 'log2','min_samples_leaf': 1,'min_samples_split': 10,'splitter': 'best'}
30	MDR	CG	ExtraTreesClassifier	{'bootstrap': True,'class_weight': 'balanced_subsample','criterion': 'entropy','max_depth': 10,'max_features': 'log2','min_samples_leaf': 1,'min_samples_split': 10,'n_estimators': 20,'random_state': 42}
30	MDR	CG	GaussianNB	{'var_smoothing': 1e-06}
30	MDR	CG	GaussianProcessClassifier	{'max_iter_predict': 100,'n_restarts_optimizer': 2,'warm_start': True}
30	MDR	CG	GradientBoostingClassifier	{'learning_rate': 1.0,'max_depth': 7,'max_features': 'sqrt','min_samples_leaf': 1,'min_samples_split': 10,'n_estimators': 100}
30	MDR	CG	KNeighborsClassifier	{'algorithm': 'auto','leaf_size': 10,'n_neighbors': 7,'weights': 'distance'}
30	MDR	CG	LGBMClassifier	{'boosting_type': 'goss','colsample_bytree': 0.7,'learning_rate': 0.5,'max_depth': 3,'min_child_weight': 1.0,'n_estimators': 50,'n_jobs': -1,'num_leaves': 50,'reg_alpha': 0.5,'reg_lambda': 1.0,'subsample': 1.0,'verbose': -1}
30	MDR	CG	LogisticRegression	{'C': 100.0,'class_weight': 'balanced','max_iter': 500,'penalty': 'l1','solver': 'saga'}
30	MDR	CG	RandomForestClassifier	{'criterion': 'entropy','max_depth': None,'max_features': 'log2','min_samples_leaf': 1,'min_samples_split': 2,'n_estimators': 100}
30	MDR	CG	SVC	{'C': 0.1,'coef0': 2,'degree': 2,'gamma': 'auto','kernel': 'poly','probability': True}
30	MDR	CG	XGBClassifier	{'booster': 'gblinear','learning_rate': 0.01,'n_estimators': 200,'reg_alpha': 0,'reg_lambda': 0}
10	FLC	CG	DecisionTreeClassifier	{'class_weight': 'balanced','criterion': 'gini','max_depth': None,'max_features': None,'min_samples_leaf': 4,'min_samples_split': 10,'random_state': 20,'splitter': 'best'}
10	FLC	CG	ExtraTreeClassifier	{'class_weight': 'balanced','criterion': 'entropy','max_depth': None,'max_features': None,'min_samples_leaf': 2,'min_samples_split': 2,'splitter': 'random'}
10	FLC	CG	ExtraTreesClassifier	{'bootstrap': True,'class_weight': None,'criterion': 'entropy','max_depth': 5,'max_features': 'log2','min_samples_leaf': 1,'min_samples_split': 5,'n_estimators': 20,'random_state': 42}
10	FLC	CG	GaussianNB	{'var_smoothing': 1e-07}
10	FLC	CG	GaussianProcessClassifier	{'max_iter_predict': 50,'n_restarts_optimizer': 2,'warm_start': False}
10	FLC	CG	GradientBoostingClassifier	{'learning_rate': 1.0,'max_depth': 5,'max_features': 'sqrt','min_samples_leaf': 1,'min_samples_split': 2,'n_estimators': 500}
10	FLC	CG	KNeighborsClassifier	{'algorithm': 'kd_tree','leaf_size': 10,'n_neighbors': 9,'weights': 'distance'}
10	FLC	CG	LGBMClassifier	{'boosting_type': 'dart','colsample_bytree': 0.7,'learning_rate': 1.0,'max_depth': 3,'min_child_weight': 0.001,'n_estimators': 50,'n_jobs': -1,'num_leaves': 50,'reg_alpha': 0.0,'reg_lambda': 0.0,'subsample': 1.0,'verbose': -1}
10	FLC	CG	LogisticRegression	{'C': 0.01,'class_weight': None,'max_iter': 1000,'penalty': 'l2','solver': 'liblinear'}
10	FLC	CG	RandomForestClassifier	{'criterion': 'gini','max_depth': 5,'max_features': 'log2','min_samples_leaf': 1,'min_samples_split': 2,'n_estimators': 50}
10	FLC	CG	SVC	{'C': 1.0,'coef0': 1,'degree': 2,'gamma': 'scale','kernel': 'rbf','probability': True}
10	FLC	CG	XGBClassifier	{'booster': 'gblinear','learning_rate': 0.01,'n_estimators': 100,'reg_alpha': 0,'reg_lambda': 1}
20	FLC	CG	DecisionTreeClassifier	{'class_weight': 'balanced','criterion': 'gini','max_depth': 10,'max_features': None,'min_samples_leaf': 4,'min_samples_split': 2,'random_state': 20,'splitter': 'best'}
20	FLC	CG	ExtraTreeClassifier	{'class_weight': None,'criterion': 'entropy','max_depth': None,'max_features': None,'min_samples_leaf': 4,'min_samples_split': 5,'splitter': 'best'}
20	FLC	CG	ExtraTreesClassifier	{'bootstrap': False,'class_weight': 'balanced_subsample','criterion': 'entropy','max_depth': 5,'max_features': 'log2','min_samples_leaf': 1,'min_samples_split': 2,'n_estimators': 100,'random_state': 42}
20	FLC	CG	GaussianNB	{'var_smoothing': 1e-06}
20	FLC	CG	GaussianProcessClassifier	{'max_iter_predict': 50,'n_restarts_optimizer': 2,'warm_start': False}
20	FLC	CG	GradientBoostingClassifier	{'learning_rate': 0.1,'max_depth': 7,'max_features': 'log2','min_samples_leaf': 1,'min_samples_split': 5,'n_estimators': 100}
20	FLC	CG	KNeighborsClassifier	{'algorithm': 'ball_tree','leaf_size': 30,'n_neighbors': 5,'weights': 'distance'}
20	FLC	CG	LGBMClassifier	{'boosting_type': 'dart','colsample_bytree': 0.5,'learning_rate': 0.5,'max_depth': 5,'min_child_weight': 0.01,'n_estimators': 200,'n_jobs': -1,'num_leaves': 50,'reg_alpha': 0.0,'reg_lambda': 0.1,'subsample': 0.7,'verbose': -1}
20	FLC	CG	LogisticRegression	{'class_weight': None,'max_iter': 100,'penalty': None,'solver': 'saga'}
20	FLC	CG	RandomForestClassifier	{'criterion': 'gini','max_depth': 5,'max_features': 'sqrt','min_samples_leaf': 1,'min_samples_split': 10,'n_estimators': 50}
20	FLC	CG	SVC	{'C': 1.0,'coef0': 2,'degree': 3,'gamma': 'scale','kernel': 'rbf','probability': True}
20	FLC	CG	XGBClassifier	{'booster': 'gblinear','learning_rate': 0.1,'n_estimators': 100,'reg_alpha': 0,'reg_lambda': 10}
30	FLC	CG	DecisionTreeClassifier	{'class_weight': 'balanced','criterion': 'entropy','max_depth': 10,'max_features': None,'min_samples_leaf': 2,'min_samples_split': 5,'random_state': 20,'splitter': 'best'}
30	FLC	CG	ExtraTreeClassifier	{'class_weight': 'balanced','criterion': 'entropy','max_depth': None,'max_features': None,'min_samples_leaf': 2,'min_samples_split': 5,'splitter': 'best'}
30	FLC	CG	ExtraTreesClassifier	{'bootstrap': False,'class_weight': 'balanced_subsample','criterion': 'entropy','max_depth': 5,'max_features': 'log2','min_samples_leaf': 4,'min_samples_split': 5,'n_estimators': 50,'random_state': 42}
30	FLC	CG	GaussianNB	{'var_smoothing': 1e-06}
30	FLC	CG	GaussianProcessClassifier	{'max_iter_predict': 50,'n_restarts_optimizer': 0,'warm_start': False}
30	FLC	CG	GradientBoostingClassifier	{'learning_rate': 0.1,'max_depth': 7,'max_features': 'sqrt','min_samples_leaf': 4,'min_samples_split': 5,'n_estimators': 500}
30	FLC	CG	KNeighborsClassifier	{'algorithm': 'ball_tree','leaf_size': 30,'n_neighbors': 5,'weights': 'distance'}
30	FLC	CG	LGBMClassifier	{'boosting_type': 'goss','colsample_bytree': 0.7,'learning_rate': 0.1,'max_depth': -1,'min_child_weight': 0.1,'n_estimators': 200,'n_jobs': -1,'num_leaves': 50,'reg_alpha': 0.5,'reg_lambda': 0.5,'subsample': 1.0,'verbose': -1}
30	FLC	CG	LogisticRegression	{'C': 0.1,'class_weight': 'balanced','max_iter': 100,'penalty': 'l2','solver': 'lbfgs'}
30	FLC	CG	RandomForestClassifier	{'criterion': 'entropy','max_depth': 5,'max_features': 'sqrt','min_samples_leaf': 1,'min_samples_split': 5,'n_estimators': 50}
30	FLC	CG	SVC	{'C': 1.0,'coef0': 1,'degree': 3,'gamma': 'scale','kernel': 'rbf','probability': True}
30	FLC	CG	XGBClassifier	{'booster': 'gblinear','learning_rate': 0.01,'n_estimators': 200,'reg_alpha': 0,'reg_lambda': 0}
10	POS	CG	DecisionTreeClassifier	{'class_weight': None,'criterion': 'gini','max_depth': 10,'max_features': None,'min_samples_leaf': 1,'min_samples_split': 2,'random_state': 20,'splitter': 'best'}
10	POS	CG	ExtraTreeClassifier	{'class_weight': None,'criterion': 'gini','max_depth': None,'max_features': 'log2','min_samples_leaf': 1,'min_samples_split': 10,'splitter': 'random'}
10	POS	CG	ExtraTreesClassifier	{'bootstrap': False,'class_weight': None,'criterion': 'gini','max_depth': 5,'max_features': 'log2','min_samples_leaf': 1,'min_samples_split': 5,'n_estimators': 10,'random_state': 42}
10	POS	CG	GaussianNB	{'var_smoothing': 1e-06}
10	POS	CG	GaussianProcessClassifier	{'max_iter_predict': 100,'n_restarts_optimizer': 1,'warm_start': True}
10	POS	CG	GradientBoostingClassifier	{'learning_rate': 0.1,'max_depth': 3,'max_features': 'log2','min_samples_leaf': 1,'min_samples_split': 5,'n_estimators': 50}
10	POS	CG	KNeighborsClassifier	{'algorithm': 'brute','leaf_size': 10,'n_neighbors': 3,'weights': 'uniform'}
10	POS	CG	LGBMClassifier	{'boosting_type': 'gbdt','colsample_bytree': 0.5,'learning_rate': 0.1,'max_depth': -1,'min_child_weight': 0.1,'n_estimators': 100,'n_jobs': -1,'num_leaves': 100,'reg_alpha': 0.1,'reg_lambda': 0.1,'subsample': 1.0,'verbose': -1}
10	POS	CG	LogisticRegression	{'C': 100.0,'class_weight': None,'max_iter': 1000,'penalty': 'l2','solver': 'lbfgs'}
10	POS	CG	RandomForestClassifier	{'criterion': 'gini','max_depth': 5,'max_features': 'sqrt','min_samples_leaf': 1,'min_samples_split': 2,'n_estimators': 50}
10	POS	CG	SVC	{'C': 0.1,'coef0': 1,'degree': 4,'gamma': 'auto','kernel': 'poly','probability': True}
10	POS	CG	XGBClassifier	{'booster': 'gblinear','learning_rate': 0.01,'n_estimators': 50,'reg_alpha': 0,'reg_lambda': 0}
20	POS	CG	DecisionTreeClassifier	{'class_weight': None,'criterion': 'entropy','max_depth': None,'max_features': None,'min_samples_leaf': 1,'min_samples_split': 10,'random_state': 20,'splitter': 'best'}
20	POS	CG	ExtraTreeClassifier	{'class_weight': 'balanced','criterion': 'gini','max_depth': None,'max_features': 'sqrt','min_samples_leaf': 1,'min_samples_split': 5,'splitter': 'best'}
20	POS	CG	ExtraTreesClassifier	{'bootstrap': False,'class_weight': None,'criterion': 'entropy','max_depth': 10,'max_features': 'sqrt','min_samples_leaf': 1,'min_samples_split': 2,'n_estimators': 50,'random_state': 42}
20	POS	CG	GaussianNB	{'var_smoothing': 1e-06}
20	POS	CG	GaussianProcessClassifier	{'max_iter_predict': 10,'n_restarts_optimizer': 1,'warm_start': False}
20	POS	CG	GradientBoostingClassifier	{'learning_rate': 0.01,'max_depth': 5,'max_features': 'log2','min_samples_leaf': 1,'min_samples_split': 5,'n_estimators': 50}
20	POS	CG	KNeighborsClassifier	{'algorithm': 'brute','leaf_size': 30,'n_neighbors': 9,'weights': 'distance'}
20	POS	CG	LGBMClassifier	{'boosting_type': 'gbdt','colsample_bytree': 0.7,'learning_rate': 0.5,'max_depth': 3,'min_child_weight': 1.0,'n_estimators': 100,'n_jobs': -1,'num_leaves': 50,'reg_alpha': 1.0,'reg_lambda': 0.0,'subsample': 0.5,'verbose': -1}
20	POS	CG	LogisticRegression	{'C': 10.0,'class_weight': None,'max_iter': 100,'penalty': 'l2','solver': 'newton-cg'}
20	POS	CG	RandomForestClassifier	{'criterion': 'entropy','max_depth': 5,'max_features': 'log2','min_samples_leaf': 1,'min_samples_split': 10,'n_estimators': 100}
20	POS	CG	SVC	{'C': 0.1,'coef0': 2,'degree': 2,'gamma': 'auto','kernel': 'poly','probability': True}
20	POS	CG	XGBClassifier	{'booster': 'gblinear','learning_rate': 0.01,'n_estimators': 200,'reg_alpha': 0,'reg_lambda': 0}
30	POS	CG	DecisionTreeClassifier	{'class_weight': 'balanced','criterion': 'gini','max_depth': None,'max_features': 'log2','min_samples_leaf': 1,'min_samples_split': 10,'random_state': 20,'splitter': 'best'}
30	POS	CG	ExtraTreeClassifier	{'class_weight': None,'criterion': 'gini','max_depth': None,'max_features': 'sqrt','min_samples_leaf': 1,'min_samples_split': 2,'splitter': 'random'}
30	POS	CG	ExtraTreesClassifier	{'bootstrap': True,'class_weight': 'balanced_subsample','criterion': 'entropy','max_depth': 10,'max_features': 'log2','min_samples_leaf': 1,'min_samples_split': 10,'n_estimators': 20,'random_state': 42}
30	POS	CG	GaussianNB	{'var_smoothing': 1e-06}
30	POS	CG	GaussianProcessClassifier	{'max_iter_predict': 50,'n_restarts_optimizer': 1,'warm_start': True}
30	POS	CG	GradientBoostingClassifier	{'learning_rate': 1.0,'max_depth': 7,'max_features': 'log2','min_samples_leaf': 1,'min_samples_split': 10,'n_estimators': 500}
30	POS	CG	KNeighborsClassifier	{'algorithm': 'brute','leaf_size': 10,'n_neighbors': 9,'weights': 'distance'}
30	POS	CG	LGBMClassifier	{'boosting_type': 'dart','colsample_bytree': 0.5,'learning_rate': 1.0,'max_depth': 7,'min_child_weight': 0.1,'n_estimators': 50,'n_jobs': -1,'num_leaves': 50,'reg_alpha': 0.1,'reg_lambda': 0.0,'subsample': 0.7,'verbose': -1}
30	POS	CG	LogisticRegression	{'C': 100.0,'class_weight': None,'max_iter': 100,'penalty': 'l2','solver': 'lbfgs'}
30	POS	CG	RandomForestClassifier	{'criterion': 'entropy','max_depth': 10,'max_features': 'log2','min_samples_leaf': 1,'min_samples_split': 2,'n_estimators': 100}
30	POS	CG	SVC	{'C': 1.0,'coef0': 2,'degree': 2,'gamma': 'auto','kernel': 'poly','probability': True}
30	POS	CG	XGBClassifier	{'booster': 'gblinear','learning_rate': 0.01,'n_estimators': 200,'reg_alpha': 0,'reg_lambda': 0}
10	VRC	CG	DecisionTreeClassifier	{'class_weight': None,'criterion': 'gini','max_depth': None,'max_features': 'log2','min_samples_leaf': 1,'min_samples_split': 10,'random_state': 20,'splitter': 'best'}
10	VRC	CG	ExtraTreeClassifier	{'class_weight': 'balanced','criterion': 'entropy','max_depth': 10,'max_features': 'log2','min_samples_leaf': 1,'min_samples_split': 10,'splitter': 'random'}
10	VRC	CG	ExtraTreesClassifier	{'bootstrap': False,'class_weight': 'balanced','criterion': 'gini','max_depth': 10,'max_features': 'sqrt','min_samples_leaf': 1,'min_samples_split': 10,'n_estimators': 100,'random_state': 42}
10	VRC	CG	GaussianNB	{'var_smoothing': 1e-06}
10	VRC	CG	GaussianProcessClassifier	{'max_iter_predict': 50,'n_restarts_optimizer': 1,'warm_start': False}
10	VRC	CG	GradientBoostingClassifier	{'learning_rate': 0.1,'max_depth': 3,'max_features': 'sqrt','min_samples_leaf': 1,'min_samples_split': 10,'n_estimators': 100}
10	VRC	CG	KNeighborsClassifier	{'algorithm': 'kd_tree','leaf_size': 10,'n_neighbors': 5,'weights': 'uniform'}
10	VRC	CG	LGBMClassifier	{'boosting_type': 'gbdt','colsample_bytree': 0.7,'learning_rate': 0.1,'max_depth': 5,'min_child_weight': 0.01,'n_estimators': 200,'n_jobs': -1,'num_leaves': 50,'reg_alpha': 0.1,'reg_lambda': 0.5,'subsample': 0.7,'verbose': -1}
10	VRC	CG	LogisticRegression	{'class_weight': None,'max_iter': 500,'penalty': None,'solver': 'lbfgs'}
10	VRC	CG	RandomForestClassifier	{'criterion': 'entropy','max_depth': None,'max_features': 'sqrt','min_samples_leaf': 1,'min_samples_split': 10,'n_estimators': 20}
10	VRC	CG	SVC	{'C': 100.0,'coef0': 0,'degree': 4,'gamma': 'auto','kernel': 'rbf','probability': True}
10	VRC	CG	XGBClassifier	{'booster': 'gblinear','learning_rate': 1.0,'n_estimators': 200,'reg_alpha': 0,'reg_lambda': 0}
20	VRC	CG	DecisionTreeClassifier	{'class_weight': None,'criterion': 'entropy','max_depth': None,'max_features': 'sqrt','min_samples_leaf': 1,'min_samples_split': 10,'random_state': 20,'splitter': 'best'}
20	VRC	CG	ExtraTreeClassifier	{'class_weight': None,'criterion': 'entropy','max_depth': None,'max_features': 'sqrt','min_samples_leaf': 1,'min_samples_split': 5,'splitter': 'best'}
20	VRC	CG	ExtraTreesClassifier	{'bootstrap': False,'class_weight': None,'criterion': 'entropy','max_depth': None,'max_features': 'log2','min_samples_leaf': 1,'min_samples_split': 10,'n_estimators': 100,'random_state': 42}
20	VRC	CG	GaussianNB	{'var_smoothing': 1e-08}
20	VRC	CG	GaussianProcessClassifier	{'max_iter_predict': 50,'n_restarts_optimizer': 2,'warm_start': False}
20	VRC	CG	GradientBoostingClassifier	{'learning_rate': 1.0,'max_depth': 3,'max_features': 'sqrt','min_samples_leaf': 1,'min_samples_split': 10,'n_estimators': 500}
20	VRC	CG	KNeighborsClassifier	{'algorithm': 'kd_tree','leaf_size': 30,'n_neighbors': 9,'weights': 'distance'}
20	VRC	CG	LGBMClassifier	{'boosting_type': 'goss','colsample_bytree': 0.5,'learning_rate': 0.1,'max_depth': 5,'min_child_weight': 1.0,'n_estimators': 100,'n_jobs': -1,'num_leaves': 50,'reg_alpha': 0.5,'reg_lambda': 0.1,'subsample': 1.0,'verbose': -1}
20	VRC	CG	LogisticRegression	{'C': 100.0,'class_weight': None,'max_iter': 1000,'penalty': 'l2','solver': 'lbfgs'}
20	VRC	CG	RandomForestClassifier	{'criterion': 'entropy','max_depth': None,'max_features': 'log2','min_samples_leaf': 1,'min_samples_split': 10,'n_estimators': 100}
20	VRC	CG	SVC	{'C': 1.0,'coef0': 0,'degree': 4,'gamma': 'scale','kernel': 'rbf','probability': True}
20	VRC	CG	XGBClassifier	{'booster': 'gblinear','learning_rate': 0.01,'n_estimators': 50,'reg_alpha': 0,'reg_lambda': 0}
30	VRC	CG	DecisionTreeClassifier	{'class_weight': 'balanced','criterion': 'entropy','max_depth': None,'max_features': 'sqrt','min_samples_leaf': 1,'min_samples_split': 10,'random_state': 20,'splitter': 'best'}
30	VRC	CG	ExtraTreeClassifier	{'class_weight': None,'criterion': 'gini','max_depth': None,'max_features': 'log2','min_samples_leaf': 1,'min_samples_split': 10,'splitter': 'random'}
30	VRC	CG	ExtraTreesClassifier	{'bootstrap': False,'class_weight': None,'criterion': 'gini','max_depth': None,'max_features': 'log2','min_samples_leaf': 1,'min_samples_split': 10,'n_estimators': 10,'random_state': 42}
30	VRC	CG	GaussianNB	{'var_smoothing': 1e-07}
30	VRC	CG	GaussianProcessClassifier	{'max_iter_predict': 50,'n_restarts_optimizer': 2,'warm_start': True}
30	VRC	CG	GradientBoostingClassifier	{'learning_rate': 1.0,'max_depth': 7,'max_features': 'log2','min_samples_leaf': 1,'min_samples_split': 2,'n_estimators': 50}
30	VRC	CG	KNeighborsClassifier	{'algorithm': 'kd_tree','leaf_size': 10,'n_neighbors': 9,'weights': 'distance'}
30	VRC	CG	LGBMClassifier	{'boosting_type': 'goss','colsample_bytree': 1.0,'learning_rate': 0.5,'max_depth': 3,'min_child_weight': 0.001,'n_estimators': 100,'n_jobs': -1,'num_leaves': 50,'reg_alpha': 0.1,'reg_lambda': 0.1,'subsample': 1.0,'verbose': -1}
30	VRC	CG	LogisticRegression	{'class_weight': 'balanced','max_iter': 500,'penalty': None,'solver': 'lbfgs'}
30	VRC	CG	RandomForestClassifier	{'criterion': 'entropy','max_depth': None,'max_features': 'log2','min_samples_leaf': 1,'min_samples_split': 10,'n_estimators': 50}
30	VRC	CG	SVC	{'C': 10.0,'coef0': 0,'degree': 2,'gamma': 'scale','kernel': 'rbf','probability': True}
30	VRC	CG	XGBClassifier	{'booster': 'gblinear','learning_rate': 0.01,'n_estimators': 200,'reg_alpha': 0,'reg_lambda': 0}
10	AMR	PG	DecisionTreeClassifier	{'class_weight': None, 'criterion': 'entropy', 'max_depth': None, 'max_features': 'sqrt', 'min_samples_leaf': 1, 'min_samples_split': 10, 'random_state': 20, 'splitter': 'best'}
10	AMR	PG	ExtraTreeClassifier	{'class_weight': 'balanced', 'criterion': 'entropy', 'max_depth': 5, 'max_features': 'sqrt', 'min_samples_leaf': 1, 'min_samples_split': 5, 'splitter': 'best'}
10	AMR	PG	ExtraTreesClassifier	{'bootstrap': True, 'class_weight': None, 'criterion': 'entropy', 'max_depth': 5, 'max_features': 'log2', 'min_samples_leaf': 1, 'min_samples_split': 5, 'n_estimators': 10, 'random_state': 42}
10	AMR	PG	GaussianNB	{'var_smoothing': 1e-08}
10	AMR	PG	GaussianProcessClassifier	{'max_iter_predict': 10, 'n_restarts_optimizer': 0, 'warm_start': False}
10	AMR	PG	GradientBoostingClassifier	{'learning_rate': 0.01, 'max_depth': 3, 'max_features': 'log2', 'min_samples_leaf': 1, 'min_samples_split': 5, 'n_estimators': 500}
10	AMR	PG	KNeighborsClassifier	{'algorithm': 'ball_tree', 'leaf_size': 30, 'n_neighbors': 9, 'weights': 'uniform'}
10	AMR	PG	LGBMClassifier	{'boosting_type': 'gbdt', 'colsample_bytree': 1.0, 'learning_rate': 0.5, 'max_depth': 3, 'min_child_weight': 1.0, 'n_estimators': 50, 'n_jobs': -1, 'num_leaves': 100, 'reg_alpha': 0.1, 'reg_lambda': 0.0, 'subsample': 0.7, 'verbose': -1}
10	AMR	PG	LogisticRegression	{'class_weight': 'balanced', 'max_iter': 1000, 'penalty': None, 'solver': 'saga'}
10	AMR	PG	RandomForestClassifier	{'criterion': 'gini', 'max_depth': 5, 'max_features': 'log2', 'min_samples_leaf': 1, 'min_samples_split': 10, 'n_estimators': 10}
10	AMR	PG	SVC	{'C': 100.0, 'coef0': 1, 'degree': 2, 'gamma': 'auto', 'kernel': 'sigmoid', 'probability': True}
10	AMR	PG	XGBClassifier	{'booster': 'gblinear', 'learning_rate': 1.0, 'n_estimators': 200, 'reg_alpha': 0, 'reg_lambda': 0}
20	AMR	PG	DecisionTreeClassifier	{'class_weight': None, 'criterion': 'entropy', 'max_depth': None, 'max_features': 'sqrt', 'min_samples_leaf': 1, 'min_samples_split': 10, 'random_state': 20, 'splitter': 'best'}
20	AMR	PG	ExtraTreeClassifier	{'class_weight': None, 'criterion': 'gini', 'max_depth': None, 'max_features': 'log2', 'min_samples_leaf': 1, 'min_samples_split': 5, 'splitter': 'random'}
20	AMR	PG	ExtraTreesClassifier	{'bootstrap': True, 'class_weight': None, 'criterion': 'entropy', 'max_depth': 5, 'max_features': 'log2', 'min_samples_leaf': 1, 'min_samples_split': 10, 'n_estimators': 100, 'random_state': 42}
20	AMR	PG	GaussianNB	{'var_smoothing': 1e-06}
20	AMR	PG	GaussianProcessClassifier	{'max_iter_predict': 50, 'n_restarts_optimizer': 1, 'warm_start': False}
20	AMR	PG	GradientBoostingClassifier	{'learning_rate': 1.0, 'max_depth': 3, 'max_features': 'sqrt', 'min_samples_leaf': 1, 'min_samples_split': 10, 'n_estimators': 10}
20	AMR	PG	KNeighborsClassifier	{'algorithm': 'kd_tree', 'leaf_size': 30, 'n_neighbors': 9, 'weights': 'uniform'}
20	AMR	PG	LGBMClassifier	{'boosting_type': 'dart', 'colsample_bytree': 0.7, 'learning_rate': 1.0, 'max_depth': 5, 'min_child_weight': 0.01, 'n_estimators': 100, 'n_jobs': -1, 'num_leaves': 50, 'reg_alpha': 0.1, 'reg_lambda': 1.0, 'subsample': 1.0, 'verbose': -1}
20	AMR	PG	LogisticRegression	{'C': 100.0, 'class_weight': 'balanced', 'l1_ratio': 0.9, 'max_iter': 1000, 'penalty': 'elasticnet', 'solver': 'saga'}
20	AMR	PG	RandomForestClassifier	{'criterion': 'entropy', 'max_depth': 10, 'max_features': 'sqrt', 'min_samples_leaf': 1, 'min_samples_split': 10, 'n_estimators': 10}
20	AMR	PG	SVC	{'C': 100.0, 'coef0': 1, 'degree': 4, 'gamma': 'auto', 'kernel': 'sigmoid', 'probability': True}
20	AMR	PG	XGBClassifier	{'booster': 'gblinear', 'learning_rate': 0.1, 'n_estimators': 200, 'reg_alpha': 0, 'reg_lambda': 0}
30	AMR	PG	DecisionTreeClassifier	{'class_weight': None, 'criterion': 'entropy', 'max_depth': 10, 'max_features': 'sqrt', 'min_samples_leaf': 4, 'min_samples_split': 2, 'random_state': 20, 'splitter': 'random'}
30	AMR	PG	ExtraTreeClassifier	{'class_weight': None, 'criterion': 'gini', 'max_depth': None, 'max_features': 'log2', 'min_samples_leaf': 1, 'min_samples_split': 10, 'splitter': 'random'}
30	AMR	PG	ExtraTreesClassifier	{'bootstrap': True, 'class_weight': 'balanced', 'criterion': 'entropy', 'max_depth': 5, 'max_features': 'log2', 'min_samples_leaf': 1, 'min_samples_split': 2, 'n_estimators': 50, 'random_state': 42}
30	AMR	PG	GaussianNB	{'var_smoothing': 1e-08}
30	AMR	PG	GaussianProcessClassifier	{'max_iter_predict': 50, 'n_restarts_optimizer': 2, 'warm_start': True}
30	AMR	PG	GradientBoostingClassifier	{'learning_rate': 1.0, 'max_depth': 3, 'max_features': 'log2', 'min_samples_leaf': 1, 'min_samples_split': 10, 'n_estimators': 50}
30	AMR	PG	KNeighborsClassifier	{'algorithm': 'kd_tree', 'leaf_size': 30, 'n_neighbors': 9, 'weights': 'distance'}
30	AMR	PG	LGBMClassifier	{'boosting_type': 'dart', 'colsample_bytree': 0.7, 'learning_rate': 1.0, 'max_depth': 5, 'min_child_weight': 0.1, 'n_estimators': 50, 'n_jobs': -1, 'num_leaves': 50, 'reg_alpha': 0.1, 'reg_lambda': 0.1, 'subsample': 0.5, 'verbose': -1}
30	AMR	PG	LogisticRegression	{'class_weight': None, 'max_iter': 100, 'penalty': None, 'solver': 'lbfgs'}
30	AMR	PG	RandomForestClassifier	{'criterion': 'entropy', 'max_depth': 10, 'max_features': 'log2', 'min_samples_leaf': 1, 'min_samples_split': 10, 'n_estimators': 50}
30	AMR	PG	SVC	{'C': 1.0, 'coef0': 0, 'degree': 2, 'gamma': 'scale', 'kernel': 'linear', 'probability': True}
30	AMR	PG	XGBClassifier	{'booster': 'gblinear', 'learning_rate': 0.1, 'n_estimators': 100, 'reg_alpha': 0, 'reg_lambda': 0}
10	CAS	PG	DecisionTreeClassifier	{'class_weight': 'balanced', 'criterion': 'entropy', 'max_depth': 3, 'max_features': 'sqrt', 'min_samples_leaf': 2, 'min_samples_split': 2, 'random_state': 20, 'splitter': 'best'}
10	CAS	PG	ExtraTreeClassifier	{'class_weight': None, 'criterion': 'gini', 'max_depth': 10, 'max_features': 'log2', 'min_samples_leaf': 8, 'min_samples_split': 5, 'splitter': 'random'}
10	CAS	PG	ExtraTreesClassifier	{'bootstrap': False, 'class_weight': None, 'criterion': 'entropy', 'max_depth': None, 'max_features': 'sqrt', 'min_samples_leaf': 1, 'min_samples_split': 5, 'n_estimators': 100, 'random_state': 42}
10	CAS	PG	GaussianNB	{'var_smoothing': 1e-06}
10	CAS	PG	GaussianProcessClassifier	{'max_iter_predict': 50, 'n_restarts_optimizer': 0, 'warm_start': False}
10	CAS	PG	GradientBoostingClassifier	{'learning_rate': 0.1, 'max_depth': 5, 'max_features': 'log2', 'min_samples_leaf': 1, 'min_samples_split': 5, 'n_estimators': 500}
10	CAS	PG	KNeighborsClassifier	{'algorithm': 'kd_tree', 'leaf_size': 30, 'n_neighbors': 9, 'weights': 'distance'}
10	CAS	PG	LGBMClassifier	{'boosting_type': 'gbdt', 'colsample_bytree': 0.5, 'learning_rate': 0.1, 'max_depth': 7, 'min_child_weight': 0.001, 'n_estimators': 100, 'n_jobs': -1, 'num_leaves': 31, 'reg_alpha': 0.5, 'reg_lambda': 1.0, 'subsample': 0.7, 'verbose': -1}
10	CAS	PG	LogisticRegression	{'class_weight': 'balanced', 'max_iter': 1000, 'penalty': None, 'solver': 'saga'}
10	CAS	PG	RandomForestClassifier	{'criterion': 'gini', 'max_depth': 5, 'max_features': 'sqrt', 'min_samples_leaf': 1, 'min_samples_split': 2, 'n_estimators': 100}
10	CAS	PG	SVC	{'C': 10.0, 'coef0': 1, 'degree': 3, 'gamma': 'scale', 'kernel': 'rbf', 'probability': True}
10	CAS	PG	XGBClassifier	{'booster': 'gblinear', 'learning_rate': 1.0, 'n_estimators': 50, 'reg_alpha': 0, 'reg_lambda': 0}
20	CAS	PG	DecisionTreeClassifier	{'class_weight': None, 'criterion': 'gini', 'max_depth': 10, 'max_features': 'log2', 'min_samples_leaf': 2, 'min_samples_split': 10, 'random_state': 20, 'splitter': 'random'}
20	CAS	PG	ExtraTreeClassifier	{'class_weight': None, 'criterion': 'entropy', 'max_depth': None, 'max_features': 'sqrt', 'min_samples_leaf': 4, 'min_samples_split': 5, 'splitter': 'best'}
20	CAS	PG	ExtraTreesClassifier	{'bootstrap': True, 'class_weight': 'balanced_subsample', 'criterion': 'gini', 'max_depth': None, 'max_features': 'log2', 'min_samples_leaf': 2, 'min_samples_split': 10, 'n_estimators': 50, 'random_state': 42}
20	CAS	PG	GaussianNB	{'var_smoothing': 1e-06}
20	CAS	PG	GaussianProcessClassifier	{'max_iter_predict': 50, 'n_restarts_optimizer': 2, 'warm_start': True}
20	CAS	PG	GradientBoostingClassifier	{'learning_rate': 0.01, 'max_depth': 3, 'max_features': 'log2', 'min_samples_leaf': 4, 'min_samples_split': 2, 'n_estimators': 10}
20	CAS	PG	KNeighborsClassifier	{'algorithm': 'kd_tree', 'leaf_size': 30, 'n_neighbors': 9, 'weights': 'distance'}
20	CAS	PG	LGBMClassifier	{'boosting_type': 'goss', 'colsample_bytree': 0.5, 'learning_rate': 0.1, 'max_depth': 3, 'min_child_weight': 0.001, 'n_estimators': 200, 'n_jobs': -1, 'num_leaves': 100, 'reg_alpha': 0.1, 'reg_lambda': 1.0, 'subsample': 0.7, 'verbose': -1}
20	CAS	PG	LogisticRegression	{'class_weight': 'balanced', 'max_iter': 100, 'penalty': None, 'solver': 'sag'}
20	CAS	PG	RandomForestClassifier	{'criterion': 'gini', 'max_depth': 10, 'max_features': 'log2', 'min_samples_leaf': 4, 'min_samples_split': 10, 'n_estimators': 50}
20	CAS	PG	SVC	{'C': 100.0, 'coef0': 1, 'degree': 2, 'gamma': 'scale', 'kernel': 'rbf', 'probability': True}
20	CAS	PG	XGBClassifier	{'booster': 'gblinear', 'learning_rate': 0.1, 'n_estimators': 50, 'reg_alpha': 0, 'reg_lambda': 1}
30	CAS	PG	DecisionTreeClassifier	{'class_weight': 'balanced', 'criterion': 'entropy', 'max_depth': 5, 'max_features': 'sqrt', 'min_samples_leaf': 4, 'min_samples_split': 5, 'random_state': 20, 'splitter': 'best'}
30	CAS	PG	ExtraTreeClassifier	{'class_weight': 'balanced', 'criterion': 'gini', 'max_depth': 10, 'max_features': 'sqrt', 'min_samples_leaf': 4, 'min_samples_split': 5, 'splitter': 'random'}
30	CAS	PG	ExtraTreesClassifier	{'bootstrap': True, 'class_weight': None, 'criterion': 'gini', 'max_depth': 5, 'max_features': 'sqrt', 'min_samples_leaf': 2, 'min_samples_split': 2, 'n_estimators': 20, 'random_state': 42}
30	CAS	PG	GaussianNB	{'var_smoothing': 1e-09}
30	CAS	PG	GaussianProcessClassifier	{'max_iter_predict': 50, 'n_restarts_optimizer': 1, 'warm_start': False}
30	CAS	PG	GradientBoostingClassifier	{'learning_rate': 0.01, 'max_depth': 5, 'max_features': 'log2', 'min_samples_leaf': 4, 'min_samples_split': 10, 'n_estimators': 500}
30	CAS	PG	KNeighborsClassifier	{'algorithm': 'brute', 'leaf_size': 30, 'n_neighbors': 3, 'weights': 'distance'}
30	CAS	PG	LGBMClassifier	{'boosting_type': 'gbdt', 'colsample_bytree': 1.0, 'learning_rate': 0.01, 'max_depth': 7, 'min_child_weight': 1.0, 'n_estimators': 100, 'n_jobs': -1, 'num_leaves': 31, 'reg_alpha': 0.1, 'reg_lambda': 0.0, 'subsample': 0.7, 'verbose': -1}
30	CAS	PG	LogisticRegression	{'C': 0.1, 'class_weight': None, 'max_iter': 1000, 'penalty': 'l2', 'solver': 'liblinear'}
30	CAS	PG	RandomForestClassifier	{'criterion': 'gini', 'max_depth': 10, 'max_features': 'log2', 'min_samples_leaf': 4, 'min_samples_split': 5, 'n_estimators': 100}
30	CAS	PG	SVC	{'C': 10.0, 'coef0': 2, 'degree': 4, 'gamma': 'scale', 'kernel': 'rbf', 'probability': True}
30	CAS	PG	XGBClassifier	{'booster': 'gblinear', 'learning_rate': 0.01, 'n_estimators': 200, 'reg_alpha': 0, 'reg_lambda': 0}
10	MDR	PG	DecisionTreeClassifier	{'class_weight': None, 'criterion': 'gini', 'max_depth': 10, 'max_features': 'sqrt', 'min_samples_leaf': 1, 'min_samples_split': 10, 'random_state': 20, 'splitter': 'best'}
10	MDR	PG	ExtraTreeClassifier	{'class_weight': None, 'criterion': 'gini', 'max_depth': 10, 'max_features': 'sqrt', 'min_samples_leaf': 1, 'min_samples_split': 5, 'splitter': 'best'}
10	MDR	PG	ExtraTreesClassifier	{'bootstrap': True, 'class_weight': None, 'criterion': 'entropy', 'max_depth': None, 'max_features': 'sqrt', 'min_samples_leaf': 1, 'min_samples_split': 10, 'n_estimators': 100, 'random_state': 42}
10	MDR	PG	GaussianNB	{'var_smoothing': 1e-07}
10	MDR	PG	GaussianProcessClassifier	{'max_iter_predict': 50, 'n_restarts_optimizer': 0, 'warm_start': False}
10	MDR	PG	GradientBoostingClassifier	{'learning_rate': 0.1, 'max_depth': 5, 'max_features': 'log2', 'min_samples_leaf': 1, 'min_samples_split': 5, 'n_estimators': 500}
10	MDR	PG	KNeighborsClassifier	{'algorithm': 'ball_tree', 'leaf_size': 30, 'n_neighbors': 9, 'weights': 'distance'}
10	MDR	PG	LGBMClassifier	{'boosting_type': 'dart', 'colsample_bytree': 0.7, 'learning_rate': 0.1, 'max_depth': 5, 'min_child_weight': 0.01, 'n_estimators': 100, 'n_jobs': -1, 'num_leaves': 31, 'reg_alpha': 0.1, 'reg_lambda': 0.1, 'subsample': 0.7, 'verbose': -1}
10	MDR	PG	LogisticRegression	{'C': 10.0, 'class_weight': None, 'l1_ratio': 0.8, 'max_iter': 500, 'penalty': 'elasticnet', 'solver': 'saga'}
10	MDR	PG	RandomForestClassifier	{'criterion': 'gini', 'max_depth': 5, 'max_features': 'sqrt', 'min_samples_leaf': 1, 'min_samples_split': 10, 'n_estimators': 100}
10	MDR	PG	SVC	{'C': 0.1, 'coef0': 0, 'degree': 3, 'gamma': 'auto', 'kernel': 'rbf', 'probability': True}
10	MDR	PG	XGBClassifier	{'booster': 'gblinear', 'learning_rate': 1.0, 'n_estimators': 50, 'reg_alpha': 0, 'reg_lambda': 0}
20	MDR	PG	DecisionTreeClassifier	{'class_weight': 'balanced', 'criterion': 'gini', 'max_depth': None, 'max_features': 'log2', 'min_samples_leaf': 1, 'min_samples_split': 10, 'random_state': 20, 'splitter': 'best'}
20	MDR	PG	ExtraTreeClassifier	{'class_weight': 'balanced', 'criterion': 'gini', 'max_depth': None, 'max_features': 'log2', 'min_samples_leaf': 1, 'min_samples_split': 5, 'splitter': 'best'}
20	MDR	PG	ExtraTreesClassifier	{'bootstrap': True, 'class_weight': None, 'criterion': 'gini', 'max_depth': 5, 'max_features': 'sqrt', 'min_samples_leaf': 1, 'min_samples_split': 5, 'n_estimators': 100, 'random_state': 42}
20	MDR	PG	GaussianNB	{'var_smoothing': 1e-06}
20	MDR	PG	GaussianProcessClassifier	{'max_iter_predict': 10, 'n_restarts_optimizer': 2, 'warm_start': False}
20	MDR	PG	GradientBoostingClassifier	{'learning_rate': 1.0, 'max_depth': 3, 'max_features': 'sqrt', 'min_samples_leaf': 1, 'min_samples_split': 10, 'n_estimators': 50}
20	MDR	PG	KNeighborsClassifier	{'algorithm': 'kd_tree', 'leaf_size': 10, 'n_neighbors': 9, 'weights': 'distance'}
20	MDR	PG	LGBMClassifier	{'boosting_type': 'dart', 'colsample_bytree': 0.7, 'learning_rate': 0.1, 'max_depth': -1, 'min_child_weight': 0.1, 'n_estimators': 100, 'n_jobs': -1, 'num_leaves': 31, 'reg_alpha': 0.1, 'reg_lambda': 1.0, 'subsample': 0.5, 'verbose': -1}
20	MDR	PG	LogisticRegression	{'class_weight': 'balanced', 'max_iter': 1000, 'penalty': None, 'solver': 'sag'}
20	MDR	PG	RandomForestClassifier	{'criterion': 'gini', 'max_depth': 10, 'max_features': 'sqrt', 'min_samples_leaf': 1, 'min_samples_split': 5, 'n_estimators': 50}
20	MDR	PG	SVC	{'C': 1.0, 'coef0': 1, 'degree': 2, 'gamma': 'auto', 'kernel': 'rbf', 'probability': True}
20	MDR	PG	XGBClassifier	{'booster': 'gblinear', 'learning_rate': 0.01, 'n_estimators': 100, 'reg_alpha': 0, 'reg_lambda': 0}
30	MDR	PG	DecisionTreeClassifier	{'class_weight': None, 'criterion': 'gini', 'max_depth': None, 'max_features': 'sqrt', 'min_samples_leaf': 1, 'min_samples_split': 2, 'random_state': 20, 'splitter': 'best'}
30	MDR	PG	ExtraTreeClassifier	{'class_weight': None, 'criterion': 'entropy', 'max_depth': None, 'max_features': 'sqrt', 'min_samples_leaf': 1, 'min_samples_split': 10, 'splitter': 'random'}
30	MDR	PG	ExtraTreesClassifier	{'bootstrap': True, 'class_weight': None, 'criterion': 'gini', 'max_depth': 10, 'max_features': 'log2', 'min_samples_leaf': 1, 'min_samples_split': 5, 'n_estimators': 100, 'random_state': 42}
30	MDR	PG	GaussianNB	{'var_smoothing': 1e-06}
30	MDR	PG	GaussianProcessClassifier	{'max_iter_predict': 100, 'n_restarts_optimizer': 2, 'warm_start': False}
30	MDR	PG	GradientBoostingClassifier	{'learning_rate': 0.1, 'max_depth': 5, 'max_features': 'log2', 'min_samples_leaf': 1, 'min_samples_split': 5, 'n_estimators': 50}
30	MDR	PG	KNeighborsClassifier	{'algorithm': 'ball_tree', 'leaf_size': 50, 'n_neighbors': 7, 'weights': 'uniform'}
30	MDR	PG	LGBMClassifier	{'boosting_type': 'dart', 'colsample_bytree': 0.7, 'learning_rate': 0.1, 'max_depth': 3, 'min_child_weight': 0.01, 'n_estimators': 100, 'n_jobs': -1, 'num_leaves': 50, 'reg_alpha': 0.1, 'reg_lambda': 0.1, 'subsample': 1.0, 'verbose': -1}
30	MDR	PG	LogisticRegression	{'class_weight': None, 'max_iter': 100, 'penalty': None, 'solver': 'sag'}
30	MDR	PG	RandomForestClassifier	{'criterion': 'gini', 'max_depth': 10, 'max_features': 'log2', 'min_samples_leaf': 1, 'min_samples_split': 2, 'n_estimators': 100}
30	MDR	PG	SVC	{'C': 1.0, 'coef0': 0, 'degree': 2, 'gamma': 'auto', 'kernel': 'rbf', 'probability': True}
30	MDR	PG	XGBClassifier	{'booster': 'gblinear', 'learning_rate': 0.01, 'n_estimators': 100, 'reg_alpha': 0, 'reg_lambda': 0}
10	FLC	PG	DecisionTreeClassifier	{'class_weight': 'balanced', 'criterion': 'entropy', 'max_depth': 7, 'max_features': 'log2', 'min_samples_leaf': 2, 'min_samples_split': 10, 'random_state': 20, 'splitter': 'best'}
10	FLC	PG	ExtraTreeClassifier	{'class_weight': 'balanced', 'criterion': 'entropy', 'max_depth': None, 'max_features': None, 'min_samples_leaf': 2, 'min_samples_split': 5, 'splitter': 'best'}
10	FLC	PG	ExtraTreesClassifier	{'bootstrap': True, 'class_weight': None, 'criterion': 'gini', 'max_depth': 5, 'max_features': 'log2', 'min_samples_leaf': 2, 'min_samples_split': 2, 'n_estimators': 100, 'random_state': 42}
10	FLC	PG	GaussianNB	{'var_smoothing': 1e-06}
10	FLC	PG	GaussianProcessClassifier	{'max_iter_predict': 100, 'n_restarts_optimizer': 2, 'warm_start': True}
10	FLC	PG	GradientBoostingClassifier	{'learning_rate': 0.01, 'max_depth': 3, 'max_features': 'sqrt', 'min_samples_leaf': 2, 'min_samples_split': 5, 'n_estimators': 50}
10	FLC	PG	KNeighborsClassifier	{'algorithm': 'brute', 'leaf_size': 50, 'n_neighbors': 9, 'weights': 'distance'}
10	FLC	PG	LGBMClassifier	{'boosting_type': 'gbdt', 'colsample_bytree': 1.0, 'learning_rate': 0.1, 'max_depth': -1, 'min_child_weight': 1.0, 'n_estimators': 100, 'n_jobs': -1, 'num_leaves': 50, 'reg_alpha': 0.0, 'reg_lambda': 0.0, 'subsample': 0.7, 'verbose': -1}
10	FLC	PG	LogisticRegression	{'C': 1.0, 'class_weight': None, 'max_iter': 500, 'penalty': 'l2', 'solver': 'liblinear'}
10	FLC	PG	RandomForestClassifier	{'criterion': 'gini', 'max_depth': 5, 'max_features': 'sqrt', 'min_samples_leaf': 2, 'min_samples_split': 5, 'n_estimators': 20}
10	FLC	PG	SVC	{'C': 0.1, 'coef0': 1, 'degree': 2, 'gamma': 'scale', 'kernel': 'rbf', 'probability': True}
10	FLC	PG	XGBClassifier	{'booster': 'gblinear', 'learning_rate': 0.1, 'n_estimators': 50, 'reg_alpha': 0, 'reg_lambda': 0}
20	FLC	PG	DecisionTreeClassifier	{'class_weight': 'balanced', 'criterion': 'entropy', 'max_depth': 3, 'max_features': 'log2', 'min_samples_leaf': 2, 'min_samples_split': 10, 'random_state': 20, 'splitter': 'best'}
20	FLC	PG	ExtraTreeClassifier	{'class_weight': None, 'criterion': 'entropy', 'max_depth': 5, 'max_features': 'sqrt', 'min_samples_leaf': 2, 'min_samples_split': 2, 'splitter': 'best'}
20	FLC	PG	ExtraTreesClassifier	{'bootstrap': True, 'class_weight': 'balanced_subsample', 'criterion': 'entropy', 'max_depth': 10, 'max_features': 'log2', 'min_samples_leaf': 2, 'min_samples_split': 2, 'n_estimators': 100, 'random_state': 42}
20	FLC	PG	GaussianNB	{'var_smoothing': 1e-08}
20	FLC	PG	GaussianProcessClassifier	{'max_iter_predict': 100, 'n_restarts_optimizer': 1, 'warm_start': False}
20	FLC	PG	GradientBoostingClassifier	{'learning_rate': 0.1, 'max_depth': 7, 'max_features': 'sqrt', 'min_samples_leaf': 1, 'min_samples_split': 10, 'n_estimators': 100}
20	FLC	PG	KNeighborsClassifier	{'algorithm': 'auto', 'leaf_size': 10, 'n_neighbors': 7, 'weights': 'uniform'}
20	FLC	PG	LGBMClassifier	{'boosting_type': 'gbdt', 'colsample_bytree': 0.5, 'learning_rate': 0.5, 'max_depth': 7, 'min_child_weight': 0.01, 'n_estimators': 50, 'n_jobs': -1, 'num_leaves': 100, 'reg_alpha': 0.1, 'reg_lambda': 1.0, 'subsample': 0.7, 'verbose': -1}
20	FLC	PG	LogisticRegression	{'class_weight': None, 'max_iter': 100, 'penalty': None, 'solver': 'saga'}
20	FLC	PG	RandomForestClassifier	{'criterion': 'gini', 'max_depth': 5, 'max_features': 'log2', 'min_samples_leaf': 1, 'min_samples_split': 10, 'n_estimators': 100}
20	FLC	PG	SVC	{'C': 1.0, 'coef0': 1, 'degree': 4, 'gamma': 'scale', 'kernel': 'rbf', 'probability': True}
20	FLC	PG	XGBClassifier	{'booster': 'gblinear', 'learning_rate': 0.1, 'n_estimators': 100, 'reg_alpha': 0, 'reg_lambda': 10}
30	FLC	PG	DecisionTreeClassifier	{'class_weight': None, 'criterion': 'gini', 'max_depth': None, 'max_features': None, 'min_samples_leaf': 4, 'min_samples_split': 2, 'random_state': 20, 'splitter': 'best'}
30	FLC	PG	ExtraTreeClassifier	{'class_weight': None, 'criterion': 'gini', 'max_depth': 10, 'max_features': None, 'min_samples_leaf': 4, 'min_samples_split': 10, 'splitter': 'best'}
30	FLC	PG	ExtraTreesClassifier	{'bootstrap': False, 'class_weight': 'balanced_subsample', 'criterion': 'entropy', 'max_depth': 5, 'max_features': 'log2', 'min_samples_leaf': 4, 'min_samples_split': 10, 'n_estimators': 20, 'random_state': 42}
30	FLC	PG	GaussianNB	{'var_smoothing': 1e-08}
30	FLC	PG	GaussianProcessClassifier	{'max_iter_predict': 50, 'n_restarts_optimizer': 2, 'warm_start': True}
30	FLC	PG	GradientBoostingClassifier	{'learning_rate': 1.0, 'max_depth': 5, 'max_features': 'log2', 'min_samples_leaf': 4, 'min_samples_split': 10, 'n_estimators': 500}
30	FLC	PG	KNeighborsClassifier	{'algorithm': 'kd_tree', 'leaf_size': 10, 'n_neighbors': 9, 'weights': 'distance'}
30	FLC	PG	LGBMClassifier	{'boosting_type': 'gbdt', 'colsample_bytree': 0.7, 'learning_rate': 0.5, 'max_depth': 7, 'min_child_weight': 0.1, 'n_estimators': 100, 'n_jobs': -1, 'num_leaves': 31, 'reg_alpha': 0.0, 'reg_lambda': 1.0, 'subsample': 1.0, 'verbose': -1}
30	FLC	PG	LogisticRegression	{'C': 1.0, 'class_weight': None, 'max_iter': 500, 'penalty': 'l2', 'solver': 'liblinear'}
30	FLC	PG	RandomForestClassifier	{'criterion': 'entropy', 'max_depth': 5, 'max_features': 'log2', 'min_samples_leaf': 2, 'min_samples_split': 5, 'n_estimators': 100}
30	FLC	PG	SVC	{'C': 100.0, 'coef0': 1, 'degree': 3, 'gamma': 'scale', 'kernel': 'rbf', 'probability': True}
30	FLC	PG	XGBClassifier	{'booster': 'gblinear', 'learning_rate': 0.5, 'n_estimators': 100, 'reg_alpha': 0, 'reg_lambda': 1}
10	POS	PG	DecisionTreeClassifier	{'class_weight': 'balanced', 'criterion': 'entropy', 'max_depth': None, 'max_features': 'log2', 'min_samples_leaf': 1, 'min_samples_split': 10, 'random_state': 20, 'splitter': 'best'}
10	POS	PG	ExtraTreeClassifier	{'class_weight': None, 'criterion': 'entropy', 'max_depth': 10, 'max_features': 'log2', 'min_samples_leaf': 1, 'min_samples_split': 10, 'splitter': 'random'}
10	POS	PG	ExtraTreesClassifier	{'bootstrap': True, 'class_weight': None, 'criterion': 'entropy', 'max_depth': 5, 'max_features': 'sqrt', 'min_samples_leaf': 1, 'min_samples_split': 5, 'n_estimators': 50, 'random_state': 42}
10	POS	PG	GaussianNB	{'var_smoothing': 1e-06}
10	POS	PG	GaussianProcessClassifier	{'max_iter_predict': 50, 'n_restarts_optimizer': 1, 'warm_start': True}
10	POS	PG	GradientBoostingClassifier	{'learning_rate': 0.01, 'max_depth': 3, 'max_features': 'log2', 'min_samples_leaf': 1, 'min_samples_split': 10, 'n_estimators': 500}
10	POS	PG	KNeighborsClassifier	{'algorithm': 'ball_tree', 'leaf_size': 30, 'n_neighbors': 9, 'weights': 'distance'}
10	POS	PG	LGBMClassifier	{'boosting_type': 'dart', 'colsample_bytree': 0.5, 'learning_rate': 0.01, 'max_depth': 3, 'min_child_weight': 0.001, 'n_estimators': 100, 'n_jobs': -1, 'num_leaves': 50, 'reg_alpha': 0.1, 'reg_lambda': 0.5, 'subsample': 0.7, 'verbose': -1}
10	POS	PG	LogisticRegression	{'class_weight': 'balanced', 'max_iter': 1000, 'penalty': None, 'solver': 'lbfgs'}
10	POS	PG	RandomForestClassifier	{'criterion': 'entropy', 'max_depth': 5, 'max_features': 'log2', 'min_samples_leaf': 1, 'min_samples_split': 2, 'n_estimators': 10}
10	POS	PG	SVC	{'C': 10.0, 'coef0': 0, 'degree': 4, 'gamma': 'scale', 'kernel': 'rbf', 'probability': True}
10	POS	PG	XGBClassifier	{'booster': 'gblinear', 'learning_rate': 0.5, 'n_estimators': 100, 'reg_alpha': 0, 'reg_lambda': 0}
20	POS	PG	DecisionTreeClassifier	{'class_weight': 'balanced', 'criterion': 'gini', 'max_depth': 10, 'max_features': 'sqrt', 'min_samples_leaf': 1, 'min_samples_split': 5, 'random_state': 20, 'splitter': 'best'}
20	POS	PG	ExtraTreeClassifier	{'class_weight': None, 'criterion': 'gini', 'max_depth': None, 'max_features': 'sqrt', 'min_samples_leaf': 1, 'min_samples_split': 10, 'splitter': 'random'}
20	POS	PG	ExtraTreesClassifier	{'bootstrap': False, 'class_weight': 'balanced_subsample', 'criterion': 'entropy', 'max_depth': 5, 'max_features': 'log2', 'min_samples_leaf': 1, 'min_samples_split': 5, 'n_estimators': 100, 'random_state': 42}
20	POS	PG	GaussianNB	{'var_smoothing': 1e-06}
20	POS	PG	GaussianProcessClassifier	{'max_iter_predict': 50, 'n_restarts_optimizer': 0, 'warm_start': True}
20	POS	PG	GradientBoostingClassifier	{'learning_rate': 0.1, 'max_depth': 3, 'max_features': 'log2', 'min_samples_leaf': 1, 'min_samples_split': 10, 'n_estimators': 100}
20	POS	PG	KNeighborsClassifier	{'algorithm': 'kd_tree', 'leaf_size': 10, 'n_neighbors': 9, 'weights': 'uniform'}
20	POS	PG	LGBMClassifier	{'boosting_type': 'dart', 'colsample_bytree': 0.5, 'learning_rate': 0.1, 'max_depth': 7, 'min_child_weight': 0.01, 'n_estimators': 200, 'n_jobs': -1, 'num_leaves': 31, 'reg_alpha': 0.1, 'reg_lambda': 0.1, 'subsample': 0.7, 'verbose': -1}
20	POS	PG	LogisticRegression	{'class_weight': None, 'max_iter': 1000, 'penalty': None, 'solver': 'lbfgs'}
20	POS	PG	RandomForestClassifier	{'criterion': 'gini', 'max_depth': 5, 'max_features': 'log2', 'min_samples_leaf': 1, 'min_samples_split': 10, 'n_estimators': 20}
20	POS	PG	SVC	{'C': 1.0, 'coef0': 2, 'degree': 4, 'gamma': 'auto', 'kernel': 'linear', 'probability': True}
20	POS	PG	XGBClassifier	{'booster': 'gblinear', 'learning_rate': 0.01, 'n_estimators': 100, 'reg_alpha': 0, 'reg_lambda': 0}
30	POS	PG	DecisionTreeClassifier	{'class_weight': 'balanced', 'criterion': 'entropy', 'max_depth': None, 'max_features': 'sqrt', 'min_samples_leaf': 1, 'min_samples_split': 10, 'random_state': 20, 'splitter': 'best'}
30	POS	PG	ExtraTreeClassifier	{'class_weight': 'balanced', 'criterion': 'entropy', 'max_depth': 10, 'max_features': 'sqrt', 'min_samples_leaf': 1, 'min_samples_split': 2, 'splitter': 'best'}
30	POS	PG	ExtraTreesClassifier	{'bootstrap': True, 'class_weight': None, 'criterion': 'gini', 'max_depth': 5, 'max_features': 'log2', 'min_samples_leaf': 1, 'min_samples_split': 5, 'n_estimators': 100, 'random_state': 42}
30	POS	PG	GaussianNB	{'var_smoothing': 1e-06}
30	POS	PG	GaussianProcessClassifier	{'max_iter_predict': 50, 'n_restarts_optimizer': 1, 'warm_start': True}
30	POS	PG	GradientBoostingClassifier	{'learning_rate': 1.0, 'max_depth': 5, 'max_features': 'log2', 'min_samples_leaf': 1, 'min_samples_split': 2, 'n_estimators': 100}
30	POS	PG	KNeighborsClassifier	{'algorithm': 'kd_tree', 'leaf_size': 30, 'n_neighbors': 7, 'weights': 'distance'}
30	POS	PG	LGBMClassifier	{'boosting_type': 'dart', 'colsample_bytree': 0.5, 'learning_rate': 0.5, 'max_depth': 3, 'min_child_weight': 1.0, 'n_estimators': 100, 'n_jobs': -1, 'num_leaves': 100, 'reg_alpha': 0.1, 'reg_lambda': 0.0, 'subsample': 0.5, 'verbose': -1}
30	POS	PG	LogisticRegression	{'class_weight': None, 'max_iter': 100, 'penalty': None, 'solver': 'saga'}
30	POS	PG	RandomForestClassifier	{'criterion': 'gini', 'max_depth': 5, 'max_features': 'log2', 'min_samples_leaf': 1, 'min_samples_split': 5, 'n_estimators': 20}
30	POS	PG	SVC	{'C': 10.0, 'coef0': 2, 'degree': 3, 'gamma': 'auto', 'kernel': 'rbf', 'probability': True}
30	POS	PG	XGBClassifier	{'booster': 'gblinear', 'learning_rate': 0.01, 'n_estimators': 100, 'reg_alpha': 0, 'reg_lambda': 0}
10	VRC	PG	DecisionTreeClassifier	{'class_weight': None, 'criterion': 'gini', 'max_depth': 10, 'max_features': 'log2', 'min_samples_leaf': 1, 'min_samples_split': 5, 'random_state': 20, 'splitter': 'random'}
10	VRC	PG	ExtraTreeClassifier	{'class_weight': 'balanced', 'criterion': 'entropy', 'max_depth': None, 'max_features': 'sqrt', 'min_samples_leaf': 2, 'min_samples_split': 2, 'splitter': 'best'}
10	VRC	PG	ExtraTreesClassifier	{'bootstrap': True, 'class_weight': None, 'criterion': 'entropy', 'max_depth': 5, 'max_features': 'sqrt', 'min_samples_leaf': 1, 'min_samples_split': 10, 'n_estimators': 20, 'random_state': 42}
10	VRC	PG	GaussianNB	{'var_smoothing': 1e-09}
10	VRC	PG	GaussianProcessClassifier	{'max_iter_predict': 50, 'n_restarts_optimizer': 2, 'warm_start': True}
10	VRC	PG	GradientBoostingClassifier	{'learning_rate': 0.01, 'max_depth': 5, 'max_features': 'log2', 'min_samples_leaf': 2, 'min_samples_split': 10, 'n_estimators': 10}
10	VRC	PG	KNeighborsClassifier	{'algorithm': 'kd_tree', 'leaf_size': 10, 'n_neighbors': 9, 'weights': 'distance'}
10	VRC	PG	LGBMClassifier	{'boosting_type': 'dart', 'colsample_bytree': 0.5, 'learning_rate': 0.5, 'max_depth': 5, 'min_child_weight': 1.0, 'n_estimators': 100, 'n_jobs': -1, 'num_leaves': 50, 'reg_alpha': 0.0, 'reg_lambda': 0.1, 'subsample': 0.7, 'verbose': -1}
10	VRC	PG	LogisticRegression	{'C': 1.0, 'class_weight': None, 'max_iter': 100, 'penalty': 'l2', 'solver': 'saga'}
10	VRC	PG	RandomForestClassifier	{'criterion': 'entropy', 'max_depth': 5, 'max_features': 'sqrt', 'min_samples_leaf': 1, 'min_samples_split': 10, 'n_estimators': 100}
10	VRC	PG	SVC	{'C': 0.1, 'coef0': 2, 'degree': 4, 'gamma': 'auto', 'kernel': 'rbf', 'probability': True}
10	VRC	PG	XGBClassifier	{'booster': 'gblinear', 'learning_rate': 0.5, 'n_estimators': 200, 'reg_alpha': 0, 'reg_lambda': 0}
20	VRC	PG	DecisionTreeClassifier	{'class_weight': None, 'criterion': 'entropy', 'max_depth': 7, 'max_features': 'log2', 'min_samples_leaf': 1, 'min_samples_split': 10, 'random_state': 20, 'splitter': 'random'}
20	VRC	PG	ExtraTreeClassifier	{'class_weight': None, 'criterion': 'gini', 'max_depth': None, 'max_features': 'sqrt', 'min_samples_leaf': 1, 'min_samples_split': 10, 'splitter': 'random'}
20	VRC	PG	ExtraTreesClassifier	{'bootstrap': True, 'class_weight': None, 'criterion': 'gini', 'max_depth': 10, 'max_features': 'sqrt', 'min_samples_leaf': 1, 'min_samples_split': 10, 'n_estimators': 100, 'random_state': 42}
20	VRC	PG	GaussianNB	{'var_smoothing': 1e-06}
20	VRC	PG	GaussianProcessClassifier	{'max_iter_predict': 100, 'n_restarts_optimizer': 1, 'warm_start': False}
20	VRC	PG	GradientBoostingClassifier	{'learning_rate': 0.01, 'max_depth': 5, 'max_features': 'log2', 'min_samples_leaf': 1, 'min_samples_split': 10, 'n_estimators': 100}
20	VRC	PG	KNeighborsClassifier	{'algorithm': 'kd_tree', 'leaf_size': 10, 'n_neighbors': 5, 'weights': 'uniform'}
20	VRC	PG	LGBMClassifier	{'boosting_type': 'dart', 'colsample_bytree': 0.7, 'learning_rate': 1.0, 'max_depth': 5, 'min_child_weight': 0.1, 'n_estimators': 50, 'n_jobs': -1, 'num_leaves': 100, 'reg_alpha': 0.5, 'reg_lambda': 0.5, 'subsample': 0.7, 'verbose': -1}
20	VRC	PG	LogisticRegression	{'class_weight': None, 'max_iter': 500, 'penalty': None, 'solver': 'lbfgs'}
20	VRC	PG	RandomForestClassifier	{'criterion': 'gini', 'max_depth': 5, 'max_features': 'log2', 'min_samples_leaf': 1, 'min_samples_split': 10, 'n_estimators': 100}
20	VRC	PG	SVC	{'C': 1.0, 'coef0': 2, 'degree': 2, 'gamma': 'auto', 'kernel': 'linear', 'probability': True}
20	VRC	PG	XGBClassifier	{'booster': 'gblinear', 'learning_rate': 1.0, 'n_estimators': 200, 'reg_alpha': 0, 'reg_lambda': 0}
30	VRC	PG	DecisionTreeClassifier	{'class_weight': 'balanced', 'criterion': 'gini', 'max_depth': None, 'max_features': 'log2', 'min_samples_leaf': 1, 'min_samples_split': 10, 'random_state': 20, 'splitter': 'best'}
30	VRC	PG	ExtraTreeClassifier	{'class_weight': None, 'criterion': 'gini', 'max_depth': None, 'max_features': 'sqrt', 'min_samples_leaf': 1, 'min_samples_split': 5, 'splitter': 'random'}
30	VRC	PG	ExtraTreesClassifier	{'bootstrap': True, 'class_weight': None, 'criterion': 'entropy', 'max_depth': 10, 'max_features': 'log2', 'min_samples_leaf': 1, 'min_samples_split': 10, 'n_estimators': 100, 'random_state': 42}
30	VRC	PG	GaussianNB	{'var_smoothing': 1e-06}
30	VRC	PG	GaussianProcessClassifier	{'max_iter_predict': 50, 'n_restarts_optimizer': 1, 'warm_start': False}
30	VRC	PG	GradientBoostingClassifier	{'learning_rate': 1.0, 'max_depth': 3, 'max_features': 'log2', 'min_samples_leaf': 1, 'min_samples_split': 10, 'n_estimators': 10}
30	VRC	PG	KNeighborsClassifier	{'algorithm': 'kd_tree', 'leaf_size': 10, 'n_neighbors': 9, 'weights': 'distance'}
30	VRC	PG	LGBMClassifier	{'boosting_type': 'dart', 'colsample_bytree': 0.5, 'learning_rate': 1.0, 'max_depth': 3, 'min_child_weight': 0.01, 'n_estimators': 100, 'n_jobs': -1, 'num_leaves': 31, 'reg_alpha': 0.5, 'reg_lambda': 1.0, 'subsample': 0.7, 'verbose': -1}
30	VRC	PG	LogisticRegression	{'class_weight': 'balanced', 'max_iter': 500, 'penalty': None, 'solver': 'lbfgs'}
30	VRC	PG	RandomForestClassifier	{'criterion': 'gini', 'max_depth': 5, 'max_features': 'log2', 'min_samples_leaf': 1, 'min_samples_split': 10, 'n_estimators': 100}
30	VRC	PG	SVC	{'C': 10.0, 'coef0': 0, 'degree': 4, 'gamma': 'scale', 'kernel': 'sigmoid', 'probability': True}
30	VRC	PG	XGBClassifier	{'booster': 'gblinear', 'learning_rate': 0.01, 'n_estimators': 100, 'reg_alpha': 0, 'reg_lambda': 0}
