# Supplementary material for: Genome analysis and machine learning-based feature selection strategy reveal potential drug-resistance determinants in Nakaseomyces glabratus
Source: Emerg Microbes Infect. 2025 Dec 13;14(1):2595789. doi: 10.1080/22221751.2025.2595789 (PMC12704144; doi:10.1080/22221751.2025.2595789)
Supplement: Supplemental Table S1_for reviewers only.xlsx [file TEMI_A_2595789_SM5797.xlsx]

## Sheet: Sheet1
1. FLC-resistant Nakaseomyces glabratus isolates and the prediction performance of FLC-PG30 LR/NB models
N. glabratus Isolate Accession	Resistant/Susceptible	Original references (PMID)	FLC-PG30-LR-Prediction Score	LR_Pro_Cutoff	LR_Final_Prediction	FLC-PG30-NB-Prediction Score	Pro_Cutoff	Final_Prediction
GCA_002219195.1	Resistant	28663342	0.629882	0.5	Resistant	1	0.9	Resistant
GCA_024195175.2	Resistant	35867406	0.671006	0.5	Resistant	1	0.9	Resistant
GCA_025331885.1	Resistant	36448018	0.642569	0.5	Resistant	1	0.9	Resistant
GCA_900096545.1	Resistant	29087506	0.498817	0.5	Susceptible	1	0.9	Resistant
GCA_900166875.1	Resistant	29087506	0.641491	0.5	Resistant	1	0.9	Resistant
2. VRC-resistant Nakaseomyces glabratus isolates and the prediction performance of VRC-PG30 LR/NB models
N. glabratus Isolate Accession	Resistant/Susceptible	Original references (PMID)	VRC-PG30-LR-Prediction Score	LR_Pro_Cutoff	LR_Final_Prediction	VRC-PG30-NB-Prediction Score	Pro_Cutoff	Final_Prediction
GCA_024195175.2	Resistant	35867406	0.743473	0.5	Resistant	1	0.9	Resistant
GCA_025331885.1	Resistant	36448018	0.795749	0.5	Resistant	1	0.9	Resistant
GCA_900096545.1	Resistant	29087506	0.712516	0.5	Susceptible	1	0.9	Susceptible
GCA_900166875.1	Resistant	29087506	0.737706	0.5	Resistant	1	0.9	Resistant
3. POS-resistant Nakaseomyces glabratus isolates and the prediction performance of POS-PG30 LR/NB models
N. glabratus Isolate Accession	Resistant/Susceptible	Original references (PMID)	POS-PG30-LR-Prediction Score	LR_Pro_Cutoff	LR_Final_Prediction	POS-PG30-NB-Prediction Score	Pro_Cutoff	Final_Prediction
GCA_025331885.1	Resistant	36448018	0.999317	0.5	Resistant	1	0.9	Resistant
