# Supplementary material for: Genome analysis and machine learning-based feature selection strategy reveal potential drug-resistance determinants in Nakaseomyces glabratus
Source: Emerg Microbes Infect. 2025 Dec 13;14(1):2595789. doi: 10.1080/22221751.2025.2595789 (PMC12704144; doi:10.1080/22221751.2025.2595789)
Supplement: Dataset_S13_Pan_genome_AMR_features.xlsx [file TEMI_A_2595789_SM5796.xlsx]

## Sheet: Sheet1
drug_name	PG_ID	representative_strain_name	representative_gene_name	query	seed_ortholog	evalue	score	eggNOG_OGs	max_annot_lvl	COG_category	Description	Preferred_name	GOs	EC	KEGG_ko	KEGG_Pathway	KEGG_Module	KEGG_Reaction	KEGG_rclass	BRITE	KEGG_TC	CAZy	BiGG_Reaction	PFAMs
ITC	5PG1069	BMU_06063	4574_g	4574_g	27288.XP_003675050.1	2.41e-23	103.0	2CYM9@1|root,2S549@2759|Eukaryota,3A6VR@33154|Opisthokonta,3P5Z9@4751|Fungi,3QXTE@4890|Ascomycota,3RV9G@4891|Saccharomycetes,3S1R4@4893|Saccharomycetaceae	4751|Fungi	K	to Saccharomyces cerevisiae MSS11 (YMR164C)	MSS11	GO:0000981,GO:0000982,GO:0001077,GO:0001228,GO:0001558,GO:0003674,GO:0003700,GO:0005575,GO:0005622,GO:0005623,GO:0005634,GO:0006109,GO:0006139,GO:0006351,GO:0006355,GO:0006357,GO:0006366,GO:0006725,GO:0006807,GO:0008150,GO:0008152,GO:0009058,GO:0009059,GO:0009268,GO:0009628,GO:0009889,GO:0009891,GO:0009893,GO:0009894,GO:0009896,GO:0009987,GO:0010467,GO:0010468,GO:0010556,GO:0010557,GO:0010570,GO:…	-	ko:K19816	ko04011,map04011	-	-	-	ko00000,ko00001,ko03000	-	-	-	LisH
ITC	45PG9090	BMU_05032	5086_g	5086_g	525244.HMPREF0023_3205	2.86e-68	206.0	COG2963@1|root,COG2963@2|Bacteria,1N8W3@1224|Proteobacteria,1SEAC@1236|Gammaproteobacteria,3NNND@468|Moraxellaceae	1236|Gammaproteobacteria	L	Transposase	-	-	-	ko:K07483	-	-	-	-	ko00000	-	-	-	HTH_Tnp_1
ITC	32PG2840	BMU_05031	2123_g	2123_g	5478.XP_448783.1	6.52e-291	823.0	2D3U2@1|root,2SSR3@2759|Eukaryota,3AR8E@33154|Opisthokonta,3PXBY@4751|Fungi,3RGCF@4890|Ascomycota,3RWEV@4891|Saccharomycetes,3S2FP@4893|Saccharomycetaceae	4751|Fungi	-	-	-	-	-	-	-	-	-	-	-	-	-	-	-
ITC	52PG8229	BMU_9979	5036_g
ITC	44PG8798	BMU_04865	509_g	509_g	5478.XP_448227.1	2.12e-185	516.0	KOG3362@1|root,KOG3362@2759|Eukaryota,38GY9@33154|Opisthokonta,3NZHQ@4751|Fungi,3QS5N@4890|Ascomycota,3RTAP@4891|Saccharomycetes,3S0PV@4893|Saccharomycetaceae	4751|Fungi	S	to Saccharomyces cerevisiae VPS71 (YML041C)	-	GO:0000228,GO:0000785,GO:0000790,GO:0000812,GO:0003674,GO:0003682,GO:0005488,GO:0005515,GO:0005575,GO:0005622,GO:0005623,GO:0005634,GO:0005694,GO:0006325,GO:0006338,GO:0006605,GO:0006623,GO:0006810,GO:0006886,GO:0006996,GO:0007034,GO:0008104,GO:0008150,GO:0009987,GO:0015031,GO:0015833,GO:0016043,GO:0019222,GO:0019899,GO:0031056,GO:0031063,GO:0031323,GO:0031399,GO:0031491,GO:0031974,GO:0031981,GO:…	-	ko:K11663	-	-	-	-	ko00000,ko03036	-	-	-	-
ITC	108PG7189	BMU_04865	1853_g	1853_g	5478.XP_444903.1	1.08e-53	174.0	KOG0533@1|root,KOG0533@2759|Eukaryota,39YV4@33154|Opisthokonta,3NXQF@4751|Fungi,3QS6Y@4890|Ascomycota,3RUIK@4891|Saccharomycetes,3S112@4893|Saccharomycetaceae	4751|Fungi	A	to Saccharomyces cerevisiae YRA1 (YDR381W)	YRA1	GO:0000346,GO:0003674,GO:0003676,GO:0003723,GO:0004857,GO:0005488,GO:0005575,GO:0005622,GO:0005623,GO:0005634,GO:0006139,GO:0006259,GO:0006281,GO:0006283,GO:0006289,GO:0006403,GO:0006405,GO:0006406,GO:0006611,GO:0006725,GO:0006807,GO:0006810,GO:0006886,GO:0006913,GO:0006950,GO:0006974,GO:0008104,GO:0008150,GO:0008152,GO:0009987,GO:0010467,GO:0015031,GO:0015833,GO:0015931,GO:0016973,GO:0030234,GO:…	-	ko:K12881	ko03013,ko03015,ko03040,ko05168,map03013,map03015,map03040,map05168	M00406,M00430	-	-	ko00000,ko00001,ko00002,ko03019,ko03041	-	-	-	FoP_duplication,RRM_1
ITC	2PG1272	BMU_06063	5166_g	5166_g	1216966.BAUC01000021_gene1181	2.39e-83	248.0	28PVS@1|root,2ZCGA@2|Bacteria,1RBI4@1224|Proteobacteria,1S3DG@1236|Gammaproteobacteria	1236|Gammaproteobacteria	-	-	-	-	-	-	-	-	-	-	-	-	-	-	-
ITC	2PG1077	BMU_05697	3300_g	3300_g	5482.XP_002548913.1	4.78e-16	81.3	2CN2U@1|root,2QTKQ@2759|Eukaryota,39FKA@33154|Opisthokonta,3NWM2@4751|Fungi,3QPHK@4890|Ascomycota,3RSZ5@4891|Saccharomycetes,47A6F@766764|Debaryomycetaceae	4751|Fungi	K	Fungal specific transcription factor domain	CAT8	GO:0000429,GO:0000436,GO:0000976,GO:0000977,GO:0000978,GO:0000981,GO:0000982,GO:0000987,GO:0001012,GO:0001067,GO:0001077,GO:0001228,GO:0003674,GO:0003676,GO:0003677,GO:0003690,GO:0003700,GO:0005488,GO:0005575,GO:0005622,GO:0005623,GO:0005634,GO:0005737,GO:0006109,GO:0006111,GO:0006139,GO:0006140,GO:0006351,GO:0006355,GO:0006357,GO:0006366,GO:0006725,GO:0006807,GO:0007154,GO:0007584,GO:0008150,GO:…	-	ko:K09240	-	-	-	-	ko00000,ko03000	-	-	-	Fungal_trans,Zn_clus
ITC	2PG2768	BMU_06069	5078_g	5078_g	1225184.ALXE01000005_gene107	1.14e-43	159.0	2AQWX@1|root,31G5F@2|Bacteria,1N36S@1224|Proteobacteria,1S9CB@1236|Gammaproteobacteria	1236|Gammaproteobacteria	S	Relaxase/Mobilisation nuclease domain	-	-	-	-	-	-	-	-	-	-	-	-	Relaxase
ITC	5PG1705	BMU_05688	5167_g	5167_g	947842.F1BUK9_9VIRU	5.73e-166	484.0	4QAK6@10239|Viruses	10239|Viruses	S	N-acetylmuramoyl-L-alanine amidase activity	-	-	-	-	-	-	-	-	-	-	-	-	-
ITC	43PG8252	BMU_05031	2534_g	2534_g	5478.XP_449191.1	0.0	864.0	KOG0296@1|root,KOG0296@2759|Eukaryota,38CNS@33154|Opisthokonta,3P189@4751|Fungi,3QRZF@4890|Ascomycota,3RTH8@4891|Saccharomycetes,3RZC2@4893|Saccharomycetaceae	4751|Fungi	S	to Saccharomyces cerevisiae SQT1 (YIR012W)	SQT1	GO:0000027,GO:0003674,GO:0005488,GO:0005515,GO:0005575,GO:0005622,GO:0005623,GO:0005737,GO:0005829,GO:0006996,GO:0008150,GO:0009987,GO:0016043,GO:0022607,GO:0022613,GO:0022618,GO:0030684,GO:0030687,GO:0032991,GO:0034622,GO:0042254,GO:0042255,GO:0042273,GO:0043933,GO:0044085,GO:0044424,GO:0044444,GO:0044464,GO:0051082,GO:0065003,GO:0070925,GO:0071826,GO:0071840,GO:1990904	-	ko:K14818	-	-	-	-	ko00000,ko03009	-	-	-	WD40
ITC	47PG8735	BMU_04865	1969_g	1969_g	5478.XP_447526.1	1.59e-242	665.0	COG1864@1|root,KOG3721@2759|Eukaryota,38E5K@33154|Opisthokonta,3NUPM@4751|Fungi,3QMDX@4890|Ascomycota,3RRC7@4891|Saccharomycetes,3S0AF@4893|Saccharomycetaceae	4751|Fungi	F	to Saccharomyces cerevisiae NUC1 (YJL208C)	NUC1	GO:0000014,GO:0000737,GO:0003674,GO:0003824,GO:0004518,GO:0004519,GO:0004520,GO:0004521,GO:0004527,GO:0004529,GO:0004536,GO:0004540,GO:0005575,GO:0005622,GO:0005623,GO:0005634,GO:0005737,GO:0005739,GO:0005740,GO:0005743,GO:0006139,GO:0006259,GO:0006308,GO:0006309,GO:0006310,GO:0006401,GO:0006725,GO:0006807,GO:0006915,GO:0006921,GO:0008150,GO:0008152,GO:0008219,GO:0009056,GO:0009057,GO:0009987,GO:…	-	ko:K01173	ko04210,map04210	-	-	-	ko00000,ko00001,ko03029	-	-	-	Endonuclease_NS
ITC	108PG8164	BMU_04865	2158_g	2158_g	5478.XP_448856.1	0.0	2000.0	KOG4524@1|root,KOG4524@2759|Eukaryota,397RF@33154|Opisthokonta,3NY9F@4751|Fungi,3QQAG@4890|Ascomycota,3RTYM@4891|Saccharomycetes,3RZ4U@4893|Saccharomycetaceae	4751|Fungi	S	Saccharomyces cerevisiae YKL033W	-	GO:0000228,GO:0000785,GO:0000790,GO:0005575,GO:0005622,GO:0005623,GO:0005634,GO:0005694,GO:0005737,GO:0005739,GO:0006325,GO:0006338,GO:0006996,GO:0008150,GO:0009987,GO:0016043,GO:0031932,GO:0031974,GO:0031981,GO:0032991,GO:0038201,GO:0043226,GO:0043227,GO:0043228,GO:0043229,GO:0043231,GO:0043232,GO:0043233,GO:0044422,GO:0044424,GO:0044427,GO:0044428,GO:0044444,GO:0044446,GO:0044454,GO:0044464,GO:…	-	ko:K20403	ko04150,map04150	-	-	-	ko00000,ko00001	-	-	-	-
ITC	5PG3106	BMU_06063	5027_g	5027_g	5478.XP_447815.1	2.58e-58	220.0	KOG3544@1|root,KOG3544@2759|Eukaryota,39M13@33154|Opisthokonta,3Q5EQ@4751|Fungi,3RNEU@4890|Ascomycota	33154|Opisthokonta	W	Hyphally regulated cell wall protein N-terminal	-	-	-	-	-	-	-	-	-	-	-	-	Hyphal_reg_CWP
ITC	13PG2843	BMU_04958	5054_g	5054_g	5478.XP_002999576.1	1.4e-156	504.0	2DNP2@1|root,2S67I@2759|Eukaryota,38U77@33154|Opisthokonta,3PVU5@4751|Fungi,3REX5@4890|Ascomycota,3RX24@4891|Saccharomycetes,3S2EU@4893|Saccharomycetaceae	4751|Fungi	-	-	-	-	-	-	-	-	-	-	-	-	-	-	GLEYA
ITC	53PG8580	BMU_04865	3235_g	3235_g	5478.XP_449782.1	0.0	972.0	28PGM@1|root,2QW4R@2759|Eukaryota,39W35@33154|Opisthokonta,3NX0A@4751|Fungi,3QTEZ@4890|Ascomycota,3RS4W@4891|Saccharomycetes,3RYHV@4893|Saccharomycetaceae	4751|Fungi	S	Saccharomyces cerevisiae YBR138c	-	GO:0005575,GO:0005622,GO:0005623,GO:0005737,GO:0044424,GO:0044464	-	-	-	-	-	-	-	-	-	-	-
ITC	67PG9014	BMU_11813	440_g
ITC	24PG8333	BMU_11810	2371_g
ITC	105PG4179	BMU_04865	923_g	923_g	5478.XP_449466.1	2.97e-161	462.0	COG5033@1|root,KOG3149@2759|Eukaryota,39R5Z@33154|Opisthokonta,3NYN4@4751|Fungi,3QSF1@4890|Ascomycota,3RSZ7@4891|Saccharomycetes,3RZ8Q@4893|Saccharomycetaceae	4751|Fungi	K	to Saccharomyces cerevisiae TAF14 (YPL129W)	tfg3	GO:0000123,GO:0000228,GO:0000428,GO:0000785,GO:0000790,GO:0000988,GO:0000990,GO:0000991,GO:0001109,GO:0001111,GO:0001173,GO:0001174,GO:0003674,GO:0005488,GO:0005515,GO:0005575,GO:0005622,GO:0005623,GO:0005634,GO:0005654,GO:0005667,GO:0005669,GO:0005674,GO:0005694,GO:0006139,GO:0006325,GO:0006338,GO:0006351,GO:0006352,GO:0006354,GO:0006355,GO:0006357,GO:0006366,GO:0006367,GO:0006368,GO:0006464,GO:…	-	ko:K03140,ko:K15306	ko03022,ko05166,ko05203,map03022,map05166,map05203	-	-	-	ko00000,ko00001,ko03021,ko03036	-	-	-	BET,YEATS
ITC	1PG0011	BMU_05031	4370_g	4370_g	5478.XP_446915.1	0.0	1843.0	28PGR@1|root,2QW4V@2759|Eukaryota,398GW@33154|Opisthokonta,3NWDT@4751|Fungi,3QN6U@4890|Ascomycota,3RSD0@4891|Saccharomycetes,3S031@4893|Saccharomycetaceae	4751|Fungi	K	to Saccharomyces cerevisiae NET1 (YJL076W) and TOF2 (YKR010C)	-	GO:0000182,GO:0000183,GO:0000910,GO:0003674,GO:0003676,GO:0003677,GO:0003690,GO:0005488,GO:0005575,GO:0005622,GO:0005623,GO:0005634,GO:0005654,GO:0005677,GO:0005730,GO:0006325,GO:0006342,GO:0006355,GO:0006996,GO:0006997,GO:0007000,GO:0007049,GO:0007088,GO:0007096,GO:0007346,GO:0008047,GO:0008150,GO:0009889,GO:0009890,GO:0009892,GO:0009966,GO:0009968,GO:0009987,GO:0010468,GO:0010556,GO:0010558,GO:…	-	ko:K06687	ko04111,map04111	-	-	-	ko00000,ko00001	-	-	-	Cytokin_check_N
ITC	1PG1078	BMU_06074	5114_g	5114_g	911008.GLAD_01241	9.77e-56	174.0	arCOG10217@1|root,301DU@2|Bacteria,1RDN4@1224|Proteobacteria,1S2BK@1236|Gammaproteobacteria	1236|Gammaproteobacteria	S	Domain of unknown function (DUF4385)	-	-	-	-	-	-	-	-	-	-	-	-	DUF4385
ITC	8PG3058	BMU_06063	5013_g	5013_g	5478.XP_447816.1	6.98e-43	177.0	KOG3544@1|root,KOG3544@2759|Eukaryota,39M13@33154|Opisthokonta,3Q5EQ@4751|Fungi,3RNEU@4890|Ascomycota	33154|Opisthokonta	W	Hyphally regulated cell wall protein N-terminal	-	-	-	-	-	-	-	-	-	-	-	-	Hyphal_reg_CWP
ITC	8PG2586	BMU_10578	4824_g	4824_g	5478.XP_447690.2	0.0	956.0	2CM9P@1|root,2QPQC@2759|Eukaryota,39SM9@33154|Opisthokonta,3NWAJ@4751|Fungi,3QNDQ@4890|Ascomycota,3RRTG@4891|Saccharomycetes,3S2DM@4893|Saccharomycetaceae	4751|Fungi	S	Pfam:PA14_2	-	-	-	-	-	-	-	-	-	-	-	-	Flocculin,GLEYA
ITC	26PG3135	BMU_05654	5055_g	5055_g	5478.XP_449350.1	1.49e-44	166.0	2E17R@1|root,2S8JT@2759|Eukaryota,3AA98@33154|Opisthokonta,3PFAA@4751|Fungi,3R3WQ@4890|Ascomycota,3RWCG@4891|Saccharomycetes,3S2EC@4893|Saccharomycetaceae	4751|Fungi	S	Some similarities with uniprot P08640 Saccharomyces cerevisiae YIR019c STA1	-	-	-	-	-	-	-	-	-	-	-	-	GLEYA
ITC	3PG0898	BMU_06055	5187_g	5187_g	5478.XP_445408.1	1.04e-259	723.0	COG0443@1|root,KOG0101@2759|Eukaryota,38D3W@33154|Opisthokonta,3NUH7@4751|Fungi,3QN82@4890|Ascomycota,3RR49@4891|Saccharomycetes,3RYBU@4893|Saccharomycetaceae	4751|Fungi	O	Belongs to the heat shock protein 70 family	SSB1	GO:0000054,GO:0002181,GO:0003674,GO:0003824,GO:0005488,GO:0005515,GO:0005516,GO:0005575,GO:0005622,GO:0005623,GO:0005737,GO:0005829,GO:0005844,GO:0005886,GO:0006139,GO:0006364,GO:0006396,GO:0006403,GO:0006405,GO:0006412,GO:0006414,GO:0006415,GO:0006450,GO:0006452,GO:0006457,GO:0006458,GO:0006518,GO:0006611,GO:0006725,GO:0006807,GO:0006810,GO:0006886,GO:0006913,GO:0006950,GO:0007154,GO:0008104,GO:…	-	ko:K03283	ko03040,ko04010,ko04141,ko04144,ko04213,ko04612,ko04915,ko05134,ko05145,ko05162,ko05164,ko05169,map03040,map04010,map04141,map04144,map04213,map04612,map04915,map05134,map05145,map05162,map05164,map05169	M00353,M00355	-	-	ko00000,ko00001,ko00002,ko01009,ko03009,ko03029,ko03041,ko03051,ko03110,ko04131,ko04147,ko04516	1.A.33.1	-	-	HSP70
ITC	1PG1076	BMU_06074	4477_g	4477_g	588596.U9TVF9	2.59e-33	129.0	COG5101@1|root,KOG2020@2759|Eukaryota,38D8Y@33154|Opisthokonta,3NX17@4751|Fungi	4751|Fungi	UY	exportin-1	CRM1	GO:0000054,GO:0000055,GO:0000056,GO:0000166,GO:0000775,GO:0000776,GO:0001882,GO:0001883,GO:0003674,GO:0005049,GO:0005215,GO:0005488,GO:0005525,GO:0005575,GO:0005622,GO:0005623,GO:0005634,GO:0005635,GO:0005643,GO:0005694,GO:0005737,GO:0005815,GO:0005816,GO:0005856,GO:0006403,GO:0006405,GO:0006406,GO:0006611,GO:0006810,GO:0006886,GO:0006913,GO:0006950,GO:0006979,GO:0008104,GO:0008150,GO:0008152,GO:…	-	ko:K14290	ko03008,ko03013,ko04013,ko05164,ko05166,ko05169,map03008,map03013,map04013,map05164,map05166,map05169	-	-	-	ko00000,ko00001,ko03009,ko03016,ko03019,ko03036	1.I.1	-	-	CRM1_C,IBN_N,Xpo1
ITC	5PG3264	BMU_06044	5163_g	5163_g	911008.GLAD_03052	5.81e-222	612.0	COG0176@1|root,COG0176@2|Bacteria,1MWQ8@1224|Proteobacteria,1RMS0@1236|Gammaproteobacteria	1236|Gammaproteobacteria	G	Transaldolase is important for the balance of metabolites in the pentose-phosphate pathway	tal	GO:0003674,GO:0003824,GO:0004801,GO:0005575,GO:0005622,GO:0005623,GO:0005737,GO:0005829,GO:0006081,GO:0006098,GO:0006139,GO:0006725,GO:0006732,GO:0006733,GO:0006739,GO:0006753,GO:0006793,GO:0006796,GO:0006807,GO:0008150,GO:0008152,GO:0009052,GO:0009117,GO:0009987,GO:0016740,GO:0016744,GO:0019362,GO:0019637,GO:0019682,GO:0019693,GO:0034641,GO:0044237,GO:0044238,GO:0044281,GO:0044424,GO:0044444,GO:…	2.2.1.2	ko:K00616	ko00030,ko01100,ko01110,ko01120,ko01130,ko01200,ko01230,map00030,map01100,map01110,map01120,map01130,map01200,map01230	M00004,M00007	R01827	RC00439,RC00604	ko00000,ko00001,ko00002,ko01000	-	-	-	TAL_FSA
ITC	73PG8789	BMU_04896	3728_g	3728_g	5478.XP_447115.2	1.58e-204	565.0	KOG1729@1|root,KOG1729@2759|Eukaryota,3A5RU@33154|Opisthokonta,3P2YD@4751|Fungi,3QX6X@4890|Ascomycota,3RT0S@4891|Saccharomycetes,3RZ0N@4893|Saccharomycetaceae	4751|Fungi	O	to Saccharomyces cerevisiae PIB1 (YDR313C)	-	GO:0000322,GO:0000323,GO:0000324,GO:0000329,GO:0003674,GO:0003824,GO:0004842,GO:0005488,GO:0005543,GO:0005575,GO:0005622,GO:0005623,GO:0005737,GO:0005768,GO:0005770,GO:0005773,GO:0005774,GO:0006464,GO:0006508,GO:0006511,GO:0006515,GO:0006807,GO:0006950,GO:0008150,GO:0008152,GO:0008289,GO:0009056,GO:0009057,GO:0009987,GO:0010033,GO:0010498,GO:0012505,GO:0016020,GO:0016567,GO:0016740,GO:0019538,GO:…	-	-	-	-	-	-	-	-	-	-	FYVE,zf-RING_2
ITC	64PG9059	BMU_04896	5010_g	5010_g	5478.XP_448233.1	1.21e-166	503.0	KOG1216@1|root,KOG1216@2759|Eukaryota,38BYG@33154|Opisthokonta,3P1QD@4751|Fungi,3QTKC@4890|Ascomycota	4751|Fungi	S	cell wall protein	-	GO:0003674,GO:0003824,GO:0004553,GO:0005575,GO:0005576,GO:0005618,GO:0005623,GO:0007155,GO:0008150,GO:0009277,GO:0009405,GO:0009986,GO:0009987,GO:0015926,GO:0016043,GO:0016787,GO:0016798,GO:0022610,GO:0030312,GO:0031505,GO:0031589,GO:0044419,GO:0044464,GO:0045229,GO:0051704,GO:0071554,GO:0071555,GO:0071840,GO:0071852,GO:0071944	-	-	-	-	-	-	-	-	-	-	Hyphal_reg_CWP,Hyr1
ITC	8PG9044	BMU_06063	1704_g	1704_g	5478.XP_002999539.1	2.03e-37	127.0	2E2AI@1|root,2S9IK@2759|Eukaryota,3A92Z@33154|Opisthokonta,3P6SF@4751|Fungi,3QZBE@4890|Ascomycota,3RVCT@4891|Saccharomycetes,3S1Z1@4893|Saccharomycetaceae	4751|Fungi	A	to Saccharomyces cerevisiae SAE3 (YHR079C-A)	-	GO:0000003,GO:0000228,GO:0000280,GO:0000707,GO:0000724,GO:0000725,GO:0000730,GO:0000785,GO:0000790,GO:0000793,GO:0000794,GO:0005575,GO:0005622,GO:0005623,GO:0005634,GO:0005694,GO:0006139,GO:0006259,GO:0006281,GO:0006302,GO:0006310,GO:0006725,GO:0006807,GO:0006950,GO:0006974,GO:0006996,GO:0007049,GO:0007127,GO:0007131,GO:0008150,GO:0008152,GO:0009314,GO:0009628,GO:0009987,GO:0010212,GO:0016043,GO:…	-	ko:K10991	-	-	-	-	ko00000,ko03400	-	-	-	Swi5
MDR	69PG4441	BMU_05031	709_g	709_g	5478.XP_446631.1	0.0	1326.0	28MS4@1|root,2QUAB@2759|Eukaryota,38GSM@33154|Opisthokonta,3NZ6Z@4751|Fungi,3QM0S@4890|Ascomycota,3RTGB@4891|Saccharomycetes,3RYE2@4893|Saccharomycetaceae	4751|Fungi	S	to Saccharomyces cerevisiae YHR131C and YNL144C	-	GO:0005575,GO:0005622,GO:0005623,GO:0005737,GO:0005829,GO:0044424,GO:0044444,GO:0044464	-	-	-	-	-	-	-	-	-	-	PH_9
MDR	19PG3141	BMU_05651	5408_g	5408_g	90371.CY43_20075	2.56e-201	563.0	COG0477@1|root,COG0477@2|Bacteria,1QU36@1224|Proteobacteria,1T24P@1236|Gammaproteobacteria	1236|Gammaproteobacteria	EGP	TIGRFAM Drug resistance transporter Bcr CflA subfamily	sflR	-	-	ko:K07552,ko:K18552	-	-	-	-	br01600,ko00000,ko01504,ko02000	2.A.1.2,2.A.1.2.3	-	-	MFS_1
MDR	5PG1705	BMU_05688	5167_g	5167_g	947842.F1BUK9_9VIRU	5.73e-166	484.0	4QAK6@10239|Viruses	10239|Viruses	S	N-acetylmuramoyl-L-alanine amidase activity	-	-	-	-	-	-	-	-	-	-	-	-	-
MDR	74PG8560	BMU_04865	4912_g	4912_g	5478.XP_445842.1	0.0	1023.0	COG5019@1|root,KOG2655@2759|Eukaryota,38BV0@33154|Opisthokonta,3NUM5@4751|Fungi,3QJPN@4890|Ascomycota,3RSQ4@4891|Saccharomycetes,3RZG2@4893|Saccharomycetaceae	4751|Fungi	DUZ	Belongs to the TRAFAC class TrmE-Era-EngA-EngB-Septin- like GTPase superfamily. Septin GTPase family	CDC3	GO:0000144,GO:0000166,GO:0000278,GO:0000281,GO:0000399,GO:0000910,GO:0000921,GO:0001400,GO:0001882,GO:0001883,GO:0003674,GO:0005198,GO:0005488,GO:0005525,GO:0005543,GO:0005575,GO:0005618,GO:0005619,GO:0005622,GO:0005623,GO:0005628,GO:0005737,GO:0005826,GO:0005856,GO:0005933,GO:0005935,GO:0005937,GO:0005938,GO:0005940,GO:0006996,GO:0007010,GO:0007049,GO:0007163,GO:0008150,GO:0008289,GO:0009277,GO:…	-	ko:K16944	-	-	-	-	ko00000,ko04131,ko04147,ko04812	-	-	-	Septin
MDR	3PG3253	BMU_11806	5152_g
MDR	8PG2879	BMU_05184	2353_g	2353_g	5478.XP_447471.1	4.28e-88	276.0	COG0724@1|root,KOG0108@2759|Eukaryota,39TBU@33154|Opisthokonta,3NZ7N@4751|Fungi,3QK97@4890|Ascomycota,3RS70@4891|Saccharomycetes,3RYSJ@4893|Saccharomycetaceae	4751|Fungi	A	to Saccharomyces cerevisiae PIN4 (YBL051C)	-	GO:0003674,GO:0003676,GO:0003723,GO:0005488,GO:0005575,GO:0005622,GO:0005623,GO:0005634,GO:0005681,GO:0005737,GO:0006950,GO:0006979,GO:0008150,GO:0009894,GO:0009987,GO:0010468,GO:0010608,GO:0010610,GO:0019219,GO:0019222,GO:0031323,GO:0031329,GO:0032991,GO:0033554,GO:0034599,GO:0042221,GO:0043226,GO:0043227,GO:0043229,GO:0043231,GO:0043487,GO:0043488,GO:0044422,GO:0044424,GO:0044428,GO:0044446,GO:…	-	-	-	-	-	-	-	-	-	-	R3H,RRM_1
MDR	13PG8295	BMU_05651	5201_g	5201_g	202954.BBNK01000050_gene879	5.47e-106	327.0	2AQWX@1|root,31G5F@2|Bacteria,1N36S@1224|Proteobacteria,1S9CB@1236|Gammaproteobacteria,3NMFS@468|Moraxellaceae	1236|Gammaproteobacteria	S	Relaxase/Mobilisation nuclease domain	-	-	-	-	-	-	-	-	-	-	-	-	Relaxase
MDR	106PG4411	BMU_04865	53_g	53_g	5478.XP_446664.1	3.05e-104	301.0	KOG4168@1|root,KOG4168@2759|Eukaryota,3A8AJ@33154|Opisthokonta,3P79K@4751|Fungi,3QYPP@4890|Ascomycota,3RVN8@4891|Saccharomycetes,3S1IQ@4893|Saccharomycetaceae	4751|Fungi	K	to Saccharomyces cerevisiae RPC17 (YJL011C)	-	GO:0000428,GO:0005575,GO:0005622,GO:0005623,GO:0005634,GO:0005654,GO:0005666,GO:0005737,GO:0005829,GO:0006139,GO:0006351,GO:0006352,GO:0006383,GO:0006384,GO:0006399,GO:0006725,GO:0006807,GO:0008150,GO:0008152,GO:0009058,GO:0009059,GO:0009304,GO:0009987,GO:0010467,GO:0016070,GO:0018130,GO:0019438,GO:0030880,GO:0031974,GO:0031981,GO:0032774,GO:0032991,GO:0034641,GO:0034645,GO:0034654,GO:0034660,GO:…	-	-	-	-	-	-	-	-	-	-	RNA_pol_Rpb4
MDR	3PG1014	BMU_05223	5208_g	5208_g	199310.c5426	3.33e-84	265.0	COG1479@1|root,COG1479@2|Bacteria,1NRBC@1224|Proteobacteria,1RY6F@1236|Gammaproteobacteria	1236|Gammaproteobacteria	S	Protein of unknown function (DUF1524)	-	-	-	-	-	-	-	-	-	-	-	-	DUF1524,DUF262
MDR	2PG2653	BMU_10722	5169_g
MDR	2PG2299	BMU_10578	5108_g
MDR	3PG1168	BMU_05443	5096_g	5096_g	4932.Q0250	3.4e-37	131.0	COG1622@1|root,KOG4767@2759|Eukaryota,38FF8@33154|Opisthokonta,3NUKK@4751|Fungi,3QKBA@4890|Ascomycota,3RRR1@4891|Saccharomycetes,3S2BR@4893|Saccharomycetaceae	4751|Fungi	C	cytochrome-c oxidase activity	cox2	GO:0003674,GO:0003824,GO:0004129,GO:0005215,GO:0005575,GO:0005622,GO:0005623,GO:0005737,GO:0005739,GO:0005740,GO:0005743,GO:0005746,GO:0005751,GO:0006091,GO:0006119,GO:0006123,GO:0006139,GO:0006163,GO:0006725,GO:0006753,GO:0006793,GO:0006796,GO:0006807,GO:0006810,GO:0006811,GO:0006812,GO:0008150,GO:0008152,GO:0008324,GO:0009055,GO:0009060,GO:0009117,GO:0009123,GO:0009126,GO:0009141,GO:0009144,GO:…	-	ko:K02261	ko00190,ko01100,ko04260,ko04714,ko04932,ko05010,ko05012,ko05016,map00190,map01100,map04260,map04714,map04932,map05010,map05012,map05016	M00154	-	-	ko00000,ko00001,ko00002,ko03029	3.D.4.11,3.D.4.7,3.D.4.8	-	-	COX2,COX2_TM
MDR	3PG1079	BMU_05374	5106_g	5106_g	911008.GLAD_03235	6.36e-20	84.0	COG0241@1|root,COG0241@2|Bacteria,1RDGR@1224|Proteobacteria,1S3UD@1236|Gammaproteobacteria	1236|Gammaproteobacteria	E	D,D-heptose 1,7-bisphosphate phosphatase	gmhB	GO:0000271,GO:0000287,GO:0003674,GO:0003824,GO:0005488,GO:0005575,GO:0005622,GO:0005623,GO:0005737,GO:0005829,GO:0005975,GO:0005976,GO:0006629,GO:0006793,GO:0006796,GO:0008150,GO:0008152,GO:0008270,GO:0008610,GO:0008653,GO:0009058,GO:0009059,GO:0009103,GO:0009244,GO:0009311,GO:0009312,GO:0009987,GO:0016051,GO:0016311,GO:0016787,GO:0016788,GO:0016791,GO:0033692,GO:0034200,GO:0034637,GO:0034645,GO:…	3.1.3.82,3.1.3.83	ko:K03273	ko00540,ko01100,map00540,map01100	M00064	R05647,R09771	RC00017	ko00000,ko00001,ko00002,ko01000,ko01005	-	-	iB21_1397.B21_00198,iEC55989_1330.EC55989_0198,iECBD_1354.ECBD_3418,iECB_1328.ECB_00199,iECD_1391.ECD_00199,iECIAI1_1343.ECIAI1_0202,iECO103_1326.ECO103_0200,iECSE_1348.ECSE_0202,iETEC_1333.ETEC_0196,iEcHS_1320.EcHS_A0204,iEcolC_1368.EcolC_3459	HAD_2,Hydrolase_like
MDR	9PG2526	BMU_06072	5084_g	5084_g	371042.NG99_21040	5.15e-19	80.9	2FJUC@1|root,34BGX@2|Bacteria,1P0CC@1224|Proteobacteria,1SSFD@1236|Gammaproteobacteria,3X7VX@551|Erwinia	1236|Gammaproteobacteria	-	-	-	-	-	-	-	-	-	-	-	-	-	-	-
MDR	2PG1610	BMU_05222	5138_g	5138_g	1166016.W5S_1480	1.73e-55	181.0	COG4584@1|root,COG4584@2|Bacteria,1MWIV@1224|Proteobacteria,1RQ9W@1236|Gammaproteobacteria	1236|Gammaproteobacteria	L	to Escherichia coli transposase for insertion sequence element IS21 IstA SW ISTA_ECOLI (P15025) (390 aa) fasta scores E() 3e-27, 33.1 id in 329 aa. Identical to the previously sequenced Yersinia pestis,Yersinia pseudotuberculosis and Escherichia coli pesticin plasmid insertion sequence transposase Y1055 TR P74993 (EMBL U59875) (340 aa) fasta scores E() 0, 100.0 id in 340 aa	-	-	-	-	-	-	-	-	-	-	-	-	HTH_38,HTH_7,rve
MDR	8PG2314	BMU_04865	5061_g	5061_g	911008.GLAD_03236	8.41e-87	261.0	COG0656@1|root,COG0656@2|Bacteria,1MWFS@1224|Proteobacteria,1RMX6@1236|Gammaproteobacteria	1236|Gammaproteobacteria	S	reductase	dkgB	GO:0003674,GO:0003824,GO:0004033,GO:0006081,GO:0008150,GO:0008152,GO:0009056,GO:0009438,GO:0009987,GO:0016491,GO:0016614,GO:0016616,GO:0042180,GO:0042182,GO:0044237,GO:0044248,GO:0044281,GO:0044282,GO:0046185,GO:0047681,GO:0051596,GO:0055114,GO:0071704,GO:1901575,GO:1990002	1.1.1.346	ko:K06221,ko:K06222	-	-	R08878	RC00089	ko00000,ko01000	-	-	iEcolC_1368.EcolC_3458	Aldo_ket_red
MDR	2PG0640	BMU_05700	5024_g
MDR	2PG2003	BMU_06078	5316_g	5316_g	1176165.CAJD01000006_gene70	2.13e-305	860.0	COG4644@1|root,COG4644@2|Bacteria,2GNXU@201174|Actinobacteria	201174|Actinobacteria	L	Transposase	tnpA	-	-	-	-	-	-	-	-	-	-	-	DDE_Tnp_Tn3,DUF4158
MDR	3PG0055	BMU_05221	4697_g	4697_g	5478.XP_446030.1	3.04e-64	214.0	28JKR@1|root,2QRZZ@2759|Eukaryota,38F5F@33154|Opisthokonta,3NYHJ@4751|Fungi,3QMNE@4890|Ascomycota,3RRV5@4891|Saccharomycetes,3S015@4893|Saccharomycetaceae	4751|Fungi	G	Splits internally a 1,3-beta-glucan molecule and transfers the newly generated reducing end (the donor) to the non- reducing end of another 1,3-beta-glucan molecule (the acceptor) forming a 1,3-beta linkage, resulting in the elongation of 1,3- beta-glucan chains in the cell wall	GAS5	GO:0000003,GO:0000271,GO:0003006,GO:0003674,GO:0003824,GO:0005575,GO:0005576,GO:0005618,GO:0005622,GO:0005623,GO:0005628,GO:0005737,GO:0005783,GO:0005886,GO:0005975,GO:0005976,GO:0006073,GO:0006074,GO:0006075,GO:0007049,GO:0008150,GO:0008152,GO:0009058,GO:0009059,GO:0009250,GO:0009272,GO:0009277,GO:0009653,GO:0009897,GO:0009986,GO:0009987,GO:0010383,GO:0010927,GO:0012505,GO:0016020,GO:0016021,GO:…	-	-	-	-	-	-	-	-	-	-	Glyco_hydro_72
MDR	2PG2688	BMU_10722	5172_g
MDR	9PG2856	BMU_05184	5107_g	5107_g	45351.EDO32593	7.12e-24	96.3	2DZHC@1|root,2S719@2759|Eukaryota,3ACXA@33154|Opisthokonta	33154|Opisthokonta	-	-	-	-	-	-	-	-	-	-	-	-	-	-	-
MDR	2PG0585	BMU_05688	3741_g	3741_g	5478.XP_445185.1	2.2e-126	375.0	28TUU@1|root,2R0JC@2759|Eukaryota,39UKN@33154|Opisthokonta,3P0QJ@4751|Fungi,3RHBF@4890|Ascomycota,3RT01@4891|Saccharomycetes,3S0U6@4893|Saccharomycetaceae	4751|Fungi	S	Saccharomyces cerevisiae YLR173W	-	GO:0000322,GO:0000323,GO:0000324,GO:0000329,GO:0005575,GO:0005622,GO:0005623,GO:0005737,GO:0005773,GO:0005774,GO:0016020,GO:0031090,GO:0043226,GO:0043227,GO:0043229,GO:0043231,GO:0044422,GO:0044424,GO:0044437,GO:0044444,GO:0044446,GO:0044464,GO:0098588,GO:0098805,GO:0098852	-	-	-	-	-	-	-	-	-	-	-
MDR	13PG2983	BMU_05184	3322_g	3322_g	5478.XP_447814.1	7.89e-61	213.0	KOG3544@1|root,KOG3544@2759|Eukaryota	2759|Eukaryota	D	structural constituent of cuticle	-	-	-	-	-	-	-	-	-	-	-	-	Hyphal_reg_CWP
MDR	3PG1594	BMU_05222	5065_g	5065_g	911008.GLAD_02289	5.85e-40	138.0	COG0796@1|root,COG0796@2|Bacteria,1NAI2@1224|Proteobacteria,1RPU9@1236|Gammaproteobacteria	1236|Gammaproteobacteria	M	Provides the (R)-glutamate required for cell wall biosynthesis	murI	GO:0000270,GO:0003674,GO:0003824,GO:0006022,GO:0006023,GO:0006024,GO:0006807,GO:0008150,GO:0008152,GO:0008881,GO:0009058,GO:0009059,GO:0009252,GO:0009273,GO:0009987,GO:0016853,GO:0016854,GO:0016855,GO:0030203,GO:0034645,GO:0036361,GO:0042546,GO:0043170,GO:0044036,GO:0044038,GO:0044085,GO:0044237,GO:0044249,GO:0044260,GO:0047661,GO:0070589,GO:0071554,GO:0071704,GO:0071840,GO:1901135,GO:1901137,GO:…	5.1.1.3	ko:K01776	ko00471,ko01100,map00471,map01100	-	R00260	RC00302	ko00000,ko00001,ko01000,ko01011	-	-	iAPECO1_1312.APECO1_2496,iEC042_1314.EC042_4342,iECOK1_1307.ECOK1_4443,iECS88_1305.ECS88_4426,iPC815.YPO3909,iUMN146_1321.UM146_20110,iUTI89_1310.UTI89_C4562	Asp_Glu_race
MDR	2PG3259	BMU_07416	5500_g	5500_g	911008.GLAD_00817	3.97e-182	511.0	COG3765@1|root,COG3765@2|Bacteria,1MVM1@1224|Proteobacteria,1RNAU@1236|Gammaproteobacteria	1236|Gammaproteobacteria	M	chain length	wzzB	GO:0005575,GO:0005623,GO:0005886,GO:0016020,GO:0044464,GO:0071944	-	ko:K05789	-	-	-	-	ko00000,ko01005	-	-	-	Wzz
MDR	11PG3183	BMU_05654	5083_g	5083_g	911008.GLAD_02406	2.84e-82	245.0	COG1763@1|root,COG1763@2|Bacteria,1RD3Q@1224|Proteobacteria,1S72P@1236|Gammaproteobacteria	1236|Gammaproteobacteria	H	molybdopterin-guanine dinucleotide biosynthesis protein	mobB	GO:0000166,GO:0001882,GO:0001883,GO:0003674,GO:0005488,GO:0005525,GO:0017076,GO:0019001,GO:0032549,GO:0032550,GO:0032553,GO:0032555,GO:0032561,GO:0035639,GO:0036094,GO:0043167,GO:0043168,GO:0097159,GO:0097367,GO:1901265,GO:1901363	2.7.7.77	ko:K03753,ko:K13818	ko00790,ko01100,map00790,map01100	-	R11581	-	ko00000,ko00001,ko01000	-	-	iB21_1397.B21_03691,iBWG_1329.BWG_3527,iECBD_1354.ECBD_4174,iECDH1ME8569_1439.ECDH1ME8569_3728,iEcDH1_1363.EcDH1_4130,iJO1366.b3856,iSbBS512_1146.SbBS512_E4328,iY75_1357.Y75_RS17805	MobB
MDR	6PG2565	BMU_04896	5046_g	5046_g	5478.XP_002999576.1	4.86e-157	504.0	2DNP2@1|root,2S67I@2759|Eukaryota,38U77@33154|Opisthokonta,3PVU5@4751|Fungi,3REX5@4890|Ascomycota,3RX24@4891|Saccharomycetes,3S2EU@4893|Saccharomycetaceae	4751|Fungi	-	-	-	-	-	-	-	-	-	-	-	-	-	-	GLEYA
MDR	2PG2017	BMU_10088	5317_g
MDR	30PG8683	BMU_04865	3328_g	3328_g	5478.XP_445403.1	4.67e-281	767.0	COG5411@1|root,KOG0565@2759|Eukaryota,38CXF@33154|Opisthokonta,3NXE5@4751|Fungi,3QNWZ@4890|Ascomycota,3RU5Q@4891|Saccharomycetes,3S10G@4893|Saccharomycetaceae	4751|Fungi	U	to Saccharomyces cerevisiae INP54 (YOL065C)	-	GO:0000322,GO:0000323,GO:0000324,GO:0000329,GO:0003674,GO:0003824,GO:0004439,GO:0005575,GO:0005622,GO:0005623,GO:0005737,GO:0005773,GO:0005774,GO:0005783,GO:0006629,GO:0006644,GO:0006650,GO:0006793,GO:0006796,GO:0008150,GO:0008152,GO:0009987,GO:0012505,GO:0016020,GO:0016311,GO:0016787,GO:0016788,GO:0016791,GO:0019637,GO:0030258,GO:0031090,GO:0034593,GO:0034595,GO:0042578,GO:0043226,GO:0043227,GO:…	3.1.3.56,6.5.1.4	ko:K01106,ko:K01974	ko00562,ko01100,ko04070,map00562,map01100,map04070	M00131	R03394,R03430	RC00078	ko00000,ko00001,ko00002,ko01000	-	-	-	Exo_endo_phos
MDR	6PG2372	BMU_10644	1695_g
CAS	2PG2646	BMU_10722	5098_g
CAS	53PG8413	BMU_04958	1961_g	1961_g	5478.XP_447614.1	0.0	2552.0	28XK6@1|root,2R4DC@2759|Eukaryota,38ETP@33154|Opisthokonta,3P09H@4751|Fungi,3QSKA@4890|Ascomycota,3RRVM@4891|Saccharomycetes,3S0NC@4893|Saccharomycetaceae	4751|Fungi	S	to Saccharomyces cerevisiae MMS1 (YPR164W)	-	GO:0000151,GO:0000725,GO:0005575,GO:0005622,GO:0005623,GO:0006139,GO:0006259,GO:0006260,GO:0006261,GO:0006281,GO:0006310,GO:0006401,GO:0006725,GO:0006807,GO:0006950,GO:0006974,GO:0008150,GO:0008152,GO:0009056,GO:0009057,GO:0009058,GO:0009059,GO:0009987,GO:0010525,GO:0010526,GO:0010528,GO:0010529,GO:0016070,GO:0016072,GO:0016075,GO:0019439,GO:0031297,GO:0031461,GO:0032991,GO:0033554,GO:0034641,GO:…	-	-	-	-	-	-	-	-	-	-	-
CAS	5PG0712	BMU_04958	4291_g	4291_g	5478.XP_445367.1	2.78e-19	81.3	COG5262@1|root,KOG1756@2759|Eukaryota,3A1K0@33154|Opisthokonta,3P2TD@4751|Fungi,3QU61@4890|Ascomycota,3RU4C@4891|Saccharomycetes,3S14G@4893|Saccharomycetaceae	4751|Fungi	B	Belongs to the histone H2A family	HTA1	GO:0000070,GO:0000122,GO:0000228,GO:0000278,GO:0000280,GO:0000775,GO:0000781,GO:0000784,GO:0000785,GO:0000786,GO:0000788,GO:0000790,GO:0000792,GO:0000819,GO:0003674,GO:0003676,GO:0003677,GO:0005488,GO:0005575,GO:0005622,GO:0005623,GO:0005634,GO:0005657,GO:0005694,GO:0005720,GO:0005721,GO:0005724,GO:0006139,GO:0006259,GO:0006281,GO:0006282,GO:0006323,GO:0006325,GO:0006333,GO:0006342,GO:0006355,GO:…	-	ko:K11251	ko04217,ko05034,ko05322,map04217,map05034,map05322	-	-	-	ko00000,ko00001,ko03036,ko04147	-	-	-	Histone,Histone_H2A_C
CAS	105PG4179	BMU_04865	923_g	923_g	5478.XP_449466.1	2.97e-161	462.0	COG5033@1|root,KOG3149@2759|Eukaryota,39R5Z@33154|Opisthokonta,3NYN4@4751|Fungi,3QSF1@4890|Ascomycota,3RSZ7@4891|Saccharomycetes,3RZ8Q@4893|Saccharomycetaceae	4751|Fungi	K	to Saccharomyces cerevisiae TAF14 (YPL129W)	tfg3	GO:0000123,GO:0000228,GO:0000428,GO:0000785,GO:0000790,GO:0000988,GO:0000990,GO:0000991,GO:0001109,GO:0001111,GO:0001173,GO:0001174,GO:0003674,GO:0005488,GO:0005515,GO:0005575,GO:0005622,GO:0005623,GO:0005634,GO:0005654,GO:0005667,GO:0005669,GO:0005674,GO:0005694,GO:0006139,GO:0006325,GO:0006338,GO:0006351,GO:0006352,GO:0006354,GO:0006355,GO:0006357,GO:0006366,GO:0006367,GO:0006368,GO:0006464,GO:…	-	ko:K03140,ko:K15306	ko03022,ko05166,ko05203,map03022,map05166,map05203	-	-	-	ko00000,ko00001,ko03021,ko03036	-	-	-	BET,YEATS
CAS	1PG1815	BMU_10038	5017_g	5017_g	5478.XP_444934.1	2.76e-32	125.0	KOG2056@1|root,KOG2056@2759|Eukaryota,39RFQ@33154|Opisthokonta,3NU6R@4751|Fungi,3QRCJ@4890|Ascomycota,3RTC0@4891|Saccharomycetes,3RYGS@4893|Saccharomycetaceae	4751|Fungi	F	to Saccharomyces cerevisiae ENT1 (YDL161W) and ENT2 (YLR206W)	-	GO:0000147,GO:0003674,GO:0005488,GO:0005515,GO:0005543,GO:0005546,GO:0005575,GO:0005622,GO:0005623,GO:0005737,GO:0005856,GO:0005937,GO:0005938,GO:0006810,GO:0006897,GO:0006996,GO:0007010,GO:0007015,GO:0008150,GO:0008289,GO:0009987,GO:0015629,GO:0016043,GO:0016192,GO:0022607,GO:0030029,GO:0030036,GO:0030276,GO:0030427,GO:0030479,GO:0030863,GO:0030864,GO:0030865,GO:0030866,GO:0032182,GO:0035091,GO:…	-	ko:K12471	ko04144,map04144	-	-	-	ko00000,ko00001,ko04131	-	-	-	DUF1720,ENTH,UIM
CAS	27PG8274	BMU_9979	5152_g
CAS	90PG3133	BMU_04865	1729_g	1729_g	5478.XP_002999510.1	0.0	1340.0	2CX2K@1|root,2RW40@2759|Eukaryota,3AD8A@33154|Opisthokonta,3PFVR@4751|Fungi	4751|Fungi	-	-	-	-	-	-	-	-	-	-	-	-	-	-	-
CAS	72PG8255	BMU_04896	362_g	362_g	5478.XP_448683.1	0.0	1182.0	COG1304@1|root,COG5274@1|root,KOG0537@2759|Eukaryota,KOG0538@2759|Eukaryota,38BCT@33154|Opisthokonta,3NTYS@4751|Fungi,3QMI4@4890|Ascomycota,3RSAQ@4891|Saccharomycetes,3RZ2K@4893|Saccharomycetaceae	4751|Fungi	C	to Saccharomyces cerevisiae CYB2 (YML054C)	CYB2	GO:0003674,GO:0003824,GO:0004457,GO:0004460,GO:0005575,GO:0005622,GO:0005623,GO:0005634,GO:0005737,GO:0005739,GO:0005740,GO:0005758,GO:0006082,GO:0006089,GO:0008150,GO:0008152,GO:0009987,GO:0016491,GO:0016614,GO:0016898,GO:0019752,GO:0031967,GO:0031970,GO:0031974,GO:0031975,GO:0032787,GO:0043226,GO:0043227,GO:0043229,GO:0043231,GO:0043233,GO:0043436,GO:0044237,GO:0044281,GO:0044422,GO:0044424,GO:…	1.1.2.3	ko:K00101	ko00620,ko01100,map00620,map01100	-	R00196	RC00044	ko00000,ko00001,ko01000	-	-	-	Cyt-b5,FMN_dh
CAS	26PG3135	BMU_05654	5055_g	5055_g	5478.XP_449350.1	1.49e-44	166.0	2E17R@1|root,2S8JT@2759|Eukaryota,3AA98@33154|Opisthokonta,3PFAA@4751|Fungi,3R3WQ@4890|Ascomycota,3RWCG@4891|Saccharomycetes,3S2EC@4893|Saccharomycetaceae	4751|Fungi	S	Some similarities with uniprot P08640 Saccharomyces cerevisiae YIR019c STA1	-	-	-	-	-	-	-	-	-	-	-	-	GLEYA
CAS	94PG5533	BMU_04865	1963_g	1963_g	5478.XP_447520.1	7.12e-134	392.0	2CMHS@1|root,2QQD8@2759|Eukaryota,38EH2@33154|Opisthokonta,3NVXI@4751|Fungi,3QPBT@4890|Ascomycota,3RRKJ@4891|Saccharomycetes,3RZJS@4893|Saccharomycetaceae	4751|Fungi	S	to Saccharomyces cerevisiae	PIR3	GO:0003674,GO:0003824,GO:0005198,GO:0005199,GO:0005575,GO:0005576,GO:0005618,GO:0005621,GO:0005622,GO:0005623,GO:0005634,GO:0005737,GO:0005829,GO:0006810,GO:0006886,GO:0008104,GO:0008150,GO:0009277,GO:0009987,GO:0015031,GO:0015833,GO:0016043,GO:0016462,GO:0016787,GO:0016817,GO:0016818,GO:0016887,GO:0017111,GO:0030312,GO:0031505,GO:0031974,GO:0031981,GO:0033036,GO:0034399,GO:0034613,GO:0042886,GO:…	-	-	-	-	-	-	-	-	-	-	PIR
CAS	108PG5372	BMU_04865	2405_g	2405_g	5478.XP_445873.1	2.69e-310	847.0	2DZKZ@1|root,2S748@2759|Eukaryota,3A8RN@33154|Opisthokonta,3P7H1@4751|Fungi,3QYWY@4890|Ascomycota,3RVH7@4891|Saccharomycetes,3S219@4893|Saccharomycetaceae	4751|Fungi	S	Saccharomyces cerevisiae YML037C	-	-	-	-	-	-	-	-	-	-	-	-	-
CAS	1PG1968	BMU_10087	5268_g	5268_g	399742.Ent638_3294	6.35e-84	260.0	COG0477@1|root,COG2814@2|Bacteria,1MVKJ@1224|Proteobacteria,1RMHJ@1236|Gammaproteobacteria,3X1PX@547|Enterobacter	1236|Gammaproteobacteria	EGP	Belongs to the major facilitator superfamily. Sugar transporter (TC 2.A.1.1) family	araE	GO:0003674,GO:0005215,GO:0005351,GO:0005402,GO:0005575,GO:0005623,GO:0005886,GO:0005887,GO:0006810,GO:0006811,GO:0006812,GO:0008150,GO:0008324,GO:0008643,GO:0008645,GO:0015075,GO:0015077,GO:0015078,GO:0015144,GO:0015145,GO:0015146,GO:0015147,GO:0015149,GO:0015150,GO:0015291,GO:0015293,GO:0015294,GO:0015295,GO:0015318,GO:0015672,GO:0015749,GO:0015750,GO:0015751,GO:0015756,GO:0016020,GO:0016021,GO:…	-	ko:K02100,ko:K05548,ko:K08137	-	-	-	-	ko00000,ko02000	2.A.1.1.1,2.A.1.1.2,2.A.1.15	-	iAF1260.b2841,iBWG_1329.BWG_2577,iEC55989_1330.EC55989_3118,iECDH10B_1368.ECDH10B_3013,iECDH1ME8569_1439.ECDH1ME8569_2748,iECDH1ME8569_1439.EcDH1_0849,iECIAI1_1343.ECIAI1_2951,iECIAI39_1322.ECIAI39_3261,iECO111_1330.ECO111_3570,iECO26_1355.ECO26_3914,iECSE_1348.ECSE_3098,iECUMN_1333.ECUMN_3169,iECW_1372.ECW_m3086,iECs_1301.ECs3698,iEKO11_1354.EKO11_0899,iETEC_1333.ETEC_3028,iEcDH1_1363.EcDH1_0849…	Sugar_tr
CAS	1PG0705	BMU_05730	4904_g	4904_g	5478.XP_444966.1	0.0	918.0	COG0666@1|root,2QUTG@2759|Eukaryota,39VE5@33154|Opisthokonta,3NZ1Z@4751|Fungi,3QN70@4890|Ascomycota,3RSK3@4891|Saccharomycetes,3RYJ4@4893|Saccharomycetaceae	4751|Fungi	K	to Saccharomyces cerevisiae SWI4 (YER111C)	SWI4	GO:0000082,GO:0000083,GO:0000228,GO:0000278,GO:0000785,GO:0000790,GO:0000981,GO:0000982,GO:0001077,GO:0001228,GO:0003674,GO:0003676,GO:0003677,GO:0003700,GO:0005488,GO:0005575,GO:0005622,GO:0005623,GO:0005634,GO:0005667,GO:0005694,GO:0005737,GO:0006139,GO:0006351,GO:0006355,GO:0006357,GO:0006366,GO:0006725,GO:0006807,GO:0006950,GO:0007049,GO:0008150,GO:0008152,GO:0009058,GO:0009059,GO:0009266,GO:…	-	ko:K06649	ko04011,ko04111,ko04113,map04011,map04111,map04113	-	-	-	ko00000,ko00001,ko03000	-	-	-	Ank,Ank_2,Ank_4,KilA-N
CAS	108PG7774	BMU_04865	3026_g	3026_g	5478.XP_448519.1	0.0	1134.0	COG0477@1|root,KOG3574@2759|Eukaryota,38C8A@33154|Opisthokonta,3NW00@4751|Fungi,3QMIU@4890|Ascomycota,3RSJF@4891|Saccharomycetes,3RYG9@4893|Saccharomycetaceae	4751|Fungi	P	Saccharomyces cerevisiae YBR220c	-	GO:0000295,GO:0003674,GO:0005215,GO:0005346,GO:0005575,GO:0005623,GO:0005886,GO:0005887,GO:0006810,GO:0006811,GO:0006812,GO:0006820,GO:0006862,GO:0008150,GO:0008324,GO:0008509,GO:0008514,GO:0008521,GO:0015075,GO:0015077,GO:0015078,GO:0015215,GO:0015216,GO:0015291,GO:0015293,GO:0015294,GO:0015295,GO:0015318,GO:0015605,GO:0015672,GO:0015711,GO:0015748,GO:0015865,GO:0015868,GO:0015876,GO:0015916,GO:…	-	-	-	-	-	-	-	-	-	-	Acatn
CAS	2PG2706	BMU_10722	5078_g
CAS	1PG1816	BMU_10038	5130_g
CAS	30PG8683	BMU_04865	3328_g	3328_g	5478.XP_445403.1	4.67e-281	767.0	COG5411@1|root,KOG0565@2759|Eukaryota,38CXF@33154|Opisthokonta,3NXE5@4751|Fungi,3QNWZ@4890|Ascomycota,3RU5Q@4891|Saccharomycetes,3S10G@4893|Saccharomycetaceae	4751|Fungi	U	to Saccharomyces cerevisiae INP54 (YOL065C)	-	GO:0000322,GO:0000323,GO:0000324,GO:0000329,GO:0003674,GO:0003824,GO:0004439,GO:0005575,GO:0005622,GO:0005623,GO:0005737,GO:0005773,GO:0005774,GO:0005783,GO:0006629,GO:0006644,GO:0006650,GO:0006793,GO:0006796,GO:0008150,GO:0008152,GO:0009987,GO:0012505,GO:0016020,GO:0016311,GO:0016787,GO:0016788,GO:0016791,GO:0019637,GO:0030258,GO:0031090,GO:0034593,GO:0034595,GO:0042578,GO:0043226,GO:0043227,GO:…	3.1.3.56,6.5.1.4	ko:K01106,ko:K01974	ko00562,ko01100,ko04070,map00562,map01100,map04070	M00131	R03394,R03430	RC00078	ko00000,ko00001,ko00002,ko01000	-	-	-	Exo_endo_phos
CAS	26PG3199	BMU_11618	2703_g
CAS	1PG1061	BMU_06069	5146_g	5146_g	911008.GLAD_04158	3.5e-241	684.0	COG2909@1|root,COG4783@1|root,COG2909@2|Bacteria,COG4783@2|Bacteria,1QYWH@1224|Proteobacteria,1T4E1@1236|Gammaproteobacteria	1236|Gammaproteobacteria	K	Sulfotransferase domain	-	-	-	-	-	-	-	-	-	-	-	-	Sulfotransfer_3
CAS	1PG1966	BMU_10087	5065_g	5065_g	1484157.PSNIH2_20995	1.66e-87	265.0	COG0338@1|root,COG0338@2|Bacteria,1QIIM@1224|Proteobacteria,1TGDE@1236|Gammaproteobacteria,3W1ZU@53335|Pantoea	1236|Gammaproteobacteria	L	D12 class N6 adenine-specific DNA methyltransferase	-	-	2.1.1.72	ko:K06223	ko03430,map03430	-	-	-	ko00000,ko00001,ko01000,ko02048,ko03032,ko03400	-	-	-	MethyltransfD12
CAS	108PG7831	BMU_04865	1790_g	1790_g	5478.XP_444967.1	0.0	876.0	KOG2762@1|root,KOG2762@2759|Eukaryota,38BSJ@33154|Opisthokonta,3NW6D@4751|Fungi,3QPF9@4890|Ascomycota,3RS7M@4891|Saccharomycetes,3RZC7@4893|Saccharomycetaceae	4751|Fungi	G	Adds the first Dol-P-Man derived mannose in an alpha-1,3 linkage to Man(5)GlcNAc(2)-PP-Dol	ALG3	GO:0000030,GO:0000033,GO:0003674,GO:0003824,GO:0004584,GO:0005575,GO:0005622,GO:0005623,GO:0005737,GO:0005783,GO:0005789,GO:0006464,GO:0006486,GO:0006487,GO:0006488,GO:0006490,GO:0006629,GO:0006807,GO:0008150,GO:0008152,GO:0009058,GO:0009059,GO:0009100,GO:0009101,GO:0009987,GO:0012505,GO:0016020,GO:0016021,GO:0016740,GO:0016757,GO:0016758,GO:0019538,GO:0030176,GO:0031224,GO:0031227,GO:0031984,GO:…	2.4.1.258	ko:K03845	ko00510,ko00513,ko01100,map00510,map00513,map01100	M00055	R06258	-	ko00000,ko00001,ko00002,ko01000,ko01003	-	GT58	-	ALG3
CAS	1PG2652	BMU_10722	5167_g
CAS	108PG6222	BMU_04865	951_g	951_g	5478.XP_445661.1	1.75e-313	853.0	COG5087@1|root,KOG4534@2759|Eukaryota,39D19@33154|Opisthokonta,3NVSN@4751|Fungi,3QJE6@4890|Ascomycota,3RSB6@4891|Saccharomycetes,3RYKX@4893|Saccharomycetaceae	4751|Fungi	S	to Saccharomyces cerevisiae RTT109 (YLL002W)	RTT109	GO:0000724,GO:0000725,GO:0003674,GO:0003824,GO:0004402,GO:0005575,GO:0005622,GO:0005623,GO:0005634,GO:0006139,GO:0006259,GO:0006281,GO:0006282,GO:0006302,GO:0006310,GO:0006325,GO:0006342,GO:0006355,GO:0006357,GO:0006464,GO:0006473,GO:0006475,GO:0006725,GO:0006807,GO:0006950,GO:0006974,GO:0006996,GO:0008080,GO:0008150,GO:0008152,GO:0009405,GO:0009889,GO:0009890,GO:0009892,GO:0009987,GO:0010468,GO:…	-	ko:K11309	-	-	-	-	ko00000,ko03036	-	-	-	HAT_KAT11
CAS	1PG1810	BMU_10038	5123_g	5123_g	1029823.AFIE01000091_gene2518	5.61e-159	461.0	COG1783@1|root,COG4373@1|root,COG1783@2|Bacteria,COG4373@2|Bacteria,1R6J1@1224|Proteobacteria,1RS5V@1236|Gammaproteobacteria,3NKDE@468|Moraxellaceae	1236|Gammaproteobacteria	S	phage Terminase large subunit	-	-	-	ko:K06909	-	-	-	-	ko00000	-	-	-	-
CAS	1PG2629	BMU_10720	5149_g
CAS	1PG1060	BMU_06069	5138_g	5138_g	1045856.EcWSU1_00221	5.88e-172	500.0	COG0422@1|root,COG0422@2|Bacteria,1MUVV@1224|Proteobacteria,1RP1F@1236|Gammaproteobacteria,3X22Z@547|Enterobacter	1236|Gammaproteobacteria	H	Catalyzes the synthesis of the hydroxymethylpyrimidine phosphate (HMP-P) moiety of thiamine from aminoimidazole ribotide (AIR) in a radical S-adenosyl-L-methionine (SAM)-dependent reaction	thiC	GO:0003674,GO:0003824,GO:0005575,GO:0005622,GO:0005623,GO:0005737,GO:0005829,GO:0006725,GO:0006766,GO:0006767,GO:0006772,GO:0006790,GO:0006807,GO:0008150,GO:0008152,GO:0009058,GO:0009110,GO:0009228,GO:0009987,GO:0017144,GO:0018130,GO:0019438,GO:0034641,GO:0042364,GO:0042723,GO:0042724,GO:0044237,GO:0044249,GO:0044271,GO:0044272,GO:0044281,GO:0044283,GO:0044424,GO:0044444,GO:0044464,GO:0046483,GO:…	4.1.99.17	ko:K03147	ko00730,ko01100,map00730,map01100	M00127	R03472	RC03251,RC03252	ko00000,ko00001,ko00002,ko01000	-	-	iECABU_c1320.ECABU_c45100	ThiC-associated,ThiC_Rad_SAM
CAS	2PG2697	BMU_10722	5153_g
CAS	1PG1971	BMU_10087	5267_g	5267_g	911008.GLAD_03572	5.95e-71	217.0	COG0321@1|root,COG0321@2|Bacteria,1MU6A@1224|Proteobacteria,1RMXQ@1236|Gammaproteobacteria	1236|Gammaproteobacteria	H	Catalyzes the transfer of endogenously produced octanoic acid from octanoyl-acyl-carrier-protein onto the lipoyl domains of lipoate-dependent enzymes. Lipoyl-ACP can also act as a substrate although octanoyl-ACP is likely to be the physiological substrate	lipB	GO:0003674,GO:0003824,GO:0006082,GO:0006464,GO:0006629,GO:0006631,GO:0006633,GO:0006732,GO:0006790,GO:0006807,GO:0008150,GO:0008152,GO:0008610,GO:0009058,GO:0009106,GO:0009107,GO:0009108,GO:0009249,GO:0009892,GO:0009987,GO:0010467,GO:0010468,GO:0010605,GO:0010629,GO:0016053,GO:0016415,GO:0016740,GO:0016746,GO:0016747,GO:0016772,GO:0016779,GO:0016874,GO:0016879,GO:0016979,GO:0018065,GO:0018130,GO:…	2.3.1.181	ko:K03801	ko00785,ko01100,map00785,map01100	-	R07766,R07769	RC00039,RC00992,RC02867	ko00000,ko00001,ko01000	-	-	iECSF_1327.ECSF_0569,iSFV_1184.SFV_0696,iSFxv_1172.SFxv_0718	BPL_LplA_LipB
CAS	108PG5233	BMU_04865	2573_g	2573_g	5478.XP_447471.1	0.0	1000.0	COG0724@1|root,KOG0108@2759|Eukaryota,39TBU@33154|Opisthokonta,3NZ7N@4751|Fungi,3QK97@4890|Ascomycota,3RS70@4891|Saccharomycetes,3RYSJ@4893|Saccharomycetaceae	4751|Fungi	A	to Saccharomyces cerevisiae PIN4 (YBL051C)	-	GO:0003674,GO:0003676,GO:0003723,GO:0005488,GO:0005575,GO:0005622,GO:0005623,GO:0005634,GO:0005681,GO:0005737,GO:0006950,GO:0006979,GO:0008150,GO:0009894,GO:0009987,GO:0010468,GO:0010608,GO:0010610,GO:0019219,GO:0019222,GO:0031323,GO:0031329,GO:0032991,GO:0033554,GO:0034599,GO:0042221,GO:0043226,GO:0043227,GO:0043229,GO:0043231,GO:0043487,GO:0043488,GO:0044422,GO:0044424,GO:0044428,GO:0044446,GO:…	-	-	-	-	-	-	-	-	-	-	R3H,RRM_1
CAS	1PG0012	BMU_05032	4957_g	4957_g	5478.XP_445661.1	9.75e-122	357.0	COG5087@1|root,KOG4534@2759|Eukaryota,39D19@33154|Opisthokonta,3NVSN@4751|Fungi,3QJE6@4890|Ascomycota,3RSB6@4891|Saccharomycetes,3RYKX@4893|Saccharomycetaceae	4751|Fungi	S	to Saccharomyces cerevisiae RTT109 (YLL002W)	RTT109	GO:0000724,GO:0000725,GO:0003674,GO:0003824,GO:0004402,GO:0005575,GO:0005622,GO:0005623,GO:0005634,GO:0006139,GO:0006259,GO:0006281,GO:0006282,GO:0006302,GO:0006310,GO:0006325,GO:0006342,GO:0006355,GO:0006357,GO:0006464,GO:0006473,GO:0006475,GO:0006725,GO:0006807,GO:0006950,GO:0006974,GO:0006996,GO:0008080,GO:0008150,GO:0008152,GO:0009405,GO:0009889,GO:0009890,GO:0009892,GO:0009987,GO:0010468,GO:…	-	ko:K11309	-	-	-	-	ko00000,ko03036	-	-	-	HAT_KAT11
POS	13PG2983	BMU_05184	3322_g	3322_g	5478.XP_447814.1	7.89e-61	213.0	KOG3544@1|root,KOG3544@2759|Eukaryota	2759|Eukaryota	D	structural constituent of cuticle	-	-	-	-	-	-	-	-	-	-	-	-	Hyphal_reg_CWP
POS	8PG2586	BMU_10578	4824_g	4824_g	5478.XP_447690.2	0.0	956.0	2CM9P@1|root,2QPQC@2759|Eukaryota,39SM9@33154|Opisthokonta,3NWAJ@4751|Fungi,3QNDQ@4890|Ascomycota,3RRTG@4891|Saccharomycetes,3S2DM@4893|Saccharomycetaceae	4751|Fungi	S	Pfam:PA14_2	-	-	-	-	-	-	-	-	-	-	-	-	Flocculin,GLEYA
POS	43PG8252	BMU_05031	2534_g	2534_g	5478.XP_449191.1	0.0	864.0	KOG0296@1|root,KOG0296@2759|Eukaryota,38CNS@33154|Opisthokonta,3P189@4751|Fungi,3QRZF@4890|Ascomycota,3RTH8@4891|Saccharomycetes,3RZC2@4893|Saccharomycetaceae	4751|Fungi	S	to Saccharomyces cerevisiae SQT1 (YIR012W)	SQT1	GO:0000027,GO:0003674,GO:0005488,GO:0005515,GO:0005575,GO:0005622,GO:0005623,GO:0005737,GO:0005829,GO:0006996,GO:0008150,GO:0009987,GO:0016043,GO:0022607,GO:0022613,GO:0022618,GO:0030684,GO:0030687,GO:0032991,GO:0034622,GO:0042254,GO:0042255,GO:0042273,GO:0043933,GO:0044085,GO:0044424,GO:0044444,GO:0044464,GO:0051082,GO:0065003,GO:0070925,GO:0071826,GO:0071840,GO:1990904	-	ko:K14818	-	-	-	-	ko00000,ko03009	-	-	-	WD40
POS	98PG8292	BMU_04865	5077_g	5077_g	1399774.JDWH01000040_gene4044	3.76e-15	74.3	2EDFI@1|root,337BS@2|Bacteria,1NG08@1224|Proteobacteria,1SGJ9@1236|Gammaproteobacteria	1236|Gammaproteobacteria	-	-	-	-	-	-	-	-	-	-	-	-	-	-	-
POS	100PG4757	BMU_04865	571_g	571_g	5478.XP_448292.1	0.0	1750.0	COG0513@1|root,KOG0337@2759|Eukaryota,38DZ2@33154|Opisthokonta,3NVXB@4751|Fungi,3QRVW@4890|Ascomycota,3RSV8@4891|Saccharomycetes,3RZMV@4893|Saccharomycetaceae	4751|Fungi	A	ATP-binding RNA helicase involved in the biogenesis of 60S ribosomal subunits and is required for the normal formation of 25S and 5.8S rRNAs	DBP10	GO:0000460,GO:0000463,GO:0000466,GO:0000470,GO:0003674,GO:0003724,GO:0003824,GO:0004004,GO:0004386,GO:0005575,GO:0005622,GO:0005623,GO:0005634,GO:0005730,GO:0005737,GO:0006139,GO:0006364,GO:0006396,GO:0006725,GO:0006807,GO:0008026,GO:0008150,GO:0008152,GO:0008186,GO:0009987,GO:0010467,GO:0010501,GO:0016043,GO:0016070,GO:0016072,GO:0016462,GO:0016787,GO:0016817,GO:0016818,GO:0016887,GO:0017111,GO:…	3.6.4.13	ko:K14808	-	-	-	-	ko00000,ko01000,ko03009	-	-	-	DBP10CT,DEAD,Helicase_C
POS	72PG7523	BMU_04865	1777_g	1777_g	5478.XP_449350.1	6.72e-145	452.0	2E17R@1|root,2S8JT@2759|Eukaryota,3AA98@33154|Opisthokonta,3PFAA@4751|Fungi,3R3WQ@4890|Ascomycota,3RWCG@4891|Saccharomycetes,3S2EC@4893|Saccharomycetaceae	4751|Fungi	S	Some similarities with uniprot P08640 Saccharomyces cerevisiae YIR019c STA1	-	-	-	-	-	-	-	-	-	-	-	-	GLEYA
POS	2PG1184	BMU_05688	5141_g	5141_g	911008.GLAD_02390	3.05e-300	821.0	COG2211@1|root,COG2211@2|Bacteria,1QPAN@1224|Proteobacteria,1S0SW@1236|Gammaproteobacteria	1236|Gammaproteobacteria	G	transporter	yihO	GO:0003674,GO:0005215,GO:0005575,GO:0005623,GO:0005886,GO:0006810,GO:0006811,GO:0006812,GO:0008150,GO:0008324,GO:0015075,GO:0015291,GO:0015293,GO:0015294,GO:0015318,GO:0016020,GO:0022804,GO:0022857,GO:0022890,GO:0034220,GO:0044464,GO:0051179,GO:0051234,GO:0055085,GO:0071944,GO:0072348,GO:0098655,GO:1901682	-	ko:K03292	-	-	-	-	ko00000	2.A.2	-	-	MFS_2
POS	2PG0640	BMU_05700	5024_g
POS	2PG1887	BMU_10045	5289_g
POS	2PG2835	BMU_10728	5031_g
POS	2PG3267	BMU_11806	5173_g
POS	9PG2526	BMU_06072	5084_g	5084_g	371042.NG99_21040	5.15e-19	80.9	2FJUC@1|root,34BGX@2|Bacteria,1P0CC@1224|Proteobacteria,1SSFD@1236|Gammaproteobacteria,3X7VX@551|Erwinia	1236|Gammaproteobacteria	-	-	-	-	-	-	-	-	-	-	-	-	-	-	-
POS	13PG8295	BMU_05651	5201_g	5201_g	202954.BBNK01000050_gene879	5.47e-106	327.0	2AQWX@1|root,31G5F@2|Bacteria,1N36S@1224|Proteobacteria,1S9CB@1236|Gammaproteobacteria,3NMFS@468|Moraxellaceae	1236|Gammaproteobacteria	S	Relaxase/Mobilisation nuclease domain	-	-	-	-	-	-	-	-	-	-	-	-	Relaxase
POS	2PG1610	BMU_05222	5138_g	5138_g	1166016.W5S_1480	1.73e-55	181.0	COG4584@1|root,COG4584@2|Bacteria,1MWIV@1224|Proteobacteria,1RQ9W@1236|Gammaproteobacteria	1236|Gammaproteobacteria	L	to Escherichia coli transposase for insertion sequence element IS21 IstA SW ISTA_ECOLI (P15025) (390 aa) fasta scores E() 3e-27, 33.1 id in 329 aa. Identical to the previously sequenced Yersinia pestis,Yersinia pseudotuberculosis and Escherichia coli pesticin plasmid insertion sequence transposase Y1055 TR P74993 (EMBL U59875) (340 aa) fasta scores E() 0, 100.0 id in 340 aa	-	-	-	-	-	-	-	-	-	-	-	-	HTH_38,HTH_7,rve
POS	2PG2016	BMU_05223	5193_g	5193_g	911008.GLAD_01847	1.17e-102	303.0	COG0583@1|root,COG0583@2|Bacteria,1R6CD@1224|Proteobacteria,1RSEB@1236|Gammaproteobacteria	1236|Gammaproteobacteria	K	Transcriptional regulator	tdcA	GO:0000976,GO:0000984,GO:0000986,GO:0000987,GO:0001017,GO:0001067,GO:0003674,GO:0003676,GO:0003677,GO:0003690,GO:0005488,GO:0005575,GO:0005622,GO:0005623,GO:0005737,GO:0005829,GO:0006355,GO:0008150,GO:0009889,GO:0009891,GO:0009893,GO:0010468,GO:0010556,GO:0010557,GO:0010604,GO:0010628,GO:0019219,GO:0019222,GO:0031323,GO:0031325,GO:0031326,GO:0031328,GO:0043565,GO:0044212,GO:0044424,GO:0044444,GO:…	-	ko:K07592	-	-	-	-	ko00000,ko03000	-	-	-	HTH_1,LysR_substrate
POS	9PG8423	BMU_07411	4967_g	4967_g	5478.XP_447816.1	1.09e-42	177.0	KOG3544@1|root,KOG3544@2759|Eukaryota,39M13@33154|Opisthokonta,3Q5EQ@4751|Fungi,3RNEU@4890|Ascomycota	33154|Opisthokonta	W	Hyphally regulated cell wall protein N-terminal	-	-	-	-	-	-	-	-	-	-	-	-	Hyphal_reg_CWP
POS	106PG4411	BMU_04865	53_g	53_g	5478.XP_446664.1	3.05e-104	301.0	KOG4168@1|root,KOG4168@2759|Eukaryota,3A8AJ@33154|Opisthokonta,3P79K@4751|Fungi,3QYPP@4890|Ascomycota,3RVN8@4891|Saccharomycetes,3S1IQ@4893|Saccharomycetaceae	4751|Fungi	K	to Saccharomyces cerevisiae RPC17 (YJL011C)	-	GO:0000428,GO:0005575,GO:0005622,GO:0005623,GO:0005634,GO:0005654,GO:0005666,GO:0005737,GO:0005829,GO:0006139,GO:0006351,GO:0006352,GO:0006383,GO:0006384,GO:0006399,GO:0006725,GO:0006807,GO:0008150,GO:0008152,GO:0009058,GO:0009059,GO:0009304,GO:0009987,GO:0010467,GO:0016070,GO:0018130,GO:0019438,GO:0030880,GO:0031974,GO:0031981,GO:0032774,GO:0032991,GO:0034641,GO:0034645,GO:0034654,GO:0034660,GO:…	-	-	-	-	-	-	-	-	-	-	RNA_pol_Rpb4
POS	9PG2856	BMU_05184	5107_g	5107_g	45351.EDO32593	7.12e-24	96.3	2DZHC@1|root,2S719@2759|Eukaryota,3ACXA@33154|Opisthokonta	33154|Opisthokonta	-	-	-	-	-	-	-	-	-	-	-	-	-	-	-
POS	2PG0585	BMU_05688	3741_g	3741_g	5478.XP_445185.1	2.2e-126	375.0	28TUU@1|root,2R0JC@2759|Eukaryota,39UKN@33154|Opisthokonta,3P0QJ@4751|Fungi,3RHBF@4890|Ascomycota,3RT01@4891|Saccharomycetes,3S0U6@4893|Saccharomycetaceae	4751|Fungi	S	Saccharomyces cerevisiae YLR173W	-	GO:0000322,GO:0000323,GO:0000324,GO:0000329,GO:0005575,GO:0005622,GO:0005623,GO:0005737,GO:0005773,GO:0005774,GO:0016020,GO:0031090,GO:0043226,GO:0043227,GO:0043229,GO:0043231,GO:0044422,GO:0044424,GO:0044437,GO:0044444,GO:0044446,GO:0044464,GO:0098588,GO:0098805,GO:0098852	-	-	-	-	-	-	-	-	-	-	-
POS	3PG1594	BMU_05222	5065_g	5065_g	911008.GLAD_02289	5.85e-40	138.0	COG0796@1|root,COG0796@2|Bacteria,1NAI2@1224|Proteobacteria,1RPU9@1236|Gammaproteobacteria	1236|Gammaproteobacteria	M	Provides the (R)-glutamate required for cell wall biosynthesis	murI	GO:0000270,GO:0003674,GO:0003824,GO:0006022,GO:0006023,GO:0006024,GO:0006807,GO:0008150,GO:0008152,GO:0008881,GO:0009058,GO:0009059,GO:0009252,GO:0009273,GO:0009987,GO:0016853,GO:0016854,GO:0016855,GO:0030203,GO:0034645,GO:0036361,GO:0042546,GO:0043170,GO:0044036,GO:0044038,GO:0044085,GO:0044237,GO:0044249,GO:0044260,GO:0047661,GO:0070589,GO:0071554,GO:0071704,GO:0071840,GO:1901135,GO:1901137,GO:…	5.1.1.3	ko:K01776	ko00471,ko01100,map00471,map01100	-	R00260	RC00302	ko00000,ko00001,ko01000,ko01011	-	-	iAPECO1_1312.APECO1_2496,iEC042_1314.EC042_4342,iECOK1_1307.ECOK1_4443,iECS88_1305.ECS88_4426,iPC815.YPO3909,iUMN146_1321.UM146_20110,iUTI89_1310.UTI89_C4562	Asp_Glu_race
POS	2PG1808	BMU_10045	5190_g	5190_g	469595.CSAG_04345	1.12e-176	505.0	COG2304@1|root,COG2310@1|root,COG2304@2|Bacteria,COG2310@2|Bacteria,1N920@1224|Proteobacteria,1RPDN@1236|Gammaproteobacteria	1236|Gammaproteobacteria	T	tellurium resistance protein	-	-	-	-	-	-	-	-	-	-	-	-	TerD,vWA-TerF-like
POS	8PG2879	BMU_05184	2353_g	2353_g	5478.XP_447471.1	4.28e-88	276.0	COG0724@1|root,KOG0108@2759|Eukaryota,39TBU@33154|Opisthokonta,3NZ7N@4751|Fungi,3QK97@4890|Ascomycota,3RS70@4891|Saccharomycetes,3RYSJ@4893|Saccharomycetaceae	4751|Fungi	A	to Saccharomyces cerevisiae PIN4 (YBL051C)	-	GO:0003674,GO:0003676,GO:0003723,GO:0005488,GO:0005575,GO:0005622,GO:0005623,GO:0005634,GO:0005681,GO:0005737,GO:0006950,GO:0006979,GO:0008150,GO:0009894,GO:0009987,GO:0010468,GO:0010608,GO:0010610,GO:0019219,GO:0019222,GO:0031323,GO:0031329,GO:0032991,GO:0033554,GO:0034599,GO:0042221,GO:0043226,GO:0043227,GO:0043229,GO:0043231,GO:0043487,GO:0043488,GO:0044422,GO:0044424,GO:0044428,GO:0044446,GO:…	-	-	-	-	-	-	-	-	-	-	R3H,RRM_1
POS	86PG7405	BMU_04896	3641_g	3641_g	5478.XP_445526.1	5.92e-69	209.0	COG2214@1|root,KOG0723@2759|Eukaryota,3A4JF@33154|Opisthokonta,3P3W4@4751|Fungi,3QWBD@4890|Ascomycota,3RUS6@4891|Saccharomycetes,3S1EX@4893|Saccharomycetaceae	4751|Fungi	O	to Saccharomyces cerevisiae MDJ2 (YNL328C)	MDJ2	GO:0001405,GO:0001671,GO:0003674,GO:0005575,GO:0005622,GO:0005623,GO:0005737,GO:0005739,GO:0005740,GO:0005743,GO:0005744,GO:0006605,GO:0006626,GO:0006810,GO:0006839,GO:0006886,GO:0006996,GO:0007005,GO:0008047,GO:0008104,GO:0008150,GO:0009987,GO:0015031,GO:0015833,GO:0016020,GO:0016043,GO:0017038,GO:0019866,GO:0030150,GO:0030234,GO:0031090,GO:0031966,GO:0031967,GO:0031975,GO:0032781,GO:0032991,GO:…	-	ko:K09539	-	-	-	-	ko00000,ko03029,ko03110	-	-	-	DnaJ
POS	8PG2314	BMU_04865	5061_g	5061_g	911008.GLAD_03236	8.41e-87	261.0	COG0656@1|root,COG0656@2|Bacteria,1MWFS@1224|Proteobacteria,1RMX6@1236|Gammaproteobacteria	1236|Gammaproteobacteria	S	reductase	dkgB	GO:0003674,GO:0003824,GO:0004033,GO:0006081,GO:0008150,GO:0008152,GO:0009056,GO:0009438,GO:0009987,GO:0016491,GO:0016614,GO:0016616,GO:0042180,GO:0042182,GO:0044237,GO:0044248,GO:0044281,GO:0044282,GO:0046185,GO:0047681,GO:0051596,GO:0055114,GO:0071704,GO:1901575,GO:1990002	1.1.1.346	ko:K06221,ko:K06222	-	-	R08878	RC00089	ko00000,ko01000	-	-	iEcolC_1368.EcolC_3458	Aldo_ket_red
POS	11PG3176	BMU_05654	5084_g	5084_g	911008.GLAD_02405	1.58e-121	347.0	COG0746@1|root,COG0746@2|Bacteria,1RH3M@1224|Proteobacteria,1S74N@1236|Gammaproteobacteria	1236|Gammaproteobacteria	H	Transfers a GMP moiety from GTP to Mo-molybdopterin (Mo- MPT) cofactor (Moco or molybdenum cofactor) to form Mo- molybdopterin guanine dinucleotide (Mo-MGD) cofactor	mobA	GO:0000287,GO:0003674,GO:0003824,GO:0005488,GO:0005575,GO:0005622,GO:0005623,GO:0005737,GO:0006139,GO:0006725,GO:0006732,GO:0006753,GO:0006777,GO:0006793,GO:0006796,GO:0006807,GO:0008150,GO:0008152,GO:0009058,GO:0009108,GO:0009117,GO:0009165,GO:0009987,GO:0016740,GO:0016772,GO:0016779,GO:0018130,GO:0019438,GO:0019538,GO:0019637,GO:0019720,GO:0034641,GO:0034654,GO:0043167,GO:0043169,GO:0043170,GO:…	2.7.7.77	ko:K03752	ko00790,ko01100,map00790,map01100	-	R11581	-	ko00000,ko00001,ko01000	-	-	iAPECO1_1312.APECO1_2604,iEcHS_1320.EcHS_A4080,iEcolC_1368.EcolC_4158,iLF82_1304.LF82_1370,iNRG857_1313.NRG857_19230,iSBO_1134.SBO_3869,iSbBS512_1146.SbBS512_E4329,iUMNK88_1353.UMNK88_4686,ic_1306.c4801	NTP_transf_3
POS	3PG1079	BMU_05374	5106_g	5106_g	911008.GLAD_03235	6.36e-20	84.0	COG0241@1|root,COG0241@2|Bacteria,1RDGR@1224|Proteobacteria,1S3UD@1236|Gammaproteobacteria	1236|Gammaproteobacteria	E	D,D-heptose 1,7-bisphosphate phosphatase	gmhB	GO:0000271,GO:0000287,GO:0003674,GO:0003824,GO:0005488,GO:0005575,GO:0005622,GO:0005623,GO:0005737,GO:0005829,GO:0005975,GO:0005976,GO:0006629,GO:0006793,GO:0006796,GO:0008150,GO:0008152,GO:0008270,GO:0008610,GO:0008653,GO:0009058,GO:0009059,GO:0009103,GO:0009244,GO:0009311,GO:0009312,GO:0009987,GO:0016051,GO:0016311,GO:0016787,GO:0016788,GO:0016791,GO:0033692,GO:0034200,GO:0034637,GO:0034645,GO:…	3.1.3.82,3.1.3.83	ko:K03273	ko00540,ko01100,map00540,map01100	M00064	R05647,R09771	RC00017	ko00000,ko00001,ko00002,ko01000,ko01005	-	-	iB21_1397.B21_00198,iEC55989_1330.EC55989_0198,iECBD_1354.ECBD_3418,iECB_1328.ECB_00199,iECD_1391.ECD_00199,iECIAI1_1343.ECIAI1_0202,iECO103_1326.ECO103_0200,iECSE_1348.ECSE_0202,iETEC_1333.ETEC_0196,iEcHS_1320.EcHS_A0204,iEcolC_1368.EcolC_3459	HAD_2,Hydrolase_like
POS	3PG1014	BMU_05223	5208_g	5208_g	199310.c5426	3.33e-84	265.0	COG1479@1|root,COG1479@2|Bacteria,1NRBC@1224|Proteobacteria,1RY6F@1236|Gammaproteobacteria	1236|Gammaproteobacteria	S	Protein of unknown function (DUF1524)	-	-	-	-	-	-	-	-	-	-	-	-	DUF1524,DUF262
POS	104PG8226	BMU_04865	5095_g	5095_g	5478.XP_449348.1	1.61e-281	800.0	2CM9P@1|root,2QPQC@2759|Eukaryota,39SM9@33154|Opisthokonta,3NWAJ@4751|Fungi,3R0GK@4890|Ascomycota,3RVPM@4891|Saccharomycetes	4751|Fungi	S	Pfam:PA14_2	-	GO:0000128,GO:0000501,GO:0001403,GO:0003674,GO:0005488,GO:0005537,GO:0005575,GO:0005618,GO:0005623,GO:0008150,GO:0009277,GO:0030246,GO:0030312,GO:0030447,GO:0036094,GO:0036267,GO:0040007,GO:0044182,GO:0044464,GO:0048029,GO:0051704,GO:0070783,GO:0071944,GO:0098630,GO:0098743	-	-	-	-	-	-	-	-	-	-	Flocculin,Flocculin_t3,GLEYA
POS	2PG2694	BMU_10722	5094_g
POS	3PG1168	BMU_05443	5096_g	5096_g	4932.Q0250	3.4e-37	131.0	COG1622@1|root,KOG4767@2759|Eukaryota,38FF8@33154|Opisthokonta,3NUKK@4751|Fungi,3QKBA@4890|Ascomycota,3RRR1@4891|Saccharomycetes,3S2BR@4893|Saccharomycetaceae	4751|Fungi	C	cytochrome-c oxidase activity	cox2	GO:0003674,GO:0003824,GO:0004129,GO:0005215,GO:0005575,GO:0005622,GO:0005623,GO:0005737,GO:0005739,GO:0005740,GO:0005743,GO:0005746,GO:0005751,GO:0006091,GO:0006119,GO:0006123,GO:0006139,GO:0006163,GO:0006725,GO:0006753,GO:0006793,GO:0006796,GO:0006807,GO:0006810,GO:0006811,GO:0006812,GO:0008150,GO:0008152,GO:0008324,GO:0009055,GO:0009060,GO:0009117,GO:0009123,GO:0009126,GO:0009141,GO:0009144,GO:…	-	ko:K02261	ko00190,ko01100,ko04260,ko04714,ko04932,ko05010,ko05012,ko05016,map00190,map01100,map04260,map04714,map04932,map05010,map05012,map05016	M00154	-	-	ko00000,ko00001,ko00002,ko03029	3.D.4.11,3.D.4.7,3.D.4.8	-	-	COX2,COX2_TM
AMR	100PG4757	BMU_04865	571_g	571_g	5478.XP_448292.1	0.0	1750.0	COG0513@1|root,KOG0337@2759|Eukaryota,38DZ2@33154|Opisthokonta,3NVXB@4751|Fungi,3QRVW@4890|Ascomycota,3RSV8@4891|Saccharomycetes,3RZMV@4893|Saccharomycetaceae	4751|Fungi	A	ATP-binding RNA helicase involved in the biogenesis of 60S ribosomal subunits and is required for the normal formation of 25S and 5.8S rRNAs	DBP10	GO:0000460,GO:0000463,GO:0000466,GO:0000470,GO:0003674,GO:0003724,GO:0003824,GO:0004004,GO:0004386,GO:0005575,GO:0005622,GO:0005623,GO:0005634,GO:0005730,GO:0005737,GO:0006139,GO:0006364,GO:0006396,GO:0006725,GO:0006807,GO:0008026,GO:0008150,GO:0008152,GO:0008186,GO:0009987,GO:0010467,GO:0010501,GO:0016043,GO:0016070,GO:0016072,GO:0016462,GO:0016787,GO:0016817,GO:0016818,GO:0016887,GO:0017111,GO:…	3.6.4.13	ko:K14808	-	-	-	-	ko00000,ko01000,ko03009	-	-	-	DBP10CT,DEAD,Helicase_C
AMR	12PG2338	BMU_10580-1	3430_g
AMR	25PG8266	BMU_04958	5068_g	5068_g	911008.GLAD_01992	4.23e-117	336.0	COG0663@1|root,COG0663@2|Bacteria,1RD76@1224|Proteobacteria,1RPB6@1236|Gammaproteobacteria	1236|Gammaproteobacteria	S	COG0663 Carbonic anhydrases acetyltransferases, isoleucine patch superfamily	yrdA	GO:0003674,GO:0005488,GO:0005515,GO:0005575,GO:0005622,GO:0005623,GO:0005737,GO:0005829,GO:0008150,GO:0008270,GO:0009987,GO:0016043,GO:0022607,GO:0042802,GO:0043167,GO:0043169,GO:0043933,GO:0044085,GO:0044424,GO:0044444,GO:0044464,GO:0046872,GO:0046914,GO:0051259,GO:0051260,GO:0065003,GO:0070206,GO:0070207,GO:0071840	-	-	-	-	-	-	-	-	-	-	Hexapep
AMR	8PG2586	BMU_10578	4824_g	4824_g	5478.XP_447690.2	0.0	956.0	2CM9P@1|root,2QPQC@2759|Eukaryota,39SM9@33154|Opisthokonta,3NWAJ@4751|Fungi,3QNDQ@4890|Ascomycota,3RRTG@4891|Saccharomycetes,3S2DM@4893|Saccharomycetaceae	4751|Fungi	S	Pfam:PA14_2	-	-	-	-	-	-	-	-	-	-	-	-	Flocculin,GLEYA
AMR	16PG2747	BMU_05651	5122_g	5122_g	561229.Dd1591_0926	1.58e-259	712.0	COG1131@1|root,COG1131@2|Bacteria,1MUT5@1224|Proteobacteria,1RRTT@1236|Gammaproteobacteria	1236|Gammaproteobacteria	V	Anticodon nuclease	prrC	-	-	-	-	-	-	-	-	-	-	-	AAA_13
AMR	21PG8188	BMU_9979	5012_g
AMR	43PG8252	BMU_05031	2534_g	2534_g	5478.XP_449191.1	0.0	864.0	KOG0296@1|root,KOG0296@2759|Eukaryota,38CNS@33154|Opisthokonta,3P189@4751|Fungi,3QRZF@4890|Ascomycota,3RTH8@4891|Saccharomycetes,3RZC2@4893|Saccharomycetaceae	4751|Fungi	S	to Saccharomyces cerevisiae SQT1 (YIR012W)	SQT1	GO:0000027,GO:0003674,GO:0005488,GO:0005515,GO:0005575,GO:0005622,GO:0005623,GO:0005737,GO:0005829,GO:0006996,GO:0008150,GO:0009987,GO:0016043,GO:0022607,GO:0022613,GO:0022618,GO:0030684,GO:0030687,GO:0032991,GO:0034622,GO:0042254,GO:0042255,GO:0042273,GO:0043933,GO:0044085,GO:0044424,GO:0044444,GO:0044464,GO:0051082,GO:0065003,GO:0070925,GO:0071826,GO:0071840,GO:1990904	-	ko:K14818	-	-	-	-	ko00000,ko03009	-	-	-	WD40
AMR	3PG0518	BMU_05445	5087_g	5087_g	1144664.F973_00043	1.36e-62	197.0	COG1708@1|root,COG1708@2|Bacteria,1QVMI@1224|Proteobacteria,1S59P@1236|Gammaproteobacteria,3NMQX@468|Moraxellaceae	1236|Gammaproteobacteria	S	Domain of unknown function (DUF4111)	-	-	2.7.7.47	ko:K00984	-	-	-	-	ko00000,ko01000,ko01504	-	-	-	DUF4111,NTP_transf_2
AMR	105PG4490	BMU_04865	3644_g	3644_g	1005962.W1QKQ3	6.76e-117	343.0	COG0184@1|root,KOG1736@1|root,KOG0400@2759|Eukaryota,KOG1736@2759|Eukaryota,39ZVJ@33154|Opisthokonta,3P1R2@4751|Fungi,3QK3G@4890|Ascomycota,3RT8R@4891|Saccharomycetes	4751|Fungi	J	Belongs to the universal ribosomal protein uS15 family	RPS13	GO:0000462,GO:0002181,GO:0003674,GO:0003676,GO:0003723,GO:0003735,GO:0005198,GO:0005488,GO:0005575,GO:0005622,GO:0005623,GO:0005634,GO:0005730,GO:0005737,GO:0005829,GO:0005840,GO:0006139,GO:0006364,GO:0006396,GO:0006412,GO:0006518,GO:0006725,GO:0006807,GO:0008150,GO:0008152,GO:0009058,GO:0009059,GO:0009987,GO:0010467,GO:0015935,GO:0016070,GO:0016072,GO:0019538,GO:0019843,GO:0022613,GO:0022626,GO:…	-	ko:K02953	ko03010,map03010	M00177	-	-	br01610,ko00000,ko00001,ko00002,ko03011	-	-	-	Ribosomal_S13_N,Ribosomal_S15
AMR	3PG1143	BMU_06072	5172_g	5172_g	5478.XP_002999511.1	1.63e-90	284.0	2CEKQ@1|root,2S3GT@2759|Eukaryota,3A3FM@33154|Opisthokonta,3P4BD@4751|Fungi,3QX68@4890|Ascomycota,3RUTJ@4891|Saccharomycetes,3S1HT@4893|Saccharomycetaceae	4751|Fungi	K	to Saccharomyces cerevisiae PGD1 (YGL025C)	-	GO:0000122,GO:0000428,GO:0000976,GO:0000977,GO:0000979,GO:0000988,GO:0000989,GO:0001012,GO:0001046,GO:0001047,GO:0001067,GO:0001076,GO:0001085,GO:0001102,GO:0001103,GO:0001134,GO:0001135,GO:0003674,GO:0003676,GO:0003677,GO:0003690,GO:0005488,GO:0005515,GO:0005575,GO:0005622,GO:0005623,GO:0005634,GO:0005654,GO:0005667,GO:0006139,GO:0006351,GO:0006352,GO:0006355,GO:0006357,GO:0006366,GO:0006367,GO:…	-	ko:K15155	-	-	-	-	ko00000,ko03021	-	-	-	Med3
AMR	102PG4057	BMU_04865	3960_g	3960_g	5478.XP_449588.1	0.0	1024.0	28IPM@1|root,2QR0P@2759|Eukaryota,39QYZ@33154|Opisthokonta,3Q6Y6@4751|Fungi,3RPRM@4890|Ascomycota,3RT63@4891|Saccharomycetes,3RY7F@4893|Saccharomycetaceae	4751|Fungi	L	involved in mitochondrial DNA replication and recombination. Releases dinucleotides as main products of catalysis. Has the capacity to slide across 5'double-stranded DNA or 5'RNA sequences and resumes cutting two nucleotides downstream of the double-stranded-to- single-stranded junction or RNA-to-DNA junction, respectively (By similarity)	EXO5	GO:0000002,GO:0003674,GO:0003824,GO:0004518,GO:0004527,GO:0004529,GO:0004536,GO:0005575,GO:0005622,GO:0005623,GO:0005737,GO:0005739,GO:0006139,GO:0006259,GO:0006725,GO:0006807,GO:0006996,GO:0007005,GO:0008150,GO:0008152,GO:0008297,GO:0008409,GO:0009987,GO:0016043,GO:0016787,GO:0016788,GO:0016796,GO:0016895,GO:0034641,GO:0035312,GO:0043170,GO:0043226,GO:0043227,GO:0043229,GO:0043231,GO:0044237,GO:…	-	ko:K17815	-	-	-	-	ko00000,ko01000,ko03400	-	-	-	Exo5
AMR	105PG8202	BMU_9979	5003_g
AMR	106PG6748	BMU_04865	2119_g	2119_g	5478.XP_449056.1	0.0	1132.0	28J4P@1|root,2QTK4@2759|Eukaryota,38H55@33154|Opisthokonta,3P01S@4751|Fungi,3QJIG@4890|Ascomycota,3RQZZ@4891|Saccharomycetes,3RY8X@4893|Saccharomycetaceae	4751|Fungi	S	Saccharomyces cerevisiae YDR131c	-	GO:0000151,GO:0003674,GO:0005488,GO:0005515,GO:0005575,GO:0005622,GO:0005623,GO:0006508,GO:0006511,GO:0006807,GO:0008150,GO:0008152,GO:0009056,GO:0009057,GO:0009987,GO:0010498,GO:0019005,GO:0019538,GO:0019941,GO:0030163,GO:0030674,GO:0031146,GO:0031461,GO:0032991,GO:0043161,GO:0043170,GO:0043632,GO:0044237,GO:0044238,GO:0044248,GO:0044257,GO:0044260,GO:0044265,GO:0044267,GO:0044424,GO:0044464,GO:…	-	-	-	-	-	-	-	-	-	-	-
AMR	3PG1913	BMU_06044	5171_g	5171_g	35703.DQ02_20080	6.78e-85	254.0	COG2932@1|root,COG2932@2|Bacteria,1RE0U@1224|Proteobacteria,1S7C6@1236|Gammaproteobacteria,3WZMM@544|Citrobacter	1236|Gammaproteobacteria	K	Bacteriophage CI repressor helix-turn-helix domain	-	-	-	-	-	-	-	-	-	-	-	-	Phage_CI_C,Phage_CI_repr
AMR	104PG3693	BMU_9979	315_g
AMR	4PG2636	BMU_08041	5079_g	5079_g	5478.XP_445981.1	1.7e-47	177.0	2DNP2@1|root,2S67I@2759|Eukaryota,38U77@33154|Opisthokonta,3PVU5@4751|Fungi,3REX5@4890|Ascomycota,3RX24@4891|Saccharomycetes,3S2EU@4893|Saccharomycetaceae	4751|Fungi	-	-	-	-	-	-	-	-	-	-	-	-	-	-	GLEYA
AMR	3PG2976	BMU_05711	5066_g	5066_g	911008.GLAD_02408	2.24e-80	251.0	COG0477@1|root,COG2814@2|Bacteria,1MUDA@1224|Proteobacteria,1RP1M@1236|Gammaproteobacteria	1236|Gammaproteobacteria	EGP	Major facilitator superfamily	hsrA	GO:0003674,GO:0005215,GO:0005575,GO:0005623,GO:0005886,GO:0005887,GO:0006810,GO:0008150,GO:0016020,GO:0016021,GO:0022857,GO:0031224,GO:0031226,GO:0044425,GO:0044459,GO:0044464,GO:0051179,GO:0051234,GO:0055085,GO:0071944	-	-	-	-	-	-	-	-	-	-	MFS_1,MFS_3,Sugar_tr
AMR	106PG5932	BMU_04865	2763_g	2763_g	5478.XP_446807.1	6.7e-283	774.0	KOG2552@1|root,KOG2552@2759|Eukaryota,38ENE@33154|Opisthokonta,3NWH3@4751|Fungi,3QP9C@4890|Ascomycota,3RSS0@4891|Saccharomycetes,3RYRT@4893|Saccharomycetaceae	4751|Fungi	S	to Saccharomyces cerevisiae GAB1 (YLR459W)	-	GO:0005575,GO:0005622,GO:0005623,GO:0005737,GO:0005783,GO:0005789,GO:0006464,GO:0006497,GO:0006505,GO:0006506,GO:0006629,GO:0006643,GO:0006644,GO:0006650,GO:0006661,GO:0006664,GO:0006793,GO:0006796,GO:0006807,GO:0008150,GO:0008152,GO:0008610,GO:0008654,GO:0009058,GO:0009059,GO:0009247,GO:0009987,GO:0012505,GO:0016020,GO:0016021,GO:0016255,GO:0019538,GO:0019637,GO:0030176,GO:0031224,GO:0031227,GO:…	-	ko:K05293	ko00563,ko01100,map00563,map01100	-	-	-	ko00000,ko00001	-	-	-	PIG-U
AMR	64PG8096	BMU_05031	5018_g	5018_g	5478.XP_002999565.1	1.81e-163	514.0	2D0UM@1|root,2SFJJ@2759|Eukaryota,39VPT@33154|Opisthokonta,3PEIY@4751|Fungi,3QP6V@4890|Ascomycota	4751|Fungi	S	some similarities with uniprot	-	-	-	-	-	-	-	-	-	-	-	-	Flocculin,GLEYA,Hyphal_reg_CWP
AMR	5PG1611	BMU_08310	5050_g	5050_g	5478.XP_449011.1	1.13e-46	159.0	28J2G@1|root,2QREM@2759|Eukaryota,39JA7@33154|Opisthokonta,3Q3M9@4751|Fungi,3RKNY@4890|Ascomycota,3RRGC@4891|Saccharomycetes,3RYXS@4893|Saccharomycetaceae	4751|Fungi	S	to Saccharomyces cerevisiae NCA3 (YJL116C) and UTH1 (YKR042W)	-	-	-	ko:K01238	-	-	-	-	ko00000,ko01000	-	-	-	SUN
AMR	6PG3185	BMU_05651	5366_g	5366_g	911008.GLAD_02400	6.38e-136	410.0	COG0258@1|root,COG0749@1|root,COG0258@2|Bacteria,COG0749@2|Bacteria,1MU31@1224|Proteobacteria,1RNBG@1236|Gammaproteobacteria	1236|Gammaproteobacteria	L	In addition to polymerase activity, this DNA polymerase exhibits 5'-3' exonuclease activity	polA	GO:0003674,GO:0003676,GO:0003677,GO:0003824,GO:0003887,GO:0004518,GO:0004527,GO:0005488,GO:0005575,GO:0005622,GO:0005623,GO:0005737,GO:0005829,GO:0006139,GO:0006259,GO:0006260,GO:0006261,GO:0006281,GO:0006284,GO:0006725,GO:0006807,GO:0006950,GO:0006974,GO:0008150,GO:0008152,GO:0008408,GO:0008409,GO:0009058,GO:0009059,GO:0009987,GO:0016740,GO:0016772,GO:0016779,GO:0016787,GO:0016788,GO:0018130,GO:…	2.7.7.7	ko:K02335	ko00230,ko00240,ko01100,ko03030,ko03410,ko03420,ko03440,map00230,map00240,map01100,map03030,map03410,map03420,map03440	-	R00375,R00376,R00377,R00378	RC02795	ko00000,ko00001,ko01000,ko03032,ko03400	-	-	-	5_3_exonuc,5_3_exonuc_N,DNA_pol_A,DNA_pol_A_exo1
AMR	3PG1871	BMU_05222	5148_g	5148_g	911008.GLAD_03086	1.06e-59	191.0	COG1076@1|root,COG1076@2|Bacteria,1N270@1224|Proteobacteria,1RP0P@1236|Gammaproteobacteria	1236|Gammaproteobacteria	O	Regulatory DnaK co-chaperone. Direct interaction between DnaK and DjlA is needed for the induction of the wcaABCDE operon, involved in the synthesis of a colanic acid polysaccharide capsule, possibly through activation of the RcsB RcsC phosphotransfer signaling pathway. The colanic acid capsule may help the bacterium survive conditions outside the host	djlA	GO:0003674,GO:0005488,GO:0005515,GO:0005575,GO:0005623,GO:0005886,GO:0016020,GO:0044464,GO:0051087,GO:0071944	-	ko:K05801	-	-	-	-	ko00000,ko03110	-	-	-	DnaJ,TerB
AMR	3PG0713	BMU_05442	5118_g	5118_g	870967.VIS19158_20082	5.6e-11	60.1	2AXU7@1|root,31PV8@2|Bacteria,1QMI8@1224|Proteobacteria,1TJTK@1236|Gammaproteobacteria,1Y1NS@135623|Vibrionales	135623|Vibrionales	-	-	-	-	-	-	-	-	-	-	-	-	-	-	-
AMR	4PG3080	BMU_10830-2,3	5045_g
AMR	3PG3232	BMU_07583	5100_g	5100_g	1399774.JDWH01000039_gene4071	2.26e-187	547.0	COG3250@1|root,COG3250@2|Bacteria,1MVBN@1224|Proteobacteria,1RMER@1236|Gammaproteobacteria,3X0E0@547|Enterobacter	1236|Gammaproteobacteria	G	Belongs to the glycosyl hydrolase 2 family	lacZ	GO:0000287,GO:0003674,GO:0003824,GO:0004553,GO:0004565,GO:0005488,GO:0005515,GO:0005575,GO:0005975,GO:0005984,GO:0005988,GO:0005990,GO:0008150,GO:0008152,GO:0009056,GO:0009311,GO:0009313,GO:0009341,GO:0009987,GO:0015925,GO:0016052,GO:0016787,GO:0016798,GO:0031420,GO:0032991,GO:0042802,GO:0043167,GO:0043169,GO:0044237,GO:0044238,GO:0044248,GO:0044262,GO:0044275,GO:0046352,GO:0046872,GO:0071704,GO:…	3.2.1.23	ko:K01190	ko00052,ko00511,ko00600,ko01100,map00052,map00511,map00600,map01100	-	R01105,R01678,R03355,R04783,R06114	RC00049,RC00452	ko00000,ko00001,ko01000	-	-	iAF1260.b0344,iB21_1397.B21_00302,iECBD_1354.ECBD_3313,iECB_1328.ECB_00298,iECDH1ME8569_1439.ECDH1ME8569_0331,iECD_1391.ECD_00298,iECNA114_1301.ECNA114_0327,iEcDH1_1363.EcDH1_3262,iJO1366.b0344,iJR904.b0344,iY75_1357.Y75_RS01775	Bgal_small_N,DUF4981,Glyco_hydro_2,Glyco_hydro_2_C,Glyco_hydro_2_N
AMR	3PG9046	BMU_11813	1272_g
AMR	3PG2548	BMU_10645	1742_g	1742_g	5478.XP_445915.1	1.86e-204	568.0	COG0667@1|root,KOG1575@2759|Eukaryota,38H5S@33154|Opisthokonta,3NVMZ@4751|Fungi,3QJXM@4890|Ascomycota,3RR8T@4891|Saccharomycetes,3S0B9@4893|Saccharomycetaceae	4751|Fungi	C	to uniprot Q02895 Saccharomyces cerevisiae YPL088w	LPG20	GO:0003674,GO:0003824,GO:0006081,GO:0006810,GO:0006811,GO:0006812,GO:0006813,GO:0008150,GO:0008152,GO:0009987,GO:0015672,GO:0016491,GO:0016614,GO:0016616,GO:0018456,GO:0030001,GO:0034220,GO:0044237,GO:0051179,GO:0051234,GO:0055085,GO:0055114,GO:0071704,GO:0071804,GO:0071805,GO:0098655,GO:0098660,GO:0098662	1.1.1.353	ko:K17647	ko00254,map00254	-	R09756,R10399,R10400	RC03145	ko00000,ko00001,ko01000	-	-	-	Aldo_ket_red
AMR	5PG1804	BMU_05185	5049_g	5049_g	1484157.PSNIH2_22690	3.26e-12	64.3	2AUZA@1|root,31KNV@2|Bacteria,1QIIF@1224|Proteobacteria,1TGD7@1236|Gammaproteobacteria,3W1YV@53335|Pantoea	1236|Gammaproteobacteria	-	-	-	-	-	-	-	-	-	-	-	-	-	-	-
AMR	3PG1079	BMU_05374	5106_g	5106_g	911008.GLAD_03235	6.36e-20	84.0	COG0241@1|root,COG0241@2|Bacteria,1RDGR@1224|Proteobacteria,1S3UD@1236|Gammaproteobacteria	1236|Gammaproteobacteria	E	D,D-heptose 1,7-bisphosphate phosphatase	gmhB	GO:0000271,GO:0000287,GO:0003674,GO:0003824,GO:0005488,GO:0005575,GO:0005622,GO:0005623,GO:0005737,GO:0005829,GO:0005975,GO:0005976,GO:0006629,GO:0006793,GO:0006796,GO:0008150,GO:0008152,GO:0008270,GO:0008610,GO:0008653,GO:0009058,GO:0009059,GO:0009103,GO:0009244,GO:0009311,GO:0009312,GO:0009987,GO:0016051,GO:0016311,GO:0016787,GO:0016788,GO:0016791,GO:0033692,GO:0034200,GO:0034637,GO:0034645,GO:…	3.1.3.82,3.1.3.83	ko:K03273	ko00540,ko01100,map00540,map01100	M00064	R05647,R09771	RC00017	ko00000,ko00001,ko00002,ko01000,ko01005	-	-	iB21_1397.B21_00198,iEC55989_1330.EC55989_0198,iECBD_1354.ECBD_3418,iECB_1328.ECB_00199,iECD_1391.ECD_00199,iECIAI1_1343.ECIAI1_0202,iECO103_1326.ECO103_0200,iECSE_1348.ECSE_0202,iETEC_1333.ETEC_0196,iEcHS_1320.EcHS_A0204,iEcolC_1368.EcolC_3459	HAD_2,Hydrolase_like
AMR	3PG3151	BMU_05199	5118_g	5118_g	5478.XP_447260.1	4.35e-119	392.0	2D0UM@1|root,2SFJJ@2759|Eukaryota,39VPT@33154|Opisthokonta,3PEIY@4751|Fungi	4751|Fungi	S	some similarities with uniprot	-	-	-	-	-	-	-	-	-	-	-	-	Flocculin,GLEYA,Hyphal_reg_CWP
VRC	10PG8877	BMU_05654	5277_g	5277_g	34506.g2466	2.3e-145	428.0	2D1RV@1|root,2SJ1H@2759|Eukaryota,3AD1X@33154|Opisthokonta,3BZNQ@33208|Metazoa,3DFEM@33213|Bilateria	33208|Metazoa	-	-	-	-	-	-	-	-	-	-	-	-	-	-	DSBA
VRC	10PG8698	BMU_05711	5149_g	5149_g	469595.CSAG_04354	2.53e-149	425.0	COG3547@1|root,COG3547@2|Bacteria,1MUER@1224|Proteobacteria,1RMAQ@1236|Gammaproteobacteria,3WZ69@544|Citrobacter	1236|Gammaproteobacteria	L	Transposase	ISPlu13C	-	-	-	-	-	-	-	-	-	-	-	DEDD_Tnp_IS110,Transposase_20
VRC	67PG8199	BMU_04865	5026_g	5026_g	5478.XP_446803.1	4.52e-87	273.0	COG0086@1|root,KOG0260@2759|Eukaryota	2759|Eukaryota	K	DNA-directed 5'-3' RNA polymerase activity	-	-	2.7.7.6	ko:K03006	ko00230,ko00240,ko01100,ko03020,ko05016,ko05168,ko05169,map00230,map00240,map01100,map03020,map05016,map05168,map05169	M00180	R00435,R00441,R00442,R00443	RC02795	br01611,ko00000,ko00001,ko00002,ko01000,ko03021,ko03400	-	-	-	RNA_pol_Rpb1_R
VRC	13PG2645	BMU_05184	5148_g	5148_g	5478.XP_446282.1	1.46e-220	618.0	COG5095@1|root,KOG2549@2759|Eukaryota,38DST@33154|Opisthokonta,3NV9P@4751|Fungi,3QQHV@4890|Ascomycota,3RSRC@4891|Saccharomycetes,3RYCB@4893|Saccharomycetaceae	4751|Fungi	K	to Saccharomyces cerevisiae TAF6 (YGL112C)	taf6	GO:0000123,GO:0000124,GO:0000228,GO:0000428,GO:0000785,GO:0000790,GO:0001085,GO:0001102,GO:0003674,GO:0003682,GO:0005198,GO:0005488,GO:0005515,GO:0005575,GO:0005622,GO:0005623,GO:0005634,GO:0005654,GO:0005667,GO:0005669,GO:0005694,GO:0005737,GO:0005829,GO:0006139,GO:0006325,GO:0006338,GO:0006351,GO:0006352,GO:0006366,GO:0006367,GO:0006464,GO:0006473,GO:0006475,GO:0006725,GO:0006807,GO:0006996,GO:…	-	ko:K03131	ko03022,ko05168,map03022,map05168	-	-	-	ko00000,ko00001,ko03021,ko03036	-	-	-	TAF,TAF6_C
VRC	90PG3133	BMU_04865	1729_g	1729_g	5478.XP_002999510.1	0.0	1340.0	2CX2K@1|root,2RW40@2759|Eukaryota,3AD8A@33154|Opisthokonta,3PFVR@4751|Fungi	4751|Fungi	-	-	-	-	-	-	-	-	-	-	-	-	-	-	-
VRC	26PG8095	BMU_10718	5035_g	5035_g	5478.XP_447690.2	4.91e-257	761.0	2CM9P@1|root,2QPQC@2759|Eukaryota,39SM9@33154|Opisthokonta,3NWAJ@4751|Fungi,3QNDQ@4890|Ascomycota,3RRTG@4891|Saccharomycetes,3S2DM@4893|Saccharomycetaceae	4751|Fungi	S	Pfam:PA14_2	-	-	-	-	-	-	-	-	-	-	-	-	Flocculin,GLEYA
VRC	26PG3135	BMU_05654	5055_g	5055_g	5478.XP_449350.1	1.49e-44	166.0	2E17R@1|root,2S8JT@2759|Eukaryota,3AA98@33154|Opisthokonta,3PFAA@4751|Fungi,3R3WQ@4890|Ascomycota,3RWCG@4891|Saccharomycetes,3S2EC@4893|Saccharomycetaceae	4751|Fungi	S	Some similarities with uniprot P08640 Saccharomyces cerevisiae YIR019c STA1	-	-	-	-	-	-	-	-	-	-	-	-	GLEYA
VRC	4PG2900	BMU_10828	1420_g	1420_g	5478.XP_446542.1	1.44e-314	882.0	299AS@1|root,2RGCG@2759|Eukaryota,39WNJ@33154|Opisthokonta,3NVDY@4751|Fungi,3QSIY@4890|Ascomycota,3RR2V@4891|Saccharomycetes,3RYW5@4893|Saccharomycetaceae	4751|Fungi	S	to Saccharomyces cerevisiae SAG1 (YJR004C)	-	GO:0000003,GO:0000322,GO:0000323,GO:0000324,GO:0000746,GO:0000747,GO:0000749,GO:0000752,GO:0000771,GO:0003674,GO:0005488,GO:0005515,GO:0005575,GO:0005618,GO:0005622,GO:0005623,GO:0005737,GO:0005773,GO:0007155,GO:0008150,GO:0009277,GO:0009987,GO:0010033,GO:0019236,GO:0019953,GO:0022414,GO:0022610,GO:0030312,GO:0031136,GO:0031137,GO:0031139,GO:0042221,GO:0043226,GO:0043227,GO:0043229,GO:0043231,GO:…	-	ko:K19898,ko:K22493	-	-	-	-	ko00000,ko00537	-	-	-	Candida_ALS_N,Flocculin
VRC	43PG8252	BMU_05031	2534_g	2534_g	5478.XP_449191.1	0.0	864.0	KOG0296@1|root,KOG0296@2759|Eukaryota,38CNS@33154|Opisthokonta,3P189@4751|Fungi,3QRZF@4890|Ascomycota,3RTH8@4891|Saccharomycetes,3RZC2@4893|Saccharomycetaceae	4751|Fungi	S	to Saccharomyces cerevisiae SQT1 (YIR012W)	SQT1	GO:0000027,GO:0003674,GO:0005488,GO:0005515,GO:0005575,GO:0005622,GO:0005623,GO:0005737,GO:0005829,GO:0006996,GO:0008150,GO:0009987,GO:0016043,GO:0022607,GO:0022613,GO:0022618,GO:0030684,GO:0030687,GO:0032991,GO:0034622,GO:0042254,GO:0042255,GO:0042273,GO:0043933,GO:0044085,GO:0044424,GO:0044444,GO:0044464,GO:0051082,GO:0065003,GO:0070925,GO:0071826,GO:0071840,GO:1990904	-	ko:K14818	-	-	-	-	ko00000,ko03009	-	-	-	WD40
VRC	3PG2386	BMU_06044	5475_g	5475_g	1267600.JFGT01000006_gene1545	1.18e-202	568.0	COG1055@1|root,COG1055@2|Bacteria,1MUX4@1224|Proteobacteria,1RMAV@1236|Gammaproteobacteria,3W08X@53335|Pantoea	1236|Gammaproteobacteria	P	Involved in arsenical resistance. Thought to form the channel of an arsenite pump	arsB	GO:0003674,GO:0005215,GO:0005575,GO:0005623,GO:0005886,GO:0005887,GO:0006810,GO:0006811,GO:0006820,GO:0008150,GO:0008490,GO:0008509,GO:0015075,GO:0015103,GO:0015104,GO:0015105,GO:0015291,GO:0015318,GO:0015698,GO:0015699,GO:0015700,GO:0016020,GO:0016021,GO:0022804,GO:0022857,GO:0031224,GO:0031226,GO:0034220,GO:0042960,GO:0044425,GO:0044459,GO:0044464,GO:0051179,GO:0051234,GO:0055085,GO:0071944,GO:…	-	ko:K03893	-	-	-	-	ko00000,ko02000	2.A.45.1,3.A.4.1	-	iAF1260.b3502,iB21_1397.B21_03304,iBWG_1329.BWG_3192,iECBD_1354.ECBD_0238,iECB_1328.ECB_03351,iECDH10B_1368.ECDH10B_3678,iECDH1ME8569_1439.ECDH1ME8569_3381,iECD_1391.ECD_03351,iECH74115_1262.ECH74115_4851,iECIAI1_1343.ECIAI1_3649,iECO103_1326.ECO103_4229,iECO111_1330.ECO111_4311,iECO26_1355.ECO26_4590,iECSE_1348.ECSE_3768,iECSP_1301.ECSP_4482,iECs_1301.ECs4374,iETEC_1333.ETEC_3749,iEcDH1_1363.EcD…	ArsB
VRC	106PG4411	BMU_04865	53_g	53_g	5478.XP_446664.1	3.05e-104	301.0	KOG4168@1|root,KOG4168@2759|Eukaryota,3A8AJ@33154|Opisthokonta,3P79K@4751|Fungi,3QYPP@4890|Ascomycota,3RVN8@4891|Saccharomycetes,3S1IQ@4893|Saccharomycetaceae	4751|Fungi	K	to Saccharomyces cerevisiae RPC17 (YJL011C)	-	GO:0000428,GO:0005575,GO:0005622,GO:0005623,GO:0005634,GO:0005654,GO:0005666,GO:0005737,GO:0005829,GO:0006139,GO:0006351,GO:0006352,GO:0006383,GO:0006384,GO:0006399,GO:0006725,GO:0006807,GO:0008150,GO:0008152,GO:0009058,GO:0009059,GO:0009304,GO:0009987,GO:0010467,GO:0016070,GO:0018130,GO:0019438,GO:0030880,GO:0031974,GO:0031981,GO:0032774,GO:0032991,GO:0034641,GO:0034645,GO:0034654,GO:0034660,GO:…	-	-	-	-	-	-	-	-	-	-	RNA_pol_Rpb4
VRC	2PG2067	BMU_05700	4368_g	4368_g	911008.GLAD_01153	2.19e-87	264.0	COG0150@1|root,COG0150@2|Bacteria,1MURG@1224|Proteobacteria,1RNZZ@1236|Gammaproteobacteria	1236|Gammaproteobacteria	F	Phosphoribosylformylglycinamidine cyclo-ligase	purM	GO:0003674,GO:0003824,GO:0004641,GO:0005575,GO:0005622,GO:0005623,GO:0005737,GO:0005829,GO:0006139,GO:0006163,GO:0006164,GO:0006725,GO:0006753,GO:0006793,GO:0006796,GO:0006807,GO:0008150,GO:0008152,GO:0009058,GO:0009117,GO:0009150,GO:0009152,GO:0009165,GO:0009259,GO:0009260,GO:0009987,GO:0016874,GO:0016879,GO:0016882,GO:0018130,GO:0019438,GO:0019637,GO:0019693,GO:0034641,GO:0034654,GO:0044237,GO:…	6.3.3.1	ko:K01933	ko00230,ko01100,ko01110,ko01130,map00230,map01100,map01110,map01130	M00048	R04208	RC01100	ko00000,ko00001,ko00002,ko01000	-	-	iECSF_1327.ECSF_2340	AIRS,AIRS_C
VRC	2PG0638	BMU_05223	4455_g	4455_g	5478.XP_002999585.1	9.13e-289	928.0	KOG1075@1|root,KOG1075@2759|Eukaryota,39M0Z@33154|Opisthokonta,3PIHE@4751|Fungi,3RNEN@4890|Ascomycota,3RXTV@4891|Saccharomycetes	4751|Fungi	S	Candida DB at Institut Pasteur	-	-	-	-	-	-	-	-	-	-	-	-	Hyphal_reg_CWP
VRC	106PG6748	BMU_04865	2119_g	2119_g	5478.XP_449056.1	0.0	1132.0	28J4P@1|root,2QTK4@2759|Eukaryota,38H55@33154|Opisthokonta,3P01S@4751|Fungi,3QJIG@4890|Ascomycota,3RQZZ@4891|Saccharomycetes,3RY8X@4893|Saccharomycetaceae	4751|Fungi	S	Saccharomyces cerevisiae YDR131c	-	GO:0000151,GO:0003674,GO:0005488,GO:0005515,GO:0005575,GO:0005622,GO:0005623,GO:0006508,GO:0006511,GO:0006807,GO:0008150,GO:0008152,GO:0009056,GO:0009057,GO:0009987,GO:0010498,GO:0019005,GO:0019538,GO:0019941,GO:0030163,GO:0030674,GO:0031146,GO:0031461,GO:0032991,GO:0043161,GO:0043170,GO:0043632,GO:0044237,GO:0044238,GO:0044248,GO:0044257,GO:0044260,GO:0044265,GO:0044267,GO:0044424,GO:0044464,GO:…	-	-	-	-	-	-	-	-	-	-	-
VRC	104PG8226	BMU_04865	5095_g	5095_g	5478.XP_449348.1	1.61e-281	800.0	2CM9P@1|root,2QPQC@2759|Eukaryota,39SM9@33154|Opisthokonta,3NWAJ@4751|Fungi,3R0GK@4890|Ascomycota,3RVPM@4891|Saccharomycetes	4751|Fungi	S	Pfam:PA14_2	-	GO:0000128,GO:0000501,GO:0001403,GO:0003674,GO:0005488,GO:0005537,GO:0005575,GO:0005618,GO:0005623,GO:0008150,GO:0009277,GO:0030246,GO:0030312,GO:0030447,GO:0036094,GO:0036267,GO:0040007,GO:0044182,GO:0044464,GO:0048029,GO:0051704,GO:0070783,GO:0071944,GO:0098630,GO:0098743	-	-	-	-	-	-	-	-	-	-	Flocculin,Flocculin_t3,GLEYA
VRC	3PG1594	BMU_05222	5065_g	5065_g	911008.GLAD_02289	5.85e-40	138.0	COG0796@1|root,COG0796@2|Bacteria,1NAI2@1224|Proteobacteria,1RPU9@1236|Gammaproteobacteria	1236|Gammaproteobacteria	M	Provides the (R)-glutamate required for cell wall biosynthesis	murI	GO:0000270,GO:0003674,GO:0003824,GO:0006022,GO:0006023,GO:0006024,GO:0006807,GO:0008150,GO:0008152,GO:0008881,GO:0009058,GO:0009059,GO:0009252,GO:0009273,GO:0009987,GO:0016853,GO:0016854,GO:0016855,GO:0030203,GO:0034645,GO:0036361,GO:0042546,GO:0043170,GO:0044036,GO:0044038,GO:0044085,GO:0044237,GO:0044249,GO:0044260,GO:0047661,GO:0070589,GO:0071554,GO:0071704,GO:0071840,GO:1901135,GO:1901137,GO:…	5.1.1.3	ko:K01776	ko00471,ko01100,map00471,map01100	-	R00260	RC00302	ko00000,ko00001,ko01000,ko01011	-	-	iAPECO1_1312.APECO1_2496,iEC042_1314.EC042_4342,iECOK1_1307.ECOK1_4443,iECS88_1305.ECS88_4426,iPC815.YPO3909,iUMN146_1321.UM146_20110,iUTI89_1310.UTI89_C4562	Asp_Glu_race
VRC	5PG1804	BMU_05185	5049_g	5049_g	1484157.PSNIH2_22690	3.26e-12	64.3	2AUZA@1|root,31KNV@2|Bacteria,1QIIF@1224|Proteobacteria,1TGD7@1236|Gammaproteobacteria,3W1YV@53335|Pantoea	1236|Gammaproteobacteria	-	-	-	-	-	-	-	-	-	-	-	-	-	-	-
VRC	4PG8992	BMU_05525	3830_g	3830_g	911008.GLAD_02495	1.31e-63	194.0	2D8BC@1|root,32W7N@2|Bacteria,1N2JJ@1224|Proteobacteria,1SE30@1236|Gammaproteobacteria	1236|Gammaproteobacteria	-	-	-	-	-	-	-	-	-	-	-	-	-	-	-
VRC	105PG4490	BMU_04865	3644_g	3644_g	1005962.W1QKQ3	6.76e-117	343.0	COG0184@1|root,KOG1736@1|root,KOG0400@2759|Eukaryota,KOG1736@2759|Eukaryota,39ZVJ@33154|Opisthokonta,3P1R2@4751|Fungi,3QK3G@4890|Ascomycota,3RT8R@4891|Saccharomycetes	4751|Fungi	J	Belongs to the universal ribosomal protein uS15 family	RPS13	GO:0000462,GO:0002181,GO:0003674,GO:0003676,GO:0003723,GO:0003735,GO:0005198,GO:0005488,GO:0005575,GO:0005622,GO:0005623,GO:0005634,GO:0005730,GO:0005737,GO:0005829,GO:0005840,GO:0006139,GO:0006364,GO:0006396,GO:0006412,GO:0006518,GO:0006725,GO:0006807,GO:0008150,GO:0008152,GO:0009058,GO:0009059,GO:0009987,GO:0010467,GO:0015935,GO:0016070,GO:0016072,GO:0019538,GO:0019843,GO:0022613,GO:0022626,GO:…	-	ko:K02953	ko03010,map03010	M00177	-	-	br01610,ko00000,ko00001,ko00002,ko03011	-	-	-	Ribosomal_S13_N,Ribosomal_S15
VRC	2PG2563	BMU_07411	5000_g	5000_g	911008.GLAD_02413	0.0	954.0	COG1129@1|root,COG1129@2|Bacteria,1MU22@1224|Proteobacteria,1RMCH@1236|Gammaproteobacteria	1236|Gammaproteobacteria	P	import. Responsible for energy coupling to the transport system	rbsA	GO:0000166,GO:0003674,GO:0003824,GO:0005215,GO:0005488,GO:0005524,GO:0005575,GO:0005623,GO:0005886,GO:0006810,GO:0008144,GO:0008150,GO:0008643,GO:0015144,GO:0015145,GO:0015146,GO:0015399,GO:0015405,GO:0015407,GO:0015591,GO:0015608,GO:0015611,GO:0015749,GO:0015750,GO:0015752,GO:0016020,GO:0016021,GO:0016462,GO:0016787,GO:0016817,GO:0016818,GO:0016887,GO:0017076,GO:0017111,GO:0022804,GO:0022857,GO:…	3.6.3.17	ko:K02056,ko:K10441,ko:K10542,ko:K10545,ko:K10562,ko:K17204	ko02010,map02010	M00212,M00214,M00215,M00220,M00221,M00590	-	-	ko00000,ko00001,ko00002,ko01000,ko02000	3.A.1.2,3.A.1.2.1,3.A.1.2.11,3.A.1.2.13,3.A.1.2.16,3.A.1.2.19,3.A.1.2.3,3.A.1.2.4,3.A.1.2.9	-	iEC55989_1330.EC55989_4224,iECSE_1348.ECSE_4039,iECW_1372.ECW_m4052,iEcE24377_1341.EcE24377A_4265,iWFL_1372.ECW_m4052,iYL1228.KPN_04154	ABC_tran
VRC	105PG8202	BMU_9979	5003_g
VRC	2PG9083	BMU_11806	5195_g	5195_g	1484158.PSNIH1_19750	1.04e-129	389.0	COG4548@1|root,COG4548@2|Bacteria,1QFBU@1224|Proteobacteria,1TCIC@1236|Gammaproteobacteria,3W2HN@53335|Pantoea	1236|Gammaproteobacteria	P	von Willebrand factor type A domain	-	-	-	-	-	-	-	-	-	-	-	-	VWA
VRC	104PG3693	BMU_9979	315_g
VRC	3PG1190	BMU_05688	5153_g	5153_g	911008.GLAD_02741	6.62e-154	446.0	COG2148@1|root,COG2148@2|Bacteria,1MV6W@1224|Proteobacteria,1RMMN@1236|Gammaproteobacteria	1236|Gammaproteobacteria	M	COG2148 Sugar transferases involved in lipopolysaccharide synthesis	wcaJ	-	-	ko:K03606	ko05111,map05111	-	-	-	ko00000,ko00001	-	-	-	Bac_transf,CoA_binding_3
VRC	3PG2976	BMU_05711	5066_g	5066_g	911008.GLAD_02408	2.24e-80	251.0	COG0477@1|root,COG2814@2|Bacteria,1MUDA@1224|Proteobacteria,1RP1M@1236|Gammaproteobacteria	1236|Gammaproteobacteria	EGP	Major facilitator superfamily	hsrA	GO:0003674,GO:0005215,GO:0005575,GO:0005623,GO:0005886,GO:0005887,GO:0006810,GO:0008150,GO:0016020,GO:0016021,GO:0022857,GO:0031224,GO:0031226,GO:0044425,GO:0044459,GO:0044464,GO:0051179,GO:0051234,GO:0055085,GO:0071944	-	-	-	-	-	-	-	-	-	-	MFS_1,MFS_3,Sugar_tr
VRC	6PG8527	BMU_06055	4165_g	4165_g	5478.XP_447351.1	0.0	1082.0	COG0013@1|root,KOG1155@2759|Eukaryota,38EMD@33154|Opisthokonta,3NU5Y@4751|Fungi,3QJQQ@4890|Ascomycota,3RRNX@4891|Saccharomycetes,3RYXU@4893|Saccharomycetaceae	4751|Fungi	DO	to Saccharomyces cerevisiae CDC23 (YHR166C)	cut23	GO:0000151,GO:0000152,GO:0003674,GO:0005488,GO:0005515,GO:0005575,GO:0005622,GO:0005623,GO:0005634,GO:0005680,GO:0006464,GO:0006508,GO:0006511,GO:0006807,GO:0007088,GO:0007346,GO:0008150,GO:0008152,GO:0009056,GO:0009057,GO:0009896,GO:0009987,GO:0010498,GO:0010564,GO:0010638,GO:0010965,GO:0016567,GO:0019538,GO:0019941,GO:0030071,GO:0030163,GO:0030332,GO:0031145,GO:0031331,GO:0031461,GO:0032270,GO:…	-	ko:K03355	ko04110,ko04111,ko04113,ko04114,ko04120,ko04914,ko05166,map04110,map04111,map04113,map04114,map04120,map04914,map05166	M00389	-	-	ko00000,ko00001,ko00002,ko03036,ko04121	-	-	-	ANAPC8,TPR_1,TPR_8
VRC	3PG0713	BMU_05442	5118_g	5118_g	870967.VIS19158_20082	5.6e-11	60.1	2AXU7@1|root,31PV8@2|Bacteria,1QMI8@1224|Proteobacteria,1TJTK@1236|Gammaproteobacteria,1Y1NS@135623|Vibrionales	135623|Vibrionales	-	-	-	-	-	-	-	-	-	-	-	-	-	-	-
VRC	3PG1079	BMU_05374	5106_g	5106_g	911008.GLAD_03235	6.36e-20	84.0	COG0241@1|root,COG0241@2|Bacteria,1RDGR@1224|Proteobacteria,1S3UD@1236|Gammaproteobacteria	1236|Gammaproteobacteria	E	D,D-heptose 1,7-bisphosphate phosphatase	gmhB	GO:0000271,GO:0000287,GO:0003674,GO:0003824,GO:0005488,GO:0005575,GO:0005622,GO:0005623,GO:0005737,GO:0005829,GO:0005975,GO:0005976,GO:0006629,GO:0006793,GO:0006796,GO:0008150,GO:0008152,GO:0008270,GO:0008610,GO:0008653,GO:0009058,GO:0009059,GO:0009103,GO:0009244,GO:0009311,GO:0009312,GO:0009987,GO:0016051,GO:0016311,GO:0016787,GO:0016788,GO:0016791,GO:0033692,GO:0034200,GO:0034637,GO:0034645,GO:…	3.1.3.82,3.1.3.83	ko:K03273	ko00540,ko01100,map00540,map01100	M00064	R05647,R09771	RC00017	ko00000,ko00001,ko00002,ko01000,ko01005	-	-	iB21_1397.B21_00198,iEC55989_1330.EC55989_0198,iECBD_1354.ECBD_3418,iECB_1328.ECB_00199,iECD_1391.ECD_00199,iECIAI1_1343.ECIAI1_0202,iECO103_1326.ECO103_0200,iECSE_1348.ECSE_0202,iETEC_1333.ETEC_0196,iEcHS_1320.EcHS_A0204,iEcolC_1368.EcolC_3459	HAD_2,Hydrolase_like
VRC	3PG1997	BMU_05697	5225_g	5225_g	911008.GLAD_02335	1.03e-197	550.0	COG0205@1|root,COG0205@2|Bacteria,1MVN3@1224|Proteobacteria,1RMVY@1236|Gammaproteobacteria	1236|Gammaproteobacteria	F	Catalyzes the phosphorylation of D-fructose 6-phosphate, the first committing step of glycolysis. Uses inorganic phosphate (PPi) as phosphoryl donor instead of ATP like common ATP-dependent phosphofructokinases (ATP-PFKs), which renders the reaction reversible, and can thus function both in glycolysis and gluconeogenesis. Consistently, PPi-PFK can replace the enzymes of both the forward (ATP-PFK)…	pfkA	GO:0000166,GO:0000287,GO:0001882,GO:0001883,GO:0003674,GO:0003824,GO:0003872,GO:0005488,GO:0005515,GO:0005524,GO:0005575,GO:0005622,GO:0005623,GO:0005737,GO:0005829,GO:0005945,GO:0005975,GO:0005996,GO:0006006,GO:0006007,GO:0006082,GO:0006090,GO:0006091,GO:0006096,GO:0006139,GO:0006163,GO:0006164,GO:0006165,GO:0006725,GO:0006732,GO:0006733,GO:0006753,GO:0006754,GO:0006757,GO:0006793,GO:0006796,GO:…	2.7.1.11	ko:K00850	ko00010,ko00030,ko00051,ko00052,ko00680,ko01100,ko01110,ko01120,ko01130,ko01200,ko01230,ko03018,ko04152,ko05230,map00010,map00030,map00051,map00052,map00680,map01100,map01110,map01120,map01130,map01200,map01230,map03018,map04152,map05230	M00001,M00345	R00756,R03236,R03237,R03238,R03239,R04779	RC00002,RC00017	ko00000,ko00001,ko00002,ko01000,ko01009,ko03019	-	-	iNRG857_1313.NRG857_19550	PFK
VRC	3PG1844	BMU_06072	4864_g	4864_g	1484157.PSNIH2_22860	5.03e-153	436.0	2AUYE@1|root,31KMX@2|Bacteria,1QIHI@1224|Proteobacteria,1TGC5@1236|Gammaproteobacteria,3W1US@53335|Pantoea	1236|Gammaproteobacteria	S	Type IV conjugative transfer system lipoprotein (TraV)	-	-	-	-	-	-	-	-	-	-	-	-	TraV
FLC	5PG1069	BMU_06063	4574_g	4574_g	27288.XP_003675050.1	2.41e-23	103.0	2CYM9@1|root,2S549@2759|Eukaryota,3A6VR@33154|Opisthokonta,3P5Z9@4751|Fungi,3QXTE@4890|Ascomycota,3RV9G@4891|Saccharomycetes,3S1R4@4893|Saccharomycetaceae	4751|Fungi	K	to Saccharomyces cerevisiae MSS11 (YMR164C)	MSS11	GO:0000981,GO:0000982,GO:0001077,GO:0001228,GO:0001558,GO:0003674,GO:0003700,GO:0005575,GO:0005622,GO:0005623,GO:0005634,GO:0006109,GO:0006139,GO:0006351,GO:0006355,GO:0006357,GO:0006366,GO:0006725,GO:0006807,GO:0008150,GO:0008152,GO:0009058,GO:0009059,GO:0009268,GO:0009628,GO:0009889,GO:0009891,GO:0009893,GO:0009894,GO:0009896,GO:0009987,GO:0010467,GO:0010468,GO:0010556,GO:0010557,GO:0010570,GO:…	-	ko:K19816	ko04011,map04011	-	-	-	ko00000,ko00001,ko03000	-	-	-	LisH
FLC	85PG5526	BMU_04958	1873_g	1873_g	5478.XP_447528.1	0.0	2302.0	2CXNF@1|root,2S4M0@2759|Eukaryota,39R0I@33154|Opisthokonta,3P0FE@4751|Fungi,3QQEK@4890|Ascomycota,3RU0C@4891|Saccharomycetes,3RYRM@4893|Saccharomycetaceae	4751|Fungi	S	to Saccharomyces cerevisiae RPM2 (YML091C)	RPM2	GO:0000966,GO:0001682,GO:0002181,GO:0005575,GO:0005622,GO:0005623,GO:0005634,GO:0005737,GO:0005739,GO:0005759,GO:0006139,GO:0006355,GO:0006357,GO:0006396,GO:0006397,GO:0006399,GO:0006412,GO:0006518,GO:0006725,GO:0006807,GO:0006996,GO:0007005,GO:0008033,GO:0008150,GO:0008152,GO:0009058,GO:0009059,GO:0009889,GO:0009891,GO:0009893,GO:0009987,GO:0010467,GO:0010468,GO:0010556,GO:0010557,GO:0010604,GO:…	3.1.26.5	ko:K14533	ko03013,map03013	-	-	-	ko00000,ko00001,ko01000,ko03016,ko03029	-	-	-	RPM2
FLC	85PG3653	BMU_05374	741_g	741_g	5478.XP_447182.1	7.34e-292	830.0	COG0053@1|root,KOG1485@2759|Eukaryota,39UQ6@33154|Opisthokonta,3NXX4@4751|Fungi,3QPRA@4890|Ascomycota,3RRCN@4891|Saccharomycetes,3RZN4@4893|Saccharomycetaceae	4751|Fungi	P	to Saccharomyces cerevisiae MMT1 (YMR177W) and MMT2 (YPL224C)	MMT2	GO:0000041,GO:0003674,GO:0005215,GO:0005381,GO:0005575,GO:0005622,GO:0005623,GO:0005737,GO:0005739,GO:0006810,GO:0006811,GO:0006812,GO:0006826,GO:0006839,GO:0006873,GO:0006875,GO:0006879,GO:0008150,GO:0008324,GO:0009987,GO:0015075,GO:0015318,GO:0016020,GO:0016021,GO:0019725,GO:0022857,GO:0022890,GO:0030001,GO:0030003,GO:0031224,GO:0034220,GO:0034755,GO:0042592,GO:0043226,GO:0043227,GO:0043229,GO:…	-	-	-	-	-	-	-	-	-	-	Cation_efflux,ZT_dimer
FLC	104PG8257	BMU_04865	4798_g	4798_g	5478.XP_445324.1	5.72e-266	737.0	COG5228@1|root,KOG0304@2759|Eukaryota,38JJE@33154|Opisthokonta,3NXJE@4751|Fungi,3QN3E@4890|Ascomycota,3RT2S@4891|Saccharomycetes,3RYWV@4893|Saccharomycetaceae	4751|Fungi	A	to Saccharomyces cerevisiae POP2 (YNR052C)	POP2	GO:0000175,GO:0000288,GO:0000289,GO:0000291,GO:0000932,GO:0000956,GO:0003674,GO:0003676,GO:0003723,GO:0003729,GO:0003824,GO:0004518,GO:0004527,GO:0004532,GO:0004535,GO:0004540,GO:0005488,GO:0005575,GO:0005622,GO:0005623,GO:0005737,GO:0005937,GO:0006139,GO:0006351,GO:0006354,GO:0006355,GO:0006357,GO:0006366,GO:0006368,GO:0006401,GO:0006402,GO:0006417,GO:0006725,GO:0006807,GO:0008150,GO:0008152,GO:…	-	ko:K12581	ko03018,map03018	-	-	-	ko00000,ko00001,ko03019	-	-	-	CAF1
FLC	57PG8927	BMU_05443	3289_g	3289_g	5478.XP_447115.2	1.52e-121	358.0	KOG1729@1|root,KOG1729@2759|Eukaryota,3A5RU@33154|Opisthokonta,3P2YD@4751|Fungi,3QX6X@4890|Ascomycota,3RT0S@4891|Saccharomycetes,3RZ0N@4893|Saccharomycetaceae	4751|Fungi	O	to Saccharomyces cerevisiae PIB1 (YDR313C)	-	GO:0000322,GO:0000323,GO:0000324,GO:0000329,GO:0003674,GO:0003824,GO:0004842,GO:0005488,GO:0005543,GO:0005575,GO:0005622,GO:0005623,GO:0005737,GO:0005768,GO:0005770,GO:0005773,GO:0005774,GO:0006464,GO:0006508,GO:0006511,GO:0006515,GO:0006807,GO:0006950,GO:0008150,GO:0008152,GO:0008289,GO:0009056,GO:0009057,GO:0009987,GO:0010033,GO:0010498,GO:0012505,GO:0016020,GO:0016567,GO:0016740,GO:0019538,GO:…	-	-	-	-	-	-	-	-	-	-	FYVE,zf-RING_2
FLC	64PG5341	BMU_9979	4984_g
FLC	5PG2995	BMU_05223	5163_g	5163_g	561229.Dd1591_0929	1.49e-208	604.0	COG0610@1|root,COG0610@2|Bacteria,1MU96@1224|Proteobacteria,1RP2Q@1236|Gammaproteobacteria,2JF4M@204037|Dickeya	1236|Gammaproteobacteria	L	Type I restriction enzyme R protein N terminus (HSDR_N)	-	-	3.1.21.3	ko:K01153	-	-	-	-	ko00000,ko01000,ko02048	-	-	-	EcoR124_C,HSDR_N,ResIII
FLC	1PG2848	BMU_10742	3261_g
FLC	3PG2187	BMU_10123	5120_g
FLC	108PG8164	BMU_04865	2158_g	2158_g	5478.XP_448856.1	0.0	2000.0	KOG4524@1|root,KOG4524@2759|Eukaryota,397RF@33154|Opisthokonta,3NY9F@4751|Fungi,3QQAG@4890|Ascomycota,3RTYM@4891|Saccharomycetes,3RZ4U@4893|Saccharomycetaceae	4751|Fungi	S	Saccharomyces cerevisiae YKL033W	-	GO:0000228,GO:0000785,GO:0000790,GO:0005575,GO:0005622,GO:0005623,GO:0005634,GO:0005694,GO:0005737,GO:0005739,GO:0006325,GO:0006338,GO:0006996,GO:0008150,GO:0009987,GO:0016043,GO:0031932,GO:0031974,GO:0031981,GO:0032991,GO:0038201,GO:0043226,GO:0043227,GO:0043228,GO:0043229,GO:0043231,GO:0043232,GO:0043233,GO:0044422,GO:0044424,GO:0044427,GO:0044428,GO:0044444,GO:0044446,GO:0044454,GO:0044464,GO:…	-	ko:K20403	ko04150,map04150	-	-	-	ko00000,ko00001	-	-	-	-
FLC	3PG1079	BMU_05374	5106_g	5106_g	911008.GLAD_03235	6.36e-20	84.0	COG0241@1|root,COG0241@2|Bacteria,1RDGR@1224|Proteobacteria,1S3UD@1236|Gammaproteobacteria	1236|Gammaproteobacteria	E	D,D-heptose 1,7-bisphosphate phosphatase	gmhB	GO:0000271,GO:0000287,GO:0003674,GO:0003824,GO:0005488,GO:0005575,GO:0005622,GO:0005623,GO:0005737,GO:0005829,GO:0005975,GO:0005976,GO:0006629,GO:0006793,GO:0006796,GO:0008150,GO:0008152,GO:0008270,GO:0008610,GO:0008653,GO:0009058,GO:0009059,GO:0009103,GO:0009244,GO:0009311,GO:0009312,GO:0009987,GO:0016051,GO:0016311,GO:0016787,GO:0016788,GO:0016791,GO:0033692,GO:0034200,GO:0034637,GO:0034645,GO:…	3.1.3.82,3.1.3.83	ko:K03273	ko00540,ko01100,map00540,map01100	M00064	R05647,R09771	RC00017	ko00000,ko00001,ko00002,ko01000,ko01005	-	-	iB21_1397.B21_00198,iEC55989_1330.EC55989_0198,iECBD_1354.ECBD_3418,iECB_1328.ECB_00199,iECD_1391.ECD_00199,iECIAI1_1343.ECIAI1_0202,iECO103_1326.ECO103_0200,iECSE_1348.ECSE_0202,iETEC_1333.ETEC_0196,iEcHS_1320.EcHS_A0204,iEcolC_1368.EcolC_3459	HAD_2,Hydrolase_like
FLC	2PG1249	BMU_07416	5414_g
FLC	1PG0012	BMU_05032	4957_g	4957_g	5478.XP_445661.1	9.75e-122	357.0	COG5087@1|root,KOG4534@2759|Eukaryota,39D19@33154|Opisthokonta,3NVSN@4751|Fungi,3QJE6@4890|Ascomycota,3RSB6@4891|Saccharomycetes,3RYKX@4893|Saccharomycetaceae	4751|Fungi	S	to Saccharomyces cerevisiae RTT109 (YLL002W)	RTT109	GO:0000724,GO:0000725,GO:0003674,GO:0003824,GO:0004402,GO:0005575,GO:0005622,GO:0005623,GO:0005634,GO:0006139,GO:0006259,GO:0006281,GO:0006282,GO:0006302,GO:0006310,GO:0006325,GO:0006342,GO:0006355,GO:0006357,GO:0006464,GO:0006473,GO:0006475,GO:0006725,GO:0006807,GO:0006950,GO:0006974,GO:0006996,GO:0008080,GO:0008150,GO:0008152,GO:0009405,GO:0009889,GO:0009890,GO:0009892,GO:0009987,GO:0010468,GO:…	-	ko:K11309	-	-	-	-	ko00000,ko03036	-	-	-	HAT_KAT11
FLC	95PG5354	BMU_04865	2387_g	2387_g	5478.XP_445854.1	1.58e-193	535.0	COG0479@1|root,KOG3049@2759|Eukaryota,38CDD@33154|Opisthokonta,3NVAA@4751|Fungi,3QNWJ@4890|Ascomycota,3RRVT@4891|Saccharomycetes,3RZC6@4893|Saccharomycetaceae	4751|Fungi	C	Iron-sulfur protein (IP) subunit of succinate dehydrogenase (SDH) that is involved in complex II of the mitochondrial electron transport chain and is responsible for transferring electrons from succinate to ubiquinone (coenzyme Q)	SDH2	GO:0000104,GO:0003674,GO:0003824,GO:0005575,GO:0005622,GO:0005623,GO:0005737,GO:0005739,GO:0005740,GO:0005743,GO:0005746,GO:0005749,GO:0006082,GO:0006091,GO:0006099,GO:0006101,GO:0006105,GO:0006119,GO:0006121,GO:0006139,GO:0006163,GO:0006725,GO:0006753,GO:0006793,GO:0006796,GO:0006807,GO:0008150,GO:0008152,GO:0008177,GO:0009060,GO:0009117,GO:0009123,GO:0009126,GO:0009141,GO:0009144,GO:0009150,GO:…	1.3.5.1	ko:K00235	ko00020,ko00190,ko01100,ko01110,ko01120,ko01130,ko01200,ko04714,ko04932,ko05010,ko05012,ko05016,map00020,map00190,map01100,map01110,map01120,map01130,map01200,map04714,map04932,map05010,map05012,map05016	M00009,M00011,M00148	R02164	RC00045	ko00000,ko00001,ko00002,ko01000	-	-	-	Fer2_3,Fer4_17
FLC	93PG3885	BMU_04865	4711_g	4711_g	5478.XP_447960.1	2.8e-258	706.0	COG1028@1|root,KOG1208@2759|Eukaryota,39RU6@33154|Opisthokonta,3P0IG@4751|Fungi,3QKRX@4890|Ascomycota,3RTKH@4891|Saccharomycetes,3S0N6@4893|Saccharomycetaceae	4751|Fungi	Q	short chain dehydrogenase	RDH1	-	1.3.1.33	ko:K00218	ko00860,ko01100,ko01110,map00860,map01100,map01110	-	R03845,R06286	RC01008	ko00000,ko00001,ko01000	-	-	-	adh_short
FLC	1PG8318	BMU_11810	3856_g
FLC	2PG1239	BMU_06078	5433_g	5433_g	911008.GLAD_01953	1.94e-59	183.0	COG2732@1|root,COG2732@2|Bacteria,1MZ53@1224|Proteobacteria,1S8RD@1236|Gammaproteobacteria	1236|Gammaproteobacteria	K	inhibitor	yhcO	-	-	ko:K03623	-	-	-	-	ko00000	-	-	-	Barstar
FLC	5PG3106	BMU_06063	5027_g	5027_g	5478.XP_447815.1	2.58e-58	220.0	KOG3544@1|root,KOG3544@2759|Eukaryota,39M13@33154|Opisthokonta,3Q5EQ@4751|Fungi,3RNEU@4890|Ascomycota	33154|Opisthokonta	W	Hyphally regulated cell wall protein N-terminal	-	-	-	-	-	-	-	-	-	-	-	-	Hyphal_reg_CWP
FLC	108PG5372	BMU_04865	2405_g	2405_g	5478.XP_445873.1	2.69e-310	847.0	2DZKZ@1|root,2S748@2759|Eukaryota,3A8RN@33154|Opisthokonta,3P7H1@4751|Fungi,3QYWY@4890|Ascomycota,3RVH7@4891|Saccharomycetes,3S219@4893|Saccharomycetaceae	4751|Fungi	S	Saccharomyces cerevisiae YML037C	-	-	-	-	-	-	-	-	-	-	-	-	-
FLC	1PG0072	BMU_05223	5063_g	5063_g	911008.GLAD_03154	2.18e-166	470.0	COG3940@1|root,COG3940@2|Bacteria,1NKF0@1224|Proteobacteria,1RNIH@1236|Gammaproteobacteria	1236|Gammaproteobacteria	G	Belongs to the glycosyl hydrolase 43 family	abf2	-	-	-	-	-	-	-	-	-	-	-	Glyco_hydro_43
FLC	13PG2843	BMU_04958	5054_g	5054_g	5478.XP_002999576.1	1.4e-156	504.0	2DNP2@1|root,2S67I@2759|Eukaryota,38U77@33154|Opisthokonta,3PVU5@4751|Fungi,3REX5@4890|Ascomycota,3RX24@4891|Saccharomycetes,3S2EU@4893|Saccharomycetaceae	4751|Fungi	-	-	-	-	-	-	-	-	-	-	-	-	-	-	GLEYA
FLC	108PG4809	BMU_9979	4672_g
FLC	108PG7189	BMU_04865	1853_g	1853_g	5478.XP_444903.1	1.08e-53	174.0	KOG0533@1|root,KOG0533@2759|Eukaryota,39YV4@33154|Opisthokonta,3NXQF@4751|Fungi,3QS6Y@4890|Ascomycota,3RUIK@4891|Saccharomycetes,3S112@4893|Saccharomycetaceae	4751|Fungi	A	to Saccharomyces cerevisiae YRA1 (YDR381W)	YRA1	GO:0000346,GO:0003674,GO:0003676,GO:0003723,GO:0004857,GO:0005488,GO:0005575,GO:0005622,GO:0005623,GO:0005634,GO:0006139,GO:0006259,GO:0006281,GO:0006283,GO:0006289,GO:0006403,GO:0006405,GO:0006406,GO:0006611,GO:0006725,GO:0006807,GO:0006810,GO:0006886,GO:0006913,GO:0006950,GO:0006974,GO:0008104,GO:0008150,GO:0008152,GO:0009987,GO:0010467,GO:0015031,GO:0015833,GO:0015931,GO:0016973,GO:0030234,GO:…	-	ko:K12881	ko03013,ko03015,ko03040,ko05168,map03013,map03015,map03040,map05168	M00406,M00430	-	-	ko00000,ko00001,ko00002,ko03019,ko03041	-	-	-	FoP_duplication,RRM_1
FLC	25PG8409	BMU_05185	1732_g	1732_g	5478.XP_449131.1	0.0	2554.0	KOG1878@1|root,KOG1878@2759|Eukaryota,38GZ3@33154|Opisthokonta,3P3F7@4751|Fungi,3RJMW@4890|Ascomycota,3RU87@4891|Saccharomycetes,3RZ12@4893|Saccharomycetaceae	4751|Fungi	K	to Saccharomyces cerevisiae SNT1 (YCR033W)	SNT1	GO:0000118,GO:0000228,GO:0000785,GO:0000790,GO:0001932,GO:0001934,GO:0003674,GO:0003676,GO:0003677,GO:0005488,GO:0005575,GO:0005622,GO:0005623,GO:0005634,GO:0005654,GO:0005694,GO:0005737,GO:0005829,GO:0006323,GO:0006325,GO:0006333,GO:0006338,GO:0006342,GO:0006355,GO:0006357,GO:0006464,GO:0006476,GO:0006807,GO:0006996,GO:0008150,GO:0008152,GO:0009889,GO:0009890,GO:0009892,GO:0009893,GO:0009966,GO:…	-	-	-	-	-	-	-	-	-	-	Myb_DNA-binding
FLC	1PG2847	BMU_10742	464_g	464_g	5479.M3J5G4	6.4e-15	75.1	29XJD@1|root,2RXS0@2759|Eukaryota,39RKA@33154|Opisthokonta,3NXBE@4751|Fungi,3QQTZ@4890|Ascomycota,3RRYK@4891|Saccharomycetes,47AHM@766764|Debaryomycetaceae	4751|Fungi	S	to Saccharomyces cerevisiae WHI2 (YOR043W)	-	GO:0000375,GO:0000377,GO:0000398,GO:0000422,GO:0003674,GO:0005575,GO:0005623,GO:0006139,GO:0006396,GO:0006397,GO:0006725,GO:0006807,GO:0006810,GO:0006897,GO:0006914,GO:0006950,GO:0006970,GO:0006996,GO:0007005,GO:0007010,GO:0007015,GO:0008047,GO:0008150,GO:0008152,GO:0008380,GO:0009056,GO:0009266,GO:0009408,GO:0009628,GO:0009651,GO:0009987,GO:0010467,GO:0016043,GO:0016070,GO:0016071,GO:0016192,GO:…	-	-	-	-	-	-	-	-	-	-	-
FLC	1PG2116	BMU_10123	5101_g
FLC	2PG1212	BMU_06078	5458_g	5458_g	911008.GLAD_03307	8.25e-45	156.0	COG0329@1|root,COG0329@2|Bacteria,1MXI1@1224|Proteobacteria,1RRFC@1236|Gammaproteobacteria	1236|Gammaproteobacteria	EM	Belongs to the DapA family	-	-	4.3.3.7	ko:K01714	ko00261,ko00300,ko01100,ko01110,ko01120,ko01130,ko01230,map00261,map00300,map01100,map01110,map01120,map01130,map01230	M00016,M00525,M00526,M00527	R10147	RC03062,RC03063	ko00000,ko00001,ko00002,ko01000	-	-	-	DHDPS
FLC	1PG8302	BMU_11810	3725_g	3725_g	5478.XP_448783.1	0.0	931.0	2D3U2@1|root,2SSR3@2759|Eukaryota,3AR8E@33154|Opisthokonta,3PXBY@4751|Fungi,3RGCF@4890|Ascomycota,3RWEV@4891|Saccharomycetes,3S2FP@4893|Saccharomycetaceae	4751|Fungi	-	-	-	-	-	-	-	-	-	-	-	-	-	-	-
FLC	108PG7774	BMU_04865	3026_g	3026_g	5478.XP_448519.1	0.0	1134.0	COG0477@1|root,KOG3574@2759|Eukaryota,38C8A@33154|Opisthokonta,3NW00@4751|Fungi,3QMIU@4890|Ascomycota,3RSJF@4891|Saccharomycetes,3RYG9@4893|Saccharomycetaceae	4751|Fungi	P	Saccharomyces cerevisiae YBR220c	-	GO:0000295,GO:0003674,GO:0005215,GO:0005346,GO:0005575,GO:0005623,GO:0005886,GO:0005887,GO:0006810,GO:0006811,GO:0006812,GO:0006820,GO:0006862,GO:0008150,GO:0008324,GO:0008509,GO:0008514,GO:0008521,GO:0015075,GO:0015077,GO:0015078,GO:0015215,GO:0015216,GO:0015291,GO:0015293,GO:0015294,GO:0015295,GO:0015318,GO:0015605,GO:0015672,GO:0015711,GO:0015748,GO:0015865,GO:0015868,GO:0015876,GO:0015916,GO:…	-	-	-	-	-	-	-	-	-	-	Acatn
FLC	3PG1014	BMU_05223	5208_g	5208_g	199310.c5426	3.33e-84	265.0	COG1479@1|root,COG1479@2|Bacteria,1NRBC@1224|Proteobacteria,1RY6F@1236|Gammaproteobacteria	1236|Gammaproteobacteria	S	Protein of unknown function (DUF1524)	-	-	-	-	-	-	-	-	-	-	-	-	DUF1524,DUF262
