# Supplementary material for: Genome analysis and machine learning-based feature selection strategy reveal potential drug-resistance determinants in Nakaseomyces glabratus
Source: Emerg Microbes Infect. 2025 Dec 13;14(1):2595789. doi: 10.1080/22221751.2025.2595789 (PMC12704144; doi:10.1080/22221751.2025.2595789)
Supplement: Dataset_S16_CG_models_performance.xlsx [file TEMI_A_2595789_SM5793.xlsx]

## Sheet: CG_all-5fold_results
Drug	ML_models	accuracy	precision	f1_score	mmc	rocAUC	specificity	sensitivity	pro_cutoff
AMR	SVC	0.881385	0.941414	0.870888	0.770388	0.925675	0.945455	0.812727	0.57054
AMR	LogisticRegression	0.908225	0.96	0.898413	0.822285	0.93697	0.963636	0.847273	0.551978
AMR	DecisionTreeClassifier	0.808225	0.841026	0.797742	0.639219	0.848134	0.824242	0.792727	0.601901
AMR	ExtraTreeClassifier	0.817316	0.787179	0.825899	0.651889	0.861295	0.751515	0.883636	0.433535
AMR	ExtraTreesClassifier	0.872294	0.89526	0.867023	0.756683	0.903843	0.895455	0.852727	0.474129
AMR	GradientBoostingClassifier	0.908658	0.977778	0.895673	0.827891	0.936295	0.981818	0.830909	0.684426
AMR	GaussianNB	0.927273	0.966667	0.917374	0.869703	0.957824	0.966667	0.890909	0.2
AMR	GaussianProcessClassifier	0.854113	0.887778	0.845995	0.71371	0.869394	0.893939	0.812727	0.480329
AMR	KNeighborsClassifier	0.816883	0.874017	0.79985	0.645229	0.832307	0.872727	0.752727	0.369995
AMR	RandomForestClassifier	0.890476	0.941414	0.877816	0.788028	0.908953	0.945455	0.829091	0.465296
AMR	XGBClassifier	0.808225	0.716667	0.709082	0.638257	0.839435	0.898485	0.723636	0.624781
AMR	LGBMClassifier	0.606926	0.535714	0.44644	0.216941	0.594091	0.822727	0.383636	0.861818
MDR	SVC	0.908658	0.942222	0.937331	0.782175	0.930833	0.833333	0.9375	0.738246
MDR	LogisticRegression	0.881818	0.986667	0.906571	0.780408	0.953125	0.966667	0.85	0.81703
MDR	DecisionTreeClassifier	0.808225	0.977778	0.833622	0.671567	0.904375	0.933333	0.7625	0.83757
MDR	ExtraTreeClassifier	0.781385	0.966667	0.817954	0.612046	0.873542	0.933333	0.725	0.836184
MDR	ExtraTreesClassifier	0.890476	0.963492	0.91808	0.772796	0.931042	0.9	0.8875	0.699052
MDR	GradientBoostingClassifier	0.890476	0.955088	0.920014	0.764488	0.937292	0.866667	0.9	0.853251
MDR	GaussianNB	0.918182	0.974902	0.937548	0.835057	0.973958	0.933333	0.9125	1
MDR	GaussianProcessClassifier	0.917749	0.900447	0.947207	0.788365	0.856875	0.693333	1	0.62637
MDR	KNeighborsClassifier	0.724675	0.931429	0.774471	0.494755	0.79875	0.866667	0.675	0.718911
MDR	RandomForestClassifier	0.92684	0.942222	0.950664	0.820156	0.931042	0.833333	0.9625	0.77958
MDR	XGBClassifier	0.518182	0.4	0.362963	0.322474	0.684375	1	0.3375	1.31243
MDR	LGBMClassifier	0.578788	0.721818	0.57265	0.295586	0.657083	0.86	0.475	1.02725
CAS	SVC	1	1	1	1	1	1	1	0.964504
CAS	LogisticRegression	1	1	1	1	1	1	1	0.92126
CAS	DecisionTreeClassifier	0.917316	1	0.953563	0.646125	0.95619	1	0.912381	1
CAS	ExtraTreeClassifier	0.917316	1	0.953563	0.646125	0.95619	1	0.912381	1
CAS	ExtraTreesClassifier	0.917316	1	0.953563	0.646125	0.95619	1	0.912381	0.78334
CAS	GradientBoostingClassifier	0.908225	1	0.947873	0.628579	0.95119	1	0.902381	0.973279
CAS	GaussianNB	0.0640693	0	0	0	0.5	1	0	2
CAS	GaussianProcessClassifier	1	1	1	1	1	1	1	0.77828
CAS	KNeighborsClassifier	0.0640693	0	0	0	0.5	1	0	2
CAS	RandomForestClassifier	0.917316	1	0.953563	0.646125	0.95619	1	0.912381	0.953945
CAS	XGBClassifier	1	1	1	1	1	1	1	0.934847
CAS	LGBMClassifier	0.789177	1	0.870441	0.434538	0.887381	1	0.774762	0.919953
FLC	SVC	0.980952	1	0.988889	0.933771	0.989474	1	0.978947	0.901828
FLC	LogisticRegression	0.872294	0.986667	0.900119	0.757185	0.981667	0.966667	0.8375	0.827053
FLC	DecisionTreeClassifier	0.762771	0.778947	0.763293	0.505609	0.791754	0.833333	0.748947	0.799278
FLC	ExtraTreeClassifier	0.726407	0.989474	0.766716	0.490192	0.803026	0.9	0.705789	0.70511
FLC	ExtraTreesClassifier	0.952381	1	0.969697	0.891766	0.978947	1	0.947368	0.549598
FLC	GradientBoostingClassifier	0.94329	1	0.964292	0.860352	0.97193	1	0.936842	0.855282
FLC	GaussianNB	0.954113	0.951905	0.975116	0.723701	0.776316	0.566667	1	1
FLC	GaussianProcessClassifier	0.990476	1	0.994595	0.958944	0.994737	1	0.989474	0.694796
FLC	KNeighborsClassifier	0.945022	0.941905	0.969987	0.682865	0.75	0.5	1	1
FLC	RandomForestClassifier	0.925108	1	0.952554	0.821543	0.968421	1	0.915789	0.912624
FLC	XGBClassifier	0.917749	1	0.947536	0.791614	0.95614	1	0.905263	0.880936
FLC	LGBMClassifier	0.694372	0.988889	0.76849	0.457861	0.748377	0.933333	0.669474	0.725825
POS	SVC	0.908658	0.975735	0.928229	0.82604	0.939544	0.933333	0.8975	0.788071
POS	LogisticRegression	0.926407	0.952206	0.946416	0.843964	0.945704	0.871429	0.95	0.669651
POS	DecisionTreeClassifier	0.825108	0.977778	0.860323	0.679519	0.915784	0.933333	0.78	0.84369
POS	ExtraTreeClassifier	0.688312	0.983333	0.72381	0.501558	0.844365	0.966667	0.5775	0.93369
POS	ExtraTreesClassifier	0.908658	0.975735	0.928229	0.82604	0.945754	0.933333	0.8975	0.784056
POS	GradientBoostingClassifier	0.880952	0.964706	0.903217	0.782087	0.94873	0.9	0.8725	0.783127
POS	GaussianNB	0.92684	0.975735	0.944631	0.852268	0.965248	0.933333	0.923333	1
POS	GaussianProcessClassifier	0.890476	0.94422	0.915851	0.772929	0.883502	0.871429	0.899167	0.674086
POS	KNeighborsClassifier	0.761472	0.911278	0.812374	0.522998	0.832093	0.766667	0.755833	0.700225
POS	RandomForestClassifier	0.908658	0.975735	0.928229	0.82604	0.948294	0.933333	0.8975	0.801236
POS	XGBClassifier	0.92684	0.975735	0.944631	0.852268	0.964206	0.933333	0.923333	0.722634
POS	LGBMClassifier	0.605628	0.827778	0.665248	0.236222	0.626845	0.67619	0.5775	0.778592
VRC	SVC	0.899567	0.936275	0.911607	0.808685	0.939217	0.891111	0.9	0.603543
VRC	LogisticRegression	0.918182	0.965152	0.923123	0.842004	0.958526	0.957778	0.887179	0.658568
VRC	DecisionTreeClassifier	0.835498	0.874747	0.854567	0.681334	0.865534	0.808889	0.85	0.647288
VRC	ExtraTreeClassifier	0.872294	0.906073	0.893441	0.755665	0.91693	0.826667	0.9	0.740317
VRC	ExtraTreesClassifier	0.863203	0.983333	0.8542	0.765475	0.927229	0.98	0.775641	0.746765
VRC	GradientBoostingClassifier	0.899567	0.936275	0.911607	0.808685	0.95084	0.891111	0.9	0.733334
VRC	GaussianNB	0.92684	0.984615	0.93034	0.865104	0.976225	0.98	0.887179	0.999542
VRC	GaussianProcessClassifier	0.872294	0.894444	0.890864	0.751637	0.906823	0.828889	0.9	0.543953
VRC	KNeighborsClassifier	0.871861	0.963333	0.87492	0.761833	0.879701	0.957778	0.805128	0.698343
VRC	RandomForestClassifier	0.872294	0.895493	0.890778	0.752856	0.91537	0.828889	0.9	0.603888
VRC	XGBClassifier	0.917749	0.930449	0.927766	0.841148	0.95943	0.893333	0.933333	0.513559
VRC	LGBMClassifier	0.496104	0.4	0.16	0.143258	0.55	1	0.1	1.21736
