# Supplementary material for: Genome analysis and machine learning-based feature selection strategy reveal potential drug-resistance determinants in Nakaseomyces glabratus
Source: Emerg Microbes Infect. 2025 Dec 13;14(1):2595789. doi: 10.1080/22221751.2025.2595789 (PMC12704144; doi:10.1080/22221751.2025.2595789)
Supplement: Dataset_S11_Non_fungal_accessory_genes_genome_continuity.xlsx [file TEMI_A_2595789_SM5792.xlsx]

## Sheet: Contig_continuity
strain_name	query	seed_ortholog	evalue	score	eggNOG_OGs	max_annot_lvl	COG_category	Description	Preferred_name	GOs	EC	KEGG_ko	KEGG_Pathway	KEGG_Module	KEGG_Reaction	KEGG_rclass	BRITE	KEGG_TC	CAZy	BiGG_Reaction	PFAMs	PG_ID	PG_number	start	end	contig_name	contig_length
BMU_06078	5218_g	947842.F1BUN6_9VIRU	3.05e-77	246.0	4QEAI@10239|Viruses	10239|Viruses	S	Phage regulatory protein CII (CP76)	-	-	-	-	-	-	-	-	-	-	-	-	-	10PG8459	10	6206	6448	NODE_115_length_8906_cov_6.850665	8906
BMU_06078	5456_g	947842.F1BUJ9_9VIRU	3.46e-63	206.0	4QG2C@10239|Viruses	10239|Viruses	-	-	-	-	-	-	-	-	-	-	-	-	-	-	-	3PG1753	3	860	1314	NODE_249_length_1350_cov_6.041834	1350
BMU_07775	5547_g	947842.F1BUM2_9VIRU	2.8e-138	399.0	4QEFW@10239|Viruses	10239|Viruses	S	Phage major capsid protein, P2 family	-	-	-	-	-	-	-	-	-	-	-	-	-	3PG1720	3	29	774	NODE_288_length_1307_cov_1.487288	1307
BMU_07775	5548_g	947842.F1BUM4_9VIRU	2.01e-28	111.0	4QDS9@10239|Viruses	10239|Viruses	S	Phage capsid scaffolding protein (GPO) serine peptidase	-	-	-	-	-	-	-	-	-	-	-	-	-	4PG1797	4	879	1253	NODE_288_length_1307_cov_1.487288	1307
BMU_07775	5560_g	947842.F1BUM7_9VIRU	9.04e-100	298.0	4QAYV@10239|Viruses	10239|Viruses	S	Phage portal protein	-	-	-	-	-	-	-	-	-	-	-	-	-	4PG3037	4	14	547	NODE_300_length_1251_cov_1.666370	1251
BMU_09955	5116_g	947842.F1BUN6_9VIRU	8.47e-78	246.0	4QEAI@10239|Viruses	10239|Viruses	S	Phage regulatory protein CII (CP76)	-	-	-	-	-	-	-	-	-	-	-	-	-	10PG8459	10	3080	3277	NODE_61_length_4664_cov_3.453824	4664
BMU_09955	5129_g	947842.F1BUM7_9VIRU	9e-200	558.0	4QAYV@10239|Viruses	10239|Viruses	S	Phage portal protein	-	-	-	-	-	-	-	-	-	-	-	-	-	3PG8737	3	2192	3160	NODE_69_length_4403_cov_3.116464	4403
BMU_09955	5211_g	947842.F1BUK9_9VIRU	3.83e-219	623.0	4QAK6@10239|Viruses	10239|Viruses	S	N-acetylmuramoyl-L-alanine amidase activity	-	-	-	-	-	-	-	-	-	-	-	-	-	5PG1705	5	1181	2344	NODE_113_length_2362_cov_3.462640	2362
BMU_09955	5269_g	947842.F1BUJ9_9VIRU	1.4e-61	197.0	4QG2C@10239|Viruses	10239|Viruses	-	-	-	-	-	-	-	-	-	-	-	-	-	-	-	3PG1753	3	414	869	NODE_151_length_1737_cov_3.060870	1737
BMU_09955	5270_g	947842.F1BUK1_9VIRU	1.45e-71	225.0	4QGDH@10239|Viruses	10239|Viruses	-	-	-	-	-	-	-	-	-	-	-	-	-	-	-	2PG3000	2	895	1581	NODE_151_length_1737_cov_3.060870	1737
BMU_09955	5317_g	947842.F1BUM4_9VIRU	6.4e-20	87.8	4QDS9@10239|Viruses	10239|Viruses	S	Phage capsid scaffolding protein (GPO) serine peptidase	-	-	-	-	-	-	-	-	-	-	-	-	-	4PG1797	4	23	281	NODE_192_length_1426_cov_3.398768	1426
BMU_09955	5318_g	947842.F1BUM2_9VIRU	2.82e-188	528.0	4QEFW@10239|Viruses	10239|Viruses	S	Phage major capsid protein, P2 family	-	-	-	-	-	-	-	-	-	-	-	-	-	3PG1720	3	386	1357	NODE_192_length_1426_cov_3.398768	1426
BMU_06069	5140_g	947842.F1BUK9_9VIRU	1.57e-187	541.0	4QAK6@10239|Viruses	10239|Viruses	S	N-acetylmuramoyl-L-alanine amidase activity	-	-	-	-	-	-	-	-	-	-	-	-	-	5PG1705	5	37	1139	NODE_168_length_1160_cov_1.052275	1160
BMU_05715	5193_g	947842.F1BUM7_9VIRU	3.99e-42	147.0	4QAYV@10239|Viruses	10239|Viruses	S	Phage portal protein	-	-	-	-	-	-	-	-	-	-	-	-	-	4PG3037	4	20	327	NODE_165_length_1161_cov_2.274662	1161
BMU_10644	5326_g	947842.F1BUN6_9VIRU	4.27e-81	244.0	4QEAI@10239|Viruses	10239|Viruses	S	Phage regulatory protein CII (CP76)	-	-	-	-	-	-	-	-	-	-	-	-	-	6PG3013	6	101	600	NODE_97_length_4735_cov_1.170139	4735
BMU_06081	5234_g	947842.F1BUM7_9VIRU	9e-200	558.0	4QAYV@10239|Viruses	10239|Viruses	S	Phage portal protein	-	-	-	-	-	-	-	-	-	-	-	-	-	3PG8737	3	9898	10866	NODE_54_length_12446_cov_6.619044	12446
BMU_06081	5238_g	947842.F1BUL4_9VIRU	2.17e-75	242.0	4QF07@10239|Viruses	10239|Viruses	S	Protein of unknown function (DUF2597)	-	-	-	-	-	-	-	-	-	-	-	-	-	4PG1765	4	1479	1829	NODE_56_length_11661_cov_6.459511	11661
BMU_06081	5240_g	947842.F1BUK9_9VIRU	0.0	928.0	4QAK6@10239|Viruses	10239|Viruses	S	N-acetylmuramoyl-L-alanine amidase activity	-	-	-	-	-	-	-	-	-	-	-	-	-	5PG1705	5	2394	4361	NODE_56_length_11661_cov_6.459511	11661
BMU_05688	5167_g	947842.F1BUK9_9VIRU	5.73e-166	484.0	4QAK6@10239|Viruses	10239|Viruses	S	N-acetylmuramoyl-L-alanine amidase activity	-	-	-	-	-	-	-	-	-	-	-	-	-	5PG1705	5	9	912	NODE_159_length_1088_cov_1.424558	1088
BMU_05654	5237_g	947842.F1BUN6_9VIRU	7.7e-82	246.0	4QEAI@10239|Viruses	10239|Viruses	S	Phage regulatory protein CII (CP76)	-	-	-	-	-	-	-	-	-	-	-	-	-	6PG3013	6	1118	1621	NODE_137_length_1732_cov_1.427414	1732
BMU_08313	5177_g	947842.F1BUN6_9VIRU	7.7e-82	246.0	4QEAI@10239|Viruses	10239|Viruses	S	Phage regulatory protein CII (CP76)	-	-	-	-	-	-	-	-	-	-	-	-	-	6PG3013	6	4171	4674	NODE_72_length_6181_cov_3.475719	6181
BMU_08313	5421_g	947842.F1BUK1_9VIRU	1.75e-44	160.0	4QGDH@10239|Viruses	10239|Viruses	-	-	-	-	-	-	-	-	-	-	-	-	-	-	-	2PG1628	2	540	1080	NODE_231_length_1119_cov_3.145161	1119
BMU_10829	4803_g	947842.F1BUN6_9VIRU	7.7e-82	246.0	4QEAI@10239|Viruses	10239|Viruses	S	Phage regulatory protein CII (CP76)	-	-	-	-	-	-	-	-	-	-	-	-	-	6PG3013	6	72074	72577	NODE_42_length_81110_cov_16.556129	81110
BMU_10829	4807_g	947842.F1BUK1_9VIRU	1.45e-71	225.0	4QGDH@10239|Viruses	10239|Viruses	-	-	-	-	-	-	-	-	-	-	-	-	-	-	-	2PG3000	2	78989	79675	NODE_42_length_81110_cov_16.556129	81110
BMU_06063	5147_g	947842.F1BUJ7_9VIRU	8.35e-72	248.0	4QB9P@10239|Viruses	10239|Viruses	-	-	-	-	-	-	-	-	-	-	-	-	-	-	-	3PG1753	3	1550	1961	NODE_106_length_2039_cov_1.551255	2039
BMU_06063	5207_g	947842.F1BUK9_9VIRU	1.28e-232	659.0	4QAK6@10239|Viruses	10239|Viruses	S	N-acetylmuramoyl-L-alanine amidase activity	-	-	-	-	-	-	-	-	-	-	-	-	-	5PG1705	5	12	1286	NODE_152_length_1436_cov_1.610390	1436
BMU_06063	5379_g	947842.F1BUM7_9VIRU	1.54e-45	156.0	4QAYV@10239|Viruses	10239|Viruses	S	Phage portal protein	-	-	-	-	-	-	-	-	-	-	-	-	-	4PG3037	4	736	1044	NODE_299_length_1058_cov_2.094522	1058
BMU_06044	5172_g	947842.F1BUN6_9VIRU	7.7e-82	246.0	4QEAI@10239|Viruses	10239|Viruses	S	Phage regulatory protein CII (CP76)	-	-	-	-	-	-	-	-	-	-	-	-	-	6PG3013	6	961	1464	NODE_117_length_2717_cov_2.698842	2717
BMU_06044	5243_g	947842.F1BUM2_9VIRU	1.52e-180	511.0	4QEFW@10239|Viruses	10239|Viruses	S	Phage major capsid protein, P2 family	-	-	-	-	-	-	-	-	-	-	-	-	-	3PG1720	3	325	1257	NODE_169_length_1914_cov_2.312255	1914
BMU_06044	5263_g	947842.F1BUN1_9VIRU	7.49e-92	275.0	4QAXN@10239|Viruses	10239|Viruses	S	D12 class N6 adenine-specific DNA methyltransferase	-	-	-	-	-	-	-	-	-	-	-	-	-	8PG2991	8	1259	1756	NODE_184_length_1785_cov_2.980097	1785
BMU_06044	5539_g	947842.F1BUK1_9VIRU	1.87e-55	187.0	4QGDH@10239|Viruses	10239|Viruses	-	-	-	-	-	-	-	-	-	-	-	-	-	-	-	2PG1628	2	442	1039	NODE_417_length_1063_cov_2.560897	1063
BMU_11813	4588_g	947842.F1BUM7_9VIRU	9e-200	558.0	4QAYV@10239|Viruses	10239|Viruses	S	Phage portal protein	-	-	-	-	-	-	-	-	-	-	-	-	-	3PG8737	3	219131	220099	NODE_19_length_340106_cov_12.768456	340106
BMU_10055	5119_g	947842.F1BUN6_9VIRU	7.7e-82	246.0	4QEAI@10239|Viruses	10239|Viruses	S	Phage regulatory protein CII (CP76)	-	-	-	-	-	-	-	-	-	-	-	-	-	6PG3013	6	1708	2211	NODE_85_length_2444_cov_2.081571	2444
BMU_06078	5279_g	1225789.M1FQW5_9CAUD	5.35e-198	551.0	4QCXA@10239|Viruses,4QUZI@35237|dsDNA viruses no RNA stage,4QPBH@28883|Caudovirales,4QITN@10662|Myoviridae	10662|Myoviridae	S	Glycosyl transferase family 2	-	-	-	-	-	-	-	-	-	-	-	-	-	5PG2781	5	4536	5447	NODE_135_length_6407_cov_6.019841	6407
BMU_07775	5233_g	1225789.M1FQW5_9CAUD	5.35e-198	551.0	4QCXA@10239|Viruses,4QUZI@35237|dsDNA viruses no RNA stage,4QPBH@28883|Caudovirales,4QITN@10662|Myoviridae	10662|Myoviridae	S	Glycosyl transferase family 2	-	-	-	-	-	-	-	-	-	-	-	-	-	5PG2781	5	2650	3561	NODE_97_length_4386_cov_1.676685	4386
BMU_10088	5371_g	929814.E5G6M3_9CAUD	3.96e-110	324.0	4QAYV@10239|Viruses,4QUZ7@35237|dsDNA viruses no RNA stage,4QPU3@28883|Caudovirales,4QJ8P@10662|Myoviridae	10662|Myoviridae	S	Phage portal protein	-	-	-	-	-	-	-	-	-	-	-	-	-	2PG2025	2	579	1106	NODE_171_length_1318_cov_0.968094	1318
BMU_07774	5194_g	929814.E5G6M3_9CAUD	9.87e-115	336.0	4QAYV@10239|Viruses,4QUZ7@35237|dsDNA viruses no RNA stage,4QPU3@28883|Caudovirales,4QJ8P@10662|Myoviridae	10662|Myoviridae	S	Phage portal protein	-	-	-	-	-	-	-	-	-	-	-	-	-	2PG2025	2	19	565	NODE_138_length_2360_cov_0.739812	2360
BMU_05651	5394_g	40631.O64338_BPN15	2.02e-52	181.0	4QAK6@10239|Viruses,4QUP9@35237|dsDNA viruses no RNA stage,4QPBY@28883|Caudovirales,4QKKV@10699|Siphoviridae	10699|Siphoviridae	S	peptidoglycan catabolic process	-	-	-	-	-	-	-	-	-	-	-	-	-	3PG1976	3	45	614	NODE_251_length_1197_cov_1.095327	1197
BMU_07766	5317_g	187764.Q9AZ47_9CAUD	5.45e-70	239.0	4QAK6@10239|Viruses,4QUP9@35237|dsDNA viruses no RNA stage,4QPBY@28883|Caudovirales,4QNBD@10744|Podoviridae	10744|Podoviridae	S	outer membrane	-	GO:0003674,GO:0005488,GO:0005515,GO:0005575,GO:0008150,GO:0016032,GO:0019012,GO:0019058,GO:0019062,GO:0022610,GO:0042802,GO:0044403,GO:0044406,GO:0044419,GO:0044423,GO:0044650,GO:0051704,GO:0098015,GO:0098024	-	-	-	-	-	-	-	-	-	-	-	4PG1308	4	84	1348	NODE_211_length_1368_cov_2.036261	1368
BMU_07775	5232_g	1524881.A0A088CQ58_9CAUD	2.02e-50	179.0	4QAK6@10239|Viruses,4QPBY@28883|Caudovirales,4QNBS@10744|Podoviridae	10744|Podoviridae	S	pathogenesis	-	-	-	-	-	-	-	-	-	-	-	-	-	2PG1860	2	264	914	NODE_97_length_4386_cov_1.676685	4386
BMU_06081	5241_g	187764.Q9AZ47_9CAUD	1.06e-179	570.0	4QAK6@10239|Viruses,4QUP9@35237|dsDNA viruses no RNA stage,4QPBY@28883|Caudovirales,4QNBD@10744|Podoviridae	10744|Podoviridae	S	outer membrane	-	GO:0003674,GO:0005488,GO:0005515,GO:0005575,GO:0008150,GO:0016032,GO:0019012,GO:0019058,GO:0019062,GO:0022610,GO:0042802,GO:0044403,GO:0044406,GO:0044419,GO:0044423,GO:0044650,GO:0051704,GO:0098015,GO:0098024	-	-	-	-	-	-	-	-	-	-	-	3PG8340	3	10923	11624	NODE_56_length_11661_cov_6.459511	11661
BMU_05688	5160_g	187764.Q9AZ47_9CAUD	3.79e-42	162.0	4QAK6@10239|Viruses,4QUP9@35237|dsDNA viruses no RNA stage,4QPBY@28883|Caudovirales,4QNBD@10744|Podoviridae	10744|Podoviridae	S	outer membrane	-	GO:0003674,GO:0005488,GO:0005515,GO:0005575,GO:0008150,GO:0016032,GO:0019012,GO:0019058,GO:0019062,GO:0022610,GO:0042802,GO:0044403,GO:0044406,GO:0044419,GO:0044423,GO:0044650,GO:0051704,GO:0098015,GO:0098024	-	-	-	-	-	-	-	-	-	-	-	4PG1308	4	14	1076	NODE_151_length_1135_cov_1.627976	1135
BMU_10045	5216_g	1524881.A0A088CQ58_9CAUD	7.75e-25	106.0	4QAK6@10239|Viruses,4QPBY@28883|Caudovirales,4QNBS@10744|Podoviridae	10744|Podoviridae	S	pathogenesis	-	-	-	-	-	-	-	-	-	-	-	-	-	2PG1860	2	1144	1559	NODE_135_length_1585_cov_1.661180	1585
BMU_05223	5202_g	1224318.DT73_13045	5.25e-47	156.0	COG3772@1|root,COG3772@2|Bacteria,1N1G6@1224|Proteobacteria	1224|Proteobacteria	G	lysozyme	-	-	3.2.1.17	ko:K01185	-	-	-	-	ko00000,ko01000	-	-	-	Phage_lysozyme	10PG2469	10	742	1206	NODE_166_length_1292_cov_1.136481	1292
BMU_05711	5069_g	911008.GLAD_01704	3.17e-149	420.0	COG1428@1|root,COG1428@2|Bacteria,1RI9W@1224|Proteobacteria	1224|Proteobacteria	F	Deoxynucleoside kinase	-	-	-	-	-	-	-	-	-	-	-	-	dNK	4PG2790	4	7597	8238	NODE_58_length_8307_cov_4.515648	8307
BMU_07766	5057_g	911008.GLAD_01704	3.17e-149	420.0	COG1428@1|root,COG1428@2|Bacteria,1RI9W@1224|Proteobacteria	1224|Proteobacteria	F	Deoxynucleoside kinase	-	-	-	-	-	-	-	-	-	-	-	-	dNK	4PG2790	4	8541	9182	NODE_48_length_9809_cov_7.412518	9809
BMU_07766	5199_g	549.BW31_03864	1.51e-123	357.0	2C2GP@1|root,33VWY@2|Bacteria,1NVMY@1224|Proteobacteria	1224|Proteobacteria	-	-	-	-	-	-	-	-	-	-	-	-	-	-	-	6PG2256	6	1378	2217	NODE_124_length_2261_cov_2.146204	2261
BMU_07766	5300_g	1224318.DT73_13100	1.71e-49	185.0	2DV74@1|root,33UFA@2|Bacteria,1R2VM@1224|Proteobacteria	1224|Proteobacteria	-	-	-	-	-	-	-	-	-	-	-	-	-	-	-	7PG1954	7	854	1145	NODE_198_length_1456_cov_2.307750	1456
BMU_07766	5356_g	1166130.H650_11970	1.35e-85	261.0	2DF54@1|root,32U4N@2|Bacteria,1NMP3@1224|Proteobacteria	1224|Proteobacteria	S	Bacterial PH domain	-	-	-	-	-	-	-	-	-	-	-	-	SHOCT,bPH_3	17PG8508	17	862	1159	NODE_252_length_1211_cov_2.872694	1211
BMU_07766	5399_g	1224318.DT73_13045	1.13e-25	100.0	COG3772@1|root,COG3772@2|Bacteria,1N1G6@1224|Proteobacteria	1224|Proteobacteria	G	lysozyme	-	-	3.2.1.17	ko:K01185	-	-	-	-	ko00000,ko01000	-	-	-	Phage_lysozyme	10PG2469	10	32	319	NODE_285_length_1110_cov_2.024415	1110
BMU_06078	4975_g	1224318.DT73_13045	5.25e-47	156.0	COG3772@1|root,COG3772@2|Bacteria,1N1G6@1224|Proteobacteria	1224|Proteobacteria	G	lysozyme	-	-	3.2.1.17	ko:K01185	-	-	-	-	ko00000,ko01000	-	-	-	Phage_lysozyme	10PG2469	10	1979	2443	NODE_80_length_33611_cov_6.869896	33611
BMU_06078	4977_g	1224318.DT73_13135	2.72e-30	115.0	2E3XI@1|root,32YUK@2|Bacteria,1NC6D@1224|Proteobacteria	1224|Proteobacteria	-	-	-	-	-	-	-	-	-	-	-	-	-	-	-	2PG1874	2	23189	23728	NODE_80_length_33611_cov_6.869896	33611
BMU_06078	5296_g	291112.PAU_02333	3.32e-42	150.0	2BD51@1|root,326SN@2|Bacteria,1RM0E@1224|Proteobacteria,1T3QM@1236|Gammaproteobacteria	1224|Proteobacteria	-	-	-	-	-	-	-	-	-	-	-	-	-	-	-	14PG8841	14	479	1189	NODE_143_length_6058_cov_7.569652	6058
BMU_06078	5352_g	911008.GLAD_00212	0.0	1415.0	COG1388@1|root,COG1388@2|Bacteria,1RIKS@1224|Proteobacteria	1224|Proteobacteria	M	LysM domain	-	-	-	-	-	-	-	-	-	-	-	-	LysM	5PG2247	5	3356	4441	NODE_162_length_4519_cov_6.440617	4519
BMU_06078	5416_g	549.BW31_03864	1.51e-123	357.0	2C2GP@1|root,33VWY@2|Bacteria,1NVMY@1224|Proteobacteria	1224|Proteobacteria	-	-	-	-	-	-	-	-	-	-	-	-	-	-	-	6PG2256	6	1298	2137	NODE_208_length_2293_cov_6.609790	2293
BMU_07775	5199_g	291112.PAU_02333	3.32e-42	150.0	2BD51@1|root,326SN@2|Bacteria,1RM0E@1224|Proteobacteria,1T3QM@1236|Gammaproteobacteria	1224|Proteobacteria	-	-	-	-	-	-	-	-	-	-	-	-	-	-	-	14PG8841	14	4422	5132	NODE_82_length_5613_cov_1.716551	5613
BMU_07775	5254_g	911008.GLAD_00210	3.12e-238	657.0	2DBKP@1|root,2Z9U6@2|Bacteria,1NC6J@1224|Proteobacteria	1224|Proteobacteria	-	-	-	-	-	-	-	-	-	-	-	-	-	-	-	4PG2787	4	485	1480	NODE_108_length_4029_cov_1.580215	4029
BMU_07775	5277_g	1166130.H650_11970	2.33e-91	271.0	2DF54@1|root,32U4N@2|Bacteria,1NMP3@1224|Proteobacteria	1224|Proteobacteria	S	Bacterial PH domain	-	-	-	-	-	-	-	-	-	-	-	-	SHOCT,bPH_3	17PG8508	17	3081	3647	NODE_117_length_3842_cov_1.619112	3842
BMU_07775	5323_g	1224318.DT73_13045	5.25e-47	156.0	COG3772@1|root,COG3772@2|Bacteria,1N1G6@1224|Proteobacteria	1224|Proteobacteria	G	lysozyme	-	-	3.2.1.17	ko:K01185	-	-	-	-	ko00000,ko01000	-	-	-	Phage_lysozyme	10PG2469	10	1139	1603	NODE_138_length_3046_cov_1.676259	3046
BMU_07775	5349_g	911008.GLAD_00212	0.0	1172.0	COG1388@1|root,COG1388@2|Bacteria,1RIKS@1224|Proteobacteria	1224|Proteobacteria	M	LysM domain	-	-	-	-	-	-	-	-	-	-	-	-	LysM	5PG2247	5	1960	2695	NODE_150_length_2706_cov_1.829003	2706
BMU_07775	5419_g	291112.PAU_02289	8.49e-17	79.3	COG3210@1|root,COG3210@2|Bacteria,1R9XI@1224|Proteobacteria	1224|Proteobacteria	U	domain, Protein	-	-	-	-	-	-	-	-	-	-	-	-	PT-VENN	7PG2755	7	1753	2054	NODE_190_length_2092_cov_1.945038	2092
BMU_07775	5444_g	1224318.DT73_13100	7.87e-48	186.0	2DV74@1|root,33UFA@2|Bacteria,1R2VM@1224|Proteobacteria	1224|Proteobacteria	-	-	-	-	-	-	-	-	-	-	-	-	-	-	-	2PG1391	2	796	1939	NODE_207_length_1964_cov_2.431682	1964
BMU_07775	5577_g	549.BW31_03864	1.23e-101	300.0	2C2GP@1|root,33VWY@2|Bacteria,1NVMY@1224|Proteobacteria	1224|Proteobacteria	-	-	-	-	-	-	-	-	-	-	-	-	-	-	-	6PG2256	6	28	727	NODE_316_length_1219_cov_1.699634	1219
BMU_07775	5623_g	911008.GLAD_01803	1.08e-65	200.0	2EJCF@1|root,33D3H@2|Bacteria,1NI83@1224|Proteobacteria	1224|Proteobacteria	-	-	-	-	-	-	-	-	-	-	-	-	-	-	-	2PG2512	2	208	533	NODE_353_length_1065_cov_1.534115	1065
BMU_07416	5284_g	1224318.DT73_13045	5.25e-47	156.0	COG3772@1|root,COG3772@2|Bacteria,1N1G6@1224|Proteobacteria	1224|Proteobacteria	G	lysozyme	-	-	3.2.1.17	ko:K01185	-	-	-	-	ko00000,ko01000	-	-	-	Phage_lysozyme	10PG2469	10	1520	1984	NODE_126_length_2781_cov_2.336473	2781
BMU_07416	5334_g	1224318.DT73_13100	1.56e-47	186.0	2DV74@1|root,33UFA@2|Bacteria,1R2VM@1224|Proteobacteria	1224|Proteobacteria	-	-	-	-	-	-	-	-	-	-	-	-	-	-	-	7PG1954	7	1105	2005	NODE_152_length_2024_cov_2.902478	2024
BMU_07416	5360_g	1166130.H650_11970	2.48e-88	271.0	2DF54@1|root,32U4N@2|Bacteria,1NMP3@1224|Proteobacteria	1224|Proteobacteria	S	Bacterial PH domain	-	-	-	-	-	-	-	-	-	-	-	-	SHOCT,bPH_3	17PG8508	17	776	1285	NODE_170_length_1888_cov_3.180011	1888
BMU_07416	5467_g	911008.GLAD_00212	6.38e-189	543.0	COG1388@1|root,COG1388@2|Bacteria,1RIKS@1224|Proteobacteria	1224|Proteobacteria	M	LysM domain	-	-	-	-	-	-	-	-	-	-	-	-	LysM	2PG1401	2	387	1237	NODE_256_length_1254_cov_2.325643	1254
BMU_07416	5504_g	291112.PAU_02333	6.9e-32	121.0	2BD51@1|root,326SN@2|Bacteria,1RM0E@1224|Proteobacteria,1T3QM@1236|Gammaproteobacteria	1224|Proteobacteria	-	-	-	-	-	-	-	-	-	-	-	-	-	-	-	14PG8841	14	64	609	NODE_292_length_1140_cov_2.081935	1140
BMU_10088	5258_g	291112.PAU_02333	3.32e-42	150.0	2BD51@1|root,326SN@2|Bacteria,1RM0E@1224|Proteobacteria,1T3QM@1236|Gammaproteobacteria	1224|Proteobacteria	-	-	-	-	-	-	-	-	-	-	-	-	-	-	-	14PG8841	14	1961	2671	NODE_86_length_4407_cov_1.135047	4407
BMU_10088	5294_g	911008.GLAD_00212	0.0	1420.0	COG1388@1|root,COG1388@2|Bacteria,1RIKS@1224|Proteobacteria	1224|Proteobacteria	M	LysM domain	-	-	-	-	-	-	-	-	-	-	-	-	LysM	5PG2247	5	662	2876	NODE_108_length_3399_cov_1.179095	3399
BMU_10088	5358_g	291112.PAU_02289	9.57e-19	86.3	COG3210@1|root,COG3210@2|Bacteria,1R9XI@1224|Proteobacteria	1224|Proteobacteria	U	domain, Protein	-	-	-	-	-	-	-	-	-	-	-	-	PT-VENN	7PG2755	7	1167	1424	NODE_160_length_1437_cov_1.002290	1437
BMU_07774	5203_g	291112.PAU_02289	8.49e-17	79.3	COG3210@1|root,COG3210@2|Bacteria,1R9XI@1224|Proteobacteria	1224|Proteobacteria	U	domain, Protein	-	-	-	-	-	-	-	-	-	-	-	-	PT-VENN	7PG2755	7	30	331	NODE_147_length_2089_cov_0.778287	2089
BMU_07774	5222_g	1224318.DT73_13100	6.06e-45	175.0	2DV74@1|root,33UFA@2|Bacteria,1R2VM@1224|Proteobacteria	1224|Proteobacteria	-	-	-	-	-	-	-	-	-	-	-	-	-	-	-	2PG1391	2	1414	1669	NODE_171_length_1680_cov_0.688345	1680
BMU_07774	5243_g	911008.GLAD_00212	1.19e-183	531.0	COG1388@1|root,COG1388@2|Bacteria,1RIKS@1224|Proteobacteria	1224|Proteobacteria	M	LysM domain	-	-	-	-	-	-	-	-	-	-	-	-	LysM	2PG1401	2	33	930	NODE_195_length_1269_cov_0.811734	1269
BMU_05032	5074_g	911008.GLAD_01704	3.17e-149	420.0	COG1428@1|root,COG1428@2|Bacteria,1RI9W@1224|Proteobacteria	1224|Proteobacteria	F	Deoxynucleoside kinase	-	-	-	-	-	-	-	-	-	-	-	-	dNK	4PG2790	4	351	992	NODE_116_length_5555_cov_1.134304	5555
BMU_05715	5125_g	1004785.AMBLS11_16305	2.38e-60	202.0	COG1215@1|root,COG1215@2|Bacteria,1QZGD@1224|Proteobacteria	1224|Proteobacteria	M	transferase activity, transferring glycosyl groups	-	-	-	-	-	-	-	-	-	-	-	-	-	13PG3256	13	683	1371	NODE_97_length_2098_cov_1.798579	2098
BMU_10644	5257_g	291112.PAU_02333	3.32e-42	150.0	2BD51@1|root,326SN@2|Bacteria,1RM0E@1224|Proteobacteria,1T3QM@1236|Gammaproteobacteria	1224|Proteobacteria	-	-	-	-	-	-	-	-	-	-	-	-	-	-	-	14PG8841	14	889	1599	NODE_73_length_6118_cov_1.016191	6118
BMU_10644	5292_g	1453496.AT03_00190	3.71e-159	462.0	COG0189@1|root,COG0189@2|Bacteria,1R0A9@1224|Proteobacteria	1224|Proteobacteria	HJ	ATP-grasp domain	-	-	-	-	-	-	-	-	-	-	-	-	ATP-grasp_3	3PG9062	3	840	2108	NODE_83_length_5510_cov_1.148616	5510
BMU_10644	5300_g	1224318.DT73_13045	5.25e-47	156.0	COG3772@1|root,COG3772@2|Bacteria,1N1G6@1224|Proteobacteria	1224|Proteobacteria	G	lysozyme	-	-	3.2.1.17	ko:K01185	-	-	-	-	ko00000,ko01000	-	-	-	Phage_lysozyme	10PG2469	10	1124	1588	NODE_85_length_5183_cov_1.035997	5183
BMU_10644	5489_g	911008.GLAD_01803	5.47e-66	200.0	2EJCF@1|root,33D3H@2|Bacteria,1NI83@1224|Proteobacteria	1224|Proteobacteria	-	-	-	-	-	-	-	-	-	-	-	-	-	-	-	2PG2512	2	595	897	NODE_220_length_1297_cov_1.080342	1297
BMU_05697	5185_g	549.BW31_03864	1.1e-101	300.0	2C2GP@1|root,33VWY@2|Bacteria,1NVMY@1224|Proteobacteria	1224|Proteobacteria	-	-	-	-	-	-	-	-	-	-	-	-	-	-	-	6PG2256	6	514	1204	NODE_185_length_1230_cov_1.553944	1230
BMU_08053	5126_g	911008.GLAD_00479	1.58e-286	781.0	COG1192@1|root,COG1192@2|Bacteria,1MVJU@1224|Proteobacteria	1224|Proteobacteria	D	COG1192 ATPases involved in chromosome partitioning	-	-	-	ko:K03496	-	-	-	-	ko00000,ko03036,ko04812	-	-	-	AAA_31,MerR	6PG2726	6	1679	2836	NODE_92_length_3132_cov_4.006656	3132
BMU_10087	5194_g	1224318.DT73_13100	2.66e-46	186.0	2DV74@1|root,33UFA@2|Bacteria,1R2VM@1224|Proteobacteria	1224|Proteobacteria	-	-	-	-	-	-	-	-	-	-	-	-	-	-	-	7PG1954	7	2195	2530	NODE_103_length_2546_cov_1.033898	2546
BMU_06081	5276_g	291112.PAU_02333	3.32e-42	150.0	2BD51@1|root,326SN@2|Bacteria,1RM0E@1224|Proteobacteria,1T3QM@1236|Gammaproteobacteria	1224|Proteobacteria	-	-	-	-	-	-	-	-	-	-	-	-	-	-	-	14PG8841	14	4890	5600	NODE_66_length_7336_cov_6.405882	7336
BMU_06081	5413_g	1224318.DT73_13100	1.22e-47	186.0	2DV74@1|root,33UFA@2|Bacteria,1R2VM@1224|Proteobacteria	1224|Proteobacteria	-	-	-	-	-	-	-	-	-	-	-	-	-	-	-	7PG1954	7	730	1736	NODE_150_length_1762_cov_6.031193	1762
BMU_05736	5100_g	1150469.RSPPHO_03243	4.75e-12	64.3	2DP8N@1|root,3311E@2|Bacteria,1NC4X@1224|Proteobacteria	1224|Proteobacteria	-	-	-	-	-	-	-	-	-	-	-	-	-	-	-	3PG0713	3	2605	2789	NODE_103_length_3176_cov_3.133486	3176
BMU_10726	5044_g	911008.GLAD_01704	2.75e-91	270.0	COG1428@1|root,COG1428@2|Bacteria,1RI9W@1224|Proteobacteria	1224|Proteobacteria	F	Deoxynucleoside kinase	-	-	-	-	-	-	-	-	-	-	-	-	dNK	4PG2790	4	11902	12313	NODE_54_length_12322_cov_3.853137	12322
BMU_10726	5196_g	1166130.H650_11970	9.86e-89	271.0	2DF54@1|root,32U4N@2|Bacteria,1NMP3@1224|Proteobacteria	1224|Proteobacteria	S	Bacterial PH domain	-	-	-	-	-	-	-	-	-	-	-	-	SHOCT,bPH_3	17PG8508	17	841	1416	NODE_172_length_1456_cov_1.883371	1456
BMU_10726	5226_g	911008.GLAD_00479	1.65e-245	676.0	COG1192@1|root,COG1192@2|Bacteria,1MVJU@1224|Proteobacteria	1224|Proteobacteria	D	COG1192 ATPases involved in chromosome partitioning	-	-	-	ko:K03496	-	-	-	-	ko00000,ko03036,ko04812	-	-	-	AAA_31,MerR	6PG2726	6	285	1287	NODE_192_length_1325_cov_1.376461	1325
BMU_10726	5327_g	911008.GLAD_00210	3.9e-93	281.0	2DBKP@1|root,2Z9U6@2|Bacteria,1NC6J@1224|Proteobacteria	1224|Proteobacteria	-	-	-	-	-	-	-	-	-	-	-	-	-	-	-	4PG2787	4	55	480	NODE_290_length_1028_cov_1.588235	1028
BMU_10126	5185_g	1004785.AMBLS11_16305	7.53e-66	210.0	COG1215@1|root,COG1215@2|Bacteria,1QZGD@1224|Proteobacteria	1224|Proteobacteria	M	transferase activity, transferring glycosyl groups	-	-	-	-	-	-	-	-	-	-	-	-	-	4PG2207	4	1925	2635	NODE_130_length_3346_cov_0.985710	3346
BMU_10126	5305_g	549.BW31_03864	1.51e-123	357.0	2C2GP@1|root,33VWY@2|Bacteria,1NVMY@1224|Proteobacteria	1224|Proteobacteria	-	-	-	-	-	-	-	-	-	-	-	-	-	-	-	6PG2256	6	116	955	NODE_233_length_1035_cov_0.912996	1035
BMU_10045	5155_g	1166130.H650_11970	4.7e-91	271.0	2DF54@1|root,32U4N@2|Bacteria,1NMP3@1224|Proteobacteria	1224|Proteobacteria	S	Bacterial PH domain	-	-	-	-	-	-	-	-	-	-	-	-	SHOCT,bPH_3	17PG8508	17	2161	2727	NODE_87_length_2999_cov_1.604805	2999
BMU_10045	5173_g	291112.PAU_02333	1.01e-23	98.6	2BD51@1|root,326SN@2|Bacteria,1RM0E@1224|Proteobacteria,1T3QM@1236|Gammaproteobacteria	1224|Proteobacteria	-	-	-	-	-	-	-	-	-	-	-	-	-	-	-	14PG8841	14	41	430	NODE_99_length_2493_cov_1.543533	2493
BMU_10045	5207_g	911008.GLAD_00479	2.61e-285	778.0	COG1192@1|root,COG1192@2|Bacteria,1MVJU@1224|Proteobacteria	1224|Proteobacteria	D	COG1192 ATPases involved in chromosome partitioning	-	-	-	ko:K03496	-	-	-	-	ko00000,ko03036,ko04812	-	-	-	AAA_31,MerR	6PG2726	6	581	1738	NODE_124_length_1816_cov_1.514506	1816
BMU_10045	5229_g	1224318.DT73_13135	5.32e-16	75.5	2E3XI@1|root,32YUK@2|Bacteria,1NC6D@1224|Proteobacteria	1224|Proteobacteria	-	-	-	-	-	-	-	-	-	-	-	-	-	-	-	2PG1874	2	1030	1326	NODE_149_length_1334_cov_1.630489	1334
BMU_07583	5254_g	291112.PAU_02333	3.32e-42	150.0	2BD51@1|root,326SN@2|Bacteria,1RM0E@1224|Proteobacteria,1T3QM@1236|Gammaproteobacteria	1224|Proteobacteria	-	-	-	-	-	-	-	-	-	-	-	-	-	-	-	14PG8841	14	4870	5580	NODE_67_length_6210_cov_9.863018	6210
BMU_05651	5274_g	1224318.DT73_13100	1.22e-46	186.0	2DV74@1|root,33UFA@2|Bacteria,1R2VM@1224|Proteobacteria	1224|Proteobacteria	-	-	-	-	-	-	-	-	-	-	-	-	-	-	-	7PG1954	7	719	2315	NODE_150_length_2325_cov_1.103276	2325
BMU_05651	5293_g	1224318.DT73_13045	5.25e-47	156.0	COG3772@1|root,COG3772@2|Bacteria,1N1G6@1224|Proteobacteria	1224|Proteobacteria	G	lysozyme	-	-	3.2.1.17	ko:K01185	-	-	-	-	ko00000,ko01000	-	-	-	Phage_lysozyme	10PG2469	10	1098	1562	NODE_160_length_2125_cov_1.095095	2125
BMU_05651	5294_g	911008.GLAD_00479	2.55e-278	760.0	COG1192@1|root,COG1192@2|Bacteria,1MVJU@1224|Proteobacteria	1224|Proteobacteria	D	COG1192 ATPases involved in chromosome partitioning	-	-	-	ko:K03496	-	-	-	-	ko00000,ko03036,ko04812	-	-	-	AAA_31,MerR	6PG2726	6	57	1182	NODE_161_length_2107_cov_1.169697	2107
BMU_06072	5081_g	291112.PAU_02333	3.32e-42	150.0	2BD51@1|root,326SN@2|Bacteria,1RM0E@1224|Proteobacteria,1T3QM@1236|Gammaproteobacteria	1224|Proteobacteria	-	-	-	-	-	-	-	-	-	-	-	-	-	-	-	14PG8841	14	2432	3142	NODE_121_length_8031_cov_13.945597	8031
BMU_05654	5193_g	1004785.AMBLS11_16305	7.53e-66	210.0	COG1215@1|root,COG1215@2|Bacteria,1QZGD@1224|Proteobacteria	1224|Proteobacteria	M	transferase activity, transferring glycosyl groups	-	-	-	-	-	-	-	-	-	-	-	-	-	4PG2207	4	614	1324	NODE_108_length_2458_cov_2.067353	2458
BMU_05654	5231_g	911008.GLAD_00210	8.16e-185	522.0	2DBKP@1|root,2Z9U6@2|Bacteria,1NC6J@1224|Proteobacteria	1224|Proteobacteria	-	-	-	-	-	-	-	-	-	-	-	-	-	-	-	4PG2787	4	1528	1770	NODE_133_length_1796_cov_1.457759	1796
BMU_05654	5253_g	549.BW31_03864	5.13e-100	297.0	2C2GP@1|root,33VWY@2|Bacteria,1NVMY@1224|Proteobacteria	1224|Proteobacteria	-	-	-	-	-	-	-	-	-	-	-	-	-	-	-	6PG2256	6	1260	1457	NODE_154_length_1495_cov_1.654240	1495
BMU_05654	5257_g	1166130.H650_11970	1.32e-87	268.0	2DF54@1|root,32U4N@2|Bacteria,1NMP3@1224|Proteobacteria	1224|Proteobacteria	S	Bacterial PH domain	-	-	-	-	-	-	-	-	-	-	-	-	SHOCT,bPH_3	17PG8508	17	583	1158	NODE_158_length_1446_cov_1.462472	1446
BMU_05654	5323_g	1453496.AT03_00190	4.03e-60	199.0	COG0189@1|root,COG0189@2|Bacteria,1R0A9@1224|Proteobacteria	1224|Proteobacteria	HJ	ATP-grasp domain	-	-	-	-	-	-	-	-	-	-	-	-	ATP-grasp_3	3PG9062	3	14	553	NODE_219_length_1066_cov_1.549521	1066
BMU_05654	5324_g	1224318.DT73_13045	5.25e-47	156.0	COG3772@1|root,COG3772@2|Bacteria,1N1G6@1224|Proteobacteria	1224|Proteobacteria	G	lysozyme	-	-	3.2.1.17	ko:K01185	-	-	-	-	ko00000,ko01000	-	-	-	Phage_lysozyme	10PG2469	10	291	755	NODE_220_length_1065_cov_1.637527	1065
BMU_9979	5112_g	1453496.AT03_00190	3.71e-159	462.0	COG0189@1|root,COG0189@2|Bacteria,1R0A9@1224|Proteobacteria	1224|Proteobacteria	HJ	ATP-grasp domain	-	-	-	-	-	-	-	-	-	-	-	-	ATP-grasp_3	3PG9062	3	832	2100	NODE_127_length_2416_cov_1.025775	2416
BMU_08313	5260_g	291112.PAU_02333	3.32e-42	150.0	2BD51@1|root,326SN@2|Bacteria,1RM0E@1224|Proteobacteria,1T3QM@1236|Gammaproteobacteria	1224|Proteobacteria	-	-	-	-	-	-	-	-	-	-	-	-	-	-	-	14PG8841	14	530	1240	NODE_103_length_3172_cov_3.404926	3172
BMU_08313	5330_g	1224318.DT73_13045	5.25e-47	156.0	COG3772@1|root,COG3772@2|Bacteria,1N1G6@1224|Proteobacteria	1224|Proteobacteria	G	lysozyme	-	-	3.2.1.17	ko:K01185	-	-	-	-	ko00000,ko01000	-	-	-	Phage_lysozyme	10PG2469	10	216	680	NODE_147_length_2160_cov_3.267093	2160
BMU_08313	5333_g	1224318.DT73_13100	2.85e-47	186.0	2DV74@1|root,33UFA@2|Bacteria,1R2VM@1224|Proteobacteria	1224|Proteobacteria	-	-	-	-	-	-	-	-	-	-	-	-	-	-	-	7PG1954	7	722	2120	NODE_149_length_2131_cov_3.026946	2131
BMU_10125	5158_g	1004785.AMBLS11_16305	7.53e-66	210.0	COG1215@1|root,COG1215@2|Bacteria,1QZGD@1224|Proteobacteria	1224|Proteobacteria	M	transferase activity, transferring glycosyl groups	-	-	-	-	-	-	-	-	-	-	-	-	-	4PG2207	4	366	1076	NODE_144_length_1679_cov_0.833763	1679
BMU_06063	5245_g	35703.DQ02_19950	2.5e-69	228.0	COG5283@1|root,COG5283@2|Bacteria,1P1DE@1224|Proteobacteria	1224|Proteobacteria	D	Phage tail tape measure protein, TP901 family	-	-	-	-	-	-	-	-	-	-	-	-	PhageMin_Tail	2PG0996	2	55	561	NODE_187_length_1263_cov_2.345951	1263
BMU_06044	5141_g	291112.PAU_02333	3.32e-42	150.0	2BD51@1|root,326SN@2|Bacteria,1RM0E@1224|Proteobacteria,1T3QM@1236|Gammaproteobacteria	1224|Proteobacteria	-	-	-	-	-	-	-	-	-	-	-	-	-	-	-	14PG8841	14	439	1149	NODE_104_length_3152_cov_2.415207	3152
BMU_06044	5179_g	1166130.H650_11970	4.7e-91	271.0	2DF54@1|root,32U4N@2|Bacteria,1NMP3@1224|Proteobacteria	1224|Proteobacteria	S	Bacterial PH domain	-	-	-	-	-	-	-	-	-	-	-	-	SHOCT,bPH_3	17PG8508	17	1972	2538	NODE_120_length_2630_cov_2.606472	2630
BMU_06044	5321_g	911008.GLAD_00479	1.71e-124	362.0	COG1192@1|root,COG1192@2|Bacteria,1MVJU@1224|Proteobacteria	1224|Proteobacteria	D	COG1192 ATPases involved in chromosome partitioning	-	-	-	ko:K03496	-	-	-	-	ko00000,ko03036,ko04812	-	-	-	AAA_31,MerR	6PG2726	6	39	575	NODE_223_length_1574_cov_2.140981	1574
BMU_06044	5420_g	1004785.AMBLS11_16305	7.53e-66	210.0	COG1215@1|root,COG1215@2|Bacteria,1QZGD@1224|Proteobacteria	1224|Proteobacteria	M	transferase activity, transferring glycosyl groups	-	-	-	-	-	-	-	-	-	-	-	-	-	4PG2207	4	309	1019	NODE_310_length_1267_cov_2.642105	1267
BMU_06044	5582_g	35703.DQ02_19950	1.13e-65	218.0	COG5283@1|root,COG5283@2|Bacteria,1P1DE@1224|Proteobacteria	1224|Proteobacteria	D	Phage tail tape measure protein, TP901 family	-	-	-	-	-	-	-	-	-	-	-	-	PhageMin_Tail	2PG0996	2	35	514	NODE_458_length_1001_cov_2.836384	1001
BMU_11813	5737_g	291112.PAU_02333	3.32e-42	150.0	2BD51@1|root,326SN@2|Bacteria,1RM0E@1224|Proteobacteria,1T3QM@1236|Gammaproteobacteria	1224|Proteobacteria	-	-	-	-	-	-	-	-	-	-	-	-	-	-	-	14PG8841	14	1737	2447	NODE_60_length_7336_cov_13.133722	7336
BMU_07557	5268_g	911008.GLAD_00212	0.0	1407.0	COG1388@1|root,COG1388@2|Bacteria,1RIKS@1224|Proteobacteria	1224|Proteobacteria	M	LysM domain	-	-	-	-	-	-	-	-	-	-	-	-	LysM	5PG2247	5	3770	4716	NODE_76_length_6844_cov_5.224248	6844
BMU_07557	5269_g	911008.GLAD_00210	3.12e-238	657.0	2DBKP@1|root,2Z9U6@2|Bacteria,1NC6J@1224|Proteobacteria	1224|Proteobacteria	-	-	-	-	-	-	-	-	-	-	-	-	-	-	-	4PG2787	4	5266	6261	NODE_76_length_6844_cov_5.224248	6844
BMU_07557	5290_g	291112.PAU_02333	3.32e-42	150.0	2BD51@1|root,326SN@2|Bacteria,1RM0E@1224|Proteobacteria,1T3QM@1236|Gammaproteobacteria	1224|Proteobacteria	-	-	-	-	-	-	-	-	-	-	-	-	-	-	-	14PG8841	14	4860	5570	NODE_81_length_6235_cov_5.169436	6235
BMU_07557	5317_g	1224318.DT73_13045	5.25e-47	156.0	COG3772@1|root,COG3772@2|Bacteria,1N1G6@1224|Proteobacteria	1224|Proteobacteria	G	lysozyme	-	-	3.2.1.17	ko:K01185	-	-	-	-	ko00000,ko01000	-	-	-	Phage_lysozyme	10PG2469	10	3256	3720	NODE_91_length_5085_cov_5.728348	5085
BMU_10055	5117_g	1166130.H650_11970	2.04e-81	246.0	2DF54@1|root,32U4N@2|Bacteria,1NMP3@1224|Proteobacteria	1224|Proteobacteria	S	Bacterial PH domain	-	-	-	-	-	-	-	-	-	-	-	-	SHOCT,bPH_3	17PG8508	17	148	669	NODE_85_length_2444_cov_2.081571	2444
BMU_07771	4861_g	911008.GLAD_02583	5.64e-76	236.0	COG1609@1|root,COG2207@1|root,COG1609@2|Bacteria,COG2207@2|Bacteria,1NYTD@1224|Proteobacteria,1RNGZ@1236|Gammaproteobacteria	1236|Gammaproteobacteria	K	transcriptional regulator	xylR	GO:0003674,GO:0003700,GO:0006355,GO:0008150,GO:0009889,GO:0010468,GO:0010556,GO:0019219,GO:0019222,GO:0031323,GO:0031326,GO:0050789,GO:0050794,GO:0051171,GO:0051252,GO:0060255,GO:0065007,GO:0080090,GO:0140110,GO:1903506,GO:2000112,GO:2001141	-	ko:K02529	-	-	-	-	ko00000,ko03000	-	-	-	HTH_18,HTH_AraC,Peripla_BP_3	4PG3009	4	41	400	NODE_45_length_66461_cov_18.603974	66461
BMU_07771	4862_g	911008.GLAD_02582	2.88e-136	385.0	COG2992@1|root,COG2992@2|Bacteria,1RD3U@1224|Proteobacteria,1S3RA@1236|Gammaproteobacteria	1236|Gammaproteobacteria	S	FlgJ-related protein	bax	-	-	ko:K03796	-	-	-	-	ko00000	-	GH73	-	Glucosaminidase	5PG8817	5	440	1012	NODE_45_length_66461_cov_18.603974	66461
BMU_07771	5078_g	911008.GLAD_02646	1.23e-140	410.0	COG0138@1|root,COG0138@2|Bacteria,1MUDQ@1224|Proteobacteria,1RMWS@1236|Gammaproteobacteria	1236|Gammaproteobacteria	F	bifunctional purine biosynthesis protein purh	purH	GO:0003674,GO:0003824,GO:0004643,GO:0005575,GO:0005622,GO:0005623,GO:0005737,GO:0005829,GO:0006139,GO:0006163,GO:0006164,GO:0006725,GO:0006753,GO:0006793,GO:0006796,GO:0006807,GO:0008150,GO:0008152,GO:0009058,GO:0009117,GO:0009150,GO:0009152,GO:0009165,GO:0009259,GO:0009260,GO:0009987,GO:0016740,GO:0016741,GO:0016742,GO:0018130,GO:0019438,GO:0019637,GO:0019693,GO:0034641,GO:0034654,GO:0044237,GO:…	2.1.2.3,3.5.4.10	ko:K00602	ko00230,ko00670,ko01100,ko01110,ko01130,ko01523,map00230,map00670,map01100,map01110,map01130,map01523	M00048	R01127,R04560	RC00026,RC00263,RC00456	ko00000,ko00001,ko00002,ko01000,ko04147	-	-	iEcHS_1320.EcHS_A4240,iPC815.YPO3728	AICARFT_IMPCHas,MGS	11PG2988	11	44	671	NODE_78_length_6431_cov_2.191307	6431
BMU_07771	5104_g	243924.LT42_23050	1.7e-32	115.0	2EAVP@1|root,334X2@2|Bacteria,1N1GF@1224|Proteobacteria,1S8WS@1236|Gammaproteobacteria	1236|Gammaproteobacteria	S	immunity protein	imm	-	-	-	-	-	-	-	-	-	-	-	Colicin_Pyocin	88PG8248	88	1252	1521	NODE_102_length_3279_cov_2.306472	3279
BMU_07771	5105_g	1399774.JDWH01000040_gene4044	3.76e-15	74.3	2EDFI@1|root,337BS@2|Bacteria,1NG08@1224|Proteobacteria,1SGJ9@1236|Gammaproteobacteria	1236|Gammaproteobacteria	-	-	-	-	-	-	-	-	-	-	-	-	-	-	-	98PG8292	98	1895	2335	NODE_102_length_3279_cov_2.306472	3279
BMU_05374	5106_g	911008.GLAD_03235	6.36e-20	84.0	COG0241@1|root,COG0241@2|Bacteria,1RDGR@1224|Proteobacteria,1S3UD@1236|Gammaproteobacteria	1236|Gammaproteobacteria	E	D,D-heptose 1,7-bisphosphate phosphatase	gmhB	GO:0000271,GO:0000287,GO:0003674,GO:0003824,GO:0005488,GO:0005575,GO:0005622,GO:0005623,GO:0005737,GO:0005829,GO:0005975,GO:0005976,GO:0006629,GO:0006793,GO:0006796,GO:0008150,GO:0008152,GO:0008270,GO:0008610,GO:0008653,GO:0009058,GO:0009059,GO:0009103,GO:0009244,GO:0009311,GO:0009312,GO:0009987,GO:0016051,GO:0016311,GO:0016787,GO:0016788,GO:0016791,GO:0033692,GO:0034200,GO:0034637,GO:0034645,GO:…	3.1.3.82,3.1.3.83	ko:K03273	ko00540,ko01100,map00540,map01100	M00064	R05647,R09771	RC00017	ko00000,ko00001,ko00002,ko01000,ko01005	-	-	iB21_1397.B21_00198,iEC55989_1330.EC55989_0198,iECBD_1354.ECBD_3418,iECB_1328.ECB_00199,iECD_1391.ECD_00199,iECIAI1_1343.ECIAI1_0202,iECO103_1326.ECO103_0200,iECSE_1348.ECSE_0202,iETEC_1333.ETEC_0196,iEcHS_1320.EcHS_A0204,iEcolC_1368.EcolC_3459	HAD_2,Hydrolase_like	3PG1079	3	12	139	NODE_68_length_5762_cov_1.176575	5762
BMU_05374	5114_g	1144664.F973_00043	2.87e-174	487.0	COG1708@1|root,COG1708@2|Bacteria,1QVMI@1224|Proteobacteria,1S59P@1236|Gammaproteobacteria,3NMQX@468|Moraxellaceae	1236|Gammaproteobacteria	S	Domain of unknown function (DUF4111)	-	-	2.7.7.47	ko:K00984	-	-	-	-	ko00000,ko01000,ko01504	-	-	-	DUF4111,NTP_transf_2	82PG8296	82	540	1328	NODE_75_length_3949_cov_1.006018	3949
BMU_05374	5115_g	202954.BBNK01000050_gene879	2.69e-118	370.0	2AQWX@1|root,31G5F@2|Bacteria,1N36S@1224|Proteobacteria,1S9CB@1236|Gammaproteobacteria,3NMFS@468|Moraxellaceae	1236|Gammaproteobacteria	S	Relaxase/Mobilisation nuclease domain	-	-	-	-	-	-	-	-	-	-	-	-	Relaxase	62PG8284	62	3183	3579	NODE_75_length_3949_cov_1.006018	3949
BMU_10124	5063_g	1166130.H650_00265	2.49e-150	423.0	COG3316@1|root,COG3316@2|Bacteria,1MWZ2@1224|Proteobacteria,1RRC2@1236|Gammaproteobacteria,3X3BR@547|Enterobacter	1236|Gammaproteobacteria	L	Transposase IS66 family	-	-	-	ko:K18320	-	-	-	-	ko00000	-	-	-	DDE_Tnp_IS240	38PG9079	38	1177	1782	NODE_41_length_8903_cov_7.653487	8903
BMU_10124	5064_g	1399774.JDWH01000003_gene1063	2.47e-101	294.0	COG0662@1|root,COG0662@2|Bacteria,1RHRM@1224|Proteobacteria,1S2VE@1236|Gammaproteobacteria,3X3AB@547|Enterobacter	1236|Gammaproteobacteria	G	Cupin 2, conserved barrel domain protein	-	-	-	-	-	-	-	-	-	-	-	-	FdtA	4PG2346	4	2047	2523	NODE_41_length_8903_cov_7.653487	8903
BMU_10124	5065_g	1006004.GBAG_2184	4.78e-274	759.0	COG2194@1|root,COG2194@2|Bacteria,1MWS7@1224|Proteobacteria,1RMNG@1236|Gammaproteobacteria	1236|Gammaproteobacteria	S	membrane-associated metal-dependent hydrolase	eptA	-	2.7.8.43	ko:K03760,ko:K19353	ko00540,ko01503,map00540,map01503	M00722	R11555,R11556,R11557	RC00002	ko00000,ko00001,ko00002,ko01000,ko01005	-	-	-	DUF1705,Sulfatase	9PG8507	9	2600	3937	NODE_41_length_8903_cov_7.653487	8903
BMU_10124	5066_g	571.MC52_00350	1.2e-162	458.0	COG3039@1|root,COG3039@2|Bacteria,1MXTN@1224|Proteobacteria,1RM94@1236|Gammaproteobacteria	1236|Gammaproteobacteria	L	ISSoEn1, terminal inverted repeat	-	-	-	-	-	-	-	-	-	-	-	-	DDE_Tnp_1_5	40PG8298	40	4408	5082	NODE_41_length_8903_cov_7.653487	8903
BMU_10124	5067_g	1115512.EH105704_07_01670	1.78e-316	863.0	COG0642@1|root,COG2205@2|Bacteria,1MW8M@1224|Proteobacteria,1RNDA@1236|Gammaproteobacteria,3XPC2@561|Escherichia	1236|Gammaproteobacteria	T	Member of a two-component regulatory system	silS	-	2.7.13.3	ko:K07644	ko02020,map02020	M00452,M00745	-	-	ko00000,ko00001,ko00002,ko01000,ko01001,ko01504,ko02022	-	-	-	HAMP,HATPase_c,HisKA	17PG3219	17	5415	6761	NODE_41_length_8903_cov_7.653487	8903
BMU_10124	5068_g	1399774.JDWH01000012_gene832	7.39e-62	193.0	28MD3@1|root,2ZC18@2|Bacteria,1RA1T@1224|Proteobacteria,1S2N1@1236|Gammaproteobacteria	1236|Gammaproteobacteria	-	-	pcoE	-	-	-	-	-	-	-	-	-	-	-	-	14PG8933	14	6979	7413	NODE_41_length_8903_cov_7.653487	8903
BMU_10124	5069_g	1399774.JDWH01000012_gene833	6.36e-257	706.0	COG2215@1|root,COG2215@2|Bacteria,1QDA1@1224|Proteobacteria,1RPK1@1236|Gammaproteobacteria,3X3D6@547|Enterobacter	1236|Gammaproteobacteria	P	Belongs to the NiCoT transporter (TC 2.A.52) family	rcnA	GO:0000041,GO:0003674,GO:0005215,GO:0005575,GO:0005623,GO:0005886,GO:0005887,GO:0006810,GO:0006811,GO:0006812,GO:0008150,GO:0008324,GO:0010035,GO:0010038,GO:0010045,GO:0015075,GO:0015099,GO:0015318,GO:0015562,GO:0015675,GO:0016020,GO:0016021,GO:0022857,GO:0022890,GO:0030001,GO:0031224,GO:0031226,GO:0032025,GO:0034220,GO:0035444,GO:0042221,GO:0044425,GO:0044459,GO:0044464,GO:0046583,GO:0046873,GO:…	-	ko:K08970	-	-	-	-	ko00000,ko02000	2.A.52.2	-	-	NicO	13PG8687	13	7671	8795	NODE_41_length_8903_cov_7.653487	8903
BMU_10124	5075_g	1121937.AUHJ01000026_gene28	0.0	1952.0	COG4644@1|root,COG4644@2|Bacteria,1MUIU@1224|Proteobacteria,1RPZZ@1236|Gammaproteobacteria,465RU@72275|Alteromonadaceae	1236|Gammaproteobacteria	L	PFAM transposase Tn3 family protein	-	-	-	-	-	-	-	-	-	-	-	-	DDE_Tnp_Tn3,DUF4158	7PG8397	7	3790	6801	NODE_43_length_8403_cov_6.148623	8403
BMU_10124	5076_g	1484157.PSNIH2_20760	1.52e-237	653.0	COG3547@1|root,COG3547@2|Bacteria,1MUER@1224|Proteobacteria,1RMAQ@1236|Gammaproteobacteria,3W0S8@53335|Pantoea	1236|Gammaproteobacteria	L	Transposase	ISPlu13C	-	-	ko:K07486	-	-	-	-	ko00000	-	-	-	DEDD_Tnp_IS110,Transposase_20	10PG8698	10	6880	7884	NODE_43_length_8403_cov_6.148623	8403
BMU_10124	5081_g	911008.GLAD_02646	3.61e-128	377.0	COG0138@1|root,COG0138@2|Bacteria,1MUDQ@1224|Proteobacteria,1RMWS@1236|Gammaproteobacteria	1236|Gammaproteobacteria	F	bifunctional purine biosynthesis protein purh	purH	GO:0003674,GO:0003824,GO:0004643,GO:0005575,GO:0005622,GO:0005623,GO:0005737,GO:0005829,GO:0006139,GO:0006163,GO:0006164,GO:0006725,GO:0006753,GO:0006793,GO:0006796,GO:0006807,GO:0008150,GO:0008152,GO:0009058,GO:0009117,GO:0009150,GO:0009152,GO:0009165,GO:0009259,GO:0009260,GO:0009987,GO:0016740,GO:0016741,GO:0016742,GO:0018130,GO:0019438,GO:0019637,GO:0019693,GO:0034641,GO:0034654,GO:0044237,GO:…	2.1.2.3,3.5.4.10	ko:K00602	ko00230,ko00670,ko01100,ko01110,ko01130,ko01523,map00230,map00670,map01100,map01110,map01130,map01523	M00048	R01127,R04560	RC00026,RC00263,RC00456	ko00000,ko00001,ko00002,ko01000,ko04147	-	-	iEcHS_1320.EcHS_A4240,iPC815.YPO3728	AICARFT_IMPCHas,MGS	11PG2988	11	15	600	NODE_46_length_7759_cov_21.899633	7759
BMU_10124	5082_g	911008.GLAD_02406	2.84e-82	245.0	COG1763@1|root,COG1763@2|Bacteria,1RD3Q@1224|Proteobacteria,1S72P@1236|Gammaproteobacteria	1236|Gammaproteobacteria	H	molybdopterin-guanine dinucleotide biosynthesis protein	mobB	GO:0000166,GO:0001882,GO:0001883,GO:0003674,GO:0005488,GO:0005525,GO:0017076,GO:0019001,GO:0032549,GO:0032550,GO:0032553,GO:0032555,GO:0032561,GO:0035639,GO:0036094,GO:0043167,GO:0043168,GO:0097159,GO:0097367,GO:1901265,GO:1901363	2.7.7.77	ko:K03753,ko:K13818	ko00790,ko01100,map00790,map01100	-	R11581	-	ko00000,ko00001,ko01000	-	-	iB21_1397.B21_03691,iBWG_1329.BWG_3527,iECBD_1354.ECBD_4174,iECDH1ME8569_1439.ECDH1ME8569_3728,iEcDH1_1363.EcDH1_4130,iJO1366.b3856,iSbBS512_1146.SbBS512_E4328,iY75_1357.Y75_RS17805	MobB	11PG3183	11	6172	6549	NODE_46_length_7759_cov_21.899633	7759
BMU_10124	5083_g	911008.GLAD_02405	1.58e-121	347.0	COG0746@1|root,COG0746@2|Bacteria,1RH3M@1224|Proteobacteria,1S74N@1236|Gammaproteobacteria	1236|Gammaproteobacteria	H	Transfers a GMP moiety from GTP to Mo-molybdopterin (Mo- MPT) cofactor (Moco or molybdenum cofactor) to form Mo- molybdopterin guanine dinucleotide (Mo-MGD) cofactor	mobA	GO:0000287,GO:0003674,GO:0003824,GO:0005488,GO:0005575,GO:0005622,GO:0005623,GO:0005737,GO:0006139,GO:0006725,GO:0006732,GO:0006753,GO:0006777,GO:0006793,GO:0006796,GO:0006807,GO:0008150,GO:0008152,GO:0009058,GO:0009108,GO:0009117,GO:0009165,GO:0009987,GO:0016740,GO:0016772,GO:0016779,GO:0018130,GO:0019438,GO:0019538,GO:0019637,GO:0019720,GO:0034641,GO:0034654,GO:0043167,GO:0043169,GO:0043170,GO:…	2.7.7.77	ko:K03752	ko00790,ko01100,map00790,map01100	-	R11581	-	ko00000,ko00001,ko01000	-	-	iAPECO1_1312.APECO1_2604,iEcHS_1320.EcHS_A4080,iEcolC_1368.EcolC_4158,iLF82_1304.LF82_1370,iNRG857_1313.NRG857_19230,iSBO_1134.SBO_3869,iSbBS512_1146.SbBS512_E4329,iUMNK88_1353.UMNK88_4686,ic_1306.c4801	NTP_transf_3	11PG3176	11	6672	7199	NODE_46_length_7759_cov_21.899633	7759
BMU_10124	5084_g	911008.GLAD_02404	1.44e-56	176.0	COG3084@1|root,COG3084@2|Bacteria,1N026@1224|Proteobacteria,1S93G@1236|Gammaproteobacteria	1236|Gammaproteobacteria	S	protein conserved in bacteria	yihD	GO:0005575,GO:0005622,GO:0005623,GO:0005737,GO:0005829,GO:0044424,GO:0044444,GO:0044464	-	ko:K09896	-	-	-	-	ko00000	-	-	-	DUF1040	12PG9010	12	7325	7594	NODE_46_length_7759_cov_21.899633	7759
BMU_10124	5092_g	981336.F944_00302	9.39e-116	331.0	2ECNF@1|root,30S9Z@2|Bacteria,1Q8Q8@1224|Proteobacteria,1SU39@1236|Gammaproteobacteria,3NPF5@468|Moraxellaceae	1236|Gammaproteobacteria	-	-	-	-	-	-	-	-	-	-	-	-	-	-	-	63PG8283	63	189	674	NODE_52_length_6194_cov_8.834350	6194
BMU_10124	5094_g	1509403.GW12_15140	2.28e-152	455.0	2AQWX@1|root,31G5F@2|Bacteria,1N36S@1224|Proteobacteria,1S9CB@1236|Gammaproteobacteria,3NMFS@468|Moraxellaceae	1236|Gammaproteobacteria	S	Relaxase/Mobilisation nuclease domain	-	-	-	-	-	-	-	-	-	-	-	-	Relaxase	62PG8284	62	2674	2994	NODE_52_length_6194_cov_8.834350	6194
BMU_10124	5101_g	1399774.JDWH01000040_gene4044	3.76e-15	74.3	2EDFI@1|root,337BS@2|Bacteria,1NG08@1224|Proteobacteria,1SGJ9@1236|Gammaproteobacteria	1236|Gammaproteobacteria	-	-	-	-	-	-	-	-	-	-	-	-	-	-	-	98PG8292	98	3429	3869	NODE_56_length_5074_cov_23.322013	5074
BMU_10124	5102_g	243924.LT42_23050	1.7e-32	115.0	2EAVP@1|root,334X2@2|Bacteria,1N1GF@1224|Proteobacteria,1S8WS@1236|Gammaproteobacteria	1236|Gammaproteobacteria	S	immunity protein	imm	-	-	-	-	-	-	-	-	-	-	-	Colicin_Pyocin	88PG8248	88	4243	4512	NODE_56_length_5074_cov_23.322013	5074
BMU_10124	5107_g	1123279.ATUS01000005_gene3192	0.0	999.0	COG0399@1|root,COG0399@2|Bacteria,1MUMJ@1224|Proteobacteria,1RSDY@1236|Gammaproteobacteria,1J81D@118884|unclassified Gammaproteobacteria	1236|Gammaproteobacteria	M	Putative transposase	-	-	-	-	-	-	-	-	-	-	-	-	Y2_Tnp,Zn_Tnp_IS91	29PG3214	29	236	1729	NODE_61_length_4411_cov_9.264006	4411
BMU_10124	5109_g	1263831.F543_22850	2.66e-271	744.0	COG0477@1|root,COG0477@2|Bacteria,1QU36@1224|Proteobacteria,1T24P@1236|Gammaproteobacteria	1236|Gammaproteobacteria	EGP	TIGRFAM Drug resistance transporter Bcr CflA subfamily	sflR	-	-	ko:K07552,ko:K18552	-	-	-	-	br01600,ko00000,ko01504,ko02000	2.A.1.2,2.A.1.2.3	-	-	MFS_1	19PG3141	19	2174	3388	NODE_61_length_4411_cov_9.264006	4411
BMU_10124	5110_g	1263831.F543_22840	1.07e-178	499.0	COG3843@1|root,COG3843@2|Bacteria,1MU0S@1224|Proteobacteria,1RYES@1236|Gammaproteobacteria	1236|Gammaproteobacteria	U	Type IV secretory pathway VirD2	-	-	-	-	-	-	-	-	-	-	-	-	DUF3363	17PG3140	17	3605	4358	NODE_61_length_4411_cov_9.264006	4411
BMU_10124	5117_g	1144664.F973_00043	6.74e-173	484.0	COG1708@1|root,COG1708@2|Bacteria,1QVMI@1224|Proteobacteria,1S59P@1236|Gammaproteobacteria,3NMQX@468|Moraxellaceae	1236|Gammaproteobacteria	S	Domain of unknown function (DUF4111)	-	-	2.7.7.47	ko:K00984	-	-	-	-	ko00000,ko01000,ko01504	-	-	-	DUF4111,NTP_transf_2	82PG8296	82	1256	2044	NODE_66_length_4262_cov_13.385490	4262
BMU_10124	5118_g	202954.BBNK01000050_gene879	6.36e-148	436.0	2AQWX@1|root,31G5F@2|Bacteria,1N36S@1224|Proteobacteria,1S9CB@1236|Gammaproteobacteria,3NMFS@468|Moraxellaceae	1236|Gammaproteobacteria	S	Relaxase/Mobilisation nuclease domain	-	-	-	-	-	-	-	-	-	-	-	-	Relaxase	62PG8284	62	3562	4254	NODE_66_length_4262_cov_13.385490	4262
BMU_10124	5127_g	1166016.W5S_1480	1.36e-234	645.0	COG4584@1|root,COG4584@2|Bacteria,1MWIV@1224|Proteobacteria,1RQ9W@1236|Gammaproteobacteria	1236|Gammaproteobacteria	L	to Escherichia coli transposase for insertion sequence element IS21 IstA SW ISTA_ECOLI (P15025) (390 aa) fasta scores E() 3e-27, 33.1 id in 329 aa. Identical to the previously sequenced Yersinia pestis,Yersinia pseudotuberculosis and Escherichia coli pesticin plasmid insertion sequence transposase Y1055 TR P74993 (EMBL U59875) (340 aa) fasta scores E() 0, 100.0 id in 340 aa	-	-	-	-	-	-	-	-	-	-	-	-	HTH_38,HTH_7,rve	47PG8553	47	1455	2426	NODE_72_length_3778_cov_9.022733	3778
BMU_10124	5128_g	1166016.W5S_1479	2.15e-172	482.0	COG1484@1|root,COG1484@2|Bacteria,1MWQX@1224|Proteobacteria,1RPJM@1236|Gammaproteobacteria	1236|Gammaproteobacteria	L	ATP-binding protein, IstB SW ISTB_ECOLI (P15026) (265 aa) fasta scores E() 0, 47.4 id in 249 aa. Also almost identical to Yersinia pestis and Escherichia coli	-	-	-	-	-	-	-	-	-	-	-	-	IstB_IS21	44PG3142	44	2453	3205	NODE_72_length_3778_cov_9.022733	3778
BMU_10124	5133_g	40215.BBOS01000046_gene2129	6.26e-80	244.0	2DB9W@1|root,2Z7Z9@2|Bacteria,1MZFV@1224|Proteobacteria,1RRZT@1236|Gammaproteobacteria,3NKVF@468|Moraxellaceae	1236|Gammaproteobacteria	S	Methane/Phenol/Toluene Hydroxylase	mphL	GO:0003674,GO:0003824,GO:0004497,GO:0006725,GO:0008150,GO:0008152,GO:0009056,GO:0009987,GO:0016491,GO:0016705,GO:0016709,GO:0018662,GO:0018958,GO:0018959,GO:0019336,GO:0019439,GO:0044237,GO:0044248,GO:0046191,GO:0055114,GO:0071704,GO:1901360,GO:1901361,GO:1901575,GO:1901615,GO:1901616	-	ko:K16243	ko00361,ko00362,ko00623,ko01100,ko01120,ko01220,map00361,map00362,map00623,map01100,map01120,map01220	M00548	R03560,R03608,R10042,R10043	RC00046,RC00490	ko00000,ko00001,ko00002	-	-	-	Phenol_Hydrox	4PG2198	4	152	505	NODE_84_length_2521_cov_6.149123	2521
BMU_10124	5134_g	575564.HMPREF0014_03528	8.08e-27	98.6	2C44J@1|root,333VN@2|Bacteria,1N6Q4@1224|Proteobacteria,1SERN@1236|Gammaproteobacteria,3NNXH@468|Moraxellaceae	1236|Gammaproteobacteria	S	Phenol hydroxylase subunit	-	-	-	ko:K16249	ko00361,ko00362,ko00623,ko01100,ko01120,ko01220,map00361,map00362,map00623,map01100,map01120,map01220	M00548	R03560,R03608,R10042,R10043	RC00046,RC00490	ko00000,ko00001,ko00002	-	-	-	Phenol_hyd_sub	8PG2200	8	543	677	NODE_84_length_2521_cov_6.149123	2521
BMU_10124	5141_g	1144664.F973_00043	1.23e-168	473.0	COG1708@1|root,COG1708@2|Bacteria,1QVMI@1224|Proteobacteria,1S59P@1236|Gammaproteobacteria,3NMQX@468|Moraxellaceae	1236|Gammaproteobacteria	S	Domain of unknown function (DUF4111)	-	-	2.7.7.47	ko:K00984	-	-	-	-	ko00000,ko01000,ko01504	-	-	-	DUF4111,NTP_transf_2	82PG8296	82	1256	2017	NODE_92_length_2048_cov_15.127017	2048
BMU_10124	5151_g	106648.BBLJ01000113_gene3691	1.76e-83	248.0	COG2801@1|root,COG2801@2|Bacteria,1MVC8@1224|Proteobacteria,1RXYF@1236|Gammaproteobacteria,3NIQD@468|Moraxellaceae	1236|Gammaproteobacteria	L	Integrase core domain	-	-	-	ko:K07497	-	-	-	-	ko00000	-	-	-	HTH_21,rve,rve_3	42PG9087	42	110	475	NODE_110_length_1348_cov_10.686323	1348
BMU_10124	5152_g	525244.HMPREF0023_3205	2.86e-68	206.0	COG2963@1|root,COG2963@2|Bacteria,1N8W3@1224|Proteobacteria,1SEAC@1236|Gammaproteobacteria,3NNND@468|Moraxellaceae	1236|Gammaproteobacteria	L	Transposase	-	-	-	ko:K07483	-	-	-	-	ko00000	-	-	-	HTH_Tnp_1	45PG9090	45	928	1245	NODE_110_length_1348_cov_10.686323	1348
BMU_05223	5044_g	469595.CSAG_04007	7.65e-242	682.0	COG1192@1|root,COG1192@2|Bacteria,1NAJP@1224|Proteobacteria,1S2DK@1236|Gammaproteobacteria,3WYYN@544|Citrobacter	1236|Gammaproteobacteria	D	AAA domain	-	-	-	-	-	-	-	-	-	-	-	-	AAA_31	26PG8493	26	1218	2165	NODE_58_length_10465_cov_1.001548	10465
BMU_05223	5046_g	1484157.PSNIH2_22835	1.72e-167	474.0	2AUZ6@1|root,31KNR@2|Bacteria,1QIIC@1224|Proteobacteria,1TGD4@1236|Gammaproteobacteria,3W1YF@53335|Pantoea	1236|Gammaproteobacteria	-	-	-	-	-	-	-	-	-	-	-	-	-	-	-	17PG3076	17	3960	4907	NODE_58_length_10465_cov_1.001548	10465
BMU_05223	5047_g	1484157.PSNIH2_22830	1.43e-185	529.0	COG0443@1|root,COG0443@2|Bacteria,1R4I4@1224|Proteobacteria,1RRY4@1236|Gammaproteobacteria,3W128@53335|Pantoea	1236|Gammaproteobacteria	O	StbA protein	stbA	-	-	ko:K18640	-	-	-	-	ko00000,ko04812	-	-	-	StbA	31PG8273	31	6445	6958	NODE_58_length_10465_cov_1.001548	10465
BMU_05223	5048_g	571.MC52_00350	1.2e-162	458.0	COG3039@1|root,COG3039@2|Bacteria,1MXTN@1224|Proteobacteria,1RM94@1236|Gammaproteobacteria	1236|Gammaproteobacteria	L	ISSoEn1, terminal inverted repeat	-	-	-	-	-	-	-	-	-	-	-	-	DDE_Tnp_1_5	40PG8298	40	7015	7689	NODE_58_length_10465_cov_1.001548	10465
BMU_05223	5049_g	1115512.EH105704_07_01670	3.12e-315	860.0	COG0642@1|root,COG2205@2|Bacteria,1MW8M@1224|Proteobacteria,1RNDA@1236|Gammaproteobacteria,3XPC2@561|Escherichia	1236|Gammaproteobacteria	T	Member of a two-component regulatory system	silS	-	2.7.13.3	ko:K07644	ko02020,map02020	M00452,M00745	-	-	ko00000,ko00001,ko00002,ko01000,ko01001,ko01504,ko02022	-	-	-	HAMP,HATPase_c,HisKA	17PG3219	17	8022	9368	NODE_58_length_10465_cov_1.001548	10465
BMU_05223	5050_g	1399774.JDWH01000012_gene832	7.39e-62	193.0	28MD3@1|root,2ZC18@2|Bacteria,1RA1T@1224|Proteobacteria,1S2N1@1236|Gammaproteobacteria	1236|Gammaproteobacteria	-	-	pcoE	-	-	-	-	-	-	-	-	-	-	-	-	14PG8933	14	9586	10020	NODE_58_length_10465_cov_1.001548	10465
BMU_05223	5065_g	1144664.F973_00043	2.87e-174	487.0	COG1708@1|root,COG1708@2|Bacteria,1QVMI@1224|Proteobacteria,1S59P@1236|Gammaproteobacteria,3NMQX@468|Moraxellaceae	1236|Gammaproteobacteria	S	Domain of unknown function (DUF4111)	-	-	2.7.7.47	ko:K00984	-	-	-	-	ko00000,ko01000,ko01504	-	-	-	DUF4111,NTP_transf_2	82PG8296	82	1540	2328	NODE_66_length_6591_cov_1.989944	6591
BMU_05223	5067_g	911008.GLAD_02488	2.12e-144	411.0	COG0697@1|root,COG0697@2|Bacteria,1NHTP@1224|Proteobacteria,1RR5J@1236|Gammaproteobacteria	1236|Gammaproteobacteria	EG	transporter	yicL	GO:0005575,GO:0005623,GO:0005886,GO:0016020,GO:0044464,GO:0071944	-	-	-	-	-	-	-	-	-	-	EamA	2PG8764	2	5925	6581	NODE_66_length_6591_cov_1.989944	6591
BMU_05223	5068_g	911008.GLAD_01992	4.23e-117	336.0	COG0663@1|root,COG0663@2|Bacteria,1RD76@1224|Proteobacteria,1RPB6@1236|Gammaproteobacteria	1236|Gammaproteobacteria	S	COG0663 Carbonic anhydrases acetyltransferases, isoleucine patch superfamily	yrdA	GO:0003674,GO:0005488,GO:0005515,GO:0005575,GO:0005622,GO:0005623,GO:0005737,GO:0005829,GO:0008150,GO:0008270,GO:0009987,GO:0016043,GO:0022607,GO:0042802,GO:0043167,GO:0043169,GO:0043933,GO:0044085,GO:0044424,GO:0044444,GO:0044464,GO:0046872,GO:0046914,GO:0051259,GO:0051260,GO:0065003,GO:0070206,GO:0070207,GO:0071840	-	-	-	-	-	-	-	-	-	-	Hexapep	25PG8266	25	5560	6114	NODE_68_length_6243_cov_2.784990	6243
BMU_05223	5070_g	981336.F944_00302	9.39e-116	331.0	2ECNF@1|root,30S9Z@2|Bacteria,1Q8Q8@1224|Proteobacteria,1SU39@1236|Gammaproteobacteria,3NPF5@468|Moraxellaceae	1236|Gammaproteobacteria	-	-	-	-	-	-	-	-	-	-	-	-	-	-	-	63PG8283	63	2189	2674	NODE_69_length_6205_cov_2.010201	6205
BMU_05223	5071_g	1509403.GW12_15140	1.67e-150	455.0	2AQWX@1|root,31G5F@2|Bacteria,1N36S@1224|Proteobacteria,1S9CB@1236|Gammaproteobacteria,3NMFS@468|Moraxellaceae	1236|Gammaproteobacteria	S	Relaxase/Mobilisation nuclease domain	-	-	-	-	-	-	-	-	-	-	-	-	Relaxase	35PG3223	35	4656	4994	NODE_69_length_6205_cov_2.010201	6205
BMU_05223	5072_g	575588.ACPN01000195_gene1722	4.61e-53	175.0	COG0507@1|root,COG0507@2|Bacteria,1MUTR@1224|Proteobacteria,1RQS3@1236|Gammaproteobacteria,3NQP0@468|Moraxellaceae	1236|Gammaproteobacteria	L	MobA/MobL family	-	-	-	-	-	-	-	-	-	-	-	-	MobA_MobL	2PG1419	2	71	404	NODE_70_length_6005_cov_1.310820	6005
BMU_05223	5073_g	575588.ACPN01000195_gene1721	1.75e-91	268.0	2AZC9@1|root,31RGI@2|Bacteria,1QNZZ@1224|Proteobacteria,1TMNV@1236|Gammaproteobacteria,3NP2F@468|Moraxellaceae	1236|Gammaproteobacteria	-	-	-	-	-	-	-	-	-	-	-	-	-	-	-	37PG8935	37	452	871	NODE_70_length_6005_cov_1.310820	6005
BMU_05223	5074_g	202956.BBNL01000047_gene2616	2.43e-49	157.0	COG3077@1|root,COG3077@2|Bacteria,1N3CS@1224|Proteobacteria,1S9HN@1236|Gammaproteobacteria,3NSVW@468|Moraxellaceae	1236|Gammaproteobacteria	L	RelB antitoxin	relB	-	-	ko:K18918	-	-	-	-	ko00000,ko02048,ko03000	-	-	-	RelB	39PG8287	39	2272	2517	NODE_70_length_6005_cov_1.310820	6005
BMU_05223	5075_g	40215.BBOS01000100_gene639	1.52e-34	119.0	2AZNR@1|root,31RNA@2|Bacteria,1QP5M@1224|Proteobacteria,1TMUN@1236|Gammaproteobacteria,3NPF3@468|Moraxellaceae	1236|Gammaproteobacteria	-	-	-	-	-	-	-	-	-	-	-	-	-	-	-	40PG8286	40	2743	2961	NODE_70_length_6005_cov_1.310820	6005
BMU_05223	5076_g	1331660.L313_0274	9.28e-177	498.0	COG5527@1|root,COG5527@2|Bacteria,1QNS1@1224|Proteobacteria,1TMD8@1236|Gammaproteobacteria,3NMUG@468|Moraxellaceae	1236|Gammaproteobacteria	L	Initiator Replication protein	-	-	-	-	-	-	-	-	-	-	-	-	Rep_3	40PG8285	40	3706	4638	NODE_70_length_6005_cov_1.310820	6005
BMU_05223	5077_g	202954.BBNK01000054_gene1634	2.29e-45	147.0	2CGYM@1|root,33G21@2|Bacteria,1NN5M@1224|Proteobacteria,1SUKH@1236|Gammaproteobacteria,3NNXD@468|Moraxellaceae	1236|Gammaproteobacteria	-	-	-	-	-	-	-	-	-	-	-	-	-	-	-	39PG8289	39	4940	5209	NODE_70_length_6005_cov_1.310820	6005
BMU_05223	5078_g	575588.ACPN01000195_gene1722	1.08e-108	319.0	COG0507@1|root,COG0507@2|Bacteria,1MUTR@1224|Proteobacteria,1RQS3@1236|Gammaproteobacteria,3NQP0@468|Moraxellaceae	1236|Gammaproteobacteria	L	MobA/MobL family	-	-	-	-	-	-	-	-	-	-	-	-	MobA_MobL	40PG8288	40	5490	5995	NODE_70_length_6005_cov_1.310820	6005
BMU_05223	5081_g	1484157.PSNIH2_22730	1.71e-127	397.0	COG4643@1|root,COG4643@2|Bacteria,1QIJ2@1224|Proteobacteria,1TGDX@1236|Gammaproteobacteria,3W21X@53335|Pantoea	1236|Gammaproteobacteria	S	Toprim domain	-	-	-	-	-	-	-	-	-	-	-	-	Toprim_3	13PG8388	13	2886	3601	NODE_74_length_5783_cov_1.063649	5783
BMU_05223	5082_g	1484157.PSNIH2_22715	4.11e-98	297.0	2AUZ3@1|root,31KNN@2|Bacteria,1QII9@1224|Proteobacteria,1TGD1@1236|Gammaproteobacteria,3W1XZ@53335|Pantoea	1236|Gammaproteobacteria	-	-	-	-	-	-	-	-	-	-	-	-	-	-	-	29PG8268	29	3736	4614	NODE_74_length_5783_cov_1.063649	5783
BMU_05223	5083_g	1484157.PSNIH2_22710	9.31e-83	259.0	2AUZV@1|root,31KMV@2|Bacteria,1QIHG@1224|Proteobacteria,1TGC3@1236|Gammaproteobacteria,3W1TR@53335|Pantoea	1236|Gammaproteobacteria	-	-	-	-	-	-	-	-	-	-	-	-	-	-	-	27PG8269	27	4681	5619	NODE_74_length_5783_cov_1.063649	5783
BMU_05223	5087_g	1399774.JDWH01000040_gene4044	5.8e-15	74.3	2EDFI@1|root,337BS@2|Bacteria,1NG08@1224|Proteobacteria,1SGJ9@1236|Gammaproteobacteria	1236|Gammaproteobacteria	-	-	-	-	-	-	-	-	-	-	-	-	-	-	-	98PG8292	98	15	502	NODE_78_length_5074_cov_2.417627	5074
BMU_05223	5090_g	243924.LT42_23050	1.7e-32	115.0	2EAVP@1|root,334X2@2|Bacteria,1N1GF@1224|Proteobacteria,1S8WS@1236|Gammaproteobacteria	1236|Gammaproteobacteria	S	immunity protein	imm	-	-	-	-	-	-	-	-	-	-	-	Colicin_Pyocin	88PG8248	88	4366	4635	NODE_78_length_5074_cov_2.417627	5074
BMU_05223	5104_g	1484157.PSNIH2_21750	4.97e-64	208.0	2A40C@1|root,32QW5@2|Bacteria,1RHQ6@1224|Proteobacteria,1S8H5@1236|Gammaproteobacteria,3W1IP@53335|Pantoea	1236|Gammaproteobacteria	-	-	-	-	-	-	-	-	-	-	-	-	-	-	-	6PG2377	6	1311	1862	NODE_89_length_4212_cov_1.029621	4212
BMU_05223	5114_g	1484157.PSNIH2_22015	4.95e-40	142.0	COG0526@1|root,COG0526@2|Bacteria,1MXG2@1224|Proteobacteria,1S08D@1236|Gammaproteobacteria,3W1EQ@53335|Pantoea	1236|Gammaproteobacteria	CO	F plasmid transfer operon protein	-	-	-	ko:K12057	-	-	-	-	ko00000,ko02044	3.A.7.11.1	-	-	TraF	4PG3030	4	391	718	NODE_93_length_3742_cov_1.053112	3742
BMU_05223	5115_g	1484157.PSNIH2_22020	2.89e-92	271.0	2AUXY@1|root,31KMF@2|Bacteria,1QIH3@1224|Proteobacteria,1TGBQ@1236|Gammaproteobacteria,3W1S5@53335|Pantoea	1236|Gammaproteobacteria	-	-	-	-	-	-	-	-	-	-	-	-	-	-	-	21PG8924	21	1340	1798	NODE_93_length_3742_cov_1.053112	3742
BMU_05223	5116_g	1484157.PSNIH2_22025	1.14e-152	433.0	2AUYH@1|root,31KN2@2|Bacteria,1QIHP@1224|Proteobacteria,1TGCC@1236|Gammaproteobacteria,3W1VQ@53335|Pantoea	1236|Gammaproteobacteria	-	-	-	-	-	-	-	-	-	-	-	-	-	-	-	24PG8810	24	1854	2654	NODE_93_length_3742_cov_1.053112	3742
BMU_05223	5117_g	1484157.PSNIH2_22030	9.12e-29	107.0	2AV09@1|root,31KQ3@2|Bacteria,1QIJT@1224|Proteobacteria,1TGEV@1236|Gammaproteobacteria,3W26Y@53335|Pantoea	1236|Gammaproteobacteria	-	-	-	-	-	-	-	-	-	-	-	-	-	-	-	7PG3269	7	3414	3641	NODE_93_length_3742_cov_1.053112	3742
BMU_05223	5120_g	1484157.PSNIH2_22760	7.06e-91	276.0	2AUXT@1|root,31KM9@2|Bacteria,1QIGW@1224|Proteobacteria,1TGBF@1236|Gammaproteobacteria,3W1Q7@53335|Pantoea	1236|Gammaproteobacteria	-	-	-	-	-	-	-	-	-	-	-	-	-	-	-	19PG8729	19	27	676	NODE_97_length_3432_cov_1.028442	3432
BMU_05223	5121_g	1484157.PSNIH2_22755	3.83e-182	514.0	COG0714@1|root,COG0714@2|Bacteria,1MXIW@1224|Proteobacteria,1RN7C@1236|Gammaproteobacteria,3W242@53335|Pantoea	1236|Gammaproteobacteria	S	AAA domain (Cdc48 subfamily)	-	-	6.6.1.2	ko:K09882	ko00860,ko01100,map00860,map01100	-	R05227	RC02000	ko00000,ko00001,ko01000	-	-	-	AAA_5	20PG8704	20	734	1792	NODE_97_length_3432_cov_1.028442	3432
BMU_05223	5122_g	1484157.PSNIH2_22745	4.45e-200	562.0	2AUZQ@1|root,31KPG@2|Bacteria,1QIJ5@1224|Proteobacteria,1TGE1@1236|Gammaproteobacteria,3W22J@53335|Pantoea	1236|Gammaproteobacteria	S	Protein of unknown function (DUF3150)	-	-	-	-	-	-	-	-	-	-	-	-	DUF3150	22PG8685	22	2161	3288	NODE_97_length_3432_cov_1.028442	3432
BMU_05223	5123_g	1388763.O165_003190	6.54e-225	639.0	COG0556@1|root,COG0556@2|Bacteria,1MUFK@1224|Proteobacteria,1RN6Z@1236|Gammaproteobacteria,1YX1I@136845|Pseudomonas putida group	1236|Gammaproteobacteria	L	damaged site, the DNA wraps around one UvrB monomer. DNA wrap is dependent on ATP binding by UvrB and probably causes local melting of the DNA helix, facilitating insertion of UvrB beta-hairpin between the DNA strands. Then UvrB probes one DNA strand for the presence of a lesion. If a lesion is found the UvrA subunits dissociate and the UvrB-DNA preincision complex is formed. This complex is subs…	-	-	-	ko:K03702	ko03420,map03420	-	-	-	ko00000,ko00001,ko03400	-	-	-	Helicase_C,ResIII,UvrB	17PG8519	17	41	1384	NODE_98_length_3306_cov_1.083360	3306
BMU_05223	5124_g	399742.Ent638_0070	2.72e-73	231.0	COG2211@1|root,COG2211@2|Bacteria,1MVUM@1224|Proteobacteria,1RP5J@1236|Gammaproteobacteria,3X344@547|Enterobacter	1236|Gammaproteobacteria	G	sugar (Glycoside-Pentoside-Hexuronide) transporter	yicJ	GO:0005575,GO:0005623,GO:0005886,GO:0016020,GO:0044464,GO:0071944	-	ko:K03292	-	-	-	-	ko00000	2.A.2	-	-	MFS_2	6PG2441	6	47	385	NODE_99_length_3257_cov_1.233227	3257
BMU_05223	5127_g	1004785.AMBLS11_16310	6.18e-77	258.0	COG0463@1|root,COG0463@2|Bacteria,1QXZ7@1224|Proteobacteria,1T4SI@1236|Gammaproteobacteria	1236|Gammaproteobacteria	M	Glycosyl transferase family 2	-	-	-	-	-	-	-	-	-	-	-	-	Glycos_transf_2	13PG3256	13	1183	1755	NODE_100_length_3242_cov_1.004173	3242
BMU_05223	5133_g	1035839.AFNK01000045_gene1006	2.26e-112	332.0	COG0786@1|root,COG0786@2|Bacteria,1MVBC@1224|Proteobacteria,1RP0S@1236|Gammaproteobacteria	1236|Gammaproteobacteria	P	Catalyzes the sodium-dependent transport of glutamate	gltS	-	-	ko:K03312	-	-	-	-	ko00000,ko02000	2.A.27	-	-	Glt_symporter	21PG8279	21	2420	2948	NODE_104_length_2968_cov_1.101373	2968
BMU_05223	5134_g	1484157.PSNIH2_22915	8.07e-118	352.0	COG1475@1|root,COG1475@2|Bacteria,1QIHH@1224|Proteobacteria,1TGC4@1236|Gammaproteobacteria,3W1TT@53335|Pantoea	1236|Gammaproteobacteria	K	DNA binding	-	-	-	-	-	-	-	-	-	-	-	-	-	28PG8706	28	416	1468	NODE_106_length_2919_cov_1.454871	2919
BMU_05223	5135_g	1484157.PSNIH2_22910	2.48e-178	500.0	28ICS@1|root,2Z8F1@2|Bacteria,1N32S@1224|Proteobacteria,1RQEN@1236|Gammaproteobacteria,3W02Q@53335|Pantoea	1236|Gammaproteobacteria	S	RePlication protein	-	-	-	-	-	-	-	-	-	-	-	-	Rep_3	28PG8774	28	1945	2820	NODE_106_length_2919_cov_1.454871	2919
BMU_05223	5140_g	1029823.AFIE01000103_gene1147	1.24e-150	424.0	COG3316@1|root,COG3316@2|Bacteria,1MWZ2@1224|Proteobacteria,1RRC2@1236|Gammaproteobacteria,3NKP5@468|Moraxellaceae	1236|Gammaproteobacteria	L	DDE domain	-	-	-	ko:K18320	-	-	-	-	ko00000	-	-	-	DDE_Tnp_IS240	38PG9079	38	625	1230	NODE_111_length_2583_cov_1.080212	2583
BMU_05223	5141_g	106648.BBLJ01000060_gene4541	3.07e-169	475.0	COG0399@1|root,COG0399@2|Bacteria,1MUMJ@1224|Proteobacteria,1RSDY@1236|Gammaproteobacteria,3NKKZ@468|Moraxellaceae	1236|Gammaproteobacteria	M	Putative transposase	-	-	-	-	-	-	-	-	-	-	-	-	Y2_Tnp,Zn_Tnp_IS91	5PG2292	5	1504	2223	NODE_111_length_2583_cov_1.080212	2583
BMU_05223	5144_g	1484158.PSNIH1_03470	1.32e-141	405.0	COG0582@1|root,COG0582@2|Bacteria,1N45B@1224|Proteobacteria,1RNDM@1236|Gammaproteobacteria,3VY5H@53335|Pantoea	1236|Gammaproteobacteria	L	Belongs to the 'phage' integrase family	int	-	-	-	-	-	-	-	-	-	-	-	Phage_integrase	6PG2261	6	1775	2407	NODE_113_length_2490_cov_1.062632	2490
BMU_05223	5147_g	1484157.PSNIH2_22175	2.87e-169	476.0	COG0053@1|root,COG0053@2|Bacteria,1MUDS@1224|Proteobacteria,1RNS2@1236|Gammaproteobacteria,3W1PN@53335|Pantoea	1236|Gammaproteobacteria	U	Dimerisation domain of Zinc Transporter	-	-	-	-	-	-	-	-	-	-	-	-	Cation_efflux,ZT_dimer	12PG8760	12	1471	2208	NODE_118_length_2216_cov_1.282432	2216
BMU_05223	5149_g	1484157.PSNIH2_22690	6.02e-75	229.0	2AUZA@1|root,31KNV@2|Bacteria,1QIIF@1224|Proteobacteria,1TGD7@1236|Gammaproteobacteria,3W1YV@53335|Pantoea	1236|Gammaproteobacteria	-	-	-	-	-	-	-	-	-	-	-	-	-	-	-	17PG2462	17	831	1367	NODE_120_length_2205_cov_1.048123	2205
BMU_05223	5153_g	575589.HMPREF0018_02842	9.2e-278	771.0	COG0827@1|root,COG0827@2|Bacteria,1N2RX@1224|Proteobacteria,1RRMN@1236|Gammaproteobacteria,3NN13@468|Moraxellaceae	1236|Gammaproteobacteria	L	Eco57I restriction-modification methylase	-	-	3.1.21.4	ko:K01155	-	-	-	-	ko00000,ko01000,ko02048	-	-	-	BsuBI_PstI_RE,Eco57I,N6_Mtase,RrnaAD	19PG3079	19	1635	2170	NODE_122_length_2190_cov_1.055259	2190
BMU_05223	5158_g	106648.BBLJ01000113_gene3691	1.06e-84	251.0	COG2801@1|root,COG2801@2|Bacteria,1MVC8@1224|Proteobacteria,1RXYF@1236|Gammaproteobacteria,3NIQD@468|Moraxellaceae	1236|Gammaproteobacteria	L	Integrase core domain	-	-	-	ko:K07497	-	-	-	-	ko00000	-	-	-	HTH_21,rve,rve_3	42PG9087	42	493	858	NODE_127_length_2139_cov_1.694334	2139
BMU_05223	5159_g	525244.HMPREF0023_3205	2.86e-68	206.0	COG2963@1|root,COG2963@2|Bacteria,1N8W3@1224|Proteobacteria,1SEAC@1236|Gammaproteobacteria,3NNND@468|Moraxellaceae	1236|Gammaproteobacteria	L	Transposase	-	-	-	ko:K07483	-	-	-	-	ko00000	-	-	-	HTH_Tnp_1	45PG9090	45	1311	1628	NODE_127_length_2139_cov_1.694334	2139
BMU_05223	5163_g	561229.Dd1591_0929	1.49e-208	604.0	COG0610@1|root,COG0610@2|Bacteria,1MU96@1224|Proteobacteria,1RP2Q@1236|Gammaproteobacteria,2JF4M@204037|Dickeya	1236|Gammaproteobacteria	L	Type I restriction enzyme R protein N terminus (HSDR_N)	-	-	3.1.21.3	ko:K01153	-	-	-	-	ko00000,ko01000,ko02048	-	-	-	EcoR124_C,HSDR_N,ResIII	5PG2995	5	1028	2023	NODE_130_length_2078_cov_1.054844	2078
BMU_05223	5164_g	911008.GLAD_00485	7.03e-181	521.0	COG4943@1|root,COG4943@2|Bacteria,1MVTH@1224|Proteobacteria,1RMDP@1236|Gammaproteobacteria	1236|Gammaproteobacteria	T	signal transduction protein containing sensor and EAL	yjcC	-	-	-	-	-	-	-	-	-	-	-	CSS-motif,EAL	5PG1857	5	1331	2040	NODE_131_length_2065_cov_1.127967	2065
BMU_05223	5166_g	470.IX87_05330	2.2e-89	264.0	2ENP6@1|root,33GAI@2|Bacteria,1NQ6G@1224|Proteobacteria,1SJ8D@1236|Gammaproteobacteria	1236|Gammaproteobacteria	-	-	-	-	-	-	-	-	-	-	-	-	-	-	-	11PG3002	11	76	464	NODE_133_length_1987_cov_1.554301	1987
BMU_05223	5168_g	1484157.PSNIH2_22045	2.53e-255	717.0	COG0433@1|root,COG0433@2|Bacteria,1QUPX@1224|Proteobacteria,1T20D@1236|Gammaproteobacteria,3W05W@53335|Pantoea	1236|Gammaproteobacteria	S	TraM recognition site of TraD and TraG	-	-	-	ko:K12071	-	-	-	-	ko00000,ko02044	3.A.7.11.1	-	-	TraG-D_C,TrwB_AAD_bind	13PG3257	13	12	1306	NODE_134_length_1982_cov_1.036119	1982
BMU_05223	5171_g	1166016.W5S_1479	2.15e-172	482.0	COG1484@1|root,COG1484@2|Bacteria,1MWQX@1224|Proteobacteria,1RPJM@1236|Gammaproteobacteria	1236|Gammaproteobacteria	L	ATP-binding protein, IstB SW ISTB_ECOLI (P15026) (265 aa) fasta scores E() 0, 47.4 id in 249 aa. Also almost identical to Yersinia pestis and Escherichia coli	-	-	-	-	-	-	-	-	-	-	-	-	IstB_IS21	44PG3142	44	250	1002	NODE_140_length_1760_cov_1.085119	1760
BMU_05223	5172_g	1166016.W5S_1480	2.39e-161	456.0	COG4584@1|root,COG4584@2|Bacteria,1MWIV@1224|Proteobacteria,1RQ9W@1236|Gammaproteobacteria	1236|Gammaproteobacteria	L	to Escherichia coli transposase for insertion sequence element IS21 IstA SW ISTA_ECOLI (P15025) (390 aa) fasta scores E() 3e-27, 33.1 id in 329 aa. Identical to the previously sequenced Yersinia pestis,Yersinia pseudotuberculosis and Escherichia coli pesticin plasmid insertion sequence transposase Y1055 TR P74993 (EMBL U59875) (340 aa) fasta scores E() 0, 100.0 id in 340 aa	-	-	-	-	-	-	-	-	-	-	-	-	HTH_38,HTH_7,rve	47PG8553	47	1029	1682	NODE_140_length_1760_cov_1.085119	1760
BMU_05223	5174_g	1484157.PSNIH2_22775	2.1e-306	845.0	COG0210@1|root,COG0210@2|Bacteria,1PRFX@1224|Proteobacteria,1RXIU@1236|Gammaproteobacteria,3W243@53335|Pantoea	1236|Gammaproteobacteria	L	UvrD-like helicase C-terminal domain	-	-	-	-	-	-	-	-	-	-	-	-	UvrD-helicase,UvrD_C	23PG8544	23	196	1684	NODE_142_length_1728_cov_1.111181	1728
BMU_05223	5175_g	1484157.PSNIH2_22875	9.26e-132	394.0	COG2433@1|root,COG2433@2|Bacteria,1QUPW@1224|Proteobacteria,1T20C@1236|Gammaproteobacteria,3W1CN@53335|Pantoea	1236|Gammaproteobacteria	U	Bacterial conjugation TrbI-like protein	traB	-	-	ko:K12065	-	-	-	-	ko00000,ko02044	3.A.7.11.1	-	-	TrbI	6PG2246	6	831	1611	NODE_144_length_1627_cov_1.062667	1627
BMU_05223	5177_g	911008.GLAD_02371	1.26e-43	151.0	COG3210@1|root,COG3210@2|Bacteria,1RFYE@1224|Proteobacteria,1S5T6@1236|Gammaproteobacteria	1236|Gammaproteobacteria	U	domain, Protein	-	-	-	ko:K15125	ko05133,map05133	-	-	-	ko00000,ko00001,ko00536	-	-	-	PT-VENN	3PG2277	3	55	367	NODE_146_length_1590_cov_1.085441	1590
BMU_05223	5178_g	665029.EAMY_0679	2.85e-44	145.0	2FJIP@1|root,34B85@2|Bacteria,1P2TD@1224|Proteobacteria,1SSEB@1236|Gammaproteobacteria	1236|Gammaproteobacteria	-	-	-	-	-	-	-	-	-	-	-	-	-	-	-	10PG2816	10	474	731	NODE_146_length_1590_cov_1.085441	1590
BMU_05223	5179_g	911008.GLAD_02370	7.06e-179	501.0	COG3210@1|root,COG3210@2|Bacteria,1MX2K@1224|Proteobacteria,1RNRK@1236|Gammaproteobacteria	1236|Gammaproteobacteria	U	Large exoproteins involved in heme utilization or adhesion	-	-	-	ko:K15125	ko05133,map05133	-	-	-	ko00000,ko00001,ko00536	-	-	-	Fil_haemagg,Fil_haemagg_2,Haemagg_act,PT-VENN	11PG2727	11	826	1570	NODE_146_length_1590_cov_1.085441	1590
BMU_05223	5182_g	1484157.PSNIH2_21325	6.75e-66	212.0	2AV06@1|root,31KQ0@2|Bacteria,1QIJQ@1224|Proteobacteria,1TGEQ@1236|Gammaproteobacteria,3W25Y@53335|Pantoea	1236|Gammaproteobacteria	-	-	-	-	-	-	-	-	-	-	-	-	-	-	-	11PG2252	11	157	615	NODE_149_length_1461_cov_1.033733	1461
BMU_05223	5184_g	911008.GLAD_01710	8.55e-202	588.0	COG4625@1|root,COG4625@2|Bacteria,1PHUK@1224|Proteobacteria,1RQMM@1236|Gammaproteobacteria	1236|Gammaproteobacteria	S	TIGRFAM outer membrane autotransporter barrel	-	-	-	-	-	-	-	-	-	-	-	-	Autotransporter	6PG2719	6	26	1145	NODE_152_length_1431_cov_1.013804	1431
BMU_05223	5186_g	469595.CSAG_03974	1.86e-79	246.0	28ICS@1|root,2Z8F1@2|Bacteria,1N32S@1224|Proteobacteria,1RQEN@1236|Gammaproteobacteria,3WV5Z@544|Citrobacter	1236|Gammaproteobacteria	S	Initiator Replication protein	repA	-	-	-	-	-	-	-	-	-	-	-	Rep_3	7PG1870	7	21	445	NODE_155_length_1421_cov_1.188563	1421
BMU_05223	5187_g	1484157.PSNIH2_22855	7.52e-118	362.0	COG3451@1|root,COG3451@2|Bacteria,1MUEN@1224|Proteobacteria,1RMMX@1236|Gammaproteobacteria,3W0ZD@53335|Pantoea	1236|Gammaproteobacteria	U	F pilus assembly Type-IV secretion system for plasmid transfer	-	-	-	ko:K12063	-	-	-	-	ko00000,ko02044	3.A.7.11.1	-	-	AAA_10,TraC_F_IV	3PG1487	3	672	1259	NODE_156_length_1406_cov_1.120407	1406
BMU_05223	5189_g	1484157.PSNIH2_21400	3.22e-150	422.0	2AUZT@1|root,31KPN@2|Bacteria,1QIJA@1224|Proteobacteria,1TGE5@1236|Gammaproteobacteria,3W239@53335|Pantoea	1236|Gammaproteobacteria	-	-	-	-	-	-	-	-	-	-	-	-	-	-	-	17PG8862	17	35	694	NODE_158_length_1383_cov_1.015924	1383
BMU_05223	5192_g	469595.CSAG_04221	6.11e-158	443.0	COG0745@1|root,COG0745@2|Bacteria,1MU67@1224|Proteobacteria,1RNWH@1236|Gammaproteobacteria,3WXDS@544|Citrobacter	1236|Gammaproteobacteria	KT	Transcriptional regulatory protein, C terminal	copR	-	-	ko:K07665	ko02020,map02020	M00452,M00745	-	-	ko00000,ko00001,ko00002,ko01504,ko02022	-	-	-	Response_reg,Trans_reg_C	7PG8852	7	343	1023	NODE_160_length_1364_cov_1.013743	1364
BMU_05223	5193_g	911008.GLAD_01847	1.17e-102	303.0	COG0583@1|root,COG0583@2|Bacteria,1R6CD@1224|Proteobacteria,1RSEB@1236|Gammaproteobacteria	1236|Gammaproteobacteria	K	Transcriptional regulator	tdcA	GO:0000976,GO:0000984,GO:0000986,GO:0000987,GO:0001017,GO:0001067,GO:0003674,GO:0003676,GO:0003677,GO:0003690,GO:0005488,GO:0005575,GO:0005622,GO:0005623,GO:0005737,GO:0005829,GO:0006355,GO:0008150,GO:0009889,GO:0009891,GO:0009893,GO:0010468,GO:0010556,GO:0010557,GO:0010604,GO:0010628,GO:0019219,GO:0019222,GO:0031323,GO:0031325,GO:0031326,GO:0031328,GO:0043565,GO:0044212,GO:0044424,GO:0044444,GO:…	-	ko:K07592	-	-	-	-	ko00000,ko03000	-	-	-	HTH_1,LysR_substrate	2PG2016	2	766	1249	NODE_161_length_1363_cov_1.025081	1363
BMU_05223	5194_g	911008.GLAD_02333	4.79e-158	444.0	COG2134@1|root,COG2134@2|Bacteria,1NGNY@1224|Proteobacteria,1RMYU@1236|Gammaproteobacteria	1236|Gammaproteobacteria	I	CDP-diacylglycerol	cdh	GO:0003674,GO:0003824,GO:0005575,GO:0005623,GO:0005886,GO:0006139,GO:0006220,GO:0006244,GO:0006629,GO:0006644,GO:0006650,GO:0006725,GO:0006753,GO:0006793,GO:0006796,GO:0006807,GO:0008150,GO:0008152,GO:0008715,GO:0009056,GO:0009058,GO:0009117,GO:0009166,GO:0009395,GO:0009987,GO:0016020,GO:0016042,GO:0016462,GO:0016787,GO:0016817,GO:0016818,GO:0018130,GO:0019438,GO:0019439,GO:0019637,GO:0034404,GO:…	3.6.1.26	ko:K01521	ko00564,ko01110,map00564,map01110	-	R01797	RC00002	ko00000,ko00001,ko01000	-	-	iE2348C_1286.E2348C_4222,iECABU_c1320.ECABU_c44240,iLF82_1304.LF82_0283,iNRG857_1313.NRG857_19560,iSFxv_1172.SFxv_4357,ic_1306.c4870	CDH	2PG8819	2	16	678	NODE_162_length_1356_cov_1.119609	1356
BMU_05223	5195_g	911008.GLAD_02334	1.98e-119	347.0	COG1613@1|root,COG1613@2|Bacteria,1MUAU@1224|Proteobacteria,1RMAR@1236|Gammaproteobacteria	1236|Gammaproteobacteria	P	sulfate ABC transporter	sbp	GO:0003674,GO:0005488,GO:0005575,GO:0005623,GO:0006790,GO:0006810,GO:0006811,GO:0006820,GO:0008150,GO:0008152,GO:0008272,GO:0009987,GO:0015698,GO:0030288,GO:0030313,GO:0031975,GO:0042597,GO:0043167,GO:0043168,GO:0043199,GO:0044237,GO:0044464,GO:0051179,GO:0051234,GO:0072348,GO:1901681	-	ko:K02048	ko00920,ko02010,map00920,map02010	M00185	-	-	ko00000,ko00001,ko00002,ko02000	3.A.1.6.1,3.A.1.6.3	-	ic_1306.c4869	SBP_bac_11	5PG8726	5	829	1343	NODE_162_length_1356_cov_1.119609	1356
BMU_05223	5196_g	1484157.PSNIH2_21375	6.85e-42	141.0	2CANJ@1|root,31IN8@2|Bacteria,1QGB1@1224|Proteobacteria,1TDQD@1236|Gammaproteobacteria,3W28K@53335|Pantoea	1236|Gammaproteobacteria	-	-	-	-	-	-	-	-	-	-	-	-	-	-	-	3PG2500	3	218	606	NODE_164_length_1332_cov_1.167635	1332
BMU_05223	5197_g	1484157.PSNIH2_21380	8.94e-20	82.8	2AW9C@1|root,31N4Q@2|Bacteria,1QINQ@1224|Proteobacteria,1TGI2@1236|Gammaproteobacteria,3W2FI@53335|Pantoea	1236|Gammaproteobacteria	-	-	-	-	-	-	-	-	-	-	-	-	-	-	-	8PG2525	8	672	929	NODE_164_length_1332_cov_1.167635	1332
BMU_05223	5198_g	745277.GRAQ_03351	8.26e-64	199.0	COG3157@1|root,COG3157@2|Bacteria,1R6K0@1224|Proteobacteria,1RSAJ@1236|Gammaproteobacteria,3FHE5@34037|Rahnella	1236|Gammaproteobacteria	S	type VI secretion system effector	-	-	-	ko:K11903	ko02025,ko03070,map02025,map03070	M00334	-	-	ko00000,ko00001,ko00002,ko02044	-	-	-	T6SS_HCP	16PG3018	16	10	436	NODE_165_length_1325_cov_1.009182	1325
BMU_05223	5199_g	911008.GLAD_03940	1.48e-86	262.0	2CJUB@1|root,2Z9DV@2|Bacteria,1R7A4@1224|Proteobacteria,1RYR6@1236|Gammaproteobacteria	1236|Gammaproteobacteria	S	Protein involved in biological_process	-	-	-	-	-	-	-	-	-	-	-	-	-	16PG2997	16	662	1291	NODE_165_length_1325_cov_1.009182	1325
BMU_05223	5201_g	1224318.DT73_13040	2.98e-27	105.0	2FF8R@1|root,3476K@2|Bacteria,1P3M7@1224|Proteobacteria,1SSDI@1236|Gammaproteobacteria	1236|Gammaproteobacteria	-	-	-	-	-	-	-	-	-	-	-	-	-	-	-	9PG2475	9	246	686	NODE_166_length_1292_cov_1.136481	1292
BMU_05223	5207_g	1484157.PSNIH2_21020	1.78e-191	555.0	29NPJ@1|root,31KKU@2|Bacteria,1QIGE@1224|Proteobacteria,1TGAX@1236|Gammaproteobacteria,3W1N7@53335|Pantoea	1236|Gammaproteobacteria	S	Domain of unknown function (DUF4165)	-	-	-	-	-	-	-	-	-	-	-	-	Big_3_2,Big_3_3,DUF4165	13PG2366	13	203	1196	NODE_171_length_1240_cov_1.040431	1240
BMU_05223	5208_g	199310.c5426	3.33e-84	265.0	COG1479@1|root,COG1479@2|Bacteria,1NRBC@1224|Proteobacteria,1RY6F@1236|Gammaproteobacteria	1236|Gammaproteobacteria	S	Protein of unknown function (DUF1524)	-	-	-	-	-	-	-	-	-	-	-	-	DUF1524,DUF262	3PG1014	3	1068	1138	NODE_172_length_1235_cov_1.231949	1235
BMU_05223	5209_g	553217.ENHAE0001_0826	3.9e-58	193.0	COG2856@1|root,COG2856@2|Bacteria,1RAU7@1224|Proteobacteria,1TD3D@1236|Gammaproteobacteria,3NS6R@468|Moraxellaceae	1236|Gammaproteobacteria	E	Pfam:DUF955	-	-	-	-	-	-	-	-	-	-	-	-	Peptidase_M78	26PG9073	26	37	799	NODE_173_length_1213_cov_1.209024	1213
BMU_05223	5210_g	1217710.F969_01518	7.99e-26	99.8	COG1396@1|root,COG1396@2|Bacteria,1PDYZ@1224|Proteobacteria,1TD7P@1236|Gammaproteobacteria,3NPK8@468|Moraxellaceae	1236|Gammaproteobacteria	K	Helix-turn-helix XRE-family like proteins	-	-	-	-	-	-	-	-	-	-	-	-	HTH_3	25PG9089	25	831	1160	NODE_173_length_1213_cov_1.209024	1213
BMU_05223	5211_g	911008.GLAD_03072	2.39e-85	261.0	COG0505@1|root,COG0505@2|Bacteria,1MUB9@1224|Proteobacteria,1RMAW@1236|Gammaproteobacteria	1236|Gammaproteobacteria	F	Belongs to the CarA family	carA	GO:0000050,GO:0003674,GO:0003824,GO:0004088,GO:0005575,GO:0005622,GO:0005623,GO:0005737,GO:0005829,GO:0005951,GO:0006082,GO:0006139,GO:0006206,GO:0006207,GO:0006220,GO:0006221,GO:0006520,GO:0006525,GO:0006526,GO:0006541,GO:0006725,GO:0006753,GO:0006793,GO:0006796,GO:0006807,GO:0008150,GO:0008152,GO:0008652,GO:0009058,GO:0009064,GO:0009084,GO:0009112,GO:0009117,GO:0009165,GO:0009218,GO:0009220,GO:…	6.3.5.5	ko:K01956	ko00240,ko00250,ko01100,map00240,map00250,map01100	M00051	R00256,R00575,R01395,R10948,R10949	RC00002,RC00010,RC00043,RC02750,RC02798,RC03314	ko00000,ko00001,ko00002,ko01000	-	-	iAPECO1_1312.APECO1_1950,iUTI89_1310.UTI89_C0036,ic_1306.c0040	CPSase_sm_chain,GATase	3PG0576	3	723	1126	NODE_174_length_1148_cov_1.223310	1148
BMU_05223	5212_g	1484157.PSNIH2_20995	1.54e-137	395.0	COG0338@1|root,COG0338@2|Bacteria,1QIIM@1224|Proteobacteria,1TGDE@1236|Gammaproteobacteria,3W1ZU@53335|Pantoea	1236|Gammaproteobacteria	L	D12 class N6 adenine-specific DNA methyltransferase	-	-	2.1.1.72	ko:K06223	ko03430,map03430	-	-	-	ko00000,ko00001,ko01000,ko02048,ko03032,ko03400	-	-	-	MethyltransfD12	24PG8802	24	107	919	NODE_175_length_1148_cov_1.071499	1148
BMU_05223	5214_g	35703.DQ02_09745	9.28e-35	122.0	COG2161@1|root,COG2161@2|Bacteria,1N6YR@1224|Proteobacteria,1S8RK@1236|Gammaproteobacteria,3WYWJ@544|Citrobacter	1236|Gammaproteobacteria	D	Antitoxin component of a toxin-antitoxin (TA) module	-	-	-	ko:K18923	-	-	-	-	ko00000,ko02048	-	-	-	PhdYeFM_antitox	3PG8814	3	882	1076	NODE_177_length_1144_cov_1.034415	1144
BMU_05223	5216_g	716541.ECL_A016	1.33e-184	516.0	COG1276@1|root,COG1276@2|Bacteria,1NHA2@1224|Proteobacteria,1RRUC@1236|Gammaproteobacteria	1236|Gammaproteobacteria	P	copper resistance protein	copD	-	-	ko:K07245	-	-	-	-	ko00000,ko02000	9.B.62.1	-	-	CopD	7PG9075	7	67	915	NODE_181_length_1086_cov_1.027112	1086
BMU_05223	5223_g	911008.GLAD_02962	1.15e-93	276.0	2DUHM@1|root,33QPR@2|Bacteria,1NT6A@1224|Proteobacteria,1SN12@1236|Gammaproteobacteria	1236|Gammaproteobacteria	K	helix_turn_helix, Lux Regulon	-	-	-	-	-	-	-	-	-	-	-	-	GerE	5PG3017	5	570	989	NODE_187_length_1034_cov_1.114664	1034
BMU_11637	5065_g	911008.GLAD_02212	8.35e-116	335.0	COG4635@1|root,COG4635@2|Bacteria,1RAH2@1224|Proteobacteria,1S372@1236|Gammaproteobacteria	1236|Gammaproteobacteria	CH	Protoporphyrinogen oxidase	hemG	GO:0000166,GO:0003674,GO:0003824,GO:0004729,GO:0005488,GO:0005575,GO:0005622,GO:0005623,GO:0005737,GO:0005829,GO:0006725,GO:0006778,GO:0006779,GO:0006783,GO:0006807,GO:0008150,GO:0008152,GO:0009058,GO:0009987,GO:0010181,GO:0016491,GO:0016627,GO:0016634,GO:0016635,GO:0018130,GO:0019438,GO:0032553,GO:0033013,GO:0033014,GO:0034641,GO:0036094,GO:0042168,GO:0042440,GO:0043167,GO:0043168,GO:0044237,GO:…	1.3.5.3	ko:K00230	ko00860,ko01100,ko01110,map00860,map01100,map01110	M00121	R09489	RC00885	ko00000,ko00001,ko00002,ko01000	-	-	iAF1260.b3850,iAPECO1_1312.APECO1_2607,iB21_1397.B21_03690,iBWG_1329.BWG_3526,iE2348C_1286.E2348C_4162,iECABU_c1320.ECABU_c43520,iECBD_1354.ECBD_4175,iECB_1328.ECB_03741,iECDH10B_1368.ECDH10B_4039,iECDH1ME8569_1439.ECDH1ME8569_3727,iECD_1391.ECD_03741,iECED1_1282.ECED1_4552,iECH74115_1262.ECH74115_5289,iECIAI1_1343.ECIAI1_4043,iECNA114_1301.ECNA114_4159,iECOK1_1307.ECOK1_4319,iECS88_1305.ECS88_42…	Flavodoxin_5	4PG3229	4	11152	11338	NODE_45_length_11353_cov_16.059594	11353
BMU_11637	5071_g	1051646.VITU9109_06924	1.07e-183	515.0	COG0294@1|root,COG0294@2|Bacteria,1MUIR@1224|Proteobacteria,1RM8G@1236|Gammaproteobacteria,1XTE1@135623|Vibrionales	1236|Gammaproteobacteria	H	Catalyzes the condensation of para-aminobenzoate (pABA) with 6-hydroxymethyl-7,8-dihydropterin diphosphate (DHPt-PP) to form 7,8-dihydropteroate (H2Pte), the immediate precursor of folate derivatives	folK	-	2.5.1.15,2.7.6.3	ko:K13941,ko:K18824,ko:K18974	ko00790,ko01100,map00790,map01100	M00126,M00840	R03066,R03067,R03503	RC00002,RC00017,RC00121,RC00842	ko00000,ko00001,ko00002,ko01000,ko01504	-	-	-	HPPK,Pterin_bind	16PG8800	16	462	1272	NODE_47_length_10850_cov_7.470764	10850
BMU_11637	5072_g	1484157.PSNIH2_20760	1.52e-237	653.0	COG3547@1|root,COG3547@2|Bacteria,1MUER@1224|Proteobacteria,1RMAQ@1236|Gammaproteobacteria,3W0S8@53335|Pantoea	1236|Gammaproteobacteria	L	Transposase	ISPlu13C	-	-	ko:K07486	-	-	-	-	ko00000	-	-	-	DEDD_Tnp_IS110,Transposase_20	10PG8698	10	3149	4153	NODE_47_length_10850_cov_7.470764	10850
BMU_11637	5073_g	1121937.AUHJ01000026_gene28	0.0	1952.0	COG4644@1|root,COG4644@2|Bacteria,1MUIU@1224|Proteobacteria,1RPZZ@1236|Gammaproteobacteria,465RU@72275|Alteromonadaceae	1236|Gammaproteobacteria	L	PFAM transposase Tn3 family protein	-	-	-	-	-	-	-	-	-	-	-	-	DDE_Tnp_Tn3,DUF4158	7PG8397	7	9285	9911	NODE_47_length_10850_cov_7.470764	10850
BMU_11637	5074_g	1484157.PSNIH2_19755	3.3e-113	324.0	COG0262@1|root,COG0262@2|Bacteria,1RH0P@1224|Proteobacteria,1S3TW@1236|Gammaproteobacteria,3W25C@53335|Pantoea	1236|Gammaproteobacteria	H	Dihydrofolate reductase	-	-	1.5.1.3	ko:K18589	ko00670,ko00790,ko01100,map00670,map00790,map01100	-	R00936,R00937,R00939,R00940,R02235,R02236	RC00109,RC00110,RC00158	br01600,ko00000,ko00001,ko01000,ko01504	-	-	-	DHFR_1	15PG3148	15	10058	10540	NODE_47_length_10850_cov_7.470764	10850
BMU_11637	5086_g	1399774.JDWH01000039_gene4070	2.62e-219	608.0	COG1609@1|root,COG1609@2|Bacteria,1MVZ4@1224|Proteobacteria,1RMGU@1236|Gammaproteobacteria,3X1GA@547|Enterobacter	1236|Gammaproteobacteria	K	Periplasmic binding protein LacI transcriptional regulator	lacI	GO:0000976,GO:0000984,GO:0000986,GO:0000987,GO:0001017,GO:0001067,GO:0001130,GO:0001131,GO:0001141,GO:0001217,GO:0003674,GO:0003676,GO:0003677,GO:0003690,GO:0003700,GO:0005488,GO:0005515,GO:0006355,GO:0008150,GO:0009889,GO:0009890,GO:0009892,GO:0010468,GO:0010556,GO:0010558,GO:0010605,GO:0010629,GO:0019219,GO:0019222,GO:0031323,GO:0031324,GO:0031326,GO:0031327,GO:0042802,GO:0043565,GO:0044212,GO:…	-	-	-	-	-	-	-	-	-	-	LacI,Peripla_BP_3	4PG8676	4	93	1118	NODE_56_length_6721_cov_5.355626	6721
BMU_11637	5087_g	571.MC52_00495	7.12e-212	587.0	COG0604@1|root,COG0604@2|Bacteria,1MU4N@1224|Proteobacteria,1SMHI@1236|Gammaproteobacteria	1236|Gammaproteobacteria	C	Zinc-binding dehydrogenase	-	-	-	-	-	-	-	-	-	-	-	-	ADH_N,ADH_zinc_N_2	6PG8767	6	1479	2375	NODE_56_length_6721_cov_5.355626	6721
BMU_11637	5088_g	571.MC52_00350	1.2e-162	458.0	COG3039@1|root,COG3039@2|Bacteria,1MXTN@1224|Proteobacteria,1RM94@1236|Gammaproteobacteria	1236|Gammaproteobacteria	L	ISSoEn1, terminal inverted repeat	-	-	-	-	-	-	-	-	-	-	-	-	DDE_Tnp_1_5	40PG8298	40	2421	3095	NODE_56_length_6721_cov_5.355626	6721
BMU_11637	5089_g	1115512.EH105704_07_01670	9.51e-261	719.0	COG0642@1|root,COG2205@2|Bacteria,1MW8M@1224|Proteobacteria,1RNDA@1236|Gammaproteobacteria,3XPC2@561|Escherichia	1236|Gammaproteobacteria	T	Member of a two-component regulatory system	silS	-	2.7.13.3	ko:K07644	ko02020,map02020	M00452,M00745	-	-	ko00000,ko00001,ko00002,ko01000,ko01001,ko01504,ko02022	-	-	-	HAMP,HATPase_c,HisKA	17PG3219	17	3647	4774	NODE_56_length_6721_cov_5.355626	6721
BMU_11637	5090_g	1399774.JDWH01000012_gene832	7.39e-62	193.0	28MD3@1|root,2ZC18@2|Bacteria,1RA1T@1224|Proteobacteria,1S2N1@1236|Gammaproteobacteria	1236|Gammaproteobacteria	-	-	pcoE	-	-	-	-	-	-	-	-	-	-	-	-	14PG8933	14	4992	5426	NODE_56_length_6721_cov_5.355626	6721
BMU_11637	5091_g	1399774.JDWH01000012_gene833	1.81e-225	624.0	COG2215@1|root,COG2215@2|Bacteria,1QDA1@1224|Proteobacteria,1RPK1@1236|Gammaproteobacteria,3X3D6@547|Enterobacter	1236|Gammaproteobacteria	P	Belongs to the NiCoT transporter (TC 2.A.52) family	rcnA	GO:0000041,GO:0003674,GO:0005215,GO:0005575,GO:0005623,GO:0005886,GO:0005887,GO:0006810,GO:0006811,GO:0006812,GO:0008150,GO:0008324,GO:0010035,GO:0010038,GO:0010045,GO:0015075,GO:0015099,GO:0015318,GO:0015562,GO:0015675,GO:0016020,GO:0016021,GO:0022857,GO:0022890,GO:0030001,GO:0031224,GO:0031226,GO:0032025,GO:0034220,GO:0035444,GO:0042221,GO:0044425,GO:0044459,GO:0044464,GO:0046583,GO:0046873,GO:…	-	ko:K08970	-	-	-	-	ko00000,ko02000	2.A.52.2	-	-	NicO	13PG8687	13	5684	6688	NODE_56_length_6721_cov_5.355626	6721
BMU_11637	5092_g	1509403.GW12_15140	1.09e-152	455.0	2AQWX@1|root,31G5F@2|Bacteria,1N36S@1224|Proteobacteria,1S9CB@1236|Gammaproteobacteria,3NMFS@468|Moraxellaceae	1236|Gammaproteobacteria	S	Relaxase/Mobilisation nuclease domain	-	-	-	-	-	-	-	-	-	-	-	-	Relaxase	62PG8284	62	2911	2979	NODE_57_length_6205_cov_8.952616	6205
BMU_11637	5094_g	981336.F944_00302	9.39e-116	331.0	2ECNF@1|root,30S9Z@2|Bacteria,1Q8Q8@1224|Proteobacteria,1SU39@1236|Gammaproteobacteria,3NPF5@468|Moraxellaceae	1236|Gammaproteobacteria	-	-	-	-	-	-	-	-	-	-	-	-	-	-	-	63PG8283	63	3593	4078	NODE_57_length_6205_cov_8.952616	6205
BMU_11637	5096_g	202956.BBNL01000047_gene2616	2.43e-49	157.0	COG3077@1|root,COG3077@2|Bacteria,1N3CS@1224|Proteobacteria,1S9HN@1236|Gammaproteobacteria,3NSVW@468|Moraxellaceae	1236|Gammaproteobacteria	L	RelB antitoxin	relB	-	-	ko:K18918	-	-	-	-	ko00000,ko02048,ko03000	-	-	-	RelB	39PG8287	39	828	1073	NODE_58_length_6080_cov_5.713758	6080
BMU_11637	5097_g	40215.BBOS01000100_gene639	1.52e-34	119.0	2AZNR@1|root,31RNA@2|Bacteria,1QP5M@1224|Proteobacteria,1TMUN@1236|Gammaproteobacteria,3NPF3@468|Moraxellaceae	1236|Gammaproteobacteria	-	-	-	-	-	-	-	-	-	-	-	-	-	-	-	40PG8286	40	1299	1517	NODE_58_length_6080_cov_5.713758	6080
BMU_11637	5098_g	1331660.L313_0274	9.28e-177	498.0	COG5527@1|root,COG5527@2|Bacteria,1QNS1@1224|Proteobacteria,1TMD8@1236|Gammaproteobacteria,3NMUG@468|Moraxellaceae	1236|Gammaproteobacteria	L	Initiator Replication protein	-	-	-	-	-	-	-	-	-	-	-	-	Rep_3	40PG8285	40	2262	3194	NODE_58_length_6080_cov_5.713758	6080
BMU_11637	5099_g	202954.BBNK01000054_gene1634	2.29e-45	147.0	2CGYM@1|root,33G21@2|Bacteria,1NN5M@1224|Proteobacteria,1SUKH@1236|Gammaproteobacteria,3NNXD@468|Moraxellaceae	1236|Gammaproteobacteria	-	-	-	-	-	-	-	-	-	-	-	-	-	-	-	39PG8289	39	3496	3765	NODE_58_length_6080_cov_5.713758	6080
BMU_11637	5100_g	575588.ACPN01000195_gene1722	1.63e-188	527.0	COG0507@1|root,COG0507@2|Bacteria,1MUTR@1224|Proteobacteria,1RQS3@1236|Gammaproteobacteria,3NQP0@468|Moraxellaceae	1236|Gammaproteobacteria	L	MobA/MobL family	-	-	-	-	-	-	-	-	-	-	-	-	MobA_MobL	40PG8288	40	4046	4933	NODE_58_length_6080_cov_5.713758	6080
BMU_11637	5101_g	575588.ACPN01000195_gene1721	1.75e-91	268.0	2AZC9@1|root,31RGI@2|Bacteria,1QNZZ@1224|Proteobacteria,1TMNV@1236|Gammaproteobacteria,3NP2F@468|Moraxellaceae	1236|Gammaproteobacteria	-	-	-	-	-	-	-	-	-	-	-	-	-	-	-	37PG8935	37	4981	5400	NODE_58_length_6080_cov_5.713758	6080
BMU_11637	5105_g	1399774.JDWH01000040_gene4044	3.76e-15	74.3	2EDFI@1|root,337BS@2|Bacteria,1NG08@1224|Proteobacteria,1SGJ9@1236|Gammaproteobacteria	1236|Gammaproteobacteria	-	-	-	-	-	-	-	-	-	-	-	-	-	-	-	98PG8292	98	533	973	NODE_61_length_5074_cov_23.608652	5074
BMU_11637	5106_g	243924.LT42_23050	1.7e-32	115.0	2EAVP@1|root,334X2@2|Bacteria,1N1GF@1224|Proteobacteria,1S8WS@1236|Gammaproteobacteria	1236|Gammaproteobacteria	S	immunity protein	imm	-	-	-	-	-	-	-	-	-	-	-	Colicin_Pyocin	88PG8248	88	1347	1616	NODE_61_length_5074_cov_23.608652	5074
BMU_11637	5112_g	1166016.W5S_1480	1.36e-234	645.0	COG4584@1|root,COG4584@2|Bacteria,1MWIV@1224|Proteobacteria,1RQ9W@1236|Gammaproteobacteria	1236|Gammaproteobacteria	L	to Escherichia coli transposase for insertion sequence element IS21 IstA SW ISTA_ECOLI (P15025) (390 aa) fasta scores E() 3e-27, 33.1 id in 329 aa. Identical to the previously sequenced Yersinia pestis,Yersinia pseudotuberculosis and Escherichia coli pesticin plasmid insertion sequence transposase Y1055 TR P74993 (EMBL U59875) (340 aa) fasta scores E() 0, 100.0 id in 340 aa	-	-	-	-	-	-	-	-	-	-	-	-	HTH_38,HTH_7,rve	47PG8553	47	1189	2160	NODE_65_length_4763_cov_7.650129	4763
BMU_11637	5113_g	1166016.W5S_1479	2.15e-172	482.0	COG1484@1|root,COG1484@2|Bacteria,1MWQX@1224|Proteobacteria,1RPJM@1236|Gammaproteobacteria	1236|Gammaproteobacteria	L	ATP-binding protein, IstB SW ISTB_ECOLI (P15026) (265 aa) fasta scores E() 0, 47.4 id in 249 aa. Also almost identical to Yersinia pestis and Escherichia coli	-	-	-	-	-	-	-	-	-	-	-	-	IstB_IS21	44PG3142	44	2187	2939	NODE_65_length_4763_cov_7.650129	4763
BMU_11637	5119_g	1263831.F543_22840	1.07e-178	499.0	COG3843@1|root,COG3843@2|Bacteria,1MU0S@1224|Proteobacteria,1RYES@1236|Gammaproteobacteria	1236|Gammaproteobacteria	U	Type IV secretory pathway VirD2	-	-	-	-	-	-	-	-	-	-	-	-	DUF3363	17PG3140	17	54	807	NODE_70_length_4411_cov_8.401961	4411
BMU_11637	5120_g	1263831.F543_22850	2.66e-271	744.0	COG0477@1|root,COG0477@2|Bacteria,1QU36@1224|Proteobacteria,1T24P@1236|Gammaproteobacteria	1236|Gammaproteobacteria	EGP	TIGRFAM Drug resistance transporter Bcr CflA subfamily	sflR	-	-	ko:K07552,ko:K18552	-	-	-	-	br01600,ko00000,ko01504,ko02000	2.A.1.2,2.A.1.2.3	-	-	MFS_1	19PG3141	19	1024	2238	NODE_70_length_4411_cov_8.401961	4411
BMU_11637	5122_g	1123279.ATUS01000005_gene3192	0.0	999.0	COG0399@1|root,COG0399@2|Bacteria,1MUMJ@1224|Proteobacteria,1RSDY@1236|Gammaproteobacteria,1J81D@118884|unclassified Gammaproteobacteria	1236|Gammaproteobacteria	M	Putative transposase	-	-	-	-	-	-	-	-	-	-	-	-	Y2_Tnp,Zn_Tnp_IS91	29PG3214	29	2683	4176	NODE_70_length_4411_cov_8.401961	4411
BMU_11637	5130_g	1484158.PSNIH1_19225	2.59e-21	90.1	COG1974@1|root,COG1974@2|Bacteria,1MZFA@1224|Proteobacteria,1S5X5@1236|Gammaproteobacteria,3W1VG@53335|Pantoea	1236|Gammaproteobacteria	KT	Peptidase S24-like	umuD	-	-	ko:K03503	-	-	-	-	ko00000,ko01000,ko01002,ko03400	-	-	-	Peptidase_S24	5PG3235	5	1226	1395	NODE_77_length_3959_cov_5.526879	3959
BMU_11637	5131_g	1006000.GKAS_00498	3.77e-87	257.0	COG1662@1|root,COG1662@2|Bacteria,1NHAK@1224|Proteobacteria,1RQRY@1236|Gammaproteobacteria	1236|Gammaproteobacteria	L	cog cog1662	-	-	-	ko:K07480	-	-	-	-	ko00000	-	-	-	DDE_Tnp_IS1,Zn_Tnp_IS1	21PG3143	21	1467	1844	NODE_77_length_3959_cov_5.526879	3959
BMU_11637	5132_g	1399774.JDWH01000039_gene4072	1.57e-279	764.0	COG2223@1|root,COG2223@2|Bacteria,1MYS9@1224|Proteobacteria,1RMRW@1236|Gammaproteobacteria,3X4CA@547|Enterobacter	1236|Gammaproteobacteria	P	LacY proton/sugar symporter	lacY	GO:0003674,GO:0005215,GO:0005351,GO:0005402,GO:0005488,GO:0005575,GO:0005623,GO:0005886,GO:0005887,GO:0006810,GO:0006811,GO:0006812,GO:0008150,GO:0008324,GO:0008643,GO:0015075,GO:0015077,GO:0015078,GO:0015144,GO:0015154,GO:0015155,GO:0015157,GO:0015291,GO:0015293,GO:0015294,GO:0015295,GO:0015318,GO:0015528,GO:0015672,GO:0015766,GO:0015767,GO:0015772,GO:0016020,GO:0016021,GO:0022804,GO:0022857,GO:…	-	ko:K02532	-	-	-	-	ko00000,ko02000	2.A.1.5	-	iAF1260.b0343,iAPECO1_1312.APECO1_1650,iB21_1397.B21_00301,iBWG_1329.BWG_3743,iE2348C_1286.E2348C_0298,iECABU_c1320.ECABU_c04330,iECBD_1354.ECBD_3314,iECB_1328.ECB_00297,iECDH10B_1368.ECDH10B_1356,iECDH1ME8569_1439.ECDH1ME8569_0330,iECD_1391.ECD_00297,iECED1_1282.ECED1_0371,iECO103_1326.ECO103_0325,iECO111_1330.ECO111_0379,iECO26_1355.ECO26_0379,iECOK1_1307.ECOK1_0335,iECP_1309.ECP_0416,iECS88_13…	LacY_symp	11PG3218	11	2065	3252	NODE_77_length_3959_cov_5.526879	3959
BMU_11637	5133_g	911008.GLAD_04714	1.35e-121	348.0	COG3250@1|root,COG3250@2|Bacteria,1MVBN@1224|Proteobacteria,1RMER@1236|Gammaproteobacteria	1236|Gammaproteobacteria	G	Belongs to the glycosyl hydrolase 2 family	lacZ	GO:0000287,GO:0003674,GO:0003824,GO:0004553,GO:0004565,GO:0005488,GO:0005515,GO:0005575,GO:0005975,GO:0005984,GO:0005988,GO:0005990,GO:0008150,GO:0008152,GO:0009056,GO:0009311,GO:0009313,GO:0009341,GO:0009987,GO:0015925,GO:0016052,GO:0016787,GO:0016798,GO:0031420,GO:0032991,GO:0042802,GO:0043167,GO:0043169,GO:0044237,GO:0044238,GO:0044248,GO:0044262,GO:0044275,GO:0046352,GO:0046872,GO:0071704,GO:…	3.2.1.23	ko:K01190	ko00052,ko00511,ko00600,ko01100,map00052,map00511,map00600,map01100	-	R01105,R01678,R03355,R04783,R06114	RC00049,RC00452	ko00000,ko00001,ko01000	-	-	iAF1260.b0344,iB21_1397.B21_00302,iECBD_1354.ECBD_3313,iECB_1328.ECB_00298,iECDH1ME8569_1439.ECDH1ME8569_0331,iECD_1391.ECD_00298,iECNA114_1301.ECNA114_0327,iEcDH1_1363.EcDH1_3262,iJO1366.b0344,iJR904.b0344,iY75_1357.Y75_RS01775	Bgal_small_N,DUF4981,Glyco_hydro_2,Glyco_hydro_2_C,Glyco_hydro_2_N	3PG3232	3	3370	3852	NODE_77_length_3959_cov_5.526879	3959
BMU_11637	5143_g	1484157.PSNIH2_21985	6.8e-30	109.0	2AUXK@1|root,31KM1@2|Bacteria,1QIGP@1224|Proteobacteria,1TGB8@1236|Gammaproteobacteria,3W1P7@53335|Pantoea	1236|Gammaproteobacteria	-	-	-	-	-	-	-	-	-	-	-	-	-	-	-	11PG8962	11	228	485	NODE_88_length_2833_cov_5.156319	2833
BMU_11637	5144_g	1484157.PSNIH2_21990	4.45e-146	414.0	COG1651@1|root,COG1651@2|Bacteria,1RD39@1224|Proteobacteria,1S3U8@1236|Gammaproteobacteria,3W210@53335|Pantoea	1236|Gammaproteobacteria	O	Required for disulfide bond formation in some periplasmic proteins. Acts by transferring its disulfide bond to other proteins and is reduced in the process	dsbC	-	5.3.4.1	ko:K03981	-	-	-	-	ko00000,ko01000,ko02044,ko03110	3.A.7.11.1	-	-	DsbC_N,Thioredoxin_2	15PG8850	15	645	1337	NODE_88_length_2833_cov_5.156319	2833
BMU_11637	5146_g	911008.GLAD_02211	8.67e-229	640.0	COG0812@1|root,COG0812@2|Bacteria,1MXDH@1224|Proteobacteria,1RNXK@1236|Gammaproteobacteria	1236|Gammaproteobacteria	M	cell wall formation	murB	GO:0000166,GO:0000270,GO:0003674,GO:0003824,GO:0005488,GO:0005575,GO:0005622,GO:0005623,GO:0005737,GO:0005829,GO:0006022,GO:0006023,GO:0006024,GO:0006807,GO:0008150,GO:0008152,GO:0008360,GO:0008762,GO:0009058,GO:0009059,GO:0009252,GO:0009273,GO:0009987,GO:0016043,GO:0016491,GO:0016614,GO:0016616,GO:0022603,GO:0022604,GO:0030203,GO:0034645,GO:0036094,GO:0042546,GO:0043167,GO:0043168,GO:0043170,GO:…	1.3.1.98	ko:K00075	ko00520,ko00550,ko01100,map00520,map00550,map01100	-	R03191,R03192	RC02639	ko00000,ko00001,ko01000,ko01011	-	-	iECED1_1282.ECED1_4683,iECUMN_1333.ECUMN_4498_AT6,iLF82_1304.LF82_1416,iNRG857_1313.NRG857_19845	FAD_binding_4,MurB_C	3PG8502	3	2030	2710	NODE_90_length_2719_cov_10.614969	2719
BMU_11637	5148_g	202954.BBNK01000050_gene879	5.76e-145	429.0	2AQWX@1|root,31G5F@2|Bacteria,1N36S@1224|Proteobacteria,1S9CB@1236|Gammaproteobacteria,3NMFS@468|Moraxellaceae	1236|Gammaproteobacteria	S	Relaxase/Mobilisation nuclease domain	-	-	-	-	-	-	-	-	-	-	-	-	Relaxase	62PG8284	62	727	1123	NODE_93_length_2341_cov_16.813460	2341
BMU_11637	5151_g	525244.HMPREF0023_3205	2.86e-68	206.0	COG2963@1|root,COG2963@2|Bacteria,1N8W3@1224|Proteobacteria,1SEAC@1236|Gammaproteobacteria,3NNND@468|Moraxellaceae	1236|Gammaproteobacteria	L	Transposase	-	-	-	ko:K07483	-	-	-	-	ko00000	-	-	-	HTH_Tnp_1	45PG9090	45	609	926	NODE_97_length_2159_cov_7.113681	2159
BMU_11637	5152_g	106648.BBLJ01000113_gene3691	1.15e-84	251.0	COG2801@1|root,COG2801@2|Bacteria,1MVC8@1224|Proteobacteria,1RXYF@1236|Gammaproteobacteria,3NIQD@468|Moraxellaceae	1236|Gammaproteobacteria	L	Integrase core domain	-	-	-	ko:K07497	-	-	-	-	ko00000	-	-	-	HTH_21,rve,rve_3	42PG9087	42	1379	1753	NODE_97_length_2159_cov_7.113681	2159
BMU_11637	5155_g	1144664.F973_00043	1.23e-168	473.0	COG1708@1|root,COG1708@2|Bacteria,1QVMI@1224|Proteobacteria,1S59P@1236|Gammaproteobacteria,3NMQX@468|Moraxellaceae	1236|Gammaproteobacteria	S	Domain of unknown function (DUF4111)	-	-	2.7.7.47	ko:K00984	-	-	-	-	ko00000,ko01000,ko01504	-	-	-	DUF4111,NTP_transf_2	82PG8296	82	32	793	NODE_101_length_2048_cov_16.229047	2048
BMU_11637	5158_g	1144664.F973_00043	2.9e-167	469.0	COG1708@1|root,COG1708@2|Bacteria,1QVMI@1224|Proteobacteria,1S59P@1236|Gammaproteobacteria,3NMQX@468|Moraxellaceae	1236|Gammaproteobacteria	S	Domain of unknown function (DUF4111)	-	-	2.7.7.47	ko:K00984	-	-	-	-	ko00000,ko01000,ko01504	-	-	-	DUF4111,NTP_transf_2	82PG8296	82	1256	2017	NODE_102_length_2048_cov_9.489849	2048
BMU_11637	5164_g	911008.GLAD_02886	0.0	972.0	COG3507@1|root,COG3507@2|Bacteria,1NNX4@1224|Proteobacteria,1RYTM@1236|Gammaproteobacteria	1236|Gammaproteobacteria	G	Belongs to the glycosyl hydrolase 43 family	yagH	-	3.2.1.37	ko:K01198	ko00520,ko01100,map00520,map01100	-	R01433	RC00467	ko00000,ko00001,ko01000	-	GH43	-	DUF1349,Glyco_hydro_43	2PG3215	2	23	1399	NODE_116_length_1405_cov_5.062598	1405
BMU_11637	5166_g	911008.GLAD_01955	2.06e-307	848.0	COG1289@1|root,COG1289@2|Bacteria,1MX9H@1224|Proteobacteria,1RPFA@1236|Gammaproteobacteria	1236|Gammaproteobacteria	U	Forms an efflux pump with AaeA. Could function as a metabolic relief valve, allowing to eliminate certain compounds when they accumulate to high levels in the cell	aaeB	GO:0005575,GO:0005623,GO:0005886,GO:0006810,GO:0006811,GO:0006820,GO:0008150,GO:0015711,GO:0015849,GO:0016020,GO:0044464,GO:0046942,GO:0051179,GO:0051234,GO:0071702,GO:0071944	-	ko:K03468	-	-	-	-	ko00000,ko02000	2.A.85.1.2	-	-	FUSC	2PG3216	2	17	1344	NODE_121_length_1353_cov_5.251223	1353
BMU_11637	5171_g	1484157.PSNIH2_22715	1.03e-73	232.0	2AUZ3@1|root,31KNN@2|Bacteria,1QII9@1224|Proteobacteria,1TGD1@1236|Gammaproteobacteria,3W1XZ@53335|Pantoea	1236|Gammaproteobacteria	-	-	-	-	-	-	-	-	-	-	-	-	-	-	-	29PG8268	29	17	648	NODE_129_length_1215_cov_5.451287	1215
BMU_05711	5066_g	911008.GLAD_02408	2.24e-80	251.0	COG0477@1|root,COG2814@2|Bacteria,1MUDA@1224|Proteobacteria,1RP1M@1236|Gammaproteobacteria	1236|Gammaproteobacteria	EGP	Major facilitator superfamily	hsrA	GO:0003674,GO:0005215,GO:0005575,GO:0005623,GO:0005886,GO:0005887,GO:0006810,GO:0008150,GO:0016020,GO:0016021,GO:0022857,GO:0031224,GO:0031226,GO:0044425,GO:0044459,GO:0044464,GO:0051179,GO:0051234,GO:0055085,GO:0071944	-	-	-	-	-	-	-	-	-	-	MFS_1,MFS_3,Sugar_tr	3PG2976	3	27	442	NODE_58_length_8307_cov_4.515648	8307
BMU_05711	5067_g	911008.GLAD_02407	6.36e-162	453.0	COG2186@1|root,COG2186@2|Bacteria,1MV83@1224|Proteobacteria,1RR9F@1236|Gammaproteobacteria	1236|Gammaproteobacteria	K	transcriptional regulator	yieP	GO:0005575,GO:0005622,GO:0005623,GO:0005737,GO:0005829,GO:0044424,GO:0044444,GO:0044464	-	-	-	-	-	-	-	-	-	-	FCD,GntR	10PG8849	10	488	1180	NODE_58_length_8307_cov_4.515648	8307
BMU_05711	5068_g	911008.GLAD_01705	6.19e-46	149.0	COG3615@1|root,COG3615@2|Bacteria,1RHB4@1224|Proteobacteria,1S6Q0@1236|Gammaproteobacteria	1236|Gammaproteobacteria	P	protein domain, possibly involved in tellurite resistance	-	-	-	-	-	-	-	-	-	-	-	-	DUF1971	11PG3278	11	7140	7349	NODE_58_length_8307_cov_4.515648	8307
BMU_05711	5092_g	1005995.GTPT_3391	4.68e-47	152.0	2EHP5@1|root,33BEY@2|Bacteria,1NGA4@1224|Proteobacteria,1SH81@1236|Gammaproteobacteria	1236|Gammaproteobacteria	S	Bacterial mobilisation protein (MobC)	-	-	-	-	-	-	-	-	-	-	-	-	MobC	27PG9091	27	11	258	NODE_71_length_5074_cov_5.824338	5074
BMU_05711	5093_g	243924.LT42_23050	1.7e-32	115.0	2EAVP@1|root,334X2@2|Bacteria,1N1GF@1224|Proteobacteria,1S8WS@1236|Gammaproteobacteria	1236|Gammaproteobacteria	S	immunity protein	imm	-	-	-	-	-	-	-	-	-	-	-	Colicin_Pyocin	88PG8248	88	1447	1716	NODE_71_length_5074_cov_5.824338	5074
BMU_05711	5094_g	1399774.JDWH01000040_gene4044	3.76e-15	74.3	2EDFI@1|root,337BS@2|Bacteria,1NG08@1224|Proteobacteria,1SGJ9@1236|Gammaproteobacteria	1236|Gammaproteobacteria	-	-	-	-	-	-	-	-	-	-	-	-	-	-	-	98PG8292	98	2090	2530	NODE_71_length_5074_cov_5.824338	5074
BMU_05711	5107_g	981336.F944_00302	9.39e-116	331.0	2ECNF@1|root,30S9Z@2|Bacteria,1Q8Q8@1224|Proteobacteria,1SU39@1236|Gammaproteobacteria,3NPF5@468|Moraxellaceae	1236|Gammaproteobacteria	-	-	-	-	-	-	-	-	-	-	-	-	-	-	-	63PG8283	63	1504	1989	NODE_80_length_4405_cov_2.380318	4405
BMU_05711	5108_g	1509403.GW12_15140	3.75e-150	453.0	2AQWX@1|root,31G5F@2|Bacteria,1N36S@1224|Proteobacteria,1S9CB@1236|Gammaproteobacteria,3NMFS@468|Moraxellaceae	1236|Gammaproteobacteria	S	Relaxase/Mobilisation nuclease domain	-	-	-	-	-	-	-	-	-	-	-	-	Relaxase	62PG8284	62	3971	4244	NODE_80_length_4405_cov_2.380318	4405
BMU_05711	5111_g	202954.BBNK01000050_gene879	2.02e-135	414.0	2AQWX@1|root,31G5F@2|Bacteria,1N36S@1224|Proteobacteria,1S9CB@1236|Gammaproteobacteria,3NMFS@468|Moraxellaceae	1236|Gammaproteobacteria	S	Relaxase/Mobilisation nuclease domain	-	-	-	-	-	-	-	-	-	-	-	-	Relaxase	62PG8284	62	2882	3277	NODE_83_length_4262_cov_4.328416	4262
BMU_05711	5112_g	1144664.F973_00043	2.87e-174	487.0	COG1708@1|root,COG1708@2|Bacteria,1QVMI@1224|Proteobacteria,1S59P@1236|Gammaproteobacteria,3NMQX@468|Moraxellaceae	1236|Gammaproteobacteria	S	Domain of unknown function (DUF4111)	-	-	2.7.7.47	ko:K00984	-	-	-	-	ko00000,ko01000,ko01504	-	-	-	DUF4111,NTP_transf_2	82PG8296	82	3391	4179	NODE_83_length_4262_cov_4.328416	4262
BMU_05711	5120_g	1484157.PSNIH2_21645	7.91e-155	439.0	COG4974@1|root,COG4974@2|Bacteria,1MVAN@1224|Proteobacteria,1RMSS@1236|Gammaproteobacteria,3W1M0@53335|Pantoea	1236|Gammaproteobacteria	L	Phage integrase, N-terminal SAM-like domain	-	-	-	-	-	-	-	-	-	-	-	-	Phage_int_SAM_4,Phage_integrase	12PG3108	12	158	813	NODE_91_length_3715_cov_2.555463	3715
BMU_05711	5121_g	1006000.GKAS_04466	1.32e-107	325.0	COG3316@1|root,COG3316@2|Bacteria,1MWZ2@1224|Proteobacteria,1RRC2@1236|Gammaproteobacteria	1236|Gammaproteobacteria	L	Transposase and inactivated derivatives	-	-	-	ko:K18320	-	-	-	-	ko00000	-	-	-	DDE_Tnp_IS240	3PG2225	3	2442	2968	NODE_91_length_3715_cov_2.555463	3715
BMU_05711	5124_g	1123279.ATUS01000005_gene3192	0.0	978.0	COG0399@1|root,COG0399@2|Bacteria,1MUMJ@1224|Proteobacteria,1RSDY@1236|Gammaproteobacteria,1J81D@118884|unclassified Gammaproteobacteria	1236|Gammaproteobacteria	M	Putative transposase	-	-	-	-	-	-	-	-	-	-	-	-	Y2_Tnp,Zn_Tnp_IS91	29PG3214	29	2018	2665	NODE_94_length_3064_cov_2.487572	3064
BMU_05711	5126_g	1166016.W5S_1479	2.15e-172	482.0	COG1484@1|root,COG1484@2|Bacteria,1MWQX@1224|Proteobacteria,1RPJM@1236|Gammaproteobacteria	1236|Gammaproteobacteria	L	ATP-binding protein, IstB SW ISTB_ECOLI (P15026) (265 aa) fasta scores E() 0, 47.4 id in 249 aa. Also almost identical to Yersinia pestis and Escherichia coli	-	-	-	-	-	-	-	-	-	-	-	-	IstB_IS21	44PG3142	44	717	1469	NODE_95_length_3046_cov_2.305584	3046
BMU_05711	5127_g	1166016.W5S_1480	1.36e-234	645.0	COG4584@1|root,COG4584@2|Bacteria,1MWIV@1224|Proteobacteria,1RQ9W@1236|Gammaproteobacteria	1236|Gammaproteobacteria	L	to Escherichia coli transposase for insertion sequence element IS21 IstA SW ISTA_ECOLI (P15025) (390 aa) fasta scores E() 3e-27, 33.1 id in 329 aa. Identical to the previously sequenced Yersinia pestis,Yersinia pseudotuberculosis and Escherichia coli pesticin plasmid insertion sequence transposase Y1055 TR P74993 (EMBL U59875) (340 aa) fasta scores E() 0, 100.0 id in 340 aa	-	-	-	-	-	-	-	-	-	-	-	-	HTH_38,HTH_7,rve	47PG8553	47	1496	2467	NODE_95_length_3046_cov_2.305584	3046
BMU_05711	5132_g	1484157.PSNIH2_22785	0.0	998.0	28KC1@1|root,2Z9Z1@2|Bacteria,1MW96@1224|Proteobacteria,1RYPT@1236|Gammaproteobacteria,3W1XY@53335|Pantoea	1236|Gammaproteobacteria	S	Type-1V conjugative transfer system mating pair stabilisation	traN	-	-	ko:K12058	-	-	-	-	ko00000,ko02044	3.A.7.11.1	-	-	TraN	10PG8376	10	16	1663	NODE_102_length_2308_cov_1.571756	2308
BMU_05711	5134_g	1115512.EH105704_07_01670	5.37e-199	559.0	COG0642@1|root,COG2205@2|Bacteria,1MW8M@1224|Proteobacteria,1RNDA@1236|Gammaproteobacteria,3XPC2@561|Escherichia	1236|Gammaproteobacteria	T	Member of a two-component regulatory system	silS	-	2.7.13.3	ko:K07644	ko02020,map02020	M00452,M00745	-	-	ko00000,ko00001,ko00002,ko01000,ko01001,ko01504,ko02022	-	-	-	HAMP,HATPase_c,HisKA	17PG3219	17	13	869	NODE_104_length_2259_cov_2.045028	2259
BMU_05711	5135_g	571.MC52_00350	1.2e-162	458.0	COG3039@1|root,COG3039@2|Bacteria,1MXTN@1224|Proteobacteria,1RM94@1236|Gammaproteobacteria	1236|Gammaproteobacteria	L	ISSoEn1, terminal inverted repeat	-	-	-	-	-	-	-	-	-	-	-	-	DDE_Tnp_1_5	40PG8298	40	1202	1876	NODE_104_length_2259_cov_2.045028	2259
BMU_05711	5139_g	1331660.L313_0274	9.28e-177	498.0	COG5527@1|root,COG5527@2|Bacteria,1QNS1@1224|Proteobacteria,1TMD8@1236|Gammaproteobacteria,3NMUG@468|Moraxellaceae	1236|Gammaproteobacteria	L	Initiator Replication protein	-	-	-	-	-	-	-	-	-	-	-	-	Rep_3	40PG8285	40	327	1259	NODE_110_length_1943_cov_2.074890	1943
BMU_05711	5140_g	202954.BBNK01000054_gene1634	2.29e-45	147.0	2CGYM@1|root,33G21@2|Bacteria,1NN5M@1224|Proteobacteria,1SUKH@1236|Gammaproteobacteria,3NNXD@468|Moraxellaceae	1236|Gammaproteobacteria	-	-	-	-	-	-	-	-	-	-	-	-	-	-	-	39PG8289	39	1561	1830	NODE_110_length_1943_cov_2.074890	1943
BMU_05711	5141_g	1484158.PSNIH1_20245	4.9e-249	731.0	COG4678@1|root,COG4678@2|Bacteria,1PI2N@1224|Proteobacteria,1TKJC@1236|Gammaproteobacteria,3W2KF@53335|Pantoea	1236|Gammaproteobacteria	G	TraG-like protein, N-terminal region	-	-	-	ko:K12056	-	-	-	-	ko00000,ko02044	3.A.7.11.1	-	-	TraG_N	7PG2718	7	15	1860	NODE_113_length_1889_cov_1.552781	1889
BMU_05711	5142_g	911008.GLAD_02742	1.16e-281	770.0	COG5338@1|root,COG5338@2|Bacteria,1R56M@1224|Proteobacteria,1S0PC@1236|Gammaproteobacteria	1236|Gammaproteobacteria	S	Putative beta-barrel porin 2	-	-	-	ko:K20920	ko05111,map05111	-	-	-	ko00000,ko00001,ko02000	1.B.66.3.1,1.B.66.3.2	-	-	BBP2_2	4PG1599	4	24	1146	NODE_114_length_1880_cov_1.667998	1880
BMU_05711	5143_g	911008.GLAD_02743	5.45e-109	315.0	COG1596@1|root,COG1596@2|Bacteria,1MXYS@1224|Proteobacteria,1SC60@1236|Gammaproteobacteria	1236|Gammaproteobacteria	M	COG1596 Periplasmic protein involved in polysaccharide export	gumB	-	-	ko:K20988	ko05111,map05111	-	-	-	ko00000,ko00001,ko02000	1.B.18	-	-	Poly_export,SLBB	2PG1221	2	1226	1705	NODE_114_length_1880_cov_1.667998	1880
BMU_05711	5144_g	911008.GLAD_01853	0.0	878.0	COG2271@1|root,COG2271@2|Bacteria,1MVPS@1224|Proteobacteria,1RNMV@1236|Gammaproteobacteria	1236|Gammaproteobacteria	G	transporter	garP	GO:0003674,GO:0005215,GO:0005575,GO:0005623,GO:0005886,GO:0006810,GO:0006811,GO:0006820,GO:0008150,GO:0015711,GO:0016020,GO:0016021,GO:0022857,GO:0031224,GO:0044425,GO:0044464,GO:0051179,GO:0051234,GO:0055085,GO:0071702,GO:0071944	-	ko:K03535,ko:K12299	-	-	-	-	ko00000,ko02000	2.A.1.14.1,2.A.1.14.14	-	iSF_1195.SF3164,iSFxv_1172.SFxv_3474,iS_1188.S3379	MFS_1	2PG2972	2	113	1447	NODE_117_length_1851_cov_1.588747	1851
BMU_05711	5146_g	911008.GLAD_02196	1.02e-117	339.0	29BQ8@1|root,2ZYNK@2|Bacteria,1RFTJ@1224|Proteobacteria,1S4P6@1236|Gammaproteobacteria	1236|Gammaproteobacteria	-	-	-	-	-	-	-	-	-	-	-	-	-	-	-	3PG8836	3	24	514	NODE_120_length_1724_cov_1.757044	1724
BMU_05711	5147_g	911008.GLAD_02194	1.33e-52	166.0	2EPSI@1|root,33HD1@2|Bacteria,1NJXR@1224|Proteobacteria,1SJ8E@1236|Gammaproteobacteria	1236|Gammaproteobacteria	-	-	-	-	-	-	-	-	-	-	-	-	-	-	-	4PG9012	4	1124	1393	NODE_120_length_1724_cov_1.757044	1724
BMU_05711	5148_g	1484157.PSNIH2_21785	4.81e-100	308.0	2AUYX@1|root,31KNG@2|Bacteria,1QII3@1224|Proteobacteria,1TGCU@1236|Gammaproteobacteria,3W1X8@53335|Pantoea	1236|Gammaproteobacteria	-	-	-	-	-	-	-	-	-	-	-	-	-	-	-	16PG8616	16	855	1698	NODE_122_length_1709_cov_1.548673	1709
BMU_05711	5149_g	469595.CSAG_04354	2.53e-149	425.0	COG3547@1|root,COG3547@2|Bacteria,1MUER@1224|Proteobacteria,1RMAQ@1236|Gammaproteobacteria,3WZ69@544|Citrobacter	1236|Gammaproteobacteria	L	Transposase	ISPlu13C	-	-	-	-	-	-	-	-	-	-	-	DEDD_Tnp_IS110,Transposase_20	10PG8698	10	83	752	NODE_123_length_1689_cov_1.540973	1689
BMU_05711	5150_g	469595.CSAG_04856	7.39e-36	123.0	2EYV1@1|root,33S25@2|Bacteria,1NS6E@1224|Proteobacteria,1SK6E@1236|Gammaproteobacteria	1236|Gammaproteobacteria	-	-	-	-	-	-	-	-	-	-	-	-	-	-	-	4PG3097	4	12	185	NODE_124_length_1650_cov_1.579120	1650
BMU_05711	5151_g	1399774.JDWH01000001_gene2334	5.05e-74	229.0	COG4469@1|root,COG4469@2|Bacteria,1NP9U@1224|Proteobacteria,1SHA6@1236|Gammaproteobacteria	1236|Gammaproteobacteria	S	Competence protein	-	-	-	-	-	-	-	-	-	-	-	-	CoiA	7PG8829	7	1106	1568	NODE_124_length_1650_cov_1.579120	1650
BMU_05711	5156_g	911008.GLAD_03242	2.09e-177	494.0	COG0491@1|root,COG0491@2|Bacteria,1MU8Q@1224|Proteobacteria,1S22I@1236|Gammaproteobacteria	1236|Gammaproteobacteria	S	Thiolesterase that catalyzes the hydrolysis of S-D- lactoyl-glutathione to form glutathione and D-lactic acid	gloB	GO:0003674,GO:0003824,GO:0004416,GO:0005488,GO:0006081,GO:0006082,GO:0006089,GO:0006950,GO:0008150,GO:0008152,GO:0008270,GO:0009056,GO:0009266,GO:0009408,GO:0009438,GO:0009628,GO:0009987,GO:0016787,GO:0016788,GO:0016790,GO:0019243,GO:0019752,GO:0032787,GO:0042180,GO:0042182,GO:0043167,GO:0043169,GO:0043436,GO:0044237,GO:0044248,GO:0044281,GO:0044282,GO:0046185,GO:0046872,GO:0046914,GO:0050896,GO:…	3.1.2.6	ko:K01069	ko00620,map00620	-	R01736	RC00004,RC00137	ko00000,ko00001,ko01000	-	-	iECABU_c1320.ECABU_c02250	HAGH_C,Lactamase_B	5PG2729	5	464	1189	NODE_131_length_1572_cov_1.489273	1572
BMU_05711	5157_g	1484157.PSNIH2_21990	4.45e-146	414.0	COG1651@1|root,COG1651@2|Bacteria,1RD39@1224|Proteobacteria,1S3U8@1236|Gammaproteobacteria,3W210@53335|Pantoea	1236|Gammaproteobacteria	O	Required for disulfide bond formation in some periplasmic proteins. Acts by transferring its disulfide bond to other proteins and is reduced in the process	dsbC	-	5.3.4.1	ko:K03981	-	-	-	-	ko00000,ko01000,ko02044,ko03110	3.A.7.11.1	-	-	DsbC_N,Thioredoxin_2	15PG8850	15	322	1014	NODE_132_length_1558_cov_1.570231	1558
BMU_05711	5158_g	35703.DQ02_09495	1.17e-17	77.4	COG1487@1|root,COG1487@2|Bacteria,1MZB6@1224|Proteobacteria,1S3CW@1236|Gammaproteobacteria,3WYXE@544|Citrobacter	1236|Gammaproteobacteria	S	PIN domain	vapC	-	-	ko:K18828	-	-	-	-	ko00000,ko01000,ko02048,ko03016	-	-	-	PIN	9PG8946	9	1287	1444	NODE_133_length_1542_cov_1.508834	1542
BMU_05711	5159_g	716541.ECL_A141	2.88e-88	262.0	COG0741@1|root,COG0741@2|Bacteria,1MZU4@1224|Proteobacteria,1S4BQ@1236|Gammaproteobacteria,3X2DJ@547|Enterobacter	1236|Gammaproteobacteria	M	Transglycosylase SLT domain	pilT	-	-	-	-	-	-	-	-	-	-	-	SLT	8PG8913	8	736	1239	NODE_135_length_1496_cov_1.395179	1496
BMU_05711	5164_g	1124991.MU9_414	3.1e-227	629.0	COG3385@1|root,COG3385@2|Bacteria,1R55Y@1224|Proteobacteria,1RRSD@1236|Gammaproteobacteria	1236|Gammaproteobacteria	L	Transposase	-	-	-	-	-	-	-	-	-	-	-	-	DDE_Tnp_1	33PG8299	33	429	1367	NODE_141_length_1405_cov_1.897496	1405
BMU_05711	5165_g	469595.CSAG_04345	1.36e-288	789.0	COG2304@1|root,COG2310@1|root,COG2304@2|Bacteria,COG2310@2|Bacteria,1N920@1224|Proteobacteria,1RPDN@1236|Gammaproteobacteria	1236|Gammaproteobacteria	T	tellurium resistance protein	-	-	-	-	-	-	-	-	-	-	-	-	TerD,vWA-TerF-like	9PG2735	9	84	1314	NODE_142_length_1405_cov_1.588419	1405
BMU_05711	5166_g	469595.CSAG_04718	3.68e-144	413.0	COG2801@1|root,COG2801@2|Bacteria,1MVXQ@1224|Proteobacteria,1RR4F@1236|Gammaproteobacteria,3WZ0P@544|Citrobacter	1236|Gammaproteobacteria	L	26 bp terminal inverted repeat of ISEc14, contains 4 mismatches	-	-	-	ko:K07497	-	-	-	-	ko00000	-	-	-	HTH_21,rve	3PG8742	3	770	1395	NODE_143_length_1404_cov_1.726703	1404
BMU_05711	5167_g	1484157.PSNIH2_21275	2.59e-200	579.0	29NPJ@1|root,31KPA@2|Bacteria,1QIJ1@1224|Proteobacteria,1TGDV@1236|Gammaproteobacteria,3W21Q@53335|Pantoea	1236|Gammaproteobacteria	S	Domain of unknown function (DUF4165)	-	-	-	-	-	-	-	-	-	-	-	-	Big_3_2,Big_3_3,DUF4165	15PG8478	15	47	1214	NODE_145_length_1343_cov_1.440789	1343
BMU_05711	5168_g	911008.GLAD_01875	2.45e-202	567.0	COG2141@1|root,COG2141@2|Bacteria,1MVF0@1224|Proteobacteria,1RMCE@1236|Gammaproteobacteria	1236|Gammaproteobacteria	C	COG2141 Coenzyme F420-dependent N5,N10-methylene tetrahydromethanopterin reductase and related flavin-dependent oxidoreductases	yhbW	GO:0005575,GO:0005622,GO:0005623,GO:0005737,GO:0005829,GO:0044424,GO:0044444,GO:0044464	-	-	-	-	-	-	-	-	-	-	Bac_luciferase	2PG8716	2	970	1313	NODE_146_length_1327_cov_1.469167	1327
BMU_05711	5171_g	911008.GLAD_01988	8.66e-157	448.0	COG1126@1|root,COG1126@2|Bacteria,1MU9Q@1224|Proteobacteria,1RMX1@1236|Gammaproteobacteria	1236|Gammaproteobacteria	E	(ABC) transporter	yhdZ	GO:0000166,GO:0003674,GO:0005488,GO:0005524,GO:0008144,GO:0017076,GO:0030554,GO:0032553,GO:0032555,GO:0032559,GO:0035639,GO:0036094,GO:0043167,GO:0043168,GO:0097159,GO:0097367,GO:1901265,GO:1901363	3.6.3.21	ko:K02028,ko:K02029,ko:K09972,ko:K10004,ko:K10010,ko:K10038	ko02010,ko02020,map02010,map02020	M00227,M00230,M00232,M00234,M00236	-	-	ko00000,ko00001,ko00002,ko01000,ko02000	3.A.1.3,3.A.1.3.10,3.A.1.3.14,3.A.1.3.17,3.A.1.3.18,3.A.1.3.19,3.A.1.3.2,3.A.1.3.4,3.A.1.3.7,3.A.1.3.8	-	iJN746.PP_1300	ABC_tran	12PG9070	12	577	1289	NODE_149_length_1304_cov_1.768904	1304
BMU_05711	5173_g	1399774.JDWH01000012_gene827	9.05e-159	454.0	COG3667@1|root,COG3667@2|Bacteria,1MXW6@1224|Proteobacteria,1RZEY@1236|Gammaproteobacteria	1236|Gammaproteobacteria	P	copper resistance	copB	-	-	ko:K07233	-	-	-	-	ko00000	-	-	-	CopB	2PG2363	2	548	1256	NODE_152_length_1274_cov_1.676548	1274
BMU_05711	5174_g	911008.GLAD_02341	3.77e-133	386.0	COG2258@1|root,COG2258@2|Bacteria,1RAPM@1224|Proteobacteria,1RRB8@1236|Gammaproteobacteria	1236|Gammaproteobacteria	C	protein conserved in bacteria	yiiM	GO:0005575,GO:0005622,GO:0005623,GO:0005737,GO:0005829,GO:0008150,GO:0008152,GO:0009056,GO:0009404,GO:0009407,GO:0009636,GO:0009987,GO:0019748,GO:0042221,GO:0044237,GO:0044248,GO:0044424,GO:0044444,GO:0044464,GO:0050896,GO:0098754	-	-	-	-	-	-	-	-	-	-	3-alpha,MOSC	2PG0948	2	701	1262	NODE_153_length_1273_cov_1.472077	1273
BMU_05711	5177_g	1484157.PSNIH2_21345	2.52e-71	219.0	COG4262@1|root,COG4262@2|Bacteria,1QFYV@1224|Proteobacteria,1TDAF@1236|Gammaproteobacteria,3W1N9@53335|Pantoea	1236|Gammaproteobacteria	S	Catalyzes the irreversible transfer of a propylamine group from the amino donor S-adenosylmethioninamine (decarboxy- AdoMet) to putrescine (1,4-diaminobutane) to yield spermidine	-	-	-	-	-	-	-	-	-	-	-	-	-	2PG1652	2	826	1248	NODE_155_length_1254_cov_1.571429	1254
BMU_05711	5178_g	1484157.PSNIH2_22205	5.27e-34	120.0	2AV0W@1|root,31KQR@2|Bacteria,1QIKF@1224|Proteobacteria,1TGFH@1236|Gammaproteobacteria,3W28M@53335|Pantoea	1236|Gammaproteobacteria	-	-	-	-	-	-	-	-	-	-	-	-	-	-	-	11PG2817	11	616	927	NODE_156_length_1242_cov_1.697758	1242
BMU_05711	5180_g	1073999.BN137_1650	3.4e-171	497.0	COG1629@1|root,COG4771@2|Bacteria,1MUC1@1224|Proteobacteria,1RNHR@1236|Gammaproteobacteria	1236|Gammaproteobacteria	P	Receptor	-	-	-	ko:K16089,ko:K19611	ko02020,map02020	-	-	-	ko00000,ko00001,ko02000	1.B.14.1,1.B.14.1.22,1.B.14.1.3,1.B.14.1.5,1.B.14.10	-	-	Plug,TonB_dep_Rec	7PG1626	7	218	964	NODE_159_length_1212_cov_1.513364	1212
BMU_05711	5181_g	891974.E05_51160	5.2e-158	451.0	COG0589@1|root,COG0589@2|Bacteria,1PAFP@1224|Proteobacteria,1RSCS@1236|Gammaproteobacteria	1236|Gammaproteobacteria	T	Universal stress protein	-	-	-	-	-	-	-	-	-	-	-	-	Usp	2PG0643	2	396	1185	NODE_160_length_1202_cov_1.640000	1202
BMU_05711	5185_g	1484157.PSNIH2_22070	1.53e-60	188.0	2AV0Y@1|root,31KQT@2|Bacteria,1QIKH@1224|Proteobacteria,1TGFJ@1236|Gammaproteobacteria,3W28R@53335|Pantoea	1236|Gammaproteobacteria	-	-	-	-	-	-	-	-	-	-	-	-	-	-	-	8PG8966	8	801	1154	NODE_163_length_1186_cov_1.674221	1186
BMU_05711	5187_g	911008.GLAD_01326	5.85e-91	266.0	COG3111@1|root,COG3111@2|Bacteria,1REUG@1224|Proteobacteria,1S54G@1236|Gammaproteobacteria	1236|Gammaproteobacteria	S	single-species biofilm formation on inanimate substrate	ydeI	GO:0000302,GO:0006950,GO:0006979,GO:0008150,GO:0009636,GO:0009987,GO:0010035,GO:0033554,GO:0034599,GO:0034614,GO:0035690,GO:0042221,GO:0042493,GO:0042542,GO:0042710,GO:0044010,GO:0044011,GO:0044764,GO:0046677,GO:0050896,GO:0051703,GO:0051704,GO:0051716,GO:0070301,GO:0070887,GO:0071236,GO:0090605,GO:0090609,GO:0097237,GO:1901700,GO:1901701	-	-	-	-	-	-	-	-	-	-	BOF	2PG1509	2	286	678	NODE_165_length_1171_cov_1.701149	1171
BMU_05711	5188_g	549.BW31_03865	7.33e-151	428.0	2C2GP@1|root,33TXR@2|Bacteria,1NGIN@1224|Proteobacteria,1SN9N@1236|Gammaproteobacteria	1236|Gammaproteobacteria	-	-	-	-	-	-	-	-	-	-	-	-	-	-	-	4PG8583	4	458	1154	NODE_166_length_1166_cov_1.447546	1166
BMU_05711	5190_g	1080067.BAZH01000031_gene2476	2.69e-42	139.0	COG1534@1|root,COG1534@2|Bacteria,1N8K5@1224|Proteobacteria,1SDIM@1236|Gammaproteobacteria,3WYMM@544|Citrobacter	1236|Gammaproteobacteria	J	CRS1_YhbY	yhbY	GO:0000027,GO:0000028,GO:0000966,GO:0000967,GO:0003674,GO:0005488,GO:0005575,GO:0005622,GO:0005623,GO:0005737,GO:0005829,GO:0006139,GO:0006364,GO:0006396,GO:0006725,GO:0006807,GO:0006996,GO:0008150,GO:0008152,GO:0009987,GO:0010467,GO:0016043,GO:0016070,GO:0016072,GO:0022607,GO:0022613,GO:0022618,GO:0034470,GO:0034471,GO:0034622,GO:0034641,GO:0034660,GO:0042254,GO:0042255,GO:0042273,GO:0042274,GO:…	-	ko:K07574	-	-	-	-	ko00000,ko03009	-	-	-	CRS1_YhbY	4PG8994	4	28	240	NODE_168_length_1152_cov_1.558049	1152
BMU_05711	5191_g	911008.GLAD_01893	4.73e-136	385.0	COG0293@1|root,COG0293@2|Bacteria,1MW1C@1224|Proteobacteria,1RN5M@1236|Gammaproteobacteria	1236|Gammaproteobacteria	J	Specifically methylates the uridine in position 2552 of 23S rRNA at the 2'-O position of the ribose in the fully assembled 50S ribosomal subunit	ftsJ	GO:0000027,GO:0000154,GO:0000451,GO:0000453,GO:0001510,GO:0003674,GO:0003824,GO:0005575,GO:0005622,GO:0005623,GO:0005737,GO:0005829,GO:0006139,GO:0006364,GO:0006396,GO:0006725,GO:0006807,GO:0006996,GO:0008150,GO:0008152,GO:0008168,GO:0008171,GO:0008173,GO:0008649,GO:0008650,GO:0008757,GO:0009451,GO:0009987,GO:0010467,GO:0016043,GO:0016070,GO:0016072,GO:0016436,GO:0016740,GO:0016741,GO:0022607,GO:…	2.1.1.166	ko:K02427	-	-	-	-	ko00000,ko01000,ko03009	-	-	-	FtsJ	4PG8874	4	363	948	NODE_168_length_1152_cov_1.558049	1152
BMU_05711	5197_g	1121937.AUHJ01000026_gene28	9.7e-254	721.0	COG4644@1|root,COG4644@2|Bacteria,1MUIU@1224|Proteobacteria,1RPZZ@1236|Gammaproteobacteria,465RU@72275|Alteromonadaceae	1236|Gammaproteobacteria	L	PFAM transposase Tn3 family protein	-	-	-	-	-	-	-	-	-	-	-	-	DDE_Tnp_Tn3,DUF4158	11PG3170	11	33	1121	NODE_174_length_1130_cov_1.871386	1130
BMU_05711	5198_g	1484158.PSNIH1_19225	4.23e-22	89.7	COG1974@1|root,COG1974@2|Bacteria,1MZFA@1224|Proteobacteria,1S5X5@1236|Gammaproteobacteria,3W1VG@53335|Pantoea	1236|Gammaproteobacteria	KT	Peptidase S24-like	umuD	-	-	ko:K03503	-	-	-	-	ko00000,ko01000,ko01002,ko03400	-	-	-	Peptidase_S24	5PG3235	5	579	786	NODE_175_length_1129_cov_1.971058	1129
BMU_05711	5199_g	575588.ACPN01000195_gene1722	1.63e-188	527.0	COG0507@1|root,COG0507@2|Bacteria,1MUTR@1224|Proteobacteria,1RQS3@1236|Gammaproteobacteria,3NQP0@468|Moraxellaceae	1236|Gammaproteobacteria	L	MobA/MobL family	-	-	-	-	-	-	-	-	-	-	-	-	MobA_MobL	40PG8288	40	130	1017	NODE_176_length_1128_cov_1.996004	1128
BMU_05711	5201_g	911008.GLAD_01933	2.06e-219	615.0	COG2376@1|root,COG2376@2|Bacteria,1MVSR@1224|Proteobacteria,1RNRQ@1236|Gammaproteobacteria	1236|Gammaproteobacteria	G	Dihydroxyacetone kinase	dhaK	-	2.7.1.121,2.7.1.28,2.7.1.29,4.6.1.15	ko:K00863,ko:K05878	ko00051,ko00561,ko00680,ko01100,ko01120,ko01200,ko04622,map00051,map00561,map00680,map01100,map01120,map01200,map04622	M00344	R01011,R01012,R01059	RC00002,RC00015,RC00017	ko00000,ko00001,ko00002,ko01000	-	-	-	Dak1,Dak2	2PG8562	2	164	1119	NODE_178_length_1127_cov_1.391000	1127
BMU_05711	5202_g	1484157.PSNIH2_22045	2.46e-200	573.0	COG0433@1|root,COG0433@2|Bacteria,1QUPX@1224|Proteobacteria,1T20D@1236|Gammaproteobacteria,3W05W@53335|Pantoea	1236|Gammaproteobacteria	S	TraM recognition site of TraD and TraG	-	-	-	ko:K12071	-	-	-	-	ko00000,ko02044	3.A.7.11.1	-	-	TraG-D_C,TrwB_AAD_bind	13PG3257	13	17	1027	NODE_179_length_1125_cov_1.500000	1125
BMU_05711	5206_g	911008.GLAD_03940	1.48e-86	262.0	2CJUB@1|root,2Z9DV@2|Bacteria,1R7A4@1224|Proteobacteria,1RYR6@1236|Gammaproteobacteria	1236|Gammaproteobacteria	S	Protein involved in biological_process	-	-	-	-	-	-	-	-	-	-	-	-	-	16PG2997	16	405	1034	NODE_183_length_1109_cov_1.292261	1109
BMU_05711	5209_g	1123279.ATUS01000001_gene1828	3.62e-63	204.0	COG4974@1|root,COG4974@2|Bacteria,1MVAN@1224|Proteobacteria,1RMSS@1236|Gammaproteobacteria,1J61P@118884|unclassified Gammaproteobacteria	1236|Gammaproteobacteria	L	Phage integrase, N-terminal SAM-like domain	-	-	-	-	-	-	-	-	-	-	-	-	Phage_int_SAM_4,Phage_integrase	7PG3273	7	277	786	NODE_187_length_1091_cov_1.605809	1091
BMU_05711	5215_g	1121937.AUHJ01000026_gene27	3.27e-111	323.0	COG1961@1|root,COG1961@2|Bacteria,1R3XB@1224|Proteobacteria,1RSC2@1236|Gammaproteobacteria,466JF@72275|Alteromonadaceae	1236|Gammaproteobacteria	L	Resolvase, N terminal domain	-	-	-	-	-	-	-	-	-	-	-	-	HTH_7,Resolvase	2PG1585	2	884	1024	NODE_195_length_1075_cov_2.267932	1075
BMU_05711	5220_g	471881.PROPEN_01768	1.29e-32	117.0	COG0436@1|root,COG0436@2|Bacteria,1MW0Z@1224|Proteobacteria,1RN5B@1236|Gammaproteobacteria,3Z1KT@583|Proteus	1236|Gammaproteobacteria	H	Aminotransferase class I and II	alaA	GO:0003674,GO:0003824,GO:0004021,GO:0005488,GO:0006082,GO:0006090,GO:0006520,GO:0006522,GO:0006523,GO:0006807,GO:0006950,GO:0006974,GO:0008144,GO:0008150,GO:0008152,GO:0008483,GO:0008652,GO:0009058,GO:0009078,GO:0009079,GO:0009987,GO:0016053,GO:0016740,GO:0016769,GO:0019272,GO:0019752,GO:0019842,GO:0030170,GO:0030632,GO:0032787,GO:0033554,GO:0036094,GO:0042221,GO:0042851,GO:0042852,GO:0043167,GO:…	2.6.1.2,2.6.1.66	ko:K14260	ko00220,ko00250,ko00290,ko01100,ko01110,ko01130,ko01210,ko01230,map00220,map00250,map00290,map01100,map01110,map01130,map01210,map01230	-	R00258,R01215	RC00006,RC00008,RC00036	ko00000,ko00001,ko01000,ko01007	-	-	-	Aminotran_1_2	3PG2506	3	10	201	NODE_201_length_1040_cov_1.472070	1040
BMU_05711	5226_g	911008.GLAD_01777	1.59e-71	219.0	COG1539@1|root,COG1539@2|Bacteria,1MZ8Z@1224|Proteobacteria,1S9B2@1236|Gammaproteobacteria	1236|Gammaproteobacteria	H	Catalyzes the conversion of 7,8-dihydroneopterin to 6- hydroxymethyl-7,8-dihydropterin	folB	GO:0003674,GO:0003824,GO:0004150,GO:0005488,GO:0005515,GO:0016829,GO:0016830,GO:0016832,GO:0042802	1.13.11.81,4.1.2.25,5.1.99.8	ko:K01633	ko00790,ko01100,map00790,map01100	M00126,M00840	R03504,R11037,R11073	RC00721,RC00943,RC01479,RC03333,RC03334	ko00000,ko00001,ko00002,ko01000	-	-	iECDH1ME8569_1439.ECDH1ME8569_2955,iECSE_1348.ECSE_3338,iPC815.YPO0648,iSBO_1134.SBO_2914,iSDY_1059.SDY_3241,iSFxv_1172.SFxv_3403,iUTI89_1310.UTI89_C3494,iYL1228.KPN_03462,ic_1306.c3808	FolB	2PG8960	2	383	732	NODE_209_length_1019_cov_1.474215	1019
BMU_06084	5065_g	716541.ECL_04704	1.51e-154	437.0	COG0050@1|root,COG0050@2|Bacteria,1MVC0@1224|Proteobacteria,1RMYX@1236|Gammaproteobacteria,3X1IQ@547|Enterobacter	1236|Gammaproteobacteria	J	This protein promotes the GTP-dependent binding of aminoacyl-tRNA to the A-site of ribosomes during protein biosynthesis	tuf	-	-	ko:K02358	-	-	-	-	ko00000,ko03012,ko03029,ko04147	-	-	-	GTP_EFTU,GTP_EFTU_D2,GTP_EFTU_D3	24PG8662	24	18	668	NODE_61_length_6839_cov_1.400477	6839
BMU_06084	5066_g	911008.GLAD_02289	2.48e-82	248.0	COG0796@1|root,COG0796@2|Bacteria,1NAI2@1224|Proteobacteria,1RPU9@1236|Gammaproteobacteria	1236|Gammaproteobacteria	M	Provides the (R)-glutamate required for cell wall biosynthesis	murI	GO:0000270,GO:0003674,GO:0003824,GO:0006022,GO:0006023,GO:0006024,GO:0006807,GO:0008150,GO:0008152,GO:0008881,GO:0009058,GO:0009059,GO:0009252,GO:0009273,GO:0009987,GO:0016853,GO:0016854,GO:0016855,GO:0030203,GO:0034645,GO:0036361,GO:0042546,GO:0043170,GO:0044036,GO:0044038,GO:0044085,GO:0044237,GO:0044249,GO:0044260,GO:0047661,GO:0070589,GO:0071554,GO:0071704,GO:0071840,GO:1901135,GO:1901137,GO:…	5.1.1.3	ko:K01776	ko00471,ko01100,map00471,map01100	-	R00260	RC00302	ko00000,ko00001,ko01000,ko01011	-	-	iAPECO1_1312.APECO1_2496,iEC042_1314.EC042_4342,iECOK1_1307.ECOK1_4443,iECS88_1305.ECS88_4426,iPC815.YPO3909,iUMN146_1321.UM146_20110,iUTI89_1310.UTI89_C4562	Asp_Glu_race	3PG1594	3	6378	6755	NODE_61_length_6839_cov_1.400477	6839
BMU_06084	5099_g	1399774.JDWH01000040_gene4044	7.84e-15	74.3	2EDFI@1|root,337BS@2|Bacteria,1NG08@1224|Proteobacteria,1SGJ9@1236|Gammaproteobacteria	1236|Gammaproteobacteria	-	-	-	-	-	-	-	-	-	-	-	-	-	-	-	98PG8292	98	24	542	NODE_109_length_1283_cov_1.219723	1283
BMU_05221	5042_g	1484158.PSNIH1_19750	1.42e-197	573.0	COG4548@1|root,COG4548@2|Bacteria,1QFBU@1224|Proteobacteria,1TCIC@1236|Gammaproteobacteria,3W2HN@53335|Pantoea	1236|Gammaproteobacteria	P	von Willebrand factor type A domain	-	-	-	-	-	-	-	-	-	-	-	-	VWA	21PG3255	21	17	1618	NODE_56_length_12901_cov_1.187021	12901
BMU_05221	5043_g	1484157.PSNIH2_22735	1.3e-27	101.0	2AV2V@1|root,31KSS@2|Bacteria,1QIND@1224|Proteobacteria,1TGHN@1236|Gammaproteobacteria,3W2EI@53335|Pantoea	1236|Gammaproteobacteria	-	-	-	-	-	-	-	-	-	-	-	-	-	-	-	12PG9094	12	1691	1912	NODE_56_length_12901_cov_1.187021	12901
BMU_05221	5044_g	1484157.PSNIH2_22730	8.08e-163	485.0	COG4643@1|root,COG4643@2|Bacteria,1QIJ2@1224|Proteobacteria,1TGDX@1236|Gammaproteobacteria,3W21X@53335|Pantoea	1236|Gammaproteobacteria	S	Toprim domain	-	-	-	-	-	-	-	-	-	-	-	-	Toprim_3	4PG1985	4	5158	5987	NODE_56_length_12901_cov_1.187021	12901
BMU_05221	5045_g	1484157.PSNIH2_22715	4.11e-98	297.0	2AUZ3@1|root,31KNN@2|Bacteria,1QII9@1224|Proteobacteria,1TGD1@1236|Gammaproteobacteria,3W1XZ@53335|Pantoea	1236|Gammaproteobacteria	-	-	-	-	-	-	-	-	-	-	-	-	-	-	-	29PG8268	29	6122	7000	NODE_56_length_12901_cov_1.187021	12901
BMU_05221	5046_g	1484157.PSNIH2_22710	9.31e-83	259.0	2AUZV@1|root,31KMV@2|Bacteria,1QIHG@1224|Proteobacteria,1TGC3@1236|Gammaproteobacteria,3W1TR@53335|Pantoea	1236|Gammaproteobacteria	-	-	-	-	-	-	-	-	-	-	-	-	-	-	-	27PG8269	27	7067	8005	NODE_56_length_12901_cov_1.187021	12901
BMU_05221	5047_g	1484157.PSNIH2_22705	3.99e-137	398.0	2AUZV@1|root,31KPP@2|Bacteria,1QIJB@1224|Proteobacteria,1TGE6@1236|Gammaproteobacteria,3W23F@53335|Pantoea	1236|Gammaproteobacteria	-	-	-	-	-	-	-	-	-	-	-	-	-	-	-	23PG8743	23	8177	9133	NODE_56_length_12901_cov_1.187021	12901
BMU_05221	5048_g	1484157.PSNIH2_22690	6.02e-75	229.0	2AUZA@1|root,31KNV@2|Bacteria,1QIIF@1224|Proteobacteria,1TGD7@1236|Gammaproteobacteria,3W1YV@53335|Pantoea	1236|Gammaproteobacteria	-	-	-	-	-	-	-	-	-	-	-	-	-	-	-	17PG2462	17	10646	11182	NODE_56_length_12901_cov_1.187021	12901
BMU_05221	5050_g	1484157.PSNIH2_22675	8.45e-120	353.0	2AUYQ@1|root,31KN8@2|Bacteria,1QIHX@1224|Proteobacteria,1TGCJ@1236|Gammaproteobacteria,3W1WH@53335|Pantoea	1236|Gammaproteobacteria	S	DNA replication terminus site-binding protein (Ter protein)	-	-	-	ko:K10748	-	-	-	-	ko00000,ko03032	-	-	-	Ter	8PG2369	8	11826	12698	NODE_56_length_12901_cov_1.187021	12901
BMU_05221	5051_g	1484157.PSNIH2_22045	3.59e-316	874.0	COG0433@1|root,COG0433@2|Bacteria,1QUPX@1224|Proteobacteria,1T20D@1236|Gammaproteobacteria,3W05W@53335|Pantoea	1236|Gammaproteobacteria	S	TraM recognition site of TraD and TraG	-	-	-	ko:K12071	-	-	-	-	ko00000,ko02044	3.A.7.11.1	-	-	TraG-D_C,TrwB_AAD_bind	13PG3257	13	149	1670	NODE_57_length_12773_cov_1.021034	12773
BMU_05221	5052_g	1484157.PSNIH2_22040	0.0	1238.0	COG3481@1|root,COG3481@2|Bacteria,1QIHM@1224|Proteobacteria,1TGCA@1236|Gammaproteobacteria,3W1VD@53335|Pantoea	1236|Gammaproteobacteria	S	Putative helicase	-	-	-	ko:K12070	-	-	-	-	ko00000,ko02044	3.A.7.11.1	-	-	TraI_2	16PG8351	16	6102	6555	NODE_57_length_12773_cov_1.021034	12773
BMU_05221	5053_g	1484157.PSNIH2_22025	1.14e-152	433.0	2AUYH@1|root,31KN2@2|Bacteria,1QIHP@1224|Proteobacteria,1TGCC@1236|Gammaproteobacteria,3W1VQ@53335|Pantoea	1236|Gammaproteobacteria	-	-	-	-	-	-	-	-	-	-	-	-	-	-	-	24PG8810	24	7315	8115	NODE_57_length_12773_cov_1.021034	12773
BMU_05221	5054_g	1484157.PSNIH2_22020	2.89e-92	271.0	2AUXY@1|root,31KMF@2|Bacteria,1QIH3@1224|Proteobacteria,1TGBQ@1236|Gammaproteobacteria,3W1S5@53335|Pantoea	1236|Gammaproteobacteria	-	-	-	-	-	-	-	-	-	-	-	-	-	-	-	21PG8924	21	8171	8629	NODE_57_length_12773_cov_1.021034	12773
BMU_05221	5055_g	1484157.PSNIH2_22015	3.32e-202	565.0	COG0526@1|root,COG0526@2|Bacteria,1MXG2@1224|Proteobacteria,1S08D@1236|Gammaproteobacteria,3W1EQ@53335|Pantoea	1236|Gammaproteobacteria	CO	F plasmid transfer operon protein	-	-	-	ko:K12057	-	-	-	-	ko00000,ko02044	3.A.7.11.1	-	-	TraF	15PG8710	15	9251	10267	NODE_57_length_12773_cov_1.021034	12773
BMU_05221	5056_g	1484157.PSNIH2_22010	1.18e-209	605.0	28MTB@1|root,2ZB1J@2|Bacteria,1MWD0@1224|Proteobacteria,1RSK4@1236|Gammaproteobacteria,3W1FV@53335|Pantoea	1236|Gammaproteobacteria	S	Conjugative relaxosome accessory transposon protein	-	-	-	ko:K12072	-	-	-	-	ko00000,ko02044	3.A.7.11.1	-	-	TraH	14PG8387	14	11674	12749	NODE_57_length_12773_cov_1.021034	12773
BMU_05221	5065_g	575589.HMPREF0018_02842	6.95e-95	289.0	COG0827@1|root,COG0827@2|Bacteria,1N2RX@1224|Proteobacteria,1RRMN@1236|Gammaproteobacteria,3NN13@468|Moraxellaceae	1236|Gammaproteobacteria	L	Eco57I restriction-modification methylase	-	-	3.1.21.4	ko:K01155	-	-	-	-	ko00000,ko01000,ko02048	-	-	-	BsuBI_PstI_RE,Eco57I,N6_Mtase,RrnaAD	5PG1181	5	10	462	NODE_60_length_11958_cov_1.171245	11958
BMU_05221	5067_g	981223.AIED01000077_gene668	8.64e-88	262.0	2AEWM@1|root,314U9@2|Bacteria,1QIYT@1224|Proteobacteria,1TGVG@1236|Gammaproteobacteria,3NM65@468|Moraxellaceae	1236|Gammaproteobacteria	-	-	-	-	-	-	-	-	-	-	-	-	-	-	-	14PG3086	14	3936	4481	NODE_60_length_11958_cov_1.171245	11958
BMU_05221	5068_g	525244.HMPREF0023_2087	3.75e-215	595.0	COG5527@1|root,COG5527@2|Bacteria,1RD9C@1224|Proteobacteria,1S4ZG@1236|Gammaproteobacteria,3NJHN@468|Moraxellaceae	1236|Gammaproteobacteria	L	Initiator Replication protein	-	-	-	-	-	-	-	-	-	-	-	-	Rep_3	19PG3078	19	4550	5485	NODE_60_length_11958_cov_1.171245	11958
BMU_05221	5069_g	553217.ENHAE0001_0826	3.55e-62	204.0	COG2856@1|root,COG2856@2|Bacteria,1RAU7@1224|Proteobacteria,1TD3D@1236|Gammaproteobacteria,3NS6R@468|Moraxellaceae	1236|Gammaproteobacteria	E	Pfam:DUF955	-	-	-	-	-	-	-	-	-	-	-	-	Peptidase_M78	26PG9073	26	7252	8082	NODE_60_length_11958_cov_1.171245	11958
BMU_05221	5070_g	1217710.F969_01518	7.99e-26	99.8	COG1396@1|root,COG1396@2|Bacteria,1PDYZ@1224|Proteobacteria,1TD7P@1236|Gammaproteobacteria,3NPK8@468|Moraxellaceae	1236|Gammaproteobacteria	K	Helix-turn-helix XRE-family like proteins	-	-	-	-	-	-	-	-	-	-	-	-	HTH_3	25PG9089	25	8114	8443	NODE_60_length_11958_cov_1.171245	11958
BMU_05221	5071_g	517433.PanABDRAFT_0983	3.26e-22	88.6	2EMEJ@1|root,33F3D@2|Bacteria,1NKUN@1224|Proteobacteria,1STAF@1236|Gammaproteobacteria	1236|Gammaproteobacteria	-	-	-	-	-	-	-	-	-	-	-	-	-	-	-	18PG9096	18	9730	9848	NODE_60_length_11958_cov_1.171245	11958
BMU_05221	5083_g	469595.CSAG_04007	1.85e-241	682.0	COG1192@1|root,COG1192@2|Bacteria,1NAJP@1224|Proteobacteria,1S2DK@1236|Gammaproteobacteria,3WYYN@544|Citrobacter	1236|Gammaproteobacteria	D	AAA domain	-	-	-	-	-	-	-	-	-	-	-	-	AAA_31	26PG8493	26	1171	2163	NODE_64_length_10529_cov_1.208325	10529
BMU_05221	5085_g	1484157.PSNIH2_22835	1.72e-167	474.0	2AUZ6@1|root,31KNR@2|Bacteria,1QIIC@1224|Proteobacteria,1TGD4@1236|Gammaproteobacteria,3W1YF@53335|Pantoea	1236|Gammaproteobacteria	-	-	-	-	-	-	-	-	-	-	-	-	-	-	-	17PG3076	17	3958	4905	NODE_64_length_10529_cov_1.208325	10529
BMU_05221	5086_g	1484157.PSNIH2_22830	1.43e-185	529.0	COG0443@1|root,COG0443@2|Bacteria,1R4I4@1224|Proteobacteria,1RRY4@1236|Gammaproteobacteria,3W128@53335|Pantoea	1236|Gammaproteobacteria	O	StbA protein	stbA	-	-	ko:K18640	-	-	-	-	ko00000,ko04812	-	-	-	StbA	31PG8273	31	6443	6956	NODE_64_length_10529_cov_1.208325	10529
BMU_05221	5087_g	716541.ECL_00067	1.37e-233	643.0	COG3039@1|root,COG3039@2|Bacteria,1MXTN@1224|Proteobacteria,1RM94@1236|Gammaproteobacteria	1236|Gammaproteobacteria	L	ISSoEn1, terminal inverted repeat	-	-	-	-	-	-	-	-	-	-	-	-	DDE_Tnp_1_5	40PG8298	40	8206	8247	NODE_64_length_10529_cov_1.208325	10529
BMU_05221	5088_g	1484158.PSNIH1_20015	2.12e-38	130.0	2AV1F@1|root,31KR9@2|Bacteria,1QIKZ@1224|Proteobacteria,1TGG0@1236|Gammaproteobacteria,3W2A1@53335|Pantoea	1236|Gammaproteobacteria	S	Enterobacterial protein of unknown function (DUF957)	-	-	-	-	-	-	-	-	-	-	-	-	DUF957	10PG2798	10	8507	8800	NODE_64_length_10529_cov_1.208325	10529
BMU_05221	5089_g	1484157.PSNIH2_22230	4.11e-52	170.0	2FIKA@1|root,31KPF@2|Bacteria,1QIJ4@1224|Proteobacteria,1TGE0@1236|Gammaproteobacteria,3W22G@53335|Pantoea	1236|Gammaproteobacteria	S	Protein of unknown function (DUF3085)	-	-	-	-	-	-	-	-	-	-	-	-	DUF3085	11PG2820	11	8826	9296	NODE_64_length_10529_cov_1.208325	10529
BMU_05221	5093_g	1076550.LH22_06245	3.29e-83	249.0	COG1134@1|root,COG1134@2|Bacteria,1MWWC@1224|Proteobacteria,1RN2T@1236|Gammaproteobacteria,3W05N@53335|Pantoea	1236|Gammaproteobacteria	GM	ABC transporter	kpsT	-	3.6.3.38	ko:K09689,ko:K09691	ko02010,map02010	M00249,M00250	-	-	ko00000,ko00001,ko00002,ko01000,ko02000	3.A.1.101,3.A.1.103	-	-	ABC_tran	16PG2482	16	943	1350	NODE_67_length_9610_cov_1.519772	9610
BMU_05221	5094_g	1076550.LH22_06250	1.56e-171	488.0	COG3524@1|root,COG3524@2|Bacteria,1R3ZY@1224|Proteobacteria,1RPZH@1236|Gammaproteobacteria,3W290@53335|Pantoea	1236|Gammaproteobacteria	M	COG3524 Capsule polysaccharide export protein	kpsE	-	-	ko:K10107	ko02010,map02010	M00249	-	-	ko00000,ko00001,ko00002,ko02000	3.A.1.101	-	-	-	21PG9066	21	1627	2568	NODE_67_length_9610_cov_1.519772	9610
BMU_05221	5097_g	550540.Fbal_0444	2.81e-197	582.0	COG0438@1|root,COG1215@1|root,COG0438@2|Bacteria,COG1215@2|Bacteria,1MU5I@1224|Proteobacteria,1RSQ9@1236|Gammaproteobacteria	1236|Gammaproteobacteria	M	COG0463 Glycosyltransferases involved in cell wall biogenesis	-	-	-	-	-	-	-	-	-	-	-	-	Glyco_trans_1_4,Glyco_transf_4,Glycos_transf_1,Glycos_transf_2	17PG2869	17	8049	9487	NODE_67_length_9610_cov_1.519772	9610
BMU_05221	5106_g	1035839.AFNK01000045_gene1006	2.63e-260	716.0	COG0786@1|root,COG0786@2|Bacteria,1MVBC@1224|Proteobacteria,1RP0S@1236|Gammaproteobacteria	1236|Gammaproteobacteria	P	Catalyzes the sodium-dependent transport of glutamate	gltS	-	-	ko:K03312	-	-	-	-	ko00000,ko02000	2.A.27	-	-	Glt_symporter	21PG8279	21	5182	6330	NODE_70_length_8672_cov_1.130720	8672
BMU_05221	5107_g	1196095.GAPWK_0872	3.1e-227	629.0	COG3385@1|root,COG3385@2|Bacteria,1R55Y@1224|Proteobacteria,1RRSD@1236|Gammaproteobacteria	1236|Gammaproteobacteria	L	Transposase	-	-	-	-	-	-	-	-	-	-	-	-	DDE_Tnp_1	33PG8299	33	6696	7634	NODE_70_length_8672_cov_1.130720	8672
BMU_05221	5114_g	1484157.PSNIH2_22855	0.0	1555.0	COG3451@1|root,COG3451@2|Bacteria,1MUEN@1224|Proteobacteria,1RMMX@1236|Gammaproteobacteria,3W0ZD@53335|Pantoea	1236|Gammaproteobacteria	U	F pilus assembly Type-IV secretion system for plasmid transfer	-	-	-	ko:K12063	-	-	-	-	ko00000,ko02044	3.A.7.11.1	-	-	AAA_10,TraC_F_IV	17PG8355	17	4704	5480	NODE_74_length_7992_cov_1.007120	7992
BMU_05221	5115_g	1484157.PSNIH2_22870	3.42e-24	97.1	2AUXQ@1|root,31KM7@2|Bacteria,1QIGU@1224|Proteobacteria,1TGBD@1236|Gammaproteobacteria,3W1PY@53335|Pantoea	1236|Gammaproteobacteria	-	-	-	-	-	-	-	-	-	-	-	-	-	-	-	16PG3100	16	5536	5838	NODE_74_length_7992_cov_1.007120	7992
BMU_05221	5116_g	1484157.PSNIH2_22875	1.31e-239	666.0	COG2433@1|root,COG2433@2|Bacteria,1QUPW@1224|Proteobacteria,1T20C@1236|Gammaproteobacteria,3W1CN@53335|Pantoea	1236|Gammaproteobacteria	U	Bacterial conjugation TrbI-like protein	traB	-	-	ko:K12065	-	-	-	-	ko00000,ko02044	3.A.7.11.1	-	-	TrbI	10PG3072	10	6026	7240	NODE_74_length_7992_cov_1.007120	7992
BMU_05221	5117_g	1484157.PSNIH2_22880	1.65e-15	73.9	2AUXC@1|root,31KKS@2|Bacteria,1QIGC@1224|Proteobacteria,1TGAV@1236|Gammaproteobacteria,3W1MW@53335|Pantoea	1236|Gammaproteobacteria	-	-	-	-	-	-	-	-	-	-	-	-	-	-	-	9PG9092	9	7371	7652	NODE_74_length_7992_cov_1.007120	7992
BMU_05221	5118_g	911008.GLAD_02287	6.67e-195	540.0	COG0583@1|root,COG0583@2|Bacteria,1MXXA@1224|Proteobacteria,1RREE@1236|Gammaproteobacteria	1236|Gammaproteobacteria	K	Negatively regulates the transcription of the flagellar master operon flhDC by binding to the upstream region of the operon	hdfR	GO:0003674,GO:0003700,GO:0006355,GO:0008150,GO:0009889,GO:0009890,GO:0009892,GO:0010468,GO:0010556,GO:0010558,GO:0010605,GO:0010629,GO:0019219,GO:0019222,GO:0031323,GO:0031324,GO:0031326,GO:0031327,GO:0045892,GO:0045934,GO:0048519,GO:0048523,GO:0050789,GO:0050794,GO:0051171,GO:0051172,GO:0051252,GO:0051253,GO:0060255,GO:0065007,GO:0080090,GO:0140110,GO:1902679,GO:1903506,GO:1903507,GO:2000112,GO:…	-	-	-	-	-	-	-	-	-	-	HTH_1,LysR_substrate	5PG8887	5	136	963	NODE_75_length_7979_cov_1.918492	7979
BMU_05221	5119_g	911008.GLAD_01706	4.83e-201	568.0	COG1263@1|root,COG1264@1|root,COG1263@2|Bacteria,COG1264@2|Bacteria,1R8HD@1224|Proteobacteria,1RSQY@1236|Gammaproteobacteria	1236|Gammaproteobacteria	G	Phosphotransferase System	-	-	-	-	-	-	-	-	-	-	-	-	PTS_EIIB,PTS_EIIC	10PG8611	10	6808	7968	NODE_75_length_7979_cov_1.918492	7979
BMU_05221	5123_g	1484157.PSNIH2_22805	0.0	2474.0	2AV0A@1|root,31KQ4@2|Bacteria,1QIJU@1224|Proteobacteria,1TGEX@1236|Gammaproteobacteria,3W275@53335|Pantoea	1236|Gammaproteobacteria	-	-	-	-	-	-	-	-	-	-	-	-	-	-	-	18PG8386	18	1082	5378	NODE_78_length_7188_cov_1.027192	7188
BMU_05221	5124_g	1484157.PSNIH2_22810	1.59e-59	191.0	2AUY7@1|root,31KMP@2|Bacteria,1QIHC@1224|Proteobacteria,1TGBZ@1236|Gammaproteobacteria,3W1T9@53335|Pantoea	1236|Gammaproteobacteria	-	-	-	-	-	-	-	-	-	-	-	-	-	-	-	5PG9080	5	5498	6052	NODE_78_length_7188_cov_1.027192	7188
BMU_05221	5125_g	1484157.PSNIH2_22820	1.43e-66	204.0	2AUYB@1|root,31KMT@2|Bacteria,1QIHF@1224|Proteobacteria,1TGC2@1236|Gammaproteobacteria,3W1TN@53335|Pantoea	1236|Gammaproteobacteria	-	-	-	-	-	-	-	-	-	-	-	-	-	-	-	4PG9088	4	6476	6844	NODE_78_length_7188_cov_1.027192	7188
BMU_05221	5130_g	1484157.PSNIH2_22910	2.48e-178	500.0	28ICS@1|root,2Z8F1@2|Bacteria,1N32S@1224|Proteobacteria,1RQEN@1236|Gammaproteobacteria,3W02Q@53335|Pantoea	1236|Gammaproteobacteria	S	RePlication protein	-	-	-	-	-	-	-	-	-	-	-	-	Rep_3	28PG8774	28	1292	2167	NODE_81_length_6397_cov_1.161563	6397
BMU_05221	5131_g	1484157.PSNIH2_22915	8.07e-118	352.0	COG1475@1|root,COG1475@2|Bacteria,1QIHH@1224|Proteobacteria,1TGC4@1236|Gammaproteobacteria,3W1TT@53335|Pantoea	1236|Gammaproteobacteria	K	DNA binding	-	-	-	-	-	-	-	-	-	-	-	-	-	28PG8706	28	2644	3696	NODE_81_length_6397_cov_1.161563	6397
BMU_05221	5132_g	1484157.PSNIH2_22925	3.2e-75	234.0	2AUX9@1|root,31KKP@2|Bacteria,1QIG8@1224|Proteobacteria,1TGAN@1236|Gammaproteobacteria,3W1M6@53335|Pantoea	1236|Gammaproteobacteria	-	-	-	-	-	-	-	-	-	-	-	-	-	-	-	25PG8837	25	3913	4629	NODE_81_length_6397_cov_1.161563	6397
BMU_05221	5133_g	1484157.PSNIH2_20995	4.3e-100	298.0	COG0338@1|root,COG0338@2|Bacteria,1QIIM@1224|Proteobacteria,1TGDE@1236|Gammaproteobacteria,3W1ZU@53335|Pantoea	1236|Gammaproteobacteria	L	D12 class N6 adenine-specific DNA methyltransferase	-	-	2.1.1.72	ko:K06223	ko03430,map03430	-	-	-	ko00000,ko00001,ko01000,ko02048,ko03032,ko03400	-	-	-	MethyltransfD12	24PG8802	24	5727	6385	NODE_81_length_6397_cov_1.161563	6397
BMU_05221	5134_g	1484157.PSNIH2_21775	4.92e-34	129.0	COG0270@1|root,COG0270@2|Bacteria,1MV9H@1224|Proteobacteria,1RPM4@1236|Gammaproteobacteria,3W1RI@53335|Pantoea	1236|Gammaproteobacteria	H	C-5 cytosine-specific DNA methylase	dcm	-	2.1.1.37	ko:K00558	ko00270,ko01100,ko05206,map00270,map01100,map05206	M00035	R04858	RC00003,RC00332	ko00000,ko00001,ko00002,ko01000,ko02048,ko03032,ko03036	-	-	-	DNA_methylase	3PG1884	3	16	370	NODE_83_length_6249_cov_1.048677	6249
BMU_05221	5135_g	1484157.PSNIH2_21780	1.8e-86	257.0	COG1525@1|root,COG1525@2|Bacteria,1N145@1224|Proteobacteria,1S9I3@1236|Gammaproteobacteria,3W1WF@53335|Pantoea	1236|Gammaproteobacteria	L	Staphylococcal nuclease homologue	-	-	-	-	-	-	-	-	-	-	-	-	Excalibur,SNase	14PG2315	14	618	1100	NODE_83_length_6249_cov_1.048677	6249
BMU_05221	5136_g	1484157.PSNIH2_21785	1.96e-101	305.0	2AUYX@1|root,31KNG@2|Bacteria,1QII3@1224|Proteobacteria,1TGCU@1236|Gammaproteobacteria,3W1X8@53335|Pantoea	1236|Gammaproteobacteria	-	-	-	-	-	-	-	-	-	-	-	-	-	-	-	16PG8616	16	1163	1999	NODE_83_length_6249_cov_1.048677	6249
BMU_05221	5139_g	1267600.JFGT01000006_gene1542	0.0	900.0	COG0659@1|root,COG0659@2|Bacteria,1MVWV@1224|Proteobacteria,1RMCN@1236|Gammaproteobacteria,3VYZN@53335|Pantoea	1236|Gammaproteobacteria	P	Sulfate permease	ybaR1	-	-	ko:K03321	-	-	-	-	ko00000,ko02000	2.A.53.3	-	-	STAS,Sulfate_transp	17PG3065	17	4784	6235	NODE_83_length_6249_cov_1.048677	6249
BMU_05221	5142_g	1509403.GW12_15140	4.11e-150	455.0	2AQWX@1|root,31G5F@2|Bacteria,1N36S@1224|Proteobacteria,1S9CB@1236|Gammaproteobacteria,3NMFS@468|Moraxellaceae	1236|Gammaproteobacteria	S	Relaxase/Mobilisation nuclease domain	-	-	-	-	-	-	-	-	-	-	-	-	Relaxase	35PG3223	35	1844	2182	NODE_85_length_6199_cov_2.819499	6199
BMU_05221	5144_g	981336.F944_00302	9.39e-116	331.0	2ECNF@1|root,30S9Z@2|Bacteria,1Q8Q8@1224|Proteobacteria,1SU39@1236|Gammaproteobacteria,3NPF5@468|Moraxellaceae	1236|Gammaproteobacteria	-	-	-	-	-	-	-	-	-	-	-	-	-	-	-	63PG8283	63	5455	5940	NODE_85_length_6199_cov_2.819499	6199
BMU_05221	5148_g	575588.ACPN01000195_gene1721	6.72e-37	127.0	2AZC9@1|root,31RGI@2|Bacteria,1QNZZ@1224|Proteobacteria,1TMNV@1236|Gammaproteobacteria,3NP2F@468|Moraxellaceae	1236|Gammaproteobacteria	-	-	-	-	-	-	-	-	-	-	-	-	-	-	-	37PG8935	37	174	373	NODE_87_length_6100_cov_1.767454	6100
BMU_05221	5149_g	575588.ACPN01000195_gene1722	1.63e-188	527.0	COG0507@1|root,COG0507@2|Bacteria,1MUTR@1224|Proteobacteria,1RQS3@1236|Gammaproteobacteria,3NQP0@468|Moraxellaceae	1236|Gammaproteobacteria	L	MobA/MobL family	-	-	-	-	-	-	-	-	-	-	-	-	MobA_MobL	40PG8288	40	421	1308	NODE_87_length_6100_cov_1.767454	6100
BMU_05221	5150_g	202954.BBNK01000054_gene1634	2.29e-45	147.0	2CGYM@1|root,33G21@2|Bacteria,1NN5M@1224|Proteobacteria,1SUKH@1236|Gammaproteobacteria,3NNXD@468|Moraxellaceae	1236|Gammaproteobacteria	-	-	-	-	-	-	-	-	-	-	-	-	-	-	-	39PG8289	39	1589	1858	NODE_87_length_6100_cov_1.767454	6100
BMU_05221	5151_g	1331660.L313_0274	9.28e-177	498.0	COG5527@1|root,COG5527@2|Bacteria,1QNS1@1224|Proteobacteria,1TMD8@1236|Gammaproteobacteria,3NMUG@468|Moraxellaceae	1236|Gammaproteobacteria	L	Initiator Replication protein	-	-	-	-	-	-	-	-	-	-	-	-	Rep_3	40PG8285	40	2160	3092	NODE_87_length_6100_cov_1.767454	6100
BMU_05221	5152_g	40215.BBOS01000100_gene639	1.52e-34	119.0	2AZNR@1|root,31RNA@2|Bacteria,1QP5M@1224|Proteobacteria,1TMUN@1236|Gammaproteobacteria,3NPF3@468|Moraxellaceae	1236|Gammaproteobacteria	-	-	-	-	-	-	-	-	-	-	-	-	-	-	-	40PG8286	40	3837	4055	NODE_87_length_6100_cov_1.767454	6100
BMU_05221	5153_g	202956.BBNL01000047_gene2616	2.43e-49	157.0	COG3077@1|root,COG3077@2|Bacteria,1N3CS@1224|Proteobacteria,1S9HN@1236|Gammaproteobacteria,3NSVW@468|Moraxellaceae	1236|Gammaproteobacteria	L	RelB antitoxin	relB	-	-	ko:K18918	-	-	-	-	ko00000,ko02048,ko03000	-	-	-	RelB	39PG8287	39	4281	4526	NODE_87_length_6100_cov_1.767454	6100
BMU_05221	5156_g	469595.CSAG_04303	0.0	1085.0	COG4644@1|root,COG4644@2|Bacteria,1MUIU@1224|Proteobacteria,1RPZZ@1236|Gammaproteobacteria,3WZJF@544|Citrobacter	1236|Gammaproteobacteria	L	Tn3 transposase DDE domain	tnpA	-	-	-	-	-	-	-	-	-	-	-	DDE_Tnp_Tn3,DUF4158	6PG2716	6	790	1743	NODE_91_length_5131_cov_1.011791	5131
BMU_05221	5158_g	1484157.PSNIH2_21750	1.57e-86	262.0	2A40C@1|root,32QW5@2|Bacteria,1RHQ6@1224|Proteobacteria,1S8H5@1236|Gammaproteobacteria,3W1IP@53335|Pantoea	1236|Gammaproteobacteria	-	-	-	-	-	-	-	-	-	-	-	-	-	-	-	10PG2882	10	3143	3808	NODE_91_length_5131_cov_1.011791	5131
BMU_05221	5166_g	911008.GLAD_03105	8.94e-59	183.0	COG1846@1|root,COG1846@2|Bacteria,1RH1F@1224|Proteobacteria,1S8WM@1236|Gammaproteobacteria	1236|Gammaproteobacteria	K	Transcriptional regulator	ohrR	-	-	-	-	-	-	-	-	-	-	-	MarR	4PG2788	4	3876	4169	NODE_94_length_4890_cov_1.276716	4890
BMU_05221	5172_g	1144664.F973_00043	1.39e-174	489.0	COG1708@1|root,COG1708@2|Bacteria,1QVMI@1224|Proteobacteria,1S59P@1236|Gammaproteobacteria,3NMQX@468|Moraxellaceae	1236|Gammaproteobacteria	S	Domain of unknown function (DUF4111)	-	-	2.7.7.47	ko:K00984	-	-	-	-	ko00000,ko01000,ko01504	-	-	-	DUF4111,NTP_transf_2	82PG8296	82	32	872	NODE_100_length_4262_cov_3.236034	4262
BMU_05221	5173_g	202954.BBNK01000050_gene879	3.81e-135	414.0	2AQWX@1|root,31G5F@2|Bacteria,1N36S@1224|Proteobacteria,1S9CB@1236|Gammaproteobacteria,3NMFS@468|Moraxellaceae	1236|Gammaproteobacteria	S	Relaxase/Mobilisation nuclease domain	-	-	-	-	-	-	-	-	-	-	-	-	Relaxase	62PG8284	62	2727	3123	NODE_100_length_4262_cov_3.236034	4262
BMU_05221	5180_g	1028307.EAE_20970	1.48e-32	113.0	2E08X@1|root,32VWI@2|Bacteria,1N41W@1224|Proteobacteria,1SBBU@1236|Gammaproteobacteria,3X41Z@547|Enterobacter	1236|Gammaproteobacteria	-	-	ynfN	-	-	-	-	-	-	-	-	-	-	-	-	15PG9039	15	50	232	NODE_106_length_3563_cov_1.059662	3563
BMU_05221	5182_g	911008.GLAD_00449	9.54e-136	385.0	COG0582@1|root,COG0582@2|Bacteria,1P1R9@1224|Proteobacteria,1RRV0@1236|Gammaproteobacteria	1236|Gammaproteobacteria	L	Integrase	-	-	-	-	-	-	-	-	-	-	-	-	Phage_integrase	13PG8886	13	1789	2397	NODE_106_length_3563_cov_1.059662	3563
BMU_05221	5183_g	1141663.OOC_13079	1.32e-94	281.0	COG1393@1|root,COG1393@2|Bacteria,1MZ4Z@1224|Proteobacteria,1S3Z8@1236|Gammaproteobacteria,3ZA48@586|Providencia	1236|Gammaproteobacteria	C	COG1393 Arsenate reductase and related proteins, glutaredoxin family	arsC	GO:0003674,GO:0003824,GO:0006950,GO:0006974,GO:0008150,GO:0008152,GO:0008794,GO:0009987,GO:0016491,GO:0030611,GO:0030613,GO:0030614,GO:0033554,GO:0042221,GO:0046685,GO:0050896,GO:0051716,GO:0055114	1.20.4.1	ko:K00537	-	-	-	-	ko00000,ko01000	-	-	iE2348C_1286.E2348C_3739,iECW_1372.ECW_m3763,iEKO11_1354.EKO11_0239,iLF82_1304.LF82_0152,iNRG857_1313.NRG857_17370,iWFL_1372.ECW_m3763	ArsC	9PG8531	9	3089	3480	NODE_106_length_3563_cov_1.059662	3563
BMU_05221	5185_g	1006000.GKAS_04689	4.98e-48	153.0	COG3077@1|root,COG3077@2|Bacteria,1N8G2@1224|Proteobacteria,1SCQI@1236|Gammaproteobacteria	1236|Gammaproteobacteria	L	bifunctional antitoxin of the RelE-RelB toxin-antitoxin system transcriptional repressor	relB	GO:0000976,GO:0001067,GO:0001130,GO:0001217,GO:0003674,GO:0003676,GO:0003677,GO:0003690,GO:0003700,GO:0005488,GO:0005575,GO:0006139,GO:0006351,GO:0006355,GO:0006725,GO:0006807,GO:0008150,GO:0008152,GO:0009058,GO:0009059,GO:0009889,GO:0009890,GO:0009892,GO:0009987,GO:0010467,GO:0010468,GO:0010556,GO:0010558,GO:0010605,GO:0010629,GO:0016070,GO:0018130,GO:0019219,GO:0019222,GO:0019438,GO:0031323,GO:…	-	ko:K18918	-	-	-	-	ko00000,ko02048,ko03000	-	-	-	RelB	12PG9017	12	156	395	NODE_110_length_3145_cov_1.032803	3145
BMU_05221	5186_g	1484157.PSNIH2_22175	2.11e-219	605.0	COG0053@1|root,COG0053@2|Bacteria,1MUDS@1224|Proteobacteria,1RNS2@1236|Gammaproteobacteria,3W1PN@53335|Pantoea	1236|Gammaproteobacteria	U	Dimerisation domain of Zinc Transporter	-	-	-	-	-	-	-	-	-	-	-	-	Cation_efflux,ZT_dimer	12PG8760	12	658	1581	NODE_110_length_3145_cov_1.032803	3145
BMU_05221	5190_g	525244.HMPREF0023_3205	2.86e-68	206.0	COG2963@1|root,COG2963@2|Bacteria,1N8W3@1224|Proteobacteria,1SEAC@1236|Gammaproteobacteria,3NNND@468|Moraxellaceae	1236|Gammaproteobacteria	L	Transposase	-	-	-	ko:K07483	-	-	-	-	ko00000	-	-	-	HTH_Tnp_1	45PG9090	45	688	1005	NODE_114_length_2903_cov_1.482709	2903
BMU_05221	5194_g	911008.GLAD_02970	6.62e-153	434.0	28PWQ@1|root,2ZCGY@2|Bacteria,1RKWF@1224|Proteobacteria,1S3BG@1236|Gammaproteobacteria	1236|Gammaproteobacteria	-	-	-	-	-	-	-	-	-	-	-	-	-	-	-	13PG2410	13	701	1406	NODE_117_length_2707_cov_1.087984	2707
BMU_05221	5195_g	891974.E05_11330	6.32e-25	102.0	COG1012@1|root,COG1012@2|Bacteria,1MU1V@1224|Proteobacteria,1RMBQ@1236|Gammaproteobacteria	1236|Gammaproteobacteria	C	belongs to the aldehyde dehydrogenase family	ssdA	-	1.2.1.16,1.2.1.20,1.2.1.79	ko:K00135	ko00250,ko00310,ko00350,ko00650,ko00760,ko01100,ko01120,map00250,map00310,map00350,map00650,map00760,map01100,map01120	M00027	R00713,R00714,R02401	RC00080	ko00000,ko00001,ko00002,ko01000	-	-	-	Aldedh	4PG2827	4	2268	2552	NODE_117_length_2707_cov_1.087984	2707
BMU_05221	5197_g	1051646.VITU9109_06924	1.09e-59	190.0	COG0294@1|root,COG0294@2|Bacteria,1MUIR@1224|Proteobacteria,1RM8G@1236|Gammaproteobacteria,1XTE1@135623|Vibrionales	1236|Gammaproteobacteria	H	Catalyzes the condensation of para-aminobenzoate (pABA) with 6-hydroxymethyl-7,8-dihydropterin diphosphate (DHPt-PP) to form 7,8-dihydropteroate (H2Pte), the immediate precursor of folate derivatives	folK	-	2.5.1.15,2.7.6.3	ko:K13941,ko:K18824,ko:K18974	ko00790,ko01100,map00790,map01100	M00126,M00840	R03066,R03067,R03503	RC00002,RC00017,RC00121,RC00842	ko00000,ko00001,ko00002,ko01000,ko01504	-	-	-	HPPK,Pterin_bind	3PG2510	3	16	315	NODE_119_length_2668_cov_1.088941	2668
BMU_05221	5198_g	575564.HMPREF0014_03528	3.71e-28	103.0	2C44J@1|root,333VN@2|Bacteria,1N6Q4@1224|Proteobacteria,1SERN@1236|Gammaproteobacteria,3NNXH@468|Moraxellaceae	1236|Gammaproteobacteria	S	Phenol hydroxylase subunit	-	-	-	ko:K16249	ko00361,ko00362,ko00623,ko01100,ko01120,ko01220,map00361,map00362,map00623,map01100,map01120,map01220	M00548	R03560,R03608,R10042,R10043	RC00046,RC00490	ko00000,ko00001,ko00002	-	-	-	Phenol_hyd_sub	8PG2200	8	2520	2640	NODE_119_length_2668_cov_1.088941	2668
BMU_05221	5201_g	701347.Entcl_3781	2.15e-81	248.0	COG0523@1|root,COG0523@2|Bacteria,1MVZV@1224|Proteobacteria,1RQDY@1236|Gammaproteobacteria,3X0Q1@547|Enterobacter	1236|Gammaproteobacteria	S	GTP-binding protein YjiA	yjiA	GO:0003674,GO:0003824,GO:0003924,GO:0005488,GO:0005515,GO:0005575,GO:0005622,GO:0005623,GO:0005737,GO:0005829,GO:0006950,GO:0006974,GO:0008150,GO:0009987,GO:0016462,GO:0016787,GO:0016817,GO:0016818,GO:0017111,GO:0033554,GO:0042802,GO:0043167,GO:0043169,GO:0044424,GO:0044444,GO:0044464,GO:0046872,GO:0046914,GO:0050896,GO:0051716	-	-	-	-	-	-	-	-	-	-	CobW_C,cobW	15PG2495	15	20	417	NODE_122_length_2458_cov_1.316602	2458
BMU_05221	5202_g	481805.EcolC_3715	0.0	1010.0	COG1479@1|root,COG1479@2|Bacteria,1NRBC@1224|Proteobacteria,1RY6F@1236|Gammaproteobacteria	1236|Gammaproteobacteria	S	Protein of unknown function (DUF1524)	-	-	-	-	-	-	-	-	-	-	-	-	DUF1524,DUF262	22PG3250	22	797	2449	NODE_122_length_2458_cov_1.316602	2458
BMU_05221	5203_g	1484157.PSNIH2_22060	2.22e-142	423.0	COG0616@1|root,COG0616@2|Bacteria,1MUXE@1224|Proteobacteria,1RNYW@1236|Gammaproteobacteria,3W1WW@53335|Pantoea	1236|Gammaproteobacteria	OU	Peptidase family S49	-	-	-	ko:K04773	-	-	-	-	ko00000,ko01000,ko01002	-	-	-	Peptidase_S49	6PG9055	6	1656	2395	NODE_123_length_2406_cov_1.120228	2406
BMU_05221	5204_g	106648.BBLJ01000107_gene3686	2.68e-183	521.0	COG2801@1|root,COG2801@2|Bacteria,1PNRG@1224|Proteobacteria,1RPA5@1236|Gammaproteobacteria,3NJNS@468|Moraxellaceae	1236|Gammaproteobacteria	L	Integrase core domain	insK	GO:0006950,GO:0006974,GO:0008150,GO:0009987,GO:0033554,GO:0050896,GO:0051716	-	ko:K07497	-	-	-	-	ko00000	-	-	-	HTH_21,rve,rve_2	15PG9063	15	1956	2207	NODE_127_length_2220_cov_1.061156	2220
BMU_05221	5206_g	911008.GLAD_00485	2.64e-69	226.0	COG4943@1|root,COG4943@2|Bacteria,1MVTH@1224|Proteobacteria,1RMDP@1236|Gammaproteobacteria	1236|Gammaproteobacteria	T	signal transduction protein containing sensor and EAL	yjcC	-	-	-	-	-	-	-	-	-	-	-	CSS-motif,EAL	5PG1857	5	536	1114	NODE_129_length_2194_cov_1.083696	2194
BMU_05221	5208_g	1166130.H650_00265	1.42e-145	410.0	COG3316@1|root,COG3316@2|Bacteria,1MWZ2@1224|Proteobacteria,1RRC2@1236|Gammaproteobacteria,3X3BR@547|Enterobacter	1236|Gammaproteobacteria	L	Transposase IS66 family	-	-	-	ko:K18320	-	-	-	-	ko00000	-	-	-	DDE_Tnp_IS240	38PG9079	38	206	787	NODE_132_length_2066_cov_1.492522	2066
BMU_05221	5210_g	911008.GLAD_01793	1.12e-120	344.0	COG3663@1|root,COG3663@2|Bacteria,1RAVZ@1224|Proteobacteria,1S2GN@1236|Gammaproteobacteria	1236|Gammaproteobacteria	L	Excises ethenocytosine and uracil, which can arise by alkylation or deamination of cytosine, respectively, from the corresponding mispairs with guanine in ds-DNA. It is capable of hydrolyzing the carbon-nitrogen bond between the sugar-phosphate backbone of the DNA and the mispaired base. The complementary strand guanine functions in substrate recognition. Required for DNA damage lesion repair in …	mug	-	3.2.2.28	ko:K03649	ko03410,map03410	-	-	-	ko00000,ko00001,ko01000,ko03400	-	-	-	UDG	5PG8910	5	119	625	NODE_133_length_1979_cov_1.054536	1979
BMU_05221	5214_g	1484157.PSNIH2_22660	4.74e-123	363.0	COG0582@1|root,COG0582@2|Bacteria,1R71Y@1224|Proteobacteria,1S1NK@1236|Gammaproteobacteria,3W0D6@53335|Pantoea	1236|Gammaproteobacteria	L	Belongs to the 'phage' integrase family	-	-	-	-	-	-	-	-	-	-	-	-	Phage_int_SAM_4,Phage_integrase	19PG8666	19	95	896	NODE_139_length_1713_cov_1.336696	1713
BMU_05221	5217_g	911008.GLAD_02424	4.94e-105	308.0	COG0356@1|root,COG0356@2|Bacteria,1MV87@1224|Proteobacteria,1RPHK@1236|Gammaproteobacteria	1236|Gammaproteobacteria	C	it plays a direct role in the translocation of protons across the membrane	atpB	GO:0003674,GO:0003824,GO:0005215,GO:0005575,GO:0005622,GO:0005623,GO:0005886,GO:0005887,GO:0006139,GO:0006163,GO:0006164,GO:0006725,GO:0006753,GO:0006754,GO:0006793,GO:0006796,GO:0006807,GO:0006810,GO:0006811,GO:0006812,GO:0008150,GO:0008152,GO:0008324,GO:0009058,GO:0009117,GO:0009123,GO:0009124,GO:0009126,GO:0009127,GO:0009141,GO:0009142,GO:0009144,GO:0009145,GO:0009150,GO:0009152,GO:0009156,GO:…	-	ko:K02108	ko00190,ko00195,ko01100,map00190,map00195,map01100	M00157	-	-	ko00000,ko00001,ko00002,ko00194,ko03110	3.A.2.1	-	iAPECO1_1312.APECO1_2725,iE2348C_1286.E2348C_4048,iEC042_1314.EC042_4125,iECABU_c1320.ECABU_c42230,iECED1_1282.ECED1_4428,iECIAI39_1322.ECIAI39_4342,iECNA114_1301.ECNA114_3887,iECOK1_1307.ECOK1_4187,iECP_1309.ECP_3937,iECS88_1305.ECS88_4160,iECSF_1327.ECSF_3586,iECUMN_1333.ECUMN_4268,iEcSMS35_1347.EcSMS35_4106,iLF82_1304.LF82_0192,iNRG857_1313.NRG857_18615,iUMN146_1321.UM146_18880,iUMNK88_1353.UM…	ATP-synt_A	8PG8809	8	13	478	NODE_142_length_1590_cov_1.110048	1590
BMU_05221	5228_g	911008.GLAD_03072	1.3e-120	352.0	COG0505@1|root,COG0505@2|Bacteria,1MUB9@1224|Proteobacteria,1RMAW@1236|Gammaproteobacteria	1236|Gammaproteobacteria	F	Belongs to the CarA family	carA	GO:0000050,GO:0003674,GO:0003824,GO:0004088,GO:0005575,GO:0005622,GO:0005623,GO:0005737,GO:0005829,GO:0005951,GO:0006082,GO:0006139,GO:0006206,GO:0006207,GO:0006220,GO:0006221,GO:0006520,GO:0006525,GO:0006526,GO:0006541,GO:0006725,GO:0006753,GO:0006793,GO:0006796,GO:0006807,GO:0008150,GO:0008152,GO:0008652,GO:0009058,GO:0009064,GO:0009084,GO:0009112,GO:0009117,GO:0009165,GO:0009218,GO:0009220,GO:…	6.3.5.5	ko:K01956	ko00240,ko00250,ko01100,map00240,map00250,map01100	M00051	R00256,R00575,R01395,R10948,R10949	RC00002,RC00010,RC00043,RC02750,RC02798,RC03314	ko00000,ko00001,ko00002,ko01000	-	-	iAPECO1_1312.APECO1_1950,iUTI89_1310.UTI89_C0036,ic_1306.c0040	CPSase_sm_chain,GATase	3PG0576	3	701	1240	NODE_158_length_1259_cov_1.194346	1259
BMU_05221	5231_g	1440052.EAKF1_ch2085	1.02e-30	114.0	COG0204@1|root,COG0204@2|Bacteria,1MVWG@1224|Proteobacteria,1RR21@1236|Gammaproteobacteria,3XMIX@561|Escherichia	1236|Gammaproteobacteria	I	transferase activity, transferring acyl groups	yihG	GO:0005575,GO:0005623,GO:0005886,GO:0016020,GO:0044464,GO:0071944	-	-	-	-	-	-	-	-	-	-	Acyltransferase	4PG2800	4	1033	1208	NODE_161_length_1233_cov_1.047016	1233
BMU_05221	5233_g	1073999.BN137_2815	3.14e-37	134.0	COG1596@1|root,COG1596@2|Bacteria,1N7GP@1224|Proteobacteria,1RQSM@1236|Gammaproteobacteria	1236|Gammaproteobacteria	M	polysaccharide export	wza	-	-	ko:K01991	ko02026,map02026	-	-	-	ko00000,ko00001,ko02000	1.B.18	-	-	Poly_export,SLBB	3PG2543	3	948	1168	NODE_162_length_1198_cov_1.002801	1198
BMU_05221	5234_g	911008.GLAD_02586	4.94e-149	424.0	COG4213@1|root,COG4213@2|Bacteria,1MX63@1224|Proteobacteria,1RRJ3@1236|Gammaproteobacteria	1236|Gammaproteobacteria	G	D-xylose ABC transporter periplasmic substrate-binding protein	xylF	GO:0003674,GO:0005488,GO:0005575,GO:0005623,GO:0005975,GO:0005996,GO:0006810,GO:0008150,GO:0008152,GO:0008643,GO:0015749,GO:0015750,GO:0015753,GO:0019321,GO:0030246,GO:0030288,GO:0030313,GO:0031975,GO:0034219,GO:0036094,GO:0042597,GO:0042732,GO:0044238,GO:0044281,GO:0044464,GO:0048029,GO:0051179,GO:0051234,GO:0055085,GO:0071702,GO:0071704	-	ko:K10543	ko02010,map02010	M00215	-	-	ko00000,ko00001,ko00002,ko02000	3.A.1.2.4	-	iB21_1397.B21_03369,iECBD_1354.ECBD_0168,iECD_1391.ECD_03418,iEcHS_1320.EcHS_A3769,iEcolC_1368.EcolC_0148,iUTI89_1310.UTI89_C4107,ic_1306.c4386	Peripla_BP_4	9PG8724	9	16	665	NODE_163_length_1183_cov_1.160985	1183
BMU_05221	5236_g	911008.GLAD_03422	1.05e-93	273.0	28PF7@1|root,2ZC6G@2|Bacteria,1RA3M@1224|Proteobacteria,1S20M@1236|Gammaproteobacteria	1236|Gammaproteobacteria	S	Biofilm formation regulator YbaJ	tomB	GO:0003674,GO:0003676,GO:0003677,GO:0005488,GO:0008150,GO:0009987,GO:0042710,GO:0044010,GO:0044764,GO:0051704,GO:0097159,GO:1901363	-	ko:K19162	-	-	-	-	ko00000,ko02048	-	-	-	YbaJ	6PG2051	6	612	1004	NODE_166_length_1111_cov_1.031504	1111
BMU_10121	5023_g	911008.GLAD_01992	4.23e-117	336.0	COG0663@1|root,COG0663@2|Bacteria,1RD76@1224|Proteobacteria,1RPB6@1236|Gammaproteobacteria	1236|Gammaproteobacteria	S	COG0663 Carbonic anhydrases acetyltransferases, isoleucine patch superfamily	yrdA	GO:0003674,GO:0005488,GO:0005515,GO:0005575,GO:0005622,GO:0005623,GO:0005737,GO:0005829,GO:0008150,GO:0008270,GO:0009987,GO:0016043,GO:0022607,GO:0042802,GO:0043167,GO:0043169,GO:0043933,GO:0044085,GO:0044424,GO:0044444,GO:0044464,GO:0046872,GO:0046914,GO:0051259,GO:0051260,GO:0065003,GO:0070206,GO:0070207,GO:0071840	-	-	-	-	-	-	-	-	-	-	Hexapep	25PG8266	25	10675	11229	NODE_45_length_15830_cov_16.778195	15830
BMU_10121	5024_g	911008.GLAD_01997	6.39e-251	714.0	COG0758@1|root,COG0758@2|Bacteria,1MVF6@1224|Proteobacteria,1RPJE@1236|Gammaproteobacteria	1236|Gammaproteobacteria	LU	Rossmann fold nucleotide-binding protein involved in DNA uptake	smf	-	-	ko:K04096	-	-	-	-	ko00000	-	-	-	DNA_processg_A	2PG2707	2	13915	14988	NODE_45_length_15830_cov_16.778195	15830
BMU_10121	5025_g	911008.GLAD_01998	3.59e-113	325.0	COG0242@1|root,COG0242@2|Bacteria,1RA2P@1224|Proteobacteria,1S247@1236|Gammaproteobacteria	1236|Gammaproteobacteria	J	Removes the formyl group from the N-terminal Met of newly synthesized proteins. Requires at least a dipeptide for an efficient rate of reaction. N-terminal L-methionine is a prerequisite for activity but the enzyme has broad specificity at other positions	def	GO:0003674,GO:0003824,GO:0005488,GO:0005506,GO:0005575,GO:0005622,GO:0005623,GO:0005737,GO:0005829,GO:0006464,GO:0006807,GO:0008150,GO:0008152,GO:0008198,GO:0008270,GO:0008463,GO:0009987,GO:0016787,GO:0016810,GO:0016811,GO:0018193,GO:0018206,GO:0019538,GO:0031365,GO:0036211,GO:0042586,GO:0043021,GO:0043022,GO:0043167,GO:0043169,GO:0043170,GO:0043412,GO:0043686,GO:0044237,GO:0044238,GO:0044260,GO:…	3.5.1.88	ko:K01462	-	-	-	-	ko00000,ko01000	-	-	-	Pep_deformylase	2PG2084	2	15116	15625	NODE_45_length_15830_cov_16.778195	15830
BMU_10121	5057_g	1509403.GW12_15140	2.23e-150	455.0	2AQWX@1|root,31G5F@2|Bacteria,1N36S@1224|Proteobacteria,1S9CB@1236|Gammaproteobacteria,3NMFS@468|Moraxellaceae	1236|Gammaproteobacteria	S	Relaxase/Mobilisation nuclease domain	-	-	-	-	-	-	-	-	-	-	-	-	Relaxase	35PG3223	35	3223	3610	NODE_60_length_6205_cov_14.118625	6205
BMU_10121	5058_g	981336.F944_00302	9.39e-116	331.0	2ECNF@1|root,30S9Z@2|Bacteria,1Q8Q8@1224|Proteobacteria,1SU39@1236|Gammaproteobacteria,3NPF5@468|Moraxellaceae	1236|Gammaproteobacteria	-	-	-	-	-	-	-	-	-	-	-	-	-	-	-	63PG8283	63	3787	4272	NODE_60_length_6205_cov_14.118625	6205
BMU_10121	5067_g	1399774.JDWH01000040_gene4044	3.76e-15	74.3	2EDFI@1|root,337BS@2|Bacteria,1NG08@1224|Proteobacteria,1SGJ9@1236|Gammaproteobacteria	1236|Gammaproteobacteria	-	-	-	-	-	-	-	-	-	-	-	-	-	-	-	98PG8292	98	2545	2985	NODE_65_length_5074_cov_34.474429	5074
BMU_10121	5068_g	243924.LT42_23050	1.7e-32	115.0	2EAVP@1|root,334X2@2|Bacteria,1N1GF@1224|Proteobacteria,1S8WS@1236|Gammaproteobacteria	1236|Gammaproteobacteria	S	immunity protein	imm	-	-	-	-	-	-	-	-	-	-	-	Colicin_Pyocin	88PG8248	88	3359	3628	NODE_65_length_5074_cov_34.474429	5074
BMU_10121	5069_g	1005995.GTPT_3391	4.68e-47	152.0	2EHP5@1|root,33BEY@2|Bacteria,1NGA4@1224|Proteobacteria,1SH81@1236|Gammaproteobacteria	1236|Gammaproteobacteria	S	Bacterial mobilisation protein (MobC)	-	-	-	-	-	-	-	-	-	-	-	-	MobC	27PG9091	27	4817	5064	NODE_65_length_5074_cov_34.474429	5074
BMU_10121	5073_g	1144664.F973_00043	2.9e-167	469.0	COG1708@1|root,COG1708@2|Bacteria,1QVMI@1224|Proteobacteria,1S59P@1236|Gammaproteobacteria,3NMQX@468|Moraxellaceae	1236|Gammaproteobacteria	S	Domain of unknown function (DUF4111)	-	-	2.7.7.47	ko:K00984	-	-	-	-	ko00000,ko01000,ko01504	-	-	-	DUF4111,NTP_transf_2	82PG8296	82	32	793	NODE_70_length_4262_cov_18.179444	4262
BMU_10121	5074_g	202954.BBNK01000050_gene879	5.66e-117	367.0	2AQWX@1|root,31G5F@2|Bacteria,1N36S@1224|Proteobacteria,1S9CB@1236|Gammaproteobacteria,3NMFS@468|Moraxellaceae	1236|Gammaproteobacteria	S	Relaxase/Mobilisation nuclease domain	-	-	-	-	-	-	-	-	-	-	-	-	Relaxase	62PG8284	62	2648	3044	NODE_70_length_4262_cov_18.179444	4262
BMU_10121	5084_g	911008.GLAD_01988	5.88e-171	489.0	COG1126@1|root,COG1126@2|Bacteria,1MU9Q@1224|Proteobacteria,1RMX1@1236|Gammaproteobacteria	1236|Gammaproteobacteria	E	(ABC) transporter	yhdZ	GO:0000166,GO:0003674,GO:0005488,GO:0005524,GO:0008144,GO:0017076,GO:0030554,GO:0032553,GO:0032555,GO:0032559,GO:0035639,GO:0036094,GO:0043167,GO:0043168,GO:0097159,GO:0097367,GO:1901265,GO:1901363	3.6.3.21	ko:K02028,ko:K02029,ko:K09972,ko:K10004,ko:K10010,ko:K10038	ko02010,ko02020,map02010,map02020	M00227,M00230,M00232,M00234,M00236	-	-	ko00000,ko00001,ko00002,ko01000,ko02000	3.A.1.3,3.A.1.3.10,3.A.1.3.14,3.A.1.3.17,3.A.1.3.18,3.A.1.3.19,3.A.1.3.2,3.A.1.3.4,3.A.1.3.7,3.A.1.3.8	-	iJN746.PP_1300	ABC_tran	12PG9070	12	3051	3281	NODE_79_length_3294_cov_12.574992	3294
BMU_10121	5091_g	1144664.F973_00043	1.23e-168	473.0	COG1708@1|root,COG1708@2|Bacteria,1QVMI@1224|Proteobacteria,1S59P@1236|Gammaproteobacteria,3NMQX@468|Moraxellaceae	1236|Gammaproteobacteria	S	Domain of unknown function (DUF4111)	-	-	2.7.7.47	ko:K00984	-	-	-	-	ko00000,ko01000,ko01504	-	-	-	DUF4111,NTP_transf_2	82PG8296	82	32	793	NODE_92_length_2048_cov_23.930765	2048
BMU_10121	5094_g	1166130.H650_00265	2.49e-150	423.0	COG3316@1|root,COG3316@2|Bacteria,1MWZ2@1224|Proteobacteria,1RRC2@1236|Gammaproteobacteria,3X3BR@547|Enterobacter	1236|Gammaproteobacteria	L	Transposase IS66 family	-	-	-	ko:K18320	-	-	-	-	ko00000	-	-	-	DDE_Tnp_IS240	38PG9079	38	1220	1825	NODE_93_length_1987_cov_19.739785	1987
BMU_10121	5095_g	525244.HMPREF0023_3205	2.86e-68	206.0	COG2963@1|root,COG2963@2|Bacteria,1N8W3@1224|Proteobacteria,1SEAC@1236|Gammaproteobacteria,3NNND@468|Moraxellaceae	1236|Gammaproteobacteria	L	Transposase	-	-	-	ko:K07483	-	-	-	-	ko00000	-	-	-	HTH_Tnp_1	45PG9090	45	208	525	NODE_94_length_1734_cov_12.537026	1734
BMU_10121	5096_g	106648.BBLJ01000113_gene3691	7.64e-82	248.0	COG2801@1|root,COG2801@2|Bacteria,1MVC8@1224|Proteobacteria,1RXYF@1236|Gammaproteobacteria,3NIQD@468|Moraxellaceae	1236|Gammaproteobacteria	L	Integrase core domain	-	-	-	ko:K07497	-	-	-	-	ko00000	-	-	-	HTH_21,rve,rve_3	4PG3112	4	1381	1723	NODE_94_length_1734_cov_12.537026	1734
BMU_11806	5016_g	911008.GLAD_01232	2.5e-86	254.0	COG3445@1|root,COG3445@2|Bacteria,1RDRB@1224|Proteobacteria,1S45G@1236|Gammaproteobacteria	1236|Gammaproteobacteria	S	Acts as a radical domain for damaged PFL and possibly other radical proteins	grcA	GO:0003674,GO:0003824,GO:0005575,GO:0005622,GO:0005623,GO:0005737,GO:0005829,GO:0006082,GO:0006520,GO:0006566,GO:0006567,GO:0006807,GO:0008150,GO:0008152,GO:0008861,GO:0009056,GO:0009063,GO:0009066,GO:0009068,GO:0009987,GO:0016054,GO:0016407,GO:0016408,GO:0016453,GO:0016740,GO:0016746,GO:0016747,GO:0019752,GO:0043436,GO:0044237,GO:0044238,GO:0044248,GO:0044281,GO:0044282,GO:0044424,GO:0044444,GO:…	-	ko:K06866	-	-	-	-	ko00000	-	-	iSF_1195.SF2641,iSFxv_1172.SFxv_2898,iS_1188.S2814	Gly_radical	4PG3272	4	34867	35250	NODE_37_length_36453_cov_32.121759	36453
BMU_11806	5017_g	911008.GLAD_01233	3.57e-172	479.0	COG0692@1|root,COG0692@2|Bacteria,1MV80@1224|Proteobacteria,1RPDH@1236|Gammaproteobacteria	1236|Gammaproteobacteria	L	Excises uracil residues from the DNA which can arise as a result of misincorporation of dUMP residues by DNA polymerase or due to deamination of cytosine	ung	GO:0003674,GO:0003824,GO:0004844,GO:0005575,GO:0005622,GO:0005623,GO:0005737,GO:0006139,GO:0006259,GO:0006281,GO:0006284,GO:0006285,GO:0006725,GO:0006807,GO:0006950,GO:0006974,GO:0008150,GO:0008152,GO:0009987,GO:0016787,GO:0016798,GO:0016799,GO:0019104,GO:0033554,GO:0034641,GO:0043170,GO:0044237,GO:0044238,GO:0044260,GO:0044424,GO:0044464,GO:0046483,GO:0050896,GO:0051716,GO:0071704,GO:0090304,GO:…	3.2.2.27	ko:K03648	ko03410,ko05340,map03410,map05340	-	-	-	ko00000,ko00001,ko01000,ko03400	-	-	-	UDG	3PG3262	3	35564	36253	NODE_37_length_36453_cov_32.121759	36453
BMU_11806	5083_g	911008.GLAD_01705	6.19e-46	149.0	COG3615@1|root,COG3615@2|Bacteria,1RHB4@1224|Proteobacteria,1S6Q0@1236|Gammaproteobacteria	1236|Gammaproteobacteria	P	protein domain, possibly involved in tellurite resistance	-	-	-	-	-	-	-	-	-	-	-	-	DUF1971	11PG3278	11	221	430	NODE_57_length_7119_cov_5.600543	7119
BMU_11806	5084_g	911008.GLAD_01992	4.23e-117	336.0	COG0663@1|root,COG0663@2|Bacteria,1RD76@1224|Proteobacteria,1RPB6@1236|Gammaproteobacteria	1236|Gammaproteobacteria	S	COG0663 Carbonic anhydrases acetyltransferases, isoleucine patch superfamily	yrdA	GO:0003674,GO:0005488,GO:0005515,GO:0005575,GO:0005622,GO:0005623,GO:0005737,GO:0005829,GO:0008150,GO:0008270,GO:0009987,GO:0016043,GO:0022607,GO:0042802,GO:0043167,GO:0043169,GO:0043933,GO:0044085,GO:0044424,GO:0044444,GO:0044464,GO:0046872,GO:0046914,GO:0051259,GO:0051260,GO:0065003,GO:0070206,GO:0070207,GO:0071840	-	-	-	-	-	-	-	-	-	-	Hexapep	25PG8266	25	6306	6860	NODE_57_length_7119_cov_5.600543	7119
BMU_11806	5085_g	1509403.GW12_15140	1.84e-150	455.0	2AQWX@1|root,31G5F@2|Bacteria,1N36S@1224|Proteobacteria,1S9CB@1236|Gammaproteobacteria,3NMFS@468|Moraxellaceae	1236|Gammaproteobacteria	S	Relaxase/Mobilisation nuclease domain	-	-	-	-	-	-	-	-	-	-	-	-	Relaxase	62PG8284	62	2356	2743	NODE_58_length_6205_cov_3.469398	6205
BMU_11806	5086_g	981336.F944_00302	9.39e-116	331.0	2ECNF@1|root,30S9Z@2|Bacteria,1Q8Q8@1224|Proteobacteria,1SU39@1236|Gammaproteobacteria,3NPF5@468|Moraxellaceae	1236|Gammaproteobacteria	-	-	-	-	-	-	-	-	-	-	-	-	-	-	-	63PG8283	63	2920	3405	NODE_58_length_6205_cov_3.469398	6205
BMU_11806	5088_g	202954.BBNK01000054_gene1634	1.08e-42	140.0	2CGYM@1|root,33G21@2|Bacteria,1NN5M@1224|Proteobacteria,1SUKH@1236|Gammaproteobacteria,3NNXD@468|Moraxellaceae	1236|Gammaproteobacteria	-	-	-	-	-	-	-	-	-	-	-	-	-	-	-	39PG8289	39	12	271	NODE_59_length_6100_cov_2.398292	6100
BMU_11806	5089_g	1331660.L313_0274	9.28e-177	498.0	COG5527@1|root,COG5527@2|Bacteria,1QNS1@1224|Proteobacteria,1TMD8@1236|Gammaproteobacteria,3NMUG@468|Moraxellaceae	1236|Gammaproteobacteria	L	Initiator Replication protein	-	-	-	-	-	-	-	-	-	-	-	-	Rep_3	40PG8285	40	573	1505	NODE_59_length_6100_cov_2.398292	6100
BMU_11806	5090_g	40215.BBOS01000100_gene639	1.52e-34	119.0	2AZNR@1|root,31RNA@2|Bacteria,1QP5M@1224|Proteobacteria,1TMUN@1236|Gammaproteobacteria,3NPF3@468|Moraxellaceae	1236|Gammaproteobacteria	-	-	-	-	-	-	-	-	-	-	-	-	-	-	-	40PG8286	40	2250	2468	NODE_59_length_6100_cov_2.398292	6100
BMU_11806	5091_g	202956.BBNL01000047_gene2616	2.43e-49	157.0	COG3077@1|root,COG3077@2|Bacteria,1N3CS@1224|Proteobacteria,1S9HN@1236|Gammaproteobacteria,3NSVW@468|Moraxellaceae	1236|Gammaproteobacteria	L	RelB antitoxin	relB	-	-	ko:K18918	-	-	-	-	ko00000,ko02048,ko03000	-	-	-	RelB	39PG8287	39	2694	2939	NODE_59_length_6100_cov_2.398292	6100
BMU_11806	5092_g	575588.ACPN01000195_gene1721	1.75e-91	268.0	2AZC9@1|root,31RGI@2|Bacteria,1QNZZ@1224|Proteobacteria,1TMNV@1236|Gammaproteobacteria,3NP2F@468|Moraxellaceae	1236|Gammaproteobacteria	-	-	-	-	-	-	-	-	-	-	-	-	-	-	-	37PG8935	37	4340	4759	NODE_59_length_6100_cov_2.398292	6100
BMU_11806	5093_g	575588.ACPN01000195_gene1722	1.63e-188	527.0	COG0507@1|root,COG0507@2|Bacteria,1MUTR@1224|Proteobacteria,1RQS3@1236|Gammaproteobacteria,3NQP0@468|Moraxellaceae	1236|Gammaproteobacteria	L	MobA/MobL family	-	-	-	-	-	-	-	-	-	-	-	-	MobA_MobL	40PG8288	40	4807	5694	NODE_59_length_6100_cov_2.398292	6100
BMU_11806	5095_g	1005995.GTPT_3391	4.68e-47	152.0	2EHP5@1|root,33BEY@2|Bacteria,1NGA4@1224|Proteobacteria,1SH81@1236|Gammaproteobacteria	1236|Gammaproteobacteria	S	Bacterial mobilisation protein (MobC)	-	-	-	-	-	-	-	-	-	-	-	-	MobC	27PG9091	27	11	258	NODE_62_length_5074_cov_5.821104	5074
BMU_11806	5096_g	243924.LT42_23050	1.7e-32	115.0	2EAVP@1|root,334X2@2|Bacteria,1N1GF@1224|Proteobacteria,1S8WS@1236|Gammaproteobacteria	1236|Gammaproteobacteria	S	immunity protein	imm	-	-	-	-	-	-	-	-	-	-	-	Colicin_Pyocin	88PG8248	88	1447	1716	NODE_62_length_5074_cov_5.821104	5074
BMU_11806	5097_g	1399774.JDWH01000040_gene4044	3.76e-15	74.3	2EDFI@1|root,337BS@2|Bacteria,1NG08@1224|Proteobacteria,1SGJ9@1236|Gammaproteobacteria	1236|Gammaproteobacteria	-	-	-	-	-	-	-	-	-	-	-	-	-	-	-	98PG8292	98	2090	2530	NODE_62_length_5074_cov_5.821104	5074
BMU_11806	5111_g	202954.BBNK01000050_gene879	8.81e-147	443.0	2AQWX@1|root,31G5F@2|Bacteria,1N36S@1224|Proteobacteria,1S9CB@1236|Gammaproteobacteria,3NMFS@468|Moraxellaceae	1236|Gammaproteobacteria	S	Relaxase/Mobilisation nuclease domain	-	-	-	-	-	-	-	-	-	-	-	-	Relaxase	18PG8717	18	2961	3356	NODE_74_length_4262_cov_5.330834	4262
BMU_11806	5112_g	1144664.F973_00043	1.23e-168	473.0	COG1708@1|root,COG1708@2|Bacteria,1QVMI@1224|Proteobacteria,1S59P@1236|Gammaproteobacteria,3NMQX@468|Moraxellaceae	1236|Gammaproteobacteria	S	Domain of unknown function (DUF4111)	-	-	2.7.7.47	ko:K00984	-	-	-	-	ko00000,ko01000,ko01504	-	-	-	DUF4111,NTP_transf_2	82PG8296	82	3470	4231	NODE_74_length_4262_cov_5.330834	4262
BMU_11806	5121_g	1166130.H650_00265	1.27e-127	377.0	COG3316@1|root,COG3316@2|Bacteria,1MWZ2@1224|Proteobacteria,1RRC2@1236|Gammaproteobacteria,3X3BR@547|Enterobacter	1236|Gammaproteobacteria	L	Transposase IS66 family	-	-	-	ko:K18320	-	-	-	-	ko00000	-	-	-	DDE_Tnp_IS240	10PG3252	10	3609	3970	NODE_80_length_4041_cov_2.531681	4041
BMU_11806	5130_g	1028307.EAE_20970	1.48e-32	113.0	2E08X@1|root,32VWI@2|Bacteria,1N41W@1224|Proteobacteria,1SBBU@1236|Gammaproteobacteria,3X41Z@547|Enterobacter	1236|Gammaproteobacteria	-	-	ynfN	-	-	-	-	-	-	-	-	-	-	-	-	15PG9039	15	256	438	NODE_96_length_1905_cov_2.108549	1905
BMU_11806	5131_g	1028307.EAE_20965	1.91e-42	139.0	COG1278@1|root,COG1278@2|Bacteria,1N2ZX@1224|Proteobacteria,1SAFC@1236|Gammaproteobacteria,3X2TD@547|Enterobacter	1236|Gammaproteobacteria	K	Cold shock protein domain	-	-	-	ko:K03704	-	-	-	-	ko00000,ko03000	-	-	-	CSD	15PG9028	15	796	1014	NODE_96_length_1905_cov_2.108549	1905
BMU_11806	5133_g	1114922.CIFAM_22_00330	1.15e-115	340.0	COG1192@1|root,COG1192@2|Bacteria,1MV43@1224|Proteobacteria,1RNJK@1236|Gammaproteobacteria	1236|Gammaproteobacteria	D	chromosome partitioning	-	-	-	ko:K03496	-	-	-	-	ko00000,ko03036,ko04812	-	-	-	AAA_31	19PG8699	19	192	974	NODE_99_length_1841_cov_1.543757	1841
BMU_11806	5136_g	1484157.PSNIH2_22045	1.63e-210	600.0	COG0433@1|root,COG0433@2|Bacteria,1QUPX@1224|Proteobacteria,1T20D@1236|Gammaproteobacteria,3W05W@53335|Pantoea	1236|Gammaproteobacteria	S	TraM recognition site of TraD and TraG	-	-	-	ko:K12071	-	-	-	-	ko00000,ko02044	3.A.7.11.1	-	-	TraG-D_C,TrwB_AAD_bind	13PG3257	13	21	1109	NODE_101_length_1777_cov_1.590909	1777
BMU_11806	5138_g	525244.HMPREF0023_3205	2.86e-68	206.0	COG2963@1|root,COG2963@2|Bacteria,1N8W3@1224|Proteobacteria,1SEAC@1236|Gammaproteobacteria,3NNND@468|Moraxellaceae	1236|Gammaproteobacteria	L	Transposase	-	-	-	ko:K07483	-	-	-	-	ko00000	-	-	-	HTH_Tnp_1	45PG9090	45	341	658	NODE_104_length_1667_cov_2.812338	1667
BMU_11806	5139_g	106648.BBLJ01000113_gene3691	1.15e-84	251.0	COG2801@1|root,COG2801@2|Bacteria,1MVC8@1224|Proteobacteria,1RXYF@1236|Gammaproteobacteria,3NIQD@468|Moraxellaceae	1236|Gammaproteobacteria	L	Integrase core domain	-	-	-	ko:K07497	-	-	-	-	ko00000	-	-	-	HTH_21,rve,rve_3	42PG9087	42	1111	1485	NODE_104_length_1667_cov_2.812338	1667
BMU_11806	5140_g	481805.EcolC_3715	0.0	967.0	COG1479@1|root,COG1479@2|Bacteria,1NRBC@1224|Proteobacteria,1RY6F@1236|Gammaproteobacteria	1236|Gammaproteobacteria	S	Protein of unknown function (DUF1524)	-	-	-	-	-	-	-	-	-	-	-	-	DUF1524,DUF262	22PG3250	22	18	1597	NODE_105_length_1662_cov_2.022801	1662
BMU_11806	5141_g	1004785.AMBLS11_16310	2.67e-64	220.0	COG0463@1|root,COG0463@2|Bacteria,1QXZ7@1224|Proteobacteria,1T4SI@1236|Gammaproteobacteria	1236|Gammaproteobacteria	M	Glycosyl transferase family 2	-	-	-	-	-	-	-	-	-	-	-	-	Glycos_transf_2	13PG3256	13	1164	1620	NODE_106_length_1642_cov_1.944554	1642
BMU_11806	5142_g	1028307.EAE_06600	1.69e-60	203.0	2C33V@1|root,32RBH@2|Bacteria,1RJ75@1224|Proteobacteria,1S64H@1236|Gammaproteobacteria,3X3ZR@547|Enterobacter	1236|Gammaproteobacteria	-	-	-	-	-	-	-	-	-	-	-	-	-	-	-	5PG3261	5	9	761	NODE_107_length_1609_cov_1.968961	1609
BMU_11806	5143_g	716541.ECL_00067	3.3e-235	646.0	COG3039@1|root,COG3039@2|Bacteria,1MXTN@1224|Proteobacteria,1RM94@1236|Gammaproteobacteria	1236|Gammaproteobacteria	L	ISSoEn1, terminal inverted repeat	-	-	-	-	-	-	-	-	-	-	-	-	DDE_Tnp_1_5	40PG8298	40	228	1196	NODE_109_length_1463_cov_2.413174	1463
BMU_11806	5145_g	573.JG24_01715	2.39e-76	229.0	COG0262@1|root,COG0262@2|Bacteria,1RH0P@1224|Proteobacteria,1S3TW@1236|Gammaproteobacteria	1236|Gammaproteobacteria	H	Dihydrofolate reductase	-	-	1.5.1.3	ko:K18589	ko00670,ko00790,ko01100,map00670,map00790,map01100	-	R00936,R00937,R00939,R00940,R02235,R02236	RC00109,RC00110,RC00158	br01600,ko00000,ko00001,ko01000,ko01504	-	-	-	DHFR_1	15PG3148	15	1090	1436	NODE_110_length_1454_cov_2.061794	1454
BMU_11806	5148_g	1484157.PSNIH2_22720	5.93e-96	291.0	2AVRJ@1|root,31MIW@2|Bacteria,1QIJ7@1224|Proteobacteria,1TGE2@1236|Gammaproteobacteria,3W230@53335|Pantoea	1236|Gammaproteobacteria	-	-	-	-	-	-	-	-	-	-	-	-	-	-	-	11PG9074	11	209	1024	NODE_114_length_1402_cov_1.893333	1402
BMU_11806	5155_g	634500.EbC_05520	8.87e-82	246.0	COG3157@1|root,COG3157@2|Bacteria,1N1FT@1224|Proteobacteria,1RQRH@1236|Gammaproteobacteria	1236|Gammaproteobacteria	S	Type VI secretion system effector	-	-	-	ko:K11903	ko02025,ko03070,map02025,map03070	M00334	-	-	ko00000,ko00001,ko00002,ko02044	-	-	-	T6SS_HCP	15PG8264	15	500	906	NODE_124_length_1288_cov_2.285099	1288
BMU_11806	5156_g	1484157.PSNIH2_22890	4.2e-134	385.0	2AUZ1@1|root,31KNK@2|Bacteria,1QII6@1224|Proteobacteria,1TGCY@1236|Gammaproteobacteria,3W1XJ@53335|Pantoea	1236|Gammaproteobacteria	S	TraE protein	-	-	-	ko:K12067	-	-	-	-	ko00000,ko02044	3.A.7.11.1	-	-	TraE	18PG3260	18	160	942	NODE_126_length_1279_cov_1.800347	1279
BMU_11806	5159_g	911008.GLAD_02459	4.36e-110	324.0	COG4948@1|root,COG4948@2|Bacteria,1MYZE@1224|Proteobacteria,1RYFV@1236|Gammaproteobacteria	1236|Gammaproteobacteria	M	Mandelate Racemase Muconate Lactonizing	-	-	5.1.2.2,5.5.1.25	ko:K01781,ko:K20549	ko00627,ko01120,map00627,map01120	-	R03791,R04161	RC00998	ko00000,ko00001,ko01000	-	-	-	MR_MLE_C,MR_MLE_N	7PG8694	7	796	1264	NODE_127_length_1275_cov_1.551394	1275
BMU_11806	5160_g	1166016.W5S_1480	1.36e-234	645.0	COG4584@1|root,COG4584@2|Bacteria,1MWIV@1224|Proteobacteria,1RQ9W@1236|Gammaproteobacteria	1236|Gammaproteobacteria	L	to Escherichia coli transposase for insertion sequence element IS21 IstA SW ISTA_ECOLI (P15025) (390 aa) fasta scores E() 3e-27, 33.1 id in 329 aa. Identical to the previously sequenced Yersinia pestis,Yersinia pseudotuberculosis and Escherichia coli pesticin plasmid insertion sequence transposase Y1055 TR P74993 (EMBL U59875) (340 aa) fasta scores E() 0, 100.0 id in 340 aa	-	-	-	-	-	-	-	-	-	-	-	-	HTH_38,HTH_7,rve	47PG8553	47	247	1218	NODE_129_length_1267_cov_2.579825	1267
BMU_11806	5161_g	1484157.PSNIH2_22755	9.99e-88	267.0	COG0714@1|root,COG0714@2|Bacteria,1MXIW@1224|Proteobacteria,1RN7C@1236|Gammaproteobacteria,3W242@53335|Pantoea	1236|Gammaproteobacteria	S	AAA domain (Cdc48 subfamily)	-	-	6.6.1.2	ko:K09882	ko00860,ko01100,map00860,map01100	-	R05227	RC02000	ko00000,ko00001,ko01000	-	-	-	AAA_5	20PG8704	20	734	1243	NODE_130_length_1266_cov_2.161545	1266
BMU_11806	5162_g	1484157.PSNIH2_22035	1.62e-100	305.0	2AUZN@1|root,31KPD@2|Bacteria,1QIJ3@1224|Proteobacteria,1TGDZ@1236|Gammaproteobacteria,3W227@53335|Pantoea	1236|Gammaproteobacteria	-	-	-	-	-	-	-	-	-	-	-	-	-	-	-	4PG3254	4	741	1240	NODE_131_length_1264_cov_2.144239	1264
BMU_11806	5164_g	1484157.PSNIH2_22020	1.05e-63	197.0	2AUXY@1|root,31KMF@2|Bacteria,1QIH3@1224|Proteobacteria,1TGBQ@1236|Gammaproteobacteria,3W1S5@53335|Pantoea	1236|Gammaproteobacteria	-	-	-	-	-	-	-	-	-	-	-	-	-	-	-	21PG8924	21	26	365	NODE_134_length_1217_cov_1.702752	1217
BMU_11806	5165_g	1484157.PSNIH2_22025	3.78e-134	385.0	2AUYH@1|root,31KN2@2|Bacteria,1QIHP@1224|Proteobacteria,1TGCC@1236|Gammaproteobacteria,3W1VQ@53335|Pantoea	1236|Gammaproteobacteria	-	-	-	-	-	-	-	-	-	-	-	-	-	-	-	24PG8810	24	421	1131	NODE_134_length_1217_cov_1.702752	1217
BMU_11806	5167_g	399742.Ent638_4249	6.47e-50	165.0	28ICS@1|root,2Z8F1@2|Bacteria,1N32S@1224|Proteobacteria,1RQEN@1236|Gammaproteobacteria,3X3T1@547|Enterobacter	1236|Gammaproteobacteria	S	RePlication protein	-	-	-	-	-	-	-	-	-	-	-	-	Rep_3	2PG3275	2	912	1175	NODE_135_length_1189_cov_1.694915	1189
BMU_11806	5168_g	1484158.PSNIH1_19750	2.68e-102	323.0	COG4548@1|root,COG4548@2|Bacteria,1QFBU@1224|Proteobacteria,1TCIC@1236|Gammaproteobacteria,3W2HN@53335|Pantoea	1236|Gammaproteobacteria	P	von Willebrand factor type A domain	-	-	-	-	-	-	-	-	-	-	-	-	VWA	21PG3255	21	15	1112	NODE_137_length_1180_cov_1.676163	1180
BMU_11806	5170_g	1484157.PSNIH2_22830	6.61e-51	171.0	COG0443@1|root,COG0443@2|Bacteria,1R4I4@1224|Proteobacteria,1RRY4@1236|Gammaproteobacteria,3W128@53335|Pantoea	1236|Gammaproteobacteria	O	StbA protein	stbA	-	-	ko:K18640	-	-	-	-	ko00000,ko04812	-	-	-	StbA	2PG3274	2	11	349	NODE_139_length_1160_cov_2.156825	1160
BMU_11806	5172_g	469595.CSAG_04345	1.61e-67	217.0	COG2304@1|root,COG2310@1|root,COG2304@2|Bacteria,COG2310@2|Bacteria,1N920@1224|Proteobacteria,1RPDN@1236|Gammaproteobacteria	1236|Gammaproteobacteria	T	tellurium resistance protein	-	-	-	-	-	-	-	-	-	-	-	-	TerD,vWA-TerF-like	3PG3266	3	460	619	NODE_141_length_1149_cov_2.245597	1149
BMU_11806	5174_g	1484157.PSNIH2_22145	4.82e-41	144.0	2AKHN@1|root,31B9K@2|Bacteria,1QG9U@1224|Proteobacteria,1TDP3@1236|Gammaproteobacteria,3W27F@53335|Pantoea	1236|Gammaproteobacteria	S	Family of unknown function (DUF5417)	-	-	-	-	-	-	-	-	-	-	-	-	DUF5417	7PG8750	7	18	822	NODE_143_length_1126_cov_1.773774	1126
BMU_11806	5181_g	1484157.PSNIH2_22845	8.39e-145	418.0	COG1475@1|root,COG1475@2|Bacteria,1NGXR@1224|Proteobacteria,1RNZ3@1236|Gammaproteobacteria,3VZ8K@53335|Pantoea	1236|Gammaproteobacteria	K	ParB family	-	-	-	ko:K03497	-	-	-	-	ko00000,ko03000,ko03036,ko04812	-	-	-	ParB,ParBc	26PG8493	26	240	1038	NODE_151_length_1058_cov_1.917293	1058
BMU_11806	5183_g	1484157.PSNIH2_22030	8.83e-65	201.0	2AV09@1|root,31KQ3@2|Bacteria,1QIJT@1224|Proteobacteria,1TGEV@1236|Gammaproteobacteria,3W26Y@53335|Pantoea	1236|Gammaproteobacteria	-	-	-	-	-	-	-	-	-	-	-	-	-	-	-	7PG3269	7	625	1038	NODE_153_length_1048_cov_1.386536	1048
BMU_11806	5184_g	199310.c0012	2.88e-132	381.0	COG0176@1|root,COG0176@2|Bacteria,1MWQ8@1224|Proteobacteria,1RMS0@1236|Gammaproteobacteria,3XM3G@561|Escherichia	1236|Gammaproteobacteria	F	Transaldolase is important for the balance of metabolites in the pentose-phosphate pathway	tal	GO:0003674,GO:0003824,GO:0004801,GO:0005575,GO:0005622,GO:0005623,GO:0005737,GO:0005829,GO:0006081,GO:0006098,GO:0006139,GO:0006725,GO:0006732,GO:0006733,GO:0006739,GO:0006753,GO:0006793,GO:0006796,GO:0006807,GO:0008150,GO:0008152,GO:0009052,GO:0009117,GO:0009987,GO:0016740,GO:0016744,GO:0019362,GO:0019637,GO:0019682,GO:0019693,GO:0034641,GO:0044237,GO:0044238,GO:0044281,GO:0044424,GO:0044444,GO:…	2.2.1.2	ko:K00616	ko00030,ko01100,ko01110,ko01120,ko01130,ko01200,ko01230,map00030,map01100,map01110,map01120,map01130,map01200,map01230	M00004,M00007	R01827	RC00439,RC00604	ko00000,ko00001,ko00002,ko01000	-	-	-	TAL_FSA	5PG3264	5	428	1035	NODE_154_length_1047_cov_1.366304	1047
BMU_11806	5185_g	911008.GLAD_00772	9.62e-58	184.0	COG2197@1|root,COG2197@2|Bacteria,1MWHX@1224|Proteobacteria,1RRK0@1236|Gammaproteobacteria	1236|Gammaproteobacteria	K	Component of the Rcs signaling system, which controls transcription of numerous genes. Binds to DNA to regulate expression of genes	rcsA	GO:0006139,GO:0006351,GO:0006725,GO:0006807,GO:0008150,GO:0008152,GO:0009058,GO:0009059,GO:0009987,GO:0010467,GO:0016070,GO:0018130,GO:0019438,GO:0032774,GO:0034641,GO:0034645,GO:0034654,GO:0043170,GO:0044237,GO:0044238,GO:0044249,GO:0044260,GO:0044271,GO:0046483,GO:0071704,GO:0090304,GO:0097659,GO:1901360,GO:1901362,GO:1901576	-	ko:K07781	ko02020,ko02024,ko02026,map02020,map02024,map02026	-	-	-	ko00000,ko00001,ko03000	-	-	-	GerE	2PG3270	2	924	1032	NODE_155_length_1044_cov_1.338059	1044
BMU_11806	5186_g	202954.BBNK01000067_gene3222	2.46e-135	387.0	COG0589@1|root,COG0589@2|Bacteria,1PAFP@1224|Proteobacteria,1RSCS@1236|Gammaproteobacteria,3NMMX@468|Moraxellaceae	1236|Gammaproteobacteria	T	Universal stress protein family	-	-	-	-	-	-	-	-	-	-	-	-	Usp	4PG9071	4	11	603	NODE_156_length_1040_cov_1.957284	1040
BMU_11806	5187_g	981223.AIED01000077_gene668	2.12e-32	116.0	2AEWM@1|root,314U9@2|Bacteria,1QIYT@1224|Proteobacteria,1TGVG@1236|Gammaproteobacteria,3NM65@468|Moraxellaceae	1236|Gammaproteobacteria	-	-	-	-	-	-	-	-	-	-	-	-	-	-	-	3PG3281	3	835	1026	NODE_156_length_1040_cov_1.957284	1040
BMU_11806	5188_g	198214.SF3854	2.25e-79	236.0	COG3118@1|root,COG3118@2|Bacteria,1MZBB@1224|Proteobacteria,1S5WR@1236|Gammaproteobacteria	1236|Gammaproteobacteria	O	Belongs to the thioredoxin family	trxA	GO:0003674,GO:0003824,GO:0004791,GO:0005575,GO:0005622,GO:0005623,GO:0005737,GO:0005829,GO:0006950,GO:0006979,GO:0008150,GO:0008152,GO:0009636,GO:0009987,GO:0015035,GO:0015036,GO:0016209,GO:0016491,GO:0016651,GO:0016667,GO:0016668,GO:0016671,GO:0019725,GO:0033554,GO:0034599,GO:0042221,GO:0042592,GO:0044424,GO:0044444,GO:0044464,GO:0045454,GO:0047134,GO:0050789,GO:0050794,GO:0050896,GO:0051716,GO:…	-	ko:K03671	ko04621,ko05418,map04621,map05418	-	-	-	ko00000,ko00001,ko03110	-	-	iECW_1372.ECW_m4079,iECs_1301.ECs4714,iEKO11_1354.EKO11_4576,iG2583_1286.G2583_4574,iSBO_1134.SBO_3791,iSDY_1059.SDY_3968,iSF_1195.SF3854,iSSON_1240.SSON_3952,iS_1188.S3905,iWFL_1372.ECW_m4079,iZ_1308.Z5291	Thioredoxin	3PG8976	3	401	748	NODE_157_length_1040_cov_1.262870	1040
BMU_11806	5189_g	1144664.F973_00043	1.31e-164	462.0	COG1708@1|root,COG1708@2|Bacteria,1QVMI@1224|Proteobacteria,1S59P@1236|Gammaproteobacteria,3NMQX@468|Moraxellaceae	1236|Gammaproteobacteria	S	Domain of unknown function (DUF4111)	-	-	2.7.7.47	ko:K00984	-	-	-	-	ko00000,ko01000,ko01504	-	-	-	DUF4111,NTP_transf_2	82PG8296	82	256	1000	NODE_158_length_1031_cov_2.817478	1031
BMU_11806	5190_g	911008.GLAD_00817	6.75e-158	448.0	COG3765@1|root,COG3765@2|Bacteria,1MVM1@1224|Proteobacteria,1RNAU@1236|Gammaproteobacteria	1236|Gammaproteobacteria	M	chain length	wzzB	GO:0005575,GO:0005623,GO:0005886,GO:0016020,GO:0044464,GO:0071944	-	ko:K05789	-	-	-	-	ko00000,ko01005	-	-	-	Wzz	2PG3259	2	59	844	NODE_160_length_1016_cov_1.316085	1016
BMU_11806	5191_g	1076550.LH22_06250	5.01e-99	298.0	COG3524@1|root,COG3524@2|Bacteria,1R3ZY@1224|Proteobacteria,1RPZH@1236|Gammaproteobacteria,3W290@53335|Pantoea	1236|Gammaproteobacteria	M	COG3524 Capsule polysaccharide export protein	kpsE	-	-	ko:K10107	ko02010,map02010	M00249	-	-	ko00000,ko00001,ko00002,ko02000	3.A.1.101	-	-	-	21PG9066	21	443	1002	NODE_161_length_1010_cov_1.900340	1010
BMU_11806	5195_g	1484158.PSNIH1_19750	1.04e-129	389.0	COG4548@1|root,COG4548@2|Bacteria,1QFBU@1224|Proteobacteria,1TCIC@1236|Gammaproteobacteria,3W2HN@53335|Pantoea	1236|Gammaproteobacteria	P	von Willebrand factor type A domain	-	-	-	-	-	-	-	-	-	-	-	-	VWA	2PG9083	2	19	836	NODE_165_length_1000_cov_1.265750	1000
BMU_05731	5053_g	911008.GLAD_02406	1.13e-114	329.0	COG1763@1|root,COG1763@2|Bacteria,1RD3Q@1224|Proteobacteria,1S72P@1236|Gammaproteobacteria	1236|Gammaproteobacteria	H	molybdopterin-guanine dinucleotide biosynthesis protein	mobB	GO:0000166,GO:0001882,GO:0001883,GO:0003674,GO:0005488,GO:0005525,GO:0017076,GO:0019001,GO:0032549,GO:0032550,GO:0032553,GO:0032555,GO:0032561,GO:0035639,GO:0036094,GO:0043167,GO:0043168,GO:0097159,GO:0097367,GO:1901265,GO:1901363	2.7.7.77	ko:K03753,ko:K13818	ko00790,ko01100,map00790,map01100	-	R11581	-	ko00000,ko00001,ko01000	-	-	iB21_1397.B21_03691,iBWG_1329.BWG_3527,iECBD_1354.ECBD_4174,iECDH1ME8569_1439.ECDH1ME8569_3728,iEcDH1_1363.EcDH1_4130,iJO1366.b3856,iSbBS512_1146.SbBS512_E4328,iY75_1357.Y75_RS17805	MobB	11PG3183	11	193	713	NODE_68_length_6264_cov_1.722340	6264
BMU_07766	5055_g	911008.GLAD_02290	0.0	1038.0	COG4206@1|root,COG4206@2|Bacteria,1MW63@1224|Proteobacteria,1RMFJ@1236|Gammaproteobacteria	1236|Gammaproteobacteria	P	Involved in the active translocation of vitamin B12 (cyanocobalamin) across the outer membrane to the periplasmic space. It derives its energy for transport by interacting with the trans-periplasmic membrane protein TonB	btuB	GO:0003674,GO:0005215,GO:0005216,GO:0005488,GO:0005515,GO:0005575,GO:0006810,GO:0006811,GO:0008150,GO:0015075,GO:0015267,GO:0015318,GO:0015889,GO:0015893,GO:0016020,GO:0016021,GO:0019904,GO:0022803,GO:0022838,GO:0022857,GO:0031224,GO:0034220,GO:0042221,GO:0042493,GO:0044425,GO:0050896,GO:0051179,GO:0051180,GO:0051181,GO:0051234,GO:0055085,GO:0071702,GO:0071705	-	ko:K16092	-	-	-	-	ko00000,ko02000	1.B.14.3	-	iECB_1328.ECB_03851,iECP_1309.ECP_4183,iSF_1195.SF4048,iS_1188.S3696	Plug,TonB_dep_Rec	6PG8464	6	1591	2457	NODE_48_length_9809_cov_7.412518	9809
BMU_07766	5056_g	911008.GLAD_01705	6.19e-46	149.0	COG3615@1|root,COG3615@2|Bacteria,1RHB4@1224|Proteobacteria,1S6Q0@1236|Gammaproteobacteria	1236|Gammaproteobacteria	P	protein domain, possibly involved in tellurite resistance	-	-	-	-	-	-	-	-	-	-	-	-	DUF1971	11PG3278	11	8084	8293	NODE_48_length_9809_cov_7.412518	9809
BMU_07766	5068_g	981336.F944_00302	9.39e-116	331.0	2ECNF@1|root,30S9Z@2|Bacteria,1Q8Q8@1224|Proteobacteria,1SU39@1236|Gammaproteobacteria,3NPF5@468|Moraxellaceae	1236|Gammaproteobacteria	-	-	-	-	-	-	-	-	-	-	-	-	-	-	-	63PG8283	63	2144	2629	NODE_54_length_6205_cov_6.839256	6205
BMU_07766	5069_g	1509403.GW12_15140	3.73e-150	455.0	2AQWX@1|root,31G5F@2|Bacteria,1N36S@1224|Proteobacteria,1S9CB@1236|Gammaproteobacteria,3NMFS@468|Moraxellaceae	1236|Gammaproteobacteria	S	Relaxase/Mobilisation nuclease domain	-	-	-	-	-	-	-	-	-	-	-	-	Relaxase	13PG8295	13	4629	4949	NODE_54_length_6205_cov_6.839256	6205
BMU_07766	5070_g	1331660.L313_0274	9.28e-177	498.0	COG5527@1|root,COG5527@2|Bacteria,1QNS1@1224|Proteobacteria,1TMD8@1236|Gammaproteobacteria,3NMUG@468|Moraxellaceae	1236|Gammaproteobacteria	L	Initiator Replication protein	-	-	-	-	-	-	-	-	-	-	-	-	Rep_3	40PG8285	40	156	1088	NODE_55_length_6100_cov_4.428093	6100
BMU_07766	5071_g	202954.BBNK01000054_gene1634	2.29e-45	147.0	2CGYM@1|root,33G21@2|Bacteria,1NN5M@1224|Proteobacteria,1SUKH@1236|Gammaproteobacteria,3NNXD@468|Moraxellaceae	1236|Gammaproteobacteria	-	-	-	-	-	-	-	-	-	-	-	-	-	-	-	39PG8289	39	1390	1659	NODE_55_length_6100_cov_4.428093	6100
BMU_07766	5072_g	575588.ACPN01000195_gene1722	1.63e-188	527.0	COG0507@1|root,COG0507@2|Bacteria,1MUTR@1224|Proteobacteria,1RQS3@1236|Gammaproteobacteria,3NQP0@468|Moraxellaceae	1236|Gammaproteobacteria	L	MobA/MobL family	-	-	-	-	-	-	-	-	-	-	-	-	MobA_MobL	40PG8288	40	1940	2827	NODE_55_length_6100_cov_4.428093	6100
BMU_07766	5073_g	575588.ACPN01000195_gene1721	1.75e-91	268.0	2AZC9@1|root,31RGI@2|Bacteria,1QNZZ@1224|Proteobacteria,1TMNV@1236|Gammaproteobacteria,3NP2F@468|Moraxellaceae	1236|Gammaproteobacteria	-	-	-	-	-	-	-	-	-	-	-	-	-	-	-	37PG8935	37	2875	3294	NODE_55_length_6100_cov_4.428093	6100
BMU_07766	5074_g	202956.BBNL01000047_gene2616	2.43e-49	157.0	COG3077@1|root,COG3077@2|Bacteria,1N3CS@1224|Proteobacteria,1S9HN@1236|Gammaproteobacteria,3NSVW@468|Moraxellaceae	1236|Gammaproteobacteria	L	RelB antitoxin	relB	-	-	ko:K18918	-	-	-	-	ko00000,ko02048,ko03000	-	-	-	RelB	39PG8287	39	4695	4940	NODE_55_length_6100_cov_4.428093	6100
BMU_07766	5075_g	40215.BBOS01000100_gene639	1.52e-34	119.0	2AZNR@1|root,31RNA@2|Bacteria,1QP5M@1224|Proteobacteria,1TMUN@1236|Gammaproteobacteria,3NPF3@468|Moraxellaceae	1236|Gammaproteobacteria	-	-	-	-	-	-	-	-	-	-	-	-	-	-	-	40PG8286	40	5166	5384	NODE_55_length_6100_cov_4.428093	6100
BMU_07766	5076_g	550540.Fbal_0444	7.58e-241	697.0	COG0438@1|root,COG1215@1|root,COG0438@2|Bacteria,COG1215@2|Bacteria,1MU5I@1224|Proteobacteria,1RSQ9@1236|Gammaproteobacteria	1236|Gammaproteobacteria	M	COG0463 Glycosyltransferases involved in cell wall biogenesis	-	-	-	-	-	-	-	-	-	-	-	-	Glyco_trans_1_4,Glyco_transf_4,Glycos_transf_1,Glycos_transf_2	17PG2869	17	1801	2785	NODE_56_length_6074_cov_2.909702	6074
BMU_07766	5079_g	1166016.W5S_1479	2.15e-172	482.0	COG1484@1|root,COG1484@2|Bacteria,1MWQX@1224|Proteobacteria,1RPJM@1236|Gammaproteobacteria	1236|Gammaproteobacteria	L	ATP-binding protein, IstB SW ISTB_ECOLI (P15026) (265 aa) fasta scores E() 0, 47.4 id in 249 aa. Also almost identical to Yersinia pestis and Escherichia coli	-	-	-	-	-	-	-	-	-	-	-	-	IstB_IS21	44PG3142	44	460	1212	NODE_57_length_5574_cov_3.661098	5574
BMU_07766	5080_g	1166016.W5S_1480	1.36e-234	645.0	COG4584@1|root,COG4584@2|Bacteria,1MWIV@1224|Proteobacteria,1RQ9W@1236|Gammaproteobacteria	1236|Gammaproteobacteria	L	to Escherichia coli transposase for insertion sequence element IS21 IstA SW ISTA_ECOLI (P15025) (390 aa) fasta scores E() 3e-27, 33.1 id in 329 aa. Identical to the previously sequenced Yersinia pestis,Yersinia pseudotuberculosis and Escherichia coli pesticin plasmid insertion sequence transposase Y1055 TR P74993 (EMBL U59875) (340 aa) fasta scores E() 0, 100.0 id in 340 aa	-	-	-	-	-	-	-	-	-	-	-	-	HTH_38,HTH_7,rve	47PG8553	47	1239	2210	NODE_57_length_5574_cov_3.661098	5574
BMU_07766	5084_g	1484157.PSNIH2_21020	2.47e-147	439.0	29NPJ@1|root,31KKU@2|Bacteria,1QIGE@1224|Proteobacteria,1TGAX@1236|Gammaproteobacteria,3W1N7@53335|Pantoea	1236|Gammaproteobacteria	S	Domain of unknown function (DUF4165)	-	-	-	-	-	-	-	-	-	-	-	-	Big_3_2,Big_3_3,DUF4165	9PG3006	9	4622	5434	NODE_57_length_5574_cov_3.661098	5574
BMU_07766	5086_g	243924.LT42_23050	1.7e-32	115.0	2EAVP@1|root,334X2@2|Bacteria,1N1GF@1224|Proteobacteria,1S8WS@1236|Gammaproteobacteria	1236|Gammaproteobacteria	S	immunity protein	imm	-	-	-	-	-	-	-	-	-	-	-	Colicin_Pyocin	88PG8248	88	525	794	NODE_59_length_5074_cov_11.006671	5074
BMU_07766	5087_g	1399774.JDWH01000040_gene4044	3.76e-15	74.3	2EDFI@1|root,337BS@2|Bacteria,1NG08@1224|Proteobacteria,1SGJ9@1236|Gammaproteobacteria	1236|Gammaproteobacteria	-	-	-	-	-	-	-	-	-	-	-	-	-	-	-	98PG8292	98	1168	1608	NODE_59_length_5074_cov_11.006671	5074
BMU_07766	5094_g	1484157.PSNIH2_22870	3.42e-24	97.1	2AUXQ@1|root,31KM7@2|Bacteria,1QIGU@1224|Proteobacteria,1TGBD@1236|Gammaproteobacteria,3W1PY@53335|Pantoea	1236|Gammaproteobacteria	-	-	-	-	-	-	-	-	-	-	-	-	-	-	-	16PG3100	16	379	681	NODE_64_length_4644_cov_2.562099	4644
BMU_07766	5095_g	1484157.PSNIH2_22855	0.0	1148.0	COG3451@1|root,COG3451@2|Bacteria,1MUEN@1224|Proteobacteria,1RMMX@1236|Gammaproteobacteria,3W0ZD@53335|Pantoea	1236|Gammaproteobacteria	U	F pilus assembly Type-IV secretion system for plasmid transfer	-	-	-	ko:K12063	-	-	-	-	ko00000,ko02044	3.A.7.11.1	-	-	AAA_10,TraC_F_IV	17PG8355	17	2634	4632	NODE_64_length_4644_cov_2.562099	4644
BMU_07766	5097_g	1484157.PSNIH2_21345	2.24e-89	271.0	COG4262@1|root,COG4262@2|Bacteria,1QFYV@1224|Proteobacteria,1TDAF@1236|Gammaproteobacteria,3W1N9@53335|Pantoea	1236|Gammaproteobacteria	S	Catalyzes the irreversible transfer of a propylamine group from the amino donor S-adenosylmethioninamine (decarboxy- AdoMet) to putrescine (1,4-diaminobutane) to yield spermidine	-	-	-	-	-	-	-	-	-	-	-	-	-	7PG8407	7	982	1212	NODE_66_length_4384_cov_2.342025	4384
BMU_07766	5098_g	1484157.PSNIH2_21325	3.1e-124	367.0	2AV06@1|root,31KQ0@2|Bacteria,1QIJQ@1224|Proteobacteria,1TGEQ@1236|Gammaproteobacteria,3W25Y@53335|Pantoea	1236|Gammaproteobacteria	-	-	-	-	-	-	-	-	-	-	-	-	-	-	-	11PG2252	11	2580	3470	NODE_66_length_4384_cov_2.342025	4384
BMU_07766	5105_g	1144664.F973_00043	1.3e-171	480.0	COG1708@1|root,COG1708@2|Bacteria,1QVMI@1224|Proteobacteria,1S59P@1236|Gammaproteobacteria,3NMQX@468|Moraxellaceae	1236|Gammaproteobacteria	S	Domain of unknown function (DUF4111)	-	-	2.7.7.47	ko:K00984	-	-	-	-	ko00000,ko01000,ko01504	-	-	-	DUF4111,NTP_transf_2	82PG8296	82	451	1222	NODE_71_length_4262_cov_10.674486	4262
BMU_07766	5106_g	202954.BBNK01000050_gene879	3.56e-136	414.0	2AQWX@1|root,31G5F@2|Bacteria,1N36S@1224|Proteobacteria,1S9CB@1236|Gammaproteobacteria,3NMFS@468|Moraxellaceae	1236|Gammaproteobacteria	S	Relaxase/Mobilisation nuclease domain	-	-	-	-	-	-	-	-	-	-	-	-	Relaxase	13PG8295	13	4060	4197	NODE_71_length_4262_cov_10.674486	4262
BMU_07766	5114_g	1484157.PSNIH2_22090	1.82e-42	154.0	2AUXZ@1|root,31KMG@2|Bacteria,1QIH4@1224|Proteobacteria,1TGBR@1236|Gammaproteobacteria,3W1S6@53335|Pantoea	1236|Gammaproteobacteria	-	-	-	-	-	-	-	-	-	-	-	-	-	-	-	4PG1986	4	2791	3061	NODE_79_length_3920_cov_2.282099	3920
BMU_07766	5115_g	1484157.PSNIH2_22105	1.21e-89	278.0	2AUYG@1|root,31KMZ@2|Bacteria,1QIHK@1224|Proteobacteria,1TGC9@1236|Gammaproteobacteria,3W1V8@53335|Pantoea	1236|Gammaproteobacteria	-	-	-	-	-	-	-	-	-	-	-	-	-	-	-	11PG8663	11	3127	3905	NODE_79_length_3920_cov_2.282099	3920
BMU_07766	5117_g	1484158.PSNIH1_19750	6.24e-260	737.0	COG4548@1|root,COG4548@2|Bacteria,1QFBU@1224|Proteobacteria,1TCIC@1236|Gammaproteobacteria,3W2HN@53335|Pantoea	1236|Gammaproteobacteria	P	von Willebrand factor type A domain	-	-	-	-	-	-	-	-	-	-	-	-	VWA	21PG3255	21	244	2221	NODE_81_length_3718_cov_2.852130	3718
BMU_07766	5118_g	1484157.PSNIH2_22745	4.45e-200	562.0	2AUZQ@1|root,31KPG@2|Bacteria,1QIJ5@1224|Proteobacteria,1TGE1@1236|Gammaproteobacteria,3W22J@53335|Pantoea	1236|Gammaproteobacteria	S	Protein of unknown function (DUF3150)	-	-	-	-	-	-	-	-	-	-	-	-	DUF3150	22PG8685	22	2298	3425	NODE_81_length_3718_cov_2.852130	3718
BMU_07766	5119_g	1484157.PSNIH2_22785	3.9e-167	497.0	28KC1@1|root,2Z9Z1@2|Bacteria,1MW96@1224|Proteobacteria,1RYPT@1236|Gammaproteobacteria,3W1XY@53335|Pantoea	1236|Gammaproteobacteria	S	Type-1V conjugative transfer system mating pair stabilisation	traN	-	-	ko:K12058	-	-	-	-	ko00000,ko02044	3.A.7.11.1	-	-	TraN	3PG1319	3	46	852	NODE_82_length_3712_cov_2.597490	3712
BMU_07766	5120_g	1484157.PSNIH2_22780	1.3e-161	457.0	2AUZJ@1|root,31KP9@2|Bacteria,1QIJ0@1224|Proteobacteria,1TGDU@1236|Gammaproteobacteria,3W21N@53335|Pantoea	1236|Gammaproteobacteria	-	-	-	-	-	-	-	-	-	-	-	-	-	-	-	21PG8775	21	881	1753	NODE_82_length_3712_cov_2.597490	3712
BMU_07766	5121_g	1484157.PSNIH2_22775	0.0	931.0	COG0210@1|root,COG0210@2|Bacteria,1PRFX@1224|Proteobacteria,1RXIU@1236|Gammaproteobacteria,3W243@53335|Pantoea	1236|Gammaproteobacteria	L	UvrD-like helicase C-terminal domain	-	-	-	-	-	-	-	-	-	-	-	-	UvrD-helicase,UvrD_C	23PG8544	23	1933	3571	NODE_82_length_3712_cov_2.597490	3712
BMU_07766	5122_g	1484157.PSNIH2_22915	8.07e-118	352.0	COG1475@1|root,COG1475@2|Bacteria,1QIHH@1224|Proteobacteria,1TGC4@1236|Gammaproteobacteria,3W1TT@53335|Pantoea	1236|Gammaproteobacteria	K	DNA binding	-	-	-	-	-	-	-	-	-	-	-	-	-	28PG8706	28	259	1311	NODE_83_length_3689_cov_2.992701	3689
BMU_07766	5123_g	1484157.PSNIH2_22910	7.09e-178	499.0	28ICS@1|root,2Z8F1@2|Bacteria,1N32S@1224|Proteobacteria,1RQEN@1236|Gammaproteobacteria,3W02Q@53335|Pantoea	1236|Gammaproteobacteria	S	RePlication protein	-	-	-	-	-	-	-	-	-	-	-	-	Rep_3	28PG8774	28	1788	2663	NODE_83_length_3689_cov_2.992701	3689
BMU_07766	5124_g	911008.GLAD_02507	2.67e-60	186.0	2E50Y@1|root,32ZUC@2|Bacteria,1N5RZ@1224|Proteobacteria,1SBJA@1236|Gammaproteobacteria	1236|Gammaproteobacteria	S	Toxin SymE, type I toxin-antitoxin system	-	-	-	ko:K19048	-	-	-	-	ko00000,ko02048	-	-	-	SymE_toxin	17PG8971	17	191	535	NODE_84_length_3678_cov_2.585187	3678
BMU_07766	5127_g	550540.Fbal_0447	4.01e-78	257.0	COG1196@1|root,COG1196@2|Bacteria,1NB6D@1224|Proteobacteria,1S8BQ@1236|Gammaproteobacteria	1236|Gammaproteobacteria	D	nuclear chromosome segregation	-	-	-	-	-	-	-	-	-	-	-	-	-	2PG9085	2	73	967	NODE_85_length_3675_cov_2.251691	3675
BMU_07766	5128_g	1076550.LH22_06250	1.56e-171	488.0	COG3524@1|root,COG3524@2|Bacteria,1R3ZY@1224|Proteobacteria,1RPZH@1236|Gammaproteobacteria,3W290@53335|Pantoea	1236|Gammaproteobacteria	M	COG3524 Capsule polysaccharide export protein	kpsE	-	-	ko:K10107	ko02010,map02010	M00249	-	-	ko00000,ko00001,ko00002,ko02000	3.A.1.101	-	-	-	21PG9066	21	1163	2104	NODE_85_length_3675_cov_2.251691	3675
BMU_07766	5129_g	1076550.LH22_06245	3.29e-83	249.0	COG1134@1|root,COG1134@2|Bacteria,1MWWC@1224|Proteobacteria,1RN2T@1236|Gammaproteobacteria,3W05N@53335|Pantoea	1236|Gammaproteobacteria	GM	ABC transporter	kpsT	-	3.6.3.38	ko:K09689,ko:K09691	ko02010,map02010	M00249,M00250	-	-	ko00000,ko00001,ko00002,ko01000,ko02000	3.A.1.101,3.A.1.103	-	-	ABC_tran	16PG2482	16	2381	2788	NODE_85_length_3675_cov_2.251691	3675
BMU_07766	5132_g	1263831.F543_22850	5.15e-271	744.0	COG0477@1|root,COG0477@2|Bacteria,1QU36@1224|Proteobacteria,1T24P@1236|Gammaproteobacteria	1236|Gammaproteobacteria	EGP	TIGRFAM Drug resistance transporter Bcr CflA subfamily	sflR	-	-	ko:K07552,ko:K18552	-	-	-	-	br01600,ko00000,ko01504,ko02000	2.A.1.2,2.A.1.2.3	-	-	MFS_1	19PG3141	19	92	1300	NODE_88_length_3487_cov_2.894345	3487
BMU_07766	5133_g	1263831.F543_22840	1.83e-175	499.0	COG3843@1|root,COG3843@2|Bacteria,1MU0S@1224|Proteobacteria,1RYES@1236|Gammaproteobacteria	1236|Gammaproteobacteria	U	Type IV secretory pathway VirD2	-	-	-	-	-	-	-	-	-	-	-	-	DUF3363	17PG3140	17	2442	2987	NODE_88_length_3487_cov_2.894345	3487
BMU_07766	5135_g	1217710.F969_01518	7.99e-26	99.8	COG1396@1|root,COG1396@2|Bacteria,1PDYZ@1224|Proteobacteria,1TD7P@1236|Gammaproteobacteria,3NPK8@468|Moraxellaceae	1236|Gammaproteobacteria	K	Helix-turn-helix XRE-family like proteins	-	-	-	-	-	-	-	-	-	-	-	-	HTH_3	25PG9089	25	455	784	NODE_90_length_3345_cov_3.220012	3345
BMU_07766	5136_g	553217.ENHAE0001_0826	1.14e-60	200.0	COG2856@1|root,COG2856@2|Bacteria,1RAU7@1224|Proteobacteria,1TD3D@1236|Gammaproteobacteria,3NS6R@468|Moraxellaceae	1236|Gammaproteobacteria	E	Pfam:DUF955	-	-	-	-	-	-	-	-	-	-	-	-	Peptidase_M78	26PG9073	26	816	1646	NODE_90_length_3345_cov_3.220012	3345
BMU_07766	5137_g	202954.BBNK01000020_gene3414	2.59e-84	249.0	2AZCW@1|root,31RKD@2|Bacteria,1QP3W@1224|Proteobacteria,1TMTB@1236|Gammaproteobacteria,3NPBY@468|Moraxellaceae	1236|Gammaproteobacteria	-	-	-	-	-	-	-	-	-	-	-	-	-	-	-	19PG9086	19	1869	2255	NODE_90_length_3345_cov_3.220012	3345
BMU_07766	5138_g	1006004.GBAG_4327	6.57e-38	137.0	2DPIX@1|root,32UM8@2|Bacteria,1N54B@1224|Proteobacteria,1SA22@1236|Gammaproteobacteria	1236|Gammaproteobacteria	-	-	-	-	-	-	-	-	-	-	-	-	-	-	-	2PG1356	2	10	298	NODE_91_length_3342_cov_2.353033	3342
BMU_07766	5140_g	1035839.AFNK01000058_gene775	3.49e-96	288.0	2E4K1@1|root,32ZF0@2|Bacteria,1NBMK@1224|Proteobacteria,1SC66@1236|Gammaproteobacteria	1236|Gammaproteobacteria	-	-	-	-	-	-	-	-	-	-	-	-	-	-	-	4PG2014	4	1249	1941	NODE_91_length_3342_cov_2.353033	3342
BMU_07766	5141_g	1484157.PSNIH2_22715	4.11e-98	297.0	2AUZ3@1|root,31KNN@2|Bacteria,1QII9@1224|Proteobacteria,1TGD1@1236|Gammaproteobacteria,3W1XZ@53335|Pantoea	1236|Gammaproteobacteria	-	-	-	-	-	-	-	-	-	-	-	-	-	-	-	29PG8268	29	374	1252	NODE_94_length_3077_cov_2.839322	3077
BMU_07766	5142_g	1484157.PSNIH2_22710	9.31e-83	259.0	2AUZV@1|root,31KMV@2|Bacteria,1QIHG@1224|Proteobacteria,1TGC3@1236|Gammaproteobacteria,3W1TR@53335|Pantoea	1236|Gammaproteobacteria	-	-	-	-	-	-	-	-	-	-	-	-	-	-	-	27PG8269	27	1319	2257	NODE_94_length_3077_cov_2.839322	3077
BMU_07766	5143_g	1484157.PSNIH2_22705	6.62e-80	247.0	2AUZV@1|root,31KPP@2|Bacteria,1QIJB@1224|Proteobacteria,1TGE6@1236|Gammaproteobacteria,3W23F@53335|Pantoea	1236|Gammaproteobacteria	-	-	-	-	-	-	-	-	-	-	-	-	-	-	-	23PG8743	23	2429	2975	NODE_94_length_3077_cov_2.839322	3077
BMU_07766	5144_g	1117958.PE143B_0105815	1.36e-19	81.3	2EGAD@1|root,33A27@2|Bacteria,1NMNP@1224|Proteobacteria,1SGIF@1236|Gammaproteobacteria	1236|Gammaproteobacteria	-	-	-	-	-	-	-	-	-	-	-	-	-	-	-	13PG2532	13	258	488	NODE_95_length_3077_cov_2.017288	3077
BMU_07766	5145_g	561229.Dd1591_0929	0.0	1585.0	COG0610@1|root,COG0610@2|Bacteria,1MU96@1224|Proteobacteria,1RP2Q@1236|Gammaproteobacteria,2JF4M@204037|Dickeya	1236|Gammaproteobacteria	L	Type I restriction enzyme R protein N terminus (HSDR_N)	-	-	3.1.21.3	ko:K01153	-	-	-	-	ko00000,ko01000,ko02048	-	-	-	EcoR124_C,HSDR_N,ResIII	13PG2358	13	574	3060	NODE_95_length_3077_cov_2.017288	3077
BMU_07766	5146_g	1484157.PSNIH2_21975	1.19e-52	170.0	2AUXU@1|root,31KMB@2|Bacteria,1QIGY@1224|Proteobacteria,1TGBH@1236|Gammaproteobacteria,3W1QC@53335|Pantoea	1236|Gammaproteobacteria	-	-	-	-	-	-	-	-	-	-	-	-	-	-	-	10PG8893	10	25	335	NODE_96_length_3020_cov_2.264086	3020
BMU_07766	5147_g	1484157.PSNIH2_21985	5.04e-44	147.0	2AUXK@1|root,31KM1@2|Bacteria,1QIGP@1224|Proteobacteria,1TGB8@1236|Gammaproteobacteria,3W1P7@53335|Pantoea	1236|Gammaproteobacteria	-	-	-	-	-	-	-	-	-	-	-	-	-	-	-	11PG8962	11	851	1216	NODE_96_length_3020_cov_2.264086	3020
BMU_07766	5148_g	1484157.PSNIH2_21990	4.45e-146	414.0	COG1651@1|root,COG1651@2|Bacteria,1RD39@1224|Proteobacteria,1S3U8@1236|Gammaproteobacteria,3W210@53335|Pantoea	1236|Gammaproteobacteria	O	Required for disulfide bond formation in some periplasmic proteins. Acts by transferring its disulfide bond to other proteins and is reduced in the process	dsbC	-	5.3.4.1	ko:K03981	-	-	-	-	ko00000,ko01000,ko02044,ko03110	3.A.7.11.1	-	-	DsbC_N,Thioredoxin_2	15PG8850	15	1268	1960	NODE_96_length_3020_cov_2.264086	3020
BMU_07766	5150_g	1388763.O165_003190	1.76e-196	563.0	COG0556@1|root,COG0556@2|Bacteria,1MUFK@1224|Proteobacteria,1RN6Z@1236|Gammaproteobacteria,1YX1I@136845|Pseudomonas putida group	1236|Gammaproteobacteria	L	damaged site, the DNA wraps around one UvrB monomer. DNA wrap is dependent on ATP binding by UvrB and probably causes local melting of the DNA helix, facilitating insertion of UvrB beta-hairpin between the DNA strands. Then UvrB probes one DNA strand for the presence of a lesion. If a lesion is found the UvrA subunits dissociate and the UvrB-DNA preincision complex is formed. This complex is subs…	-	-	-	ko:K03702	ko03420,map03420	-	-	-	ko00000,ko00001,ko03400	-	-	-	Helicase_C,ResIII,UvrB	3PG1969	3	9	1068	NODE_98_length_2965_cov_2.473925	2965
BMU_07766	5153_g	1484157.PSNIH2_22840	1.57e-61	202.0	2AV02@1|root,31KPW@2|Bacteria,1QIJM@1224|Proteobacteria,1TGEJ@1236|Gammaproteobacteria,3W25E@53335|Pantoea	1236|Gammaproteobacteria	-	-	-	-	-	-	-	-	-	-	-	-	-	-	-	3PG1315	3	218	1054	NODE_100_length_2928_cov_2.370225	2928
BMU_07766	5154_g	1484157.PSNIH2_22845	3.84e-73	229.0	COG1475@1|root,COG1475@2|Bacteria,1NGXR@1224|Proteobacteria,1RNZ3@1236|Gammaproteobacteria,3VZ8K@53335|Pantoea	1236|Gammaproteobacteria	K	ParB family	-	-	-	ko:K03497	-	-	-	-	ko00000,ko03000,ko03036,ko04812	-	-	-	ParB,ParBc	12PG3090	12	2016	2519	NODE_100_length_2928_cov_2.370225	2928
BMU_07766	5155_g	1484157.PSNIH2_00090	1.79e-85	253.0	COG1662@1|root,COG1662@2|Bacteria,1NHAK@1224|Proteobacteria,1RQRY@1236|Gammaproteobacteria	1236|Gammaproteobacteria	L	cog cog1662	-	-	-	ko:K07480	-	-	-	-	ko00000	-	-	-	DDE_Tnp_IS1,Zn_Tnp_IS1	21PG3143	21	71	448	NODE_101_length_2892_cov_2.748282	2892
BMU_07766	5159_g	1006004.GBAG_1916	3.68e-99	289.0	COG2801@1|root,COG2801@2|Bacteria,1MWVQ@1224|Proteobacteria,1RN12@1236|Gammaproteobacteria	1236|Gammaproteobacteria	L	PFAM Integrase catalytic	-	-	-	-	-	-	-	-	-	-	-	-	HTH_23,HTH_28,HTH_32,rve	9PG2884	9	2379	2865	NODE_101_length_2892_cov_2.748282	2892
BMU_07766	5161_g	35703.DQ02_09740	7.46e-59	182.0	COG2026@1|root,COG2026@2|Bacteria,1MZ76@1224|Proteobacteria,1S8RR@1236|Gammaproteobacteria,3WYWS@544|Citrobacter	1236|Gammaproteobacteria	DJ	ParE toxin of type II toxin-antitoxin system, parDE	stbE	-	-	ko:K06218	-	-	-	-	ko00000,ko02048	-	-	-	ParE_toxin	7PG2516	7	369	653	NODE_102_length_2840_cov_2.485809	2840
BMU_07766	5163_g	932677.PAJ_1218	1.9e-94	280.0	COG4221@1|root,COG4221@2|Bacteria,1MUF8@1224|Proteobacteria,1RMKM@1236|Gammaproteobacteria,3VZPQ@53335|Pantoea	1236|Gammaproteobacteria	S	Belongs to the short-chain dehydrogenases reductases (SDR) family	VY92_08700	-	-	-	-	-	-	-	-	-	-	-	adh_short	13PG8833	13	2338	2793	NODE_102_length_2840_cov_2.485809	2840
BMU_07766	5164_g	1484157.PSNIH2_22835	2.52e-148	424.0	2AUZ6@1|root,31KNR@2|Bacteria,1QIIC@1224|Proteobacteria,1TGD4@1236|Gammaproteobacteria,3W1YF@53335|Pantoea	1236|Gammaproteobacteria	-	-	-	-	-	-	-	-	-	-	-	-	-	-	-	17PG3076	17	11	795	NODE_103_length_2837_cov_3.129889	2837
BMU_07766	5165_g	1484157.PSNIH2_22830	1.06e-185	529.0	COG0443@1|root,COG0443@2|Bacteria,1R4I4@1224|Proteobacteria,1RRY4@1236|Gammaproteobacteria,3W128@53335|Pantoea	1236|Gammaproteobacteria	O	StbA protein	stbA	-	-	ko:K18640	-	-	-	-	ko00000,ko04812	-	-	-	StbA	31PG8273	31	2333	2821	NODE_103_length_2837_cov_3.129889	2837
BMU_07766	5166_g	1484157.PSNIH2_22040	0.0	1055.0	COG3481@1|root,COG3481@2|Bacteria,1QIHM@1224|Proteobacteria,1TGCA@1236|Gammaproteobacteria,3W1VD@53335|Pantoea	1236|Gammaproteobacteria	S	Putative helicase	-	-	-	ko:K12070	-	-	-	-	ko00000,ko02044	3.A.7.11.1	-	-	TraI_2	4PG1302	4	584	2768	NODE_104_length_2822_cov_2.922449	2822
BMU_07766	5168_g	1035839.AFNK01000045_gene1006	4.33e-137	396.0	COG0786@1|root,COG0786@2|Bacteria,1MVBC@1224|Proteobacteria,1RP0S@1236|Gammaproteobacteria	1236|Gammaproteobacteria	P	Catalyzes the sodium-dependent transport of glutamate	gltS	-	-	ko:K03312	-	-	-	-	ko00000,ko02000	2.A.27	-	-	Glt_symporter	21PG8279	21	9	645	NODE_106_length_2701_cov_2.965812	2701
BMU_07766	5172_g	1484157.PSNIH2_22690	6.02e-75	229.0	2AUZA@1|root,31KNV@2|Bacteria,1QIIF@1224|Proteobacteria,1TGD7@1236|Gammaproteobacteria,3W1YV@53335|Pantoea	1236|Gammaproteobacteria	-	-	-	-	-	-	-	-	-	-	-	-	-	-	-	17PG2462	17	1791	2327	NODE_108_length_2699_cov_2.328538	2699
BMU_07766	5174_g	743974.MBO_02817	5.89e-165	467.0	COG0827@1|root,COG0827@2|Bacteria,1N2RX@1224|Proteobacteria,1RRMN@1236|Gammaproteobacteria,3NM52@468|Moraxellaceae	1236|Gammaproteobacteria	L	BsuBI/PstI restriction endonuclease C-terminus	-	-	3.1.21.4	ko:K01155	-	-	-	-	ko00000,ko01000,ko02048	-	-	-	BsuBI_PstI_RE,Eco57I,N6_Mtase	19PG3079	19	874	1761	NODE_109_length_2679_cov_2.464342	2679
BMU_07766	5175_g	575589.HMPREF0018_02842	5.43e-187	528.0	COG0827@1|root,COG0827@2|Bacteria,1N2RX@1224|Proteobacteria,1RRMN@1236|Gammaproteobacteria,3NN13@468|Moraxellaceae	1236|Gammaproteobacteria	L	Eco57I restriction-modification methylase	-	-	3.1.21.4	ko:K01155	-	-	-	-	ko00000,ko01000,ko02048	-	-	-	BsuBI_PstI_RE,Eco57I,N6_Mtase,RrnaAD	10PG3070	10	1815	2618	NODE_109_length_2679_cov_2.464342	2679
BMU_07766	5176_g	1484157.PSNIH2_22885	1.95e-196	554.0	28HGW@1|root,2Z7SN@2|Bacteria,1QIIR@1224|Proteobacteria,1TGDJ@1236|Gammaproteobacteria,3W20S@53335|Pantoea	1236|Gammaproteobacteria	S	TraK protein	-	-	-	ko:K12066	-	-	-	-	ko00000,ko02044	3.A.7.11.1	-	-	TraK	14PG9065	14	31	1131	NODE_111_length_2598_cov_2.181303	2598
BMU_07766	5177_g	1484157.PSNIH2_22890	4.2e-134	385.0	2AUZ1@1|root,31KNK@2|Bacteria,1QII6@1224|Proteobacteria,1TGCY@1236|Gammaproteobacteria,3W1XJ@53335|Pantoea	1236|Gammaproteobacteria	S	TraE protein	-	-	-	ko:K12067	-	-	-	-	ko00000,ko02044	3.A.7.11.1	-	-	TraE	18PG3260	18	1179	1961	NODE_111_length_2598_cov_2.181303	2598
BMU_07766	5178_g	1484157.PSNIH2_22900	1.12e-20	84.7	2AV0H@1|root,31KQB@2|Bacteria,1QIK1@1224|Proteobacteria,1TGF3@1236|Gammaproteobacteria,3W27J@53335|Pantoea	1236|Gammaproteobacteria	-	-	-	-	-	-	-	-	-	-	-	-	-	-	-	20PG8967	20	2347	2520	NODE_111_length_2598_cov_2.181303	2598
BMU_07766	5179_g	469595.CSAG_04353	0.0	904.0	28K5Z@1|root,2Z9UG@2|Bacteria,1R39G@1224|Proteobacteria,1T657@1236|Gammaproteobacteria	1236|Gammaproteobacteria	-	-	-	-	-	-	-	-	-	-	-	-	-	-	-	4PG2731	4	1979	2479	NODE_112_length_2548_cov_2.222635	2548
BMU_07766	5181_g	202954.BBNK01000067_gene3222	2.46e-135	387.0	COG0589@1|root,COG0589@2|Bacteria,1PAFP@1224|Proteobacteria,1RSCS@1236|Gammaproteobacteria,3NMMX@468|Moraxellaceae	1236|Gammaproteobacteria	T	Universal stress protein family	-	-	-	-	-	-	-	-	-	-	-	-	Usp	4PG9071	4	30	622	NODE_114_length_2485_cov_2.877439	2485
BMU_07766	5182_g	981223.AIED01000077_gene668	8.64e-88	262.0	2AEWM@1|root,314U9@2|Bacteria,1QIYT@1224|Proteobacteria,1TGVG@1236|Gammaproteobacteria,3NM65@468|Moraxellaceae	1236|Gammaproteobacteria	-	-	-	-	-	-	-	-	-	-	-	-	-	-	-	14PG3086	14	854	1399	NODE_114_length_2485_cov_2.877439	2485
BMU_07766	5183_g	525244.HMPREF0023_2087	3.75e-215	595.0	COG5527@1|root,COG5527@2|Bacteria,1RD9C@1224|Proteobacteria,1S4ZG@1236|Gammaproteobacteria,3NJHN@468|Moraxellaceae	1236|Gammaproteobacteria	L	Initiator Replication protein	-	-	-	-	-	-	-	-	-	-	-	-	Rep_3	19PG3078	19	1468	2403	NODE_114_length_2485_cov_2.877439	2485
BMU_07766	5186_g	1166130.H650_17600	1.04e-208	589.0	COG0754@1|root,COG0754@2|Bacteria,1MW6V@1224|Proteobacteria,1RQAP@1236|Gammaproteobacteria,3X21I@547|Enterobacter	1236|Gammaproteobacteria	E	Glutathionylspermidine synthase	yjfC	-	-	-	-	-	-	-	-	-	-	-	GSP_synth	8PG2960	8	995	2029	NODE_116_length_2365_cov_2.065237	2365
BMU_07766	5187_g	911008.GLAD_02803	1.08e-54	182.0	COG0477@1|root,COG0477@2|Bacteria,1MU46@1224|Proteobacteria,1RZEM@1236|Gammaproteobacteria	1236|Gammaproteobacteria	EGP	Major facilitator superfamily	-	-	-	-	-	-	-	-	-	-	-	-	MFS_1,Sugar_tr	3PG1357	3	2063	2352	NODE_116_length_2365_cov_2.065237	2365
BMU_07766	5189_g	1028307.EAE_20970	1.48e-32	113.0	2E08X@1|root,32VWI@2|Bacteria,1N41W@1224|Proteobacteria,1SBBU@1236|Gammaproteobacteria,3X41Z@547|Enterobacter	1236|Gammaproteobacteria	-	-	ynfN	-	-	-	-	-	-	-	-	-	-	-	-	15PG9039	15	1916	2098	NODE_117_length_2343_cov_2.650271	2343
BMU_07766	5190_g	349966.DJ58_1145	1.11e-152	447.0	COG4268@1|root,COG4268@2|Bacteria,1MW1B@1224|Proteobacteria,1RQC0@1236|Gammaproteobacteria,41FII@629|Yersinia	1236|Gammaproteobacteria	V	McrBC 5-methylcytosine restriction system component	-	-	-	ko:K19147	-	-	-	-	ko00000,ko02048	-	-	-	McrBC	2PG1306	2	1228	2326	NODE_118_length_2343_cov_2.336191	2343
BMU_07766	5191_g	1045856.EcWSU1_00203	7e-287	783.0	COG0050@1|root,COG0050@2|Bacteria,1MVC0@1224|Proteobacteria,1RMYX@1236|Gammaproteobacteria,3X1IQ@547|Enterobacter	1236|Gammaproteobacteria	J	This protein promotes the GTP-dependent binding of aminoacyl-tRNA to the A-site of ribosomes during protein biosynthesis	tuf	-	-	ko:K02358	-	-	-	-	ko00000,ko03012,ko03029,ko04147	-	-	-	GTP_EFTU,GTP_EFTU_D2,GTP_EFTU_D3	24PG8662	24	401	1585	NODE_120_length_2312_cov_2.536384	2312
BMU_07766	5192_g	1115515.EV102420_40_00420	7.27e-38	129.0	COG2193@1|root,COG2193@2|Bacteria,1RCW7@1224|Proteobacteria,1S45S@1236|Gammaproteobacteria,3XN6R@561|Escherichia	1236|Gammaproteobacteria	P	Iron-storage protein, whose ferroxidase center binds Fe(2 ) ions, oxidizes them by dioxygen to Fe(3 ), and participates in the subsequent Fe(3 ) oxide mineral core formation within the central cavity of the protein complex	bfr	GO:0003674,GO:0003824,GO:0004322,GO:0005488,GO:0005506,GO:0005515,GO:0005575,GO:0005622,GO:0005623,GO:0005737,GO:0005829,GO:0006873,GO:0006875,GO:0006879,GO:0006880,GO:0008150,GO:0008152,GO:0009987,GO:0016491,GO:0016722,GO:0016724,GO:0019725,GO:0020037,GO:0030003,GO:0042592,GO:0042802,GO:0043167,GO:0043169,GO:0044424,GO:0044444,GO:0044464,GO:0046872,GO:0046906,GO:0046914,GO:0046916,GO:0048037,GO:…	1.16.3.1	ko:K03594	ko00860,map00860	-	R00078	RC02758	ko00000,ko00001,ko01000	-	-	-	Ferritin	11PG1862	11	2118	2300	NODE_120_length_2312_cov_2.536384	2312
BMU_07766	5193_g	517433.PanABDRAFT_1578	0.0	885.0	COG0467@1|root,COG1401@1|root,COG0467@2|Bacteria,COG1401@2|Bacteria,1MYQM@1224|Proteobacteria,1RSU7@1236|Gammaproteobacteria,3W131@53335|Pantoea	1236|Gammaproteobacteria	V	AAA domain (dynein-related subfamily)	-	-	-	ko:K07452	-	-	-	-	ko00000,ko01000,ko02048	-	-	-	AAA_5	5PG1902	5	155	2206	NODE_121_length_2299_cov_2.165746	2299
BMU_07766	5197_g	1484158.PSNIH1_09155	1.6e-207	602.0	COG1344@1|root,COG1344@2|Bacteria,1MV1N@1224|Proteobacteria,1RN0Y@1236|Gammaproteobacteria,3VZRA@53335|Pantoea	1236|Gammaproteobacteria	N	Flagellin is the subunit protein which polymerizes to form the filaments of bacterial flagella	-	-	-	ko:K02406	ko02020,ko02040,ko04621,ko04626,ko05132,ko05134,map02020,map02040,map04621,map04626,map05132,map05134	-	-	-	ko00000,ko00001,ko02035	-	-	-	Flagellin_C,Flagellin_N	4PG1304	4	205	2121	NODE_123_length_2278_cov_2.220363	2278
BMU_07766	5200_g	571.MC52_00495	2.32e-55	181.0	COG0604@1|root,COG0604@2|Bacteria,1MU4N@1224|Proteobacteria,1SMHI@1236|Gammaproteobacteria	1236|Gammaproteobacteria	C	Zinc-binding dehydrogenase	-	-	-	-	-	-	-	-	-	-	-	-	ADH_N,ADH_zinc_N_2	2PG1360	2	121	396	NODE_125_length_2240_cov_2.807383	2240
BMU_07766	5201_g	571.MC52_00230	1.7e-162	457.0	COG3039@1|root,COG3039@2|Bacteria,1MXTN@1224|Proteobacteria,1RM94@1236|Gammaproteobacteria	1236|Gammaproteobacteria	L	ISSoEn1, terminal inverted repeat	-	-	-	-	-	-	-	-	-	-	-	-	DDE_Tnp_1_5	40PG8298	40	442	1116	NODE_125_length_2240_cov_2.807383	2240
BMU_07766	5202_g	1484158.PSNIH1_20015	1.05e-38	131.0	2AV1F@1|root,31KR9@2|Bacteria,1QIKZ@1224|Proteobacteria,1TGG0@1236|Gammaproteobacteria,3W2A1@53335|Pantoea	1236|Gammaproteobacteria	S	Enterobacterial protein of unknown function (DUF957)	-	-	-	-	-	-	-	-	-	-	-	-	DUF957	10PG2798	10	1936	2229	NODE_125_length_2240_cov_2.807383	2240
BMU_07766	5204_g	1484157.PSNIH2_22020	2.32e-79	238.0	2AUXY@1|root,31KMF@2|Bacteria,1QIH3@1224|Proteobacteria,1TGBQ@1236|Gammaproteobacteria,3W1S5@53335|Pantoea	1236|Gammaproteobacteria	-	-	-	-	-	-	-	-	-	-	-	-	-	-	-	21PG8924	21	34	430	NODE_127_length_2195_cov_2.711799	2195
BMU_07766	5205_g	1484157.PSNIH2_22025	1.14e-152	433.0	2AUYH@1|root,31KN2@2|Bacteria,1QIHP@1224|Proteobacteria,1TGCC@1236|Gammaproteobacteria,3W1VQ@53335|Pantoea	1236|Gammaproteobacteria	-	-	-	-	-	-	-	-	-	-	-	-	-	-	-	24PG8810	24	486	1286	NODE_127_length_2195_cov_2.711799	2195
BMU_07766	5207_g	1484157.PSNIH2_22810	1.59e-59	191.0	2AUY7@1|root,31KMP@2|Bacteria,1QIHC@1224|Proteobacteria,1TGBZ@1236|Gammaproteobacteria,3W1T9@53335|Pantoea	1236|Gammaproteobacteria	-	-	-	-	-	-	-	-	-	-	-	-	-	-	-	5PG9080	5	706	1260	NODE_128_length_2195_cov_2.465667	2195
BMU_07766	5208_g	1484157.PSNIH2_22820	1.43e-66	204.0	2AUYB@1|root,31KMT@2|Bacteria,1QIHF@1224|Proteobacteria,1TGC2@1236|Gammaproteobacteria,3W1TN@53335|Pantoea	1236|Gammaproteobacteria	-	-	-	-	-	-	-	-	-	-	-	-	-	-	-	4PG9088	4	1684	2052	NODE_128_length_2195_cov_2.465667	2195
BMU_07766	5210_g	1399774.JDWH01000009_gene1969	3.34e-307	847.0	COG0582@1|root,COG0582@2|Bacteria,1R9JZ@1224|Proteobacteria,1RY18@1236|Gammaproteobacteria	1236|Gammaproteobacteria	L	viral genome integration into host DNA	-	-	-	-	-	-	-	-	-	-	-	-	-	5PG1280	5	11	1246	NODE_132_length_2072_cov_2.451928	2072
BMU_07766	5211_g	1484157.PSNIH2_21410	2.69e-151	439.0	2AUXM@1|root,31KM4@2|Bacteria,1QIGR@1224|Proteobacteria,1TGBA@1236|Gammaproteobacteria,3W1PE@53335|Pantoea	1236|Gammaproteobacteria	-	-	-	-	-	-	-	-	-	-	-	-	-	-	-	8PG2382	8	1273	1935	NODE_132_length_2072_cov_2.451928	2072
BMU_07766	5212_g	1484157.PSNIH2_22050	2.61e-137	404.0	2AVB6@1|root,31M2G@2|Bacteria,1QIG5@1224|Proteobacteria,1TGAJ@1236|Gammaproteobacteria,3W1KF@53335|Pantoea	1236|Gammaproteobacteria	-	-	-	-	-	-	-	-	-	-	-	-	-	-	-	6PG9055	6	1680	2038	NODE_133_length_2046_cov_2.747785	2046
BMU_07766	5213_g	481805.EcolC_3715	1.55e-296	818.0	COG1479@1|root,COG1479@2|Bacteria,1NRBC@1224|Proteobacteria,1RY6F@1236|Gammaproteobacteria	1236|Gammaproteobacteria	S	Protein of unknown function (DUF1524)	-	-	-	-	-	-	-	-	-	-	-	-	DUF1524,DUF262	22PG3250	22	678	2016	NODE_134_length_2042_cov_2.803655	2042
BMU_07766	5214_g	911008.GLAD_00827	6.99e-49	162.0	COG1209@1|root,COG1209@2|Bacteria,1MU0X@1224|Proteobacteria,1RMTR@1236|Gammaproteobacteria	1236|Gammaproteobacteria	H	Catalyzes the formation of dTDP-glucose, from dTTP and glucose 1-phosphate, as well as its pyrophosphorolysis	rfbA	GO:0000271,GO:0000287,GO:0003674,GO:0003824,GO:0005488,GO:0005515,GO:0005575,GO:0005622,GO:0005623,GO:0005737,GO:0005829,GO:0005975,GO:0005976,GO:0008150,GO:0008152,GO:0008879,GO:0009058,GO:0009059,GO:0009987,GO:0016051,GO:0016740,GO:0016772,GO:0016779,GO:0033692,GO:0034637,GO:0034645,GO:0042802,GO:0043167,GO:0043169,GO:0043170,GO:0044237,GO:0044238,GO:0044249,GO:0044260,GO:0044262,GO:0044264,GO:…	2.7.7.24	ko:K00973	ko00521,ko00523,ko00525,ko01130,map00521,map00523,map00525,map01130	M00793	R02328	RC00002	ko00000,ko00001,ko00002,ko01000	-	-	iSDY_1059.SDY_2206,iSF_1195.SF2102,iSFxv_1172.SFxv_2338,iS_1188.S2225	NTP_transferase	5PG1998	5	45	293	NODE_135_length_2041_cov_2.129049	2041
BMU_07766	5218_g	911008.GLAD_02970	2.67e-154	434.0	28PWQ@1|root,2ZCGY@2|Bacteria,1RKWF@1224|Proteobacteria,1S3BG@1236|Gammaproteobacteria	1236|Gammaproteobacteria	-	-	-	-	-	-	-	-	-	-	-	-	-	-	-	13PG2410	13	1055	1747	NODE_136_length_2032_cov_2.765879	2032
BMU_07766	5220_g	1166130.H650_00265	2.49e-150	423.0	COG3316@1|root,COG3316@2|Bacteria,1MWZ2@1224|Proteobacteria,1RRC2@1236|Gammaproteobacteria,3X3BR@547|Enterobacter	1236|Gammaproteobacteria	L	Transposase IS66 family	-	-	-	ko:K18320	-	-	-	-	ko00000	-	-	-	DDE_Tnp_IS240	38PG9079	38	1330	1935	NODE_138_length_1987_cov_6.341398	1987
BMU_07766	5222_g	399742.Ent638_1530	1.15e-301	822.0	COG3547@1|root,COG3547@2|Bacteria,1QYJU@1224|Proteobacteria,1RN0A@1236|Gammaproteobacteria	1236|Gammaproteobacteria	L	Transposase IS116 IS110 IS902	-	-	-	-	-	-	-	-	-	-	-	-	DEDD_Tnp_IS110,Transposase_20	14PG8652	14	636	1874	NODE_139_length_1959_cov_2.224891	1959
BMU_07766	5224_g	1484157.PSNIH2_22420	4.98e-191	537.0	COG4469@1|root,COG4469@2|Bacteria,1RJ70@1224|Proteobacteria,1S6GU@1236|Gammaproteobacteria,3W1XV@53335|Pantoea	1236|Gammaproteobacteria	S	Competence protein	-	-	-	-	-	-	-	-	-	-	-	-	CoiA	16PG8696	16	171	1223	NODE_142_length_1908_cov_2.661426	1908
BMU_07766	5225_g	469595.CSAG_03974	1.49e-217	605.0	28ICS@1|root,2Z8F1@2|Bacteria,1N32S@1224|Proteobacteria,1RQEN@1236|Gammaproteobacteria,3WV5Z@544|Citrobacter	1236|Gammaproteobacteria	S	Initiator Replication protein	repA	-	-	-	-	-	-	-	-	-	-	-	Rep_3	15PG8695	15	142	1230	NODE_143_length_1896_cov_2.597513	1896
BMU_07766	5226_g	911008.GLAD_02336	5.29e-207	582.0	COG0053@1|root,COG0053@2|Bacteria,1MUDS@1224|Proteobacteria,1RNS2@1236|Gammaproteobacteria	1236|Gammaproteobacteria	P	Belongs to the cation diffusion facilitator (CDF) transporter (TC 2.A.4) family	fieF	GO:0000041,GO:0003674,GO:0005215,GO:0005381,GO:0005385,GO:0005488,GO:0005515,GO:0005575,GO:0005623,GO:0005886,GO:0006810,GO:0006811,GO:0006812,GO:0006826,GO:0006829,GO:0006873,GO:0006875,GO:0006876,GO:0006882,GO:0008150,GO:0008324,GO:0009987,GO:0015075,GO:0015086,GO:0015093,GO:0015291,GO:0015318,GO:0015341,GO:0015562,GO:0015684,GO:0015691,GO:0016020,GO:0019725,GO:0022804,GO:0022857,GO:0022883,GO:…	-	ko:K13283	-	-	-	-	ko00000,ko02000	2.A.4.7.1	-	-	Cation_efflux,ZT_dimer	4PG8477	4	1666	1878	NODE_144_length_1891_cov_2.197846	1891
BMU_07766	5227_g	1484157.PSNIH2_21775	1.81e-210	592.0	COG0270@1|root,COG0270@2|Bacteria,1MV9H@1224|Proteobacteria,1RPM4@1236|Gammaproteobacteria,3W1RI@53335|Pantoea	1236|Gammaproteobacteria	H	C-5 cytosine-specific DNA methylase	dcm	-	2.1.1.37	ko:K00558	ko00270,ko01100,ko05206,map00270,map01100,map05206	M00035	R04858	RC00003,RC00332	ko00000,ko00001,ko00002,ko01000,ko02048,ko03032,ko03036	-	-	-	DNA_methylase	12PG8598	12	20	1130	NODE_145_length_1852_cov_2.322899	1852
BMU_07766	5229_g	1484157.PSNIH2_21770	5.93e-85	262.0	28KPS@1|root,2ZA7W@2|Bacteria,1QEZJ@1224|Proteobacteria,1SNQ1@1236|Gammaproteobacteria,3W0K5@53335|Pantoea	1236|Gammaproteobacteria	S	Protein of unknown function (DUF1173)	-	-	-	-	-	-	-	-	-	-	-	-	DUF1173	2PG1337	2	1381	1830	NODE_145_length_1852_cov_2.322899	1852
BMU_07766	5230_g	911008.GLAD_03077	8.73e-73	220.0	COG2249@1|root,COG2249@2|Bacteria,1MXFT@1224|Proteobacteria,1RPAQ@1236|Gammaproteobacteria	1236|Gammaproteobacteria	C	Regulatory subunit of a potassium efflux system that confers protection against electrophiles. Required for full activity of KefC. Shows redox enzymatic activity, but this enzymatic activity is not required for activation of KefC	kefF	GO:0000166,GO:0003674,GO:0003824,GO:0003955,GO:0005488,GO:0006091,GO:0008150,GO:0008152,GO:0009055,GO:0009987,GO:0010181,GO:0016491,GO:0016651,GO:0016655,GO:0022898,GO:0022900,GO:0032409,GO:0032411,GO:0032412,GO:0032414,GO:0032553,GO:0032879,GO:0034762,GO:0034764,GO:0034765,GO:0034767,GO:0036094,GO:0043167,GO:0043168,GO:0043269,GO:0043270,GO:0044093,GO:0044237,GO:0048037,GO:0048518,GO:0050662,GO:…	-	ko:K11746	-	-	-	-	ko00000,ko02000	2.A.37.1.1	-	-	Flavodoxin_2	3PG2511	3	14	322	NODE_146_length_1834_cov_2.659051	1834
BMU_07766	5231_g	911008.GLAD_03076	2.7e-119	371.0	COG3468@1|root,COG3468@2|Bacteria,1R8WV@1224|Proteobacteria,1RPXJ@1236|Gammaproteobacteria	1236|Gammaproteobacteria	MU	outer membrane autotransporter barrel domain protein	-	-	-	ko:K12678	-	-	-	-	ko00000,ko02000,ko02044	1.B.12.1.1,1.B.12.1.3	-	-	Autotransporter,ESPR,PATR,Pertactin	6PG2374	6	805	1813	NODE_146_length_1834_cov_2.659051	1834
BMU_07766	5232_g	1484157.PSNIH2_21275	2.1e-143	427.0	29NPJ@1|root,31KPA@2|Bacteria,1QIJ1@1224|Proteobacteria,1TGDV@1236|Gammaproteobacteria,3W21Q@53335|Pantoea	1236|Gammaproteobacteria	S	Domain of unknown function (DUF4165)	-	-	-	-	-	-	-	-	-	-	-	-	Big_3_2,Big_3_3,DUF4165	3PG2873	3	1050	1790	NODE_147_length_1827_cov_2.120000	1827
BMU_07766	5233_g	1224318.DT73_09200	1.14e-161	468.0	COG3157@1|root,COG3157@2|Bacteria,1RB0U@1224|Proteobacteria,1S2CP@1236|Gammaproteobacteria	1236|Gammaproteobacteria	M	COG3209 Rhs family protein	yhhZ	-	-	ko:K06887	-	-	-	-	ko00000	-	-	-	Colicin-DNase,HNH,T6SS_HCP	13PG8702	13	1070	1573	NODE_149_length_1800_cov_2.395696	1800
BMU_07766	5234_g	1388763.O165_003190	2.87e-148	438.0	COG0556@1|root,COG0556@2|Bacteria,1MUFK@1224|Proteobacteria,1RN6Z@1236|Gammaproteobacteria,1YX1I@136845|Pseudomonas putida group	1236|Gammaproteobacteria	L	damaged site, the DNA wraps around one UvrB monomer. DNA wrap is dependent on ATP binding by UvrB and probably causes local melting of the DNA helix, facilitating insertion of UvrB beta-hairpin between the DNA strands. Then UvrB probes one DNA strand for the presence of a lesion. If a lesion is found the UvrA subunits dissociate and the UvrB-DNA preincision complex is formed. This complex is subs…	-	-	-	ko:K03702	ko03420,map03420	-	-	-	ko00000,ko00001,ko03400	-	-	-	Helicase_C,ResIII,UvrB	17PG8519	17	86	1033	NODE_150_length_1790_cov_2.508719	1790
BMU_07766	5237_g	1267600.JFGT01000006_gene1542	0.0	917.0	COG0659@1|root,COG0659@2|Bacteria,1MVWV@1224|Proteobacteria,1RMCN@1236|Gammaproteobacteria,3VYZN@53335|Pantoea	1236|Gammaproteobacteria	P	Sulfate permease	ybaR1	-	-	ko:K03321	-	-	-	-	ko00000,ko02000	2.A.53.3	-	-	STAS,Sulfate_transp	17PG3065	17	95	1573	NODE_153_length_1777_cov_2.336364	1777
BMU_07766	5240_g	640513.Entas_2643	3.7e-209	617.0	COG0457@1|root,COG3914@1|root,COG4797@1|root,COG0457@2|Bacteria,COG3914@2|Bacteria,COG4797@2|Bacteria,1MVMG@1224|Proteobacteria,1RR2P@1236|Gammaproteobacteria	1236|Gammaproteobacteria	O	O-linked N-acetylglucosamine transferase SPINDLY family	-	-	-	-	-	-	-	-	-	-	-	-	Glyco_transf_41,MethyTransf_Reg,Methyltransf_12,Methyltransf_25,TPR_1,TPR_11,TPR_16,TPR_2,TPR_8	7PG2370	7	267	1724	NODE_157_length_1736_cov_2.226227	1736
BMU_07766	5241_g	1080067.BAZH01000041_gene2566	2.38e-278	766.0	COG3550@1|root,COG3550@2|Bacteria,1MVAB@1224|Proteobacteria,1RR5N@1236|Gammaproteobacteria,3WXWJ@544|Citrobacter	1236|Gammaproteobacteria	S	HipA N-terminal domain	hipA	-	2.7.11.1	ko:K07154	-	-	-	-	ko00000,ko01000,ko01001,ko02048	-	-	-	Couple_hipA,HipA_C	3PG1307	3	229	1570	NODE_158_length_1729_cov_2.471910	1729
BMU_07766	5242_g	911008.GLAD_00465	3.7e-71	216.0	COG2916@1|root,COG2916@2|Bacteria,1R9YM@1224|Proteobacteria,1S24H@1236|Gammaproteobacteria	1236|Gammaproteobacteria	K	Belongs to the histone-like protein H-NS family	hns	-	-	ko:K03746,ko:K11685	-	-	-	-	ko00000,ko03036,ko03400	-	-	-	Histone_HNS	14PG8940	14	97	501	NODE_159_length_1725_cov_2.397997	1725
BMU_07766	5245_g	1114922.CIFAM_22_00330	1.15e-115	340.0	COG1192@1|root,COG1192@2|Bacteria,1MV43@1224|Proteobacteria,1RNJK@1236|Gammaproteobacteria	1236|Gammaproteobacteria	D	chromosome partitioning	-	-	-	ko:K03496	-	-	-	-	ko00000,ko03036,ko04812	-	-	-	AAA_31	19PG8699	19	726	1508	NODE_161_length_1713_cov_2.668348	1713
BMU_07766	5246_g	634500.EbC_05520	9.22e-104	301.0	COG3157@1|root,COG3157@2|Bacteria,1N1FT@1224|Proteobacteria,1RQRH@1236|Gammaproteobacteria	1236|Gammaproteobacteria	S	Type VI secretion system effector	-	-	-	ko:K11903	ko02025,ko03070,map02025,map03070	M00334	-	-	ko00000,ko00001,ko00002,ko02044	-	-	-	T6SS_HCP	15PG8264	15	233	724	NODE_162_length_1682_cov_2.308039	1682
BMU_07766	5247_g	1399774.JDWH01000022_gene2287	9.45e-50	160.0	2E5H0@1|root,32QMW@2|Bacteria,1RHBI@1224|Proteobacteria,1S6NQ@1236|Gammaproteobacteria	1236|Gammaproteobacteria	S	Bacterial toxin 44	-	-	-	-	-	-	-	-	-	-	-	-	Ntox44	5PG8972	5	791	1129	NODE_162_length_1682_cov_2.308039	1682
BMU_07766	5248_g	1076550.LH22_06275	1.08e-249	689.0	COG1004@1|root,COG1004@2|Bacteria,1MW5U@1224|Proteobacteria,1RMVW@1236|Gammaproteobacteria,3VZ5D@53335|Pantoea	1236|Gammaproteobacteria	M	Belongs to the UDP-glucose GDP-mannose dehydrogenase family	ugd	GO:0000271,GO:0003674,GO:0003824,GO:0003979,GO:0005975,GO:0005976,GO:0008150,GO:0008152,GO:0009058,GO:0009059,GO:0009242,GO:0009987,GO:0016051,GO:0016491,GO:0016614,GO:0016616,GO:0033692,GO:0034637,GO:0034645,GO:0043170,GO:0044237,GO:0044238,GO:0044249,GO:0044260,GO:0044262,GO:0044264,GO:0046377,GO:0055114,GO:0071704,GO:1901135,GO:1901137,GO:1901576	1.1.1.22	ko:K00012	ko00040,ko00053,ko00520,ko01100,map00040,map00053,map00520,map01100	M00014,M00129,M00361,M00362	R00286	RC00291	ko00000,ko00001,ko00002,ko01000	-	-	iEC55989_1330.EC55989_2287	UDPG_MGDP_dh,UDPG_MGDP_dh_C,UDPG_MGDP_dh_N	13PG1995	13	399	1574	NODE_163_length_1664_cov_2.535459	1664
BMU_07766	5249_g	1080067.BAZH01000035_gene2146	2.69e-54	177.0	COG1249@1|root,COG1249@2|Bacteria,1MU2Z@1224|Proteobacteria,1RMC0@1236|Gammaproteobacteria,3WVNW@544|Citrobacter	1236|Gammaproteobacteria	C	Pyridine nucleotide-disulphide oxidoreductase, dimerisation domain	gor	GO:0000166,GO:0003674,GO:0003824,GO:0004362,GO:0005488,GO:0005575,GO:0005622,GO:0005623,GO:0005737,GO:0008150,GO:0008152,GO:0009636,GO:0009987,GO:0015036,GO:0015037,GO:0015038,GO:0016209,GO:0016491,GO:0016651,GO:0016667,GO:0016668,GO:0036094,GO:0042221,GO:0043167,GO:0043168,GO:0044424,GO:0044464,GO:0048037,GO:0050660,GO:0050662,GO:0050896,GO:0051716,GO:0055114,GO:0070887,GO:0071949,GO:0097159,GO:…	1.8.1.7	ko:K00383	ko00480,ko04918,map00480,map04918	-	R00094,R00115	RC00011	ko00000,ko00001,ko01000	-	-	iZ_1308.Z4900	Pyr_redox_2,Pyr_redox_dim	2PG2895	2	50	319	NODE_164_length_1661_cov_2.242503	1661
BMU_07766	5250_g	911008.GLAD_02194	3.82e-52	164.0	2EPSI@1|root,33HD1@2|Bacteria,1NJXR@1224|Proteobacteria,1SJ8E@1236|Gammaproteobacteria	1236|Gammaproteobacteria	-	-	-	-	-	-	-	-	-	-	-	-	-	-	-	4PG9012	4	526	795	NODE_164_length_1661_cov_2.242503	1661
BMU_07766	5252_g	469595.CSAG_04007	2.18e-272	748.0	COG1192@1|root,COG1192@2|Bacteria,1NAJP@1224|Proteobacteria,1S2DK@1236|Gammaproteobacteria,3WYYN@544|Citrobacter	1236|Gammaproteobacteria	D	AAA domain	-	-	-	-	-	-	-	-	-	-	-	-	AAA_31	26PG8493	26	189	1442	NODE_166_length_1642_cov_2.436964	1642
BMU_07766	5253_g	1484157.PSNIH2_22765	1.77e-55	174.0	2AV0D@1|root,31KQ7@2|Bacteria,1QIJY@1224|Proteobacteria,1TGF0@1236|Gammaproteobacteria,3W27A@53335|Pantoea	1236|Gammaproteobacteria	-	-	-	-	-	-	-	-	-	-	-	-	-	-	-	16PG8956	16	12	303	NODE_167_length_1634_cov_2.948242	1634
BMU_07766	5254_g	1484157.PSNIH2_22770	6.51e-120	352.0	2AUYN@1|root,31KN6@2|Bacteria,1QIHV@1224|Proteobacteria,1TGCH@1236|Gammaproteobacteria,3W1WB@53335|Pantoea	1236|Gammaproteobacteria	-	-	-	-	-	-	-	-	-	-	-	-	-	-	-	21PG8776	21	430	1302	NODE_167_length_1634_cov_2.948242	1634
BMU_07766	5255_g	911008.GLAD_01997	1.03e-229	634.0	COG0758@1|root,COG0758@2|Bacteria,1MVF6@1224|Proteobacteria,1RPJE@1236|Gammaproteobacteria	1236|Gammaproteobacteria	LU	Rossmann fold nucleotide-binding protein involved in DNA uptake	smf	-	-	ko:K04096	-	-	-	-	ko00000	-	-	-	DNA_processg_A	2PG2961	2	12	966	NODE_168_length_1631_cov_2.183511	1631
BMU_07766	5256_g	911008.GLAD_01998	2.08e-112	323.0	COG0242@1|root,COG0242@2|Bacteria,1RA2P@1224|Proteobacteria,1S247@1236|Gammaproteobacteria	1236|Gammaproteobacteria	J	Removes the formyl group from the N-terminal Met of newly synthesized proteins. Requires at least a dipeptide for an efficient rate of reaction. N-terminal L-methionine is a prerequisite for activity but the enzyme has broad specificity at other positions	def	GO:0003674,GO:0003824,GO:0005488,GO:0005506,GO:0005575,GO:0005622,GO:0005623,GO:0005737,GO:0005829,GO:0006464,GO:0006807,GO:0008150,GO:0008152,GO:0008198,GO:0008270,GO:0008463,GO:0009987,GO:0016787,GO:0016810,GO:0016811,GO:0018193,GO:0018206,GO:0019538,GO:0031365,GO:0036211,GO:0042586,GO:0043021,GO:0043022,GO:0043167,GO:0043169,GO:0043170,GO:0043412,GO:0043686,GO:0044237,GO:0044238,GO:0044260,GO:…	3.5.1.88	ko:K01462	-	-	-	-	ko00000,ko01000	-	-	-	Pep_deformylase	2PG2084	2	1094	1603	NODE_168_length_1631_cov_2.183511	1631
BMU_07766	5257_g	1111728.ATYS01000026_gene4164	5.08e-28	105.0	2EF2J@1|root,338VP@2|Bacteria,1NEG7@1224|Proteobacteria,1SEMP@1236|Gammaproteobacteria	1236|Gammaproteobacteria	-	-	-	-	-	-	-	-	-	-	-	-	-	-	-	3PG1794	3	156	461	NODE_169_length_1625_cov_2.071429	1625
BMU_07766	5258_g	716541.ECL_02859	1.18e-158	449.0	COG0338@1|root,COG0338@2|Bacteria,1P85S@1224|Proteobacteria,1RQPP@1236|Gammaproteobacteria,3X484@547|Enterobacter	1236|Gammaproteobacteria	H	D12 class N6 adenine-specific DNA methyltransferase	-	-	2.1.1.72	ko:K06223	ko03430,map03430	-	-	-	ko00000,ko00001,ko01000,ko02048,ko03032,ko03400	-	-	-	MethyltransfD12	8PG2991	8	540	1349	NODE_169_length_1625_cov_2.071429	1625
BMU_07766	5259_g	1197719.A464_3280	1.17e-15	71.6	2EN7Q@1|root,33FVI@2|Bacteria,1NJ0T@1224|Proteobacteria,1SGWI@1236|Gammaproteobacteria	1236|Gammaproteobacteria	S	Protein of unknown function (DUF2732)	-	-	-	-	-	-	-	-	-	-	-	-	DUF2732	2PG3043	2	1388	1615	NODE_169_length_1625_cov_2.071429	1625
BMU_07766	5260_g	634500.EbC_01530	7.92e-36	124.0	COG0684@1|root,COG0684@2|Bacteria,1RH18@1224|Proteobacteria,1RS9U@1236|Gammaproteobacteria,3X5II@551|Erwinia	1236|Gammaproteobacteria	H	Globally modulates RNA abundance by binding to RNase E (Rne) and regulating its endonucleolytic activity. Can modulate Rne action in a substrate-dependent manner by altering the composition of the degradosome. Modulates RNA-binding and helicase activities of the degradosome	rraA	GO:0003674,GO:0004857,GO:0005575,GO:0005622,GO:0005623,GO:0005737,GO:0005829,GO:0008150,GO:0008428,GO:0009892,GO:0009894,GO:0009895,GO:0010605,GO:0019219,GO:0019222,GO:0030234,GO:0031323,GO:0031324,GO:0031329,GO:0031330,GO:0032069,GO:0032074,GO:0043086,GO:0044092,GO:0044424,GO:0044444,GO:0044464,GO:0045934,GO:0048519,GO:0048523,GO:0050789,GO:0050790,GO:0050794,GO:0051171,GO:0051172,GO:0051252,GO:…	-	ko:K02553	-	-	-	-	ko00000,ko03019	-	-	iJR904.b3929	RraA-like	4PG1392	4	34	225	NODE_170_length_1607_cov_3.008784	1607
BMU_07766	5262_g	406818.XBJ1_1434	3.26e-50	170.0	2CB5N@1|root,2Z85Q@2|Bacteria,1R5E7@1224|Proteobacteria,1RRHW@1236|Gammaproteobacteria	1236|Gammaproteobacteria	-	-	-	-	-	-	-	-	-	-	-	-	-	-	-	10PG8855	10	653	1321	NODE_170_length_1607_cov_3.008784	1607
BMU_07766	5263_g	911008.GLAD_02324	1.06e-29	106.0	COG3074@1|root,COG3074@2|Bacteria,1MZJE@1224|Proteobacteria,1S8TG@1236|Gammaproteobacteria	1236|Gammaproteobacteria	D	Non-essential, abundant cell division factor that is required for proper Z-ring formation. It is recruited early to the divisome by direct interaction with FtsZ, stimulating Z-ring assembly and thereby promoting cell division earlier in the cell cycle. Its recruitment to the Z-ring requires functional FtsA or ZipA	zapB	GO:0000003,GO:0000910,GO:0003674,GO:0005488,GO:0005515,GO:0005575,GO:0005622,GO:0005623,GO:0005737,GO:0005829,GO:0007049,GO:0008150,GO:0009987,GO:0019954,GO:0022402,GO:0022414,GO:0032153,GO:0032505,GO:0042802,GO:0043093,GO:0044424,GO:0044444,GO:0044464,GO:0051301	-	ko:K09892	-	-	-	-	ko00000,ko03036	-	-	-	ZapB	7PG8947	7	1414	1581	NODE_170_length_1607_cov_3.008784	1607
BMU_07766	5264_g	1484157.PSNIH2_22160	1.45e-15	71.6	2AWDP@1|root,31N9P@2|Bacteria,1QIPK@1224|Proteobacteria,1TGIX@1236|Gammaproteobacteria,3W2HQ@53335|Pantoea	1236|Gammaproteobacteria	-	-	-	-	-	-	-	-	-	-	-	-	-	-	-	2PG1359	2	299	577	NODE_171_length_1606_cov_2.196078	1606
BMU_07766	5267_g	1166130.H650_01805	3.15e-17	81.3	COG0810@1|root,COG0810@2|Bacteria,1MXBE@1224|Proteobacteria,1RMI4@1236|Gammaproteobacteria,3X1MM@547|Enterobacter	1236|Gammaproteobacteria	M	Interacts with outer membrane receptor proteins that carry out high-affinity binding and energy dependent uptake into the periplasmic space of specific substrates. It could act to transduce energy from the cytoplasmic membrane to specific energy- requiring processes in the outer membrane, resulting in the release into the periplasm of ligands bound by these outer membrane proteins	tonB	GO:0003674,GO:0005488,GO:0005515,GO:0005575,GO:0005623,GO:0005886,GO:0005887,GO:0006810,GO:0007154,GO:0007165,GO:0008150,GO:0009897,GO:0009986,GO:0009987,GO:0015688,GO:0015833,GO:0015889,GO:0015891,GO:0015893,GO:0016020,GO:0016021,GO:0016032,GO:0019058,GO:0019062,GO:0019904,GO:0022610,GO:0023052,GO:0030288,GO:0030313,GO:0031224,GO:0031226,GO:0031233,GO:0031975,GO:0031992,GO:0032991,GO:0042221,GO:…	-	ko:K03832	-	-	-	-	ko00000,ko02000	2.C.1.1	-	iAPECO1_1312.APECO1_368,iEC55989_1330.EC55989_1350,iECABU_c1320.ECABU_c15340,iECNA114_1301.ECNA114_1423,iECO103_1326.ECO103_1353,iECP_1309.ECP_1300,iECSF_1327.ECSF_1233,iEcE24377_1341.EcE24377A_1410	TonB_C,TonB_N	8PG2041	8	841	1215	NODE_173_length_1600_cov_2.214528	1600
BMU_07766	5268_g	1484157.PSNIH2_21275	9.27e-174	509.0	29NPJ@1|root,31KPA@2|Bacteria,1QIJ1@1224|Proteobacteria,1TGDV@1236|Gammaproteobacteria,3W21Q@53335|Pantoea	1236|Gammaproteobacteria	S	Domain of unknown function (DUF4165)	-	-	-	-	-	-	-	-	-	-	-	-	Big_3_2,Big_3_3,DUF4165	15PG8478	15	18	1050	NODE_174_length_1599_cov_2.757473	1599
BMU_07766	5270_g	1035839.AFNK01000045_gene1006	3.15e-50	169.0	COG0786@1|root,COG0786@2|Bacteria,1MVBC@1224|Proteobacteria,1RP0S@1236|Gammaproteobacteria	1236|Gammaproteobacteria	P	Catalyzes the sodium-dependent transport of glutamate	gltS	-	-	ko:K03312	-	-	-	-	ko00000,ko02000	2.A.27	-	-	Glt_symporter	5PG1867	5	1307	1564	NODE_175_length_1597_cov_3.130612	1597
BMU_07766	5271_g	911008.GLAD_01337	1.03e-91	273.0	COG1864@1|root,COG1864@2|Bacteria,1R1YF@1224|Proteobacteria,1T5CZ@1236|Gammaproteobacteria	1236|Gammaproteobacteria	F	DNA/RNA non-specific endonuclease	-	-	-	-	-	-	-	-	-	-	-	-	Endonuclea_NS_2	3PG1335	3	1115	1278	NODE_177_length_1578_cov_2.436251	1578
BMU_07766	5272_g	911008.GLAD_01338	2.3e-38	129.0	2DYAX@1|root,32V53@2|Bacteria,1NCZS@1224|Proteobacteria,1SAU8@1236|Gammaproteobacteria	1236|Gammaproteobacteria	-	-	-	-	-	-	-	-	-	-	-	-	-	-	-	6PG2498	6	1389	1568	NODE_177_length_1578_cov_2.436251	1578
BMU_07766	5274_g	911008.GLAD_02142	1.83e-88	259.0	COG0454@1|root,COG0456@2|Bacteria,1RIN3@1224|Proteobacteria,1S494@1236|Gammaproteobacteria	1236|Gammaproteobacteria	K	Controls both the activation and catalytic activity of PanD in a coenzyme A (CoA)-dependent fashion	panZ	GO:0006082,GO:0006508,GO:0006575,GO:0006732,GO:0006766,GO:0006767,GO:0006807,GO:0008150,GO:0008152,GO:0009058,GO:0009108,GO:0009110,GO:0009987,GO:0010467,GO:0015939,GO:0015940,GO:0016053,GO:0016485,GO:0019538,GO:0019752,GO:0031638,GO:0032787,GO:0034641,GO:0042364,GO:0042398,GO:0043086,GO:0043170,GO:0043436,GO:0043603,GO:0043604,GO:0044092,GO:0044237,GO:0044238,GO:0044249,GO:0044271,GO:0044281,GO:…	-	-	-	-	-	-	-	-	-	-	DUF3749	5PG8953	5	322	705	NODE_178_length_1578_cov_2.042040	1578
BMU_07766	5275_g	911008.GLAD_02141	1.21e-82	253.0	COG0683@1|root,COG0683@2|Bacteria,1MWJ1@1224|Proteobacteria,1RP5V@1236|Gammaproteobacteria	1236|Gammaproteobacteria	E	With LivFGHM is involved in the high affinity leucine transport	livK	GO:0003674,GO:0005488,GO:0005575,GO:0005623,GO:0006810,GO:0006811,GO:0006812,GO:0006820,GO:0006865,GO:0008150,GO:0015711,GO:0015803,GO:0015804,GO:0015820,GO:0015849,GO:0016597,GO:0030288,GO:0030313,GO:0031406,GO:0031975,GO:0036094,GO:0042597,GO:0043167,GO:0043168,GO:0043169,GO:0043177,GO:0044464,GO:0046942,GO:0051179,GO:0051234,GO:0070728,GO:0071702,GO:0071705	-	ko:K01999	ko02010,ko02024,map02010,map02024	M00237	-	-	ko00000,ko00001,ko00002,ko02000	3.A.1.4	-	iUTI89_1310.UTI89_C3965,iYL1228.KPN_03820	Peripla_BP_6	6PG2036	6	1163	1544	NODE_178_length_1578_cov_2.042040	1578
BMU_07766	5276_g	1484157.PSNIH2_22175	5.04e-53	174.0	COG0053@1|root,COG0053@2|Bacteria,1MUDS@1224|Proteobacteria,1RNS2@1236|Gammaproteobacteria,3W1PN@53335|Pantoea	1236|Gammaproteobacteria	U	Dimerisation domain of Zinc Transporter	-	-	-	-	-	-	-	-	-	-	-	-	Cation_efflux,ZT_dimer	4PG1365	4	1302	1556	NODE_179_length_1571_cov_2.608726	1571
BMU_07766	5277_g	911008.GLAD_03940	3.62e-31	116.0	2CJUB@1|root,2Z9DV@2|Bacteria,1R7A4@1224|Proteobacteria,1RYR6@1236|Gammaproteobacteria	1236|Gammaproteobacteria	S	Protein involved in biological_process	-	-	-	-	-	-	-	-	-	-	-	-	-	2PG1361	2	194	469	NODE_180_length_1569_cov_2.926491	1569
BMU_07766	5278_g	745277.GRAQ_03351	9.73e-72	219.0	COG3157@1|root,COG3157@2|Bacteria,1R6K0@1224|Proteobacteria,1RSAJ@1236|Gammaproteobacteria,3FHE5@34037|Rahnella	1236|Gammaproteobacteria	S	type VI secretion system effector	-	-	-	ko:K11903	ko02025,ko03070,map02025,map03070	M00334	-	-	ko00000,ko00001,ko00002,ko02044	-	-	-	T6SS_HCP	16PG3018	16	695	1174	NODE_180_length_1569_cov_2.926491	1569
BMU_07766	5279_g	1028307.EAE_20940	4.55e-150	427.0	COG1560@1|root,COG1560@2|Bacteria,1MVNI@1224|Proteobacteria,1RMZ5@1236|Gammaproteobacteria,3X0RK@547|Enterobacter	1236|Gammaproteobacteria	M	Catalyzes the transfer of palmitoleate from palmitoleoyl-acyl carrier protein (ACP) to Kdo(2)-lipid IV(A) to form Kdo(2)-(palmitoleoyl)-lipid IV(A)	lpxL	GO:0003674,GO:0003824,GO:0005975,GO:0006082,GO:0006629,GO:0006643,GO:0006644,GO:0006664,GO:0006793,GO:0006796,GO:0006950,GO:0008150,GO:0008152,GO:0008610,GO:0008654,GO:0008951,GO:0009058,GO:0009247,GO:0009266,GO:0009311,GO:0009312,GO:0009409,GO:0009628,GO:0009987,GO:0016051,GO:0016053,GO:0016740,GO:0016746,GO:0016747,GO:0019637,GO:0019752,GO:0036103,GO:0036104,GO:0043436,GO:0043648,GO:0043650,GO:…	2.3.1.241,2.3.1.242	ko:K02517,ko:K12974	ko00540,ko01100,map00540,map01100	M00060	R05146,R10906	RC00037,RC00039	ko00000,ko00001,ko00002,ko01000,ko01005	-	-	iEC042_1314.EC042_2597	Lip_A_acyltrans	11PG8842	11	1411	1539	NODE_181_length_1563_cov_2.191504	1563
BMU_07766	5280_g	525244.HMPREF0023_3205	2.86e-68	206.0	COG2963@1|root,COG2963@2|Bacteria,1N8W3@1224|Proteobacteria,1SEAC@1236|Gammaproteobacteria,3NNND@468|Moraxellaceae	1236|Gammaproteobacteria	L	Transposase	-	-	-	ko:K07483	-	-	-	-	ko00000	-	-	-	HTH_Tnp_1	45PG9090	45	264	581	NODE_182_length_1555_cov_5.736695	1555
BMU_07766	5281_g	106648.BBLJ01000113_gene3691	1.15e-84	251.0	COG2801@1|root,COG2801@2|Bacteria,1MVC8@1224|Proteobacteria,1RXYF@1236|Gammaproteobacteria,3NIQD@468|Moraxellaceae	1236|Gammaproteobacteria	L	Integrase core domain	-	-	-	ko:K07497	-	-	-	-	ko00000	-	-	-	HTH_21,rve,rve_3	42PG9087	42	1034	1408	NODE_182_length_1555_cov_5.736695	1555
BMU_07766	5282_g	911008.GLAD_02457	1.32e-120	366.0	COG0187@1|root,COG0187@2|Bacteria,1MVKT@1224|Proteobacteria,1RNB2@1236|Gammaproteobacteria	1236|Gammaproteobacteria	L	A type II topoisomerase that negatively supercoils closed circular double-stranded (ds) DNA in an ATP-dependent manner to modulate DNA topology and maintain chromosomes in an underwound state. Negative supercoiling favors strand separation, and DNA replication, transcription, recombination and repair, all of which involve strand separation. Also able to catalyze the interconversion of other topol…	gyrB	GO:0000166,GO:0003674,GO:0003676,GO:0003677,GO:0003824,GO:0003916,GO:0003918,GO:0005488,GO:0005524,GO:0005575,GO:0005622,GO:0005623,GO:0005737,GO:0005829,GO:0006139,GO:0006259,GO:0006265,GO:0006351,GO:0006725,GO:0006807,GO:0006996,GO:0007059,GO:0008094,GO:0008144,GO:0008150,GO:0008152,GO:0009058,GO:0009059,GO:0009295,GO:0009330,GO:0009987,GO:0010467,GO:0016043,GO:0016070,GO:0016462,GO:0016787,GO:…	5.99.1.3	ko:K02470	-	-	-	-	ko00000,ko01000,ko03032,ko03400	-	-	-	DNA_gyraseB,DNA_gyraseB_C,HATPase_c,Toprim	4PG1673	4	9	558	NODE_183_length_1554_cov_2.353889	1554
BMU_07766	5283_g	911008.GLAD_02458	2.12e-174	486.0	COG2186@1|root,COG2186@2|Bacteria,1MY1K@1224|Proteobacteria,1RMUE@1236|Gammaproteobacteria	1236|Gammaproteobacteria	K	Transcriptional	-	-	-	ko:K13637	-	-	-	-	ko00000,ko03000	-	-	-	FCD,GntR	6PG8824	6	651	1400	NODE_183_length_1554_cov_2.353889	1554
BMU_07766	5284_g	106648.BBLJ01000107_gene3686	7.93e-186	525.0	COG2801@1|root,COG2801@2|Bacteria,1PNRG@1224|Proteobacteria,1RPA5@1236|Gammaproteobacteria,3NJNS@468|Moraxellaceae	1236|Gammaproteobacteria	L	Integrase core domain	insK	GO:0006950,GO:0006974,GO:0008150,GO:0009987,GO:0033554,GO:0050896,GO:0051716	-	ko:K07497	-	-	-	-	ko00000	-	-	-	HTH_21,rve,rve_2	15PG9063	15	704	1503	NODE_184_length_1553_cov_3.094670	1553
BMU_07766	5285_g	911008.GLAD_02424	8.05e-99	291.0	COG0356@1|root,COG0356@2|Bacteria,1MV87@1224|Proteobacteria,1RPHK@1236|Gammaproteobacteria	1236|Gammaproteobacteria	C	it plays a direct role in the translocation of protons across the membrane	atpB	GO:0003674,GO:0003824,GO:0005215,GO:0005575,GO:0005622,GO:0005623,GO:0005886,GO:0005887,GO:0006139,GO:0006163,GO:0006164,GO:0006725,GO:0006753,GO:0006754,GO:0006793,GO:0006796,GO:0006807,GO:0006810,GO:0006811,GO:0006812,GO:0008150,GO:0008152,GO:0008324,GO:0009058,GO:0009117,GO:0009123,GO:0009124,GO:0009126,GO:0009127,GO:0009141,GO:0009142,GO:0009144,GO:0009145,GO:0009150,GO:0009152,GO:0009156,GO:…	-	ko:K02108	ko00190,ko00195,ko01100,map00190,map00195,map01100	M00157	-	-	ko00000,ko00001,ko00002,ko00194,ko03110	3.A.2.1	-	iAPECO1_1312.APECO1_2725,iE2348C_1286.E2348C_4048,iEC042_1314.EC042_4125,iECABU_c1320.ECABU_c42230,iECED1_1282.ECED1_4428,iECIAI39_1322.ECIAI39_4342,iECNA114_1301.ECNA114_3887,iECOK1_1307.ECOK1_4187,iECP_1309.ECP_3937,iECS88_1305.ECS88_4160,iECSF_1327.ECSF_3586,iECUMN_1333.ECUMN_4268,iEcSMS35_1347.EcSMS35_4106,iLF82_1304.LF82_0192,iNRG857_1313.NRG857_18615,iUMN146_1321.UM146_18880,iUMNK88_1353.UM…	ATP-synt_A	8PG8809	8	1109	1543	NODE_185_length_1552_cov_2.229474	1552
BMU_07766	5286_g	911008.GLAD_02270	3.21e-197	551.0	COG0472@1|root,COG0472@2|Bacteria,1MWYW@1224|Proteobacteria,1RNAP@1236|Gammaproteobacteria	1236|Gammaproteobacteria	M	Catalyzes the transfer of the GlcNAc-1-phosphate moiety from UDP-GlcNAc onto the carrier lipid undecaprenyl phosphate (C55-P), yielding GlcNAc-pyrophosphoryl-undecaprenyl (GlcNAc-PP- C55)	wecA	GO:0000271,GO:0000287,GO:0003674,GO:0003824,GO:0005488,GO:0005515,GO:0005575,GO:0005618,GO:0005623,GO:0005886,GO:0005887,GO:0005975,GO:0005976,GO:0006629,GO:0008144,GO:0008150,GO:0008152,GO:0008610,GO:0008653,GO:0008963,GO:0009058,GO:0009059,GO:0009103,GO:0009246,GO:0009274,GO:0009276,GO:0009987,GO:0016020,GO:0016021,GO:0016043,GO:0016051,GO:0016740,GO:0016772,GO:0016780,GO:0030145,GO:0030312,GO:…	2.7.8.33,2.7.8.35	ko:K02851	-	-	R08856	RC00002	ko00000,ko01000,ko01003,ko01005	-	-	iECSF_1327.ECSF_3624	Glycos_transf_4	2PG1708	2	471	1349	NODE_186_length_1549_cov_2.052743	1549
BMU_07766	5287_g	1399774.JDWH01000003_gene1063	2.03e-100	292.0	COG0662@1|root,COG0662@2|Bacteria,1RHRM@1224|Proteobacteria,1S2VE@1236|Gammaproteobacteria,3X3AB@547|Enterobacter	1236|Gammaproteobacteria	G	Cupin 2, conserved barrel domain protein	-	-	-	-	-	-	-	-	-	-	-	-	FdtA	4PG2346	4	121	597	NODE_187_length_1546_cov_2.291050	1546
BMU_07766	5288_g	1006004.GBAG_2184	3.37e-150	436.0	COG2194@1|root,COG2194@2|Bacteria,1MWS7@1224|Proteobacteria,1RMNG@1236|Gammaproteobacteria	1236|Gammaproteobacteria	S	membrane-associated metal-dependent hydrolase	eptA	-	2.7.8.43	ko:K03760,ko:K19353	ko00540,ko01503,map00540,map01503	M00722	R11555,R11556,R11557	RC00002	ko00000,ko00001,ko00002,ko01000,ko01005	-	-	-	DUF1705,Sulfatase	9PG8507	9	674	1432	NODE_187_length_1546_cov_2.291050	1546
BMU_07766	5289_g	1006000.GKAS_02276	1.71e-84	258.0	COG0845@1|root,COG0845@2|Bacteria,1MVAS@1224|Proteobacteria,1RPBZ@1236|Gammaproteobacteria	1236|Gammaproteobacteria	M	Belongs to the membrane fusion protein (MFP) (TC 8.A.1) family	cusB	-	-	ko:K07798	ko02020,map02020	-	-	-	ko00000,ko00001,ko02000	2.A.6.1.4,8.A.1	-	-	CusF_Ec,HlyD_D23,HlyD_D4	7PG2435	7	22	404	NODE_188_length_1529_cov_2.369472	1529
BMU_07766	5290_g	481805.EcolC_3424	3.42e-77	230.0	COG5569@1|root,COG5569@2|Bacteria,1RE2A@1224|Proteobacteria,1S4JP@1236|Gammaproteobacteria,3XPNZ@561|Escherichia	1236|Gammaproteobacteria	S	Copper binding periplasmic protein CusF	cusF	-	-	ko:K07810	ko02020,map02020	-	-	-	ko00000,ko00001	2.A.6.1.4	-	-	CusF_Ec	7PG2492	7	680	1033	NODE_188_length_1529_cov_2.369472	1529
BMU_07766	5291_g	1006000.GKAS_02274	3.15e-80	250.0	COG1538@1|root,COG1538@2|Bacteria,1MUA8@1224|Proteobacteria,1RMDA@1236|Gammaproteobacteria	1236|Gammaproteobacteria	M	RND efflux system, outer membrane lipoprotein	oprJ	-	-	ko:K07796,ko:K08721,ko:K18139	ko01501,ko02020,ko02024,map01501,map02020,map02024	M00639,M00642,M00643,M00647,M00718,M00768,M00822	-	-	ko00000,ko00001,ko00002,ko01504,ko02000	1.B.17,1.B.17.3.4,1.B.17.3.5,2.A.6.2	-	-	OEP	4PG2267	4	1062	1454	NODE_188_length_1529_cov_2.369472	1529
BMU_07766	5292_g	469595.CSAG_04338	1.15e-136	392.0	COG0189@1|root,COG0189@2|Bacteria,1R3W5@1224|Proteobacteria,1RR2Q@1236|Gammaproteobacteria	1236|Gammaproteobacteria	HJ	COG0458 Carbamoylphosphate synthase large subunit (split gene in MJ)	-	-	-	-	-	-	-	-	-	-	-	-	ATPgrasp_Ter	5PG2024	5	10	583	NODE_190_length_1504_cov_2.259985	1504
BMU_07766	5293_g	469595.CSAG_04339	7.62e-138	389.0	COG2310@1|root,COG2310@2|Bacteria,1R8MN@1224|Proteobacteria,1S0KB@1236|Gammaproteobacteria	1236|Gammaproteobacteria	T	tellurium resistance protein	terZ	-	-	ko:K05791	-	-	-	-	ko00000	-	-	-	TerD	7PG2026	7	904	1485	NODE_190_length_1504_cov_2.259985	1504
BMU_07766	5294_g	1484157.PSNIH2_22805	4.82e-272	786.0	2AV0A@1|root,31KQ4@2|Bacteria,1QIJU@1224|Proteobacteria,1TGEX@1236|Gammaproteobacteria,3W275@53335|Pantoea	1236|Gammaproteobacteria	-	-	-	-	-	-	-	-	-	-	-	-	-	-	-	2PG1305	2	101	1472	NODE_191_length_1494_cov_2.855157	1494
BMU_07766	5296_g	716541.ECL_A008	1.31e-61	202.0	2EFIK@1|root,339B0@2|Bacteria,1N87U@1224|Proteobacteria,1SFTK@1236|Gammaproteobacteria	1236|Gammaproteobacteria	-	-	-	-	-	-	-	-	-	-	-	-	-	-	-	9PG8549	9	849	1382	NODE_194_length_1477_cov_2.292593	1477
BMU_07766	5297_g	911008.GLAD_03236	4.28e-183	510.0	COG0656@1|root,COG0656@2|Bacteria,1MWFS@1224|Proteobacteria,1RMX6@1236|Gammaproteobacteria	1236|Gammaproteobacteria	S	reductase	dkgB	GO:0003674,GO:0003824,GO:0004033,GO:0006081,GO:0008150,GO:0008152,GO:0009056,GO:0009438,GO:0009987,GO:0016491,GO:0016614,GO:0016616,GO:0042180,GO:0042182,GO:0044237,GO:0044248,GO:0044281,GO:0044282,GO:0046185,GO:0047681,GO:0051596,GO:0055114,GO:0071704,GO:1901575,GO:1990002	1.1.1.346	ko:K06221,ko:K06222	-	-	R08878	RC00089	ko00000,ko01000	-	-	iEcolC_1368.EcolC_3458	Aldo_ket_red	8PG2314	8	107	910	NODE_195_length_1476_cov_2.091179	1476
BMU_07766	5302_g	561229.Dd1591_0925	7.46e-274	755.0	COG0286@1|root,COG0286@2|Bacteria,1MW3A@1224|Proteobacteria,1RMRA@1236|Gammaproteobacteria,2JE74@204037|Dickeya	1236|Gammaproteobacteria	V	PFAM N-6 DNA methylase	hsdM	-	2.1.1.72	ko:K03427	-	-	-	-	ko00000,ko01000,ko02048	-	-	-	HsdM_N,N6_Mtase	15PG2743	15	283	1425	NODE_199_length_1454_cov_2.131876	1454
BMU_07766	5303_g	745277.GRAQ_00739	9.21e-165	471.0	2DMH3@1|root,32RGP@2|Bacteria,1RKY2@1224|Proteobacteria,1SBPX@1236|Gammaproteobacteria	1236|Gammaproteobacteria	-	-	-	-	-	-	-	-	-	-	-	-	-	-	-	8PG2216	8	146	1252	NODE_200_length_1434_cov_2.300689	1434
BMU_07766	5305_g	1399774.JDWH01000012_gene816	3.29e-71	218.0	COG0745@1|root,COG0745@2|Bacteria,1MU67@1224|Proteobacteria,1RNWH@1236|Gammaproteobacteria,3X2BT@547|Enterobacter	1236|Gammaproteobacteria	KT	Transcriptional regulatory protein, C terminal	copR	-	-	ko:K07665	ko02020,map02020	M00452,M00745	-	-	ko00000,ko00001,ko00002,ko01504,ko02022	-	-	-	Response_reg,Trans_reg_C	7PG8852	7	30	356	NODE_203_length_1427_cov_2.514615	1427
BMU_07766	5306_g	481805.EcolC_3425	3.64e-196	551.0	COG1538@1|root,COG1538@2|Bacteria,1MUA8@1224|Proteobacteria,1RMDA@1236|Gammaproteobacteria,3XP0E@561|Escherichia	1236|Gammaproteobacteria	MU	Outer membrane efflux protein	oprJ	-	-	ko:K07796,ko:K08721,ko:K18139	ko01501,ko02020,ko02024,map01501,map02020,map02024	M00639,M00642,M00643,M00647,M00718,M00768,M00822	-	-	ko00000,ko00001,ko00002,ko01504,ko02000	1.B.17,1.B.17.3.4,1.B.17.3.5,2.A.6.2	-	iSFxv_1172.SFxv_0521,iS_1188.S0481	OEP	4PG2424	4	546	1403	NODE_203_length_1427_cov_2.514615	1427
BMU_07766	5307_g	1484157.PSNIH2_21880	8.88e-132	374.0	COG2310@1|root,COG2310@2|Bacteria,1N1IX@1224|Proteobacteria,1RN9E@1236|Gammaproteobacteria,3VZ6M@53335|Pantoea	1236|Gammaproteobacteria	T	TerD domain	terD	-	-	ko:K05795	-	-	-	-	ko00000	-	-	-	TerD	4PG1632	4	147	725	NODE_204_length_1427_cov_2.042308	1427
BMU_07766	5308_g	469595.CSAG_04344	3.91e-130	370.0	COG2310@1|root,COG2310@2|Bacteria,1N1IX@1224|Proteobacteria,1RN9E@1236|Gammaproteobacteria	1236|Gammaproteobacteria	T	Stress protein	terE	-	-	ko:K05795	-	-	-	-	ko00000	-	-	-	TerD	2PG1331	2	794	1369	NODE_204_length_1427_cov_2.042308	1427
BMU_07766	5309_g	911008.GLAD_01984	5.22e-45	145.0	2CDN7@1|root,32RY2@2|Bacteria,1N0QR@1224|Proteobacteria,1S8YI@1236|Gammaproteobacteria	1236|Gammaproteobacteria	S	Protein involved in biological_process	yhdV	-	-	-	-	-	-	-	-	-	-	-	-	3PG9027	3	371	592	NODE_205_length_1397_cov_2.197638	1397
BMU_07766	5315_g	40215.BBOS01000046_gene2129	3.81e-73	227.0	2DB9W@1|root,2Z7Z9@2|Bacteria,1MZFV@1224|Proteobacteria,1RRZT@1236|Gammaproteobacteria,3NKVF@468|Moraxellaceae	1236|Gammaproteobacteria	S	Methane/Phenol/Toluene Hydroxylase	mphL	GO:0003674,GO:0003824,GO:0004497,GO:0006725,GO:0008150,GO:0008152,GO:0009056,GO:0009987,GO:0016491,GO:0016705,GO:0016709,GO:0018662,GO:0018958,GO:0018959,GO:0019336,GO:0019439,GO:0044237,GO:0044248,GO:0046191,GO:0055114,GO:0071704,GO:1901360,GO:1901361,GO:1901575,GO:1901615,GO:1901616	-	ko:K16243	ko00361,ko00362,ko00623,ko01100,ko01120,ko01220,map00361,map00362,map00623,map01100,map01120,map01220	M00548	R03560,R03608,R10042,R10043	RC00046,RC00490	ko00000,ko00001,ko00002	-	-	-	Phenol_Hydrox	4PG2198	4	1026	1351	NODE_209_length_1384_cov_2.665871	1384
BMU_07766	5316_g	561229.Dd1591_0926	3.16e-229	634.0	COG1131@1|root,COG1131@2|Bacteria,1MUT5@1224|Proteobacteria,1RRTT@1236|Gammaproteobacteria	1236|Gammaproteobacteria	V	Anticodon nuclease	prrC	-	-	-	-	-	-	-	-	-	-	-	AAA_13	16PG2747	16	29	1023	NODE_210_length_1376_cov_2.704564	1376
BMU_07766	5319_g	1197719.A464_3271	1.37e-113	336.0	2CAV1@1|root,2ZBY8@2|Bacteria,1RAGI@1224|Proteobacteria,1RYPG@1236|Gammaproteobacteria	1236|Gammaproteobacteria	S	Capsid scaffolding	-	-	-	-	-	-	-	-	-	-	-	-	Phage_GPO	4PG1797	4	152	1108	NODE_213_length_1366_cov_2.210654	1366
BMU_07766	5320_g	1399774.JDWH01000012_gene831	4.23e-190	532.0	COG0642@1|root,COG2205@2|Bacteria,1MW8M@1224|Proteobacteria,1RNDA@1236|Gammaproteobacteria,3X4C4@547|Enterobacter	1236|Gammaproteobacteria	T	Member of a two-component regulatory system	silS	-	2.7.13.3	ko:K07644	ko02020,map02020	M00452,M00745	-	-	ko00000,ko00001,ko00002,ko01000,ko01001,ko01504,ko02022	-	-	-	HAMP,HATPase_c,HisKA	17PG3219	17	53	875	NODE_214_length_1365_cov_2.348950	1365
BMU_07766	5323_g	911008.GLAD_00485	2.91e-64	213.0	COG4943@1|root,COG4943@2|Bacteria,1MVTH@1224|Proteobacteria,1RMDP@1236|Gammaproteobacteria	1236|Gammaproteobacteria	T	signal transduction protein containing sensor and EAL	yjcC	-	-	-	-	-	-	-	-	-	-	-	CSS-motif,EAL	5PG1857	5	17	541	NODE_217_length_1347_cov_2.484426	1347
BMU_07766	5324_g	911008.GLAD_02772	7.21e-96	284.0	COG2197@1|root,COG2197@2|Bacteria,1RF9A@1224|Proteobacteria,1S497@1236|Gammaproteobacteria	1236|Gammaproteobacteria	K	regulatory protein	ecnR	-	-	-	-	-	-	-	-	-	-	-	GerE	3PG2994	3	568	997	NODE_218_length_1346_cov_2.080394	1346
BMU_07766	5325_g	1484157.PSNIH2_21400	1.37e-151	426.0	2AUZT@1|root,31KPN@2|Bacteria,1QIJA@1224|Proteobacteria,1TGE5@1236|Gammaproteobacteria,3W239@53335|Pantoea	1236|Gammaproteobacteria	-	-	-	-	-	-	-	-	-	-	-	-	-	-	-	17PG8862	17	416	1075	NODE_219_length_1342_cov_2.931687	1342
BMU_07766	5328_g	1399774.JDWH01000012_gene833	1.77e-239	660.0	COG2215@1|root,COG2215@2|Bacteria,1QDA1@1224|Proteobacteria,1RPK1@1236|Gammaproteobacteria,3X3D6@547|Enterobacter	1236|Gammaproteobacteria	P	Belongs to the NiCoT transporter (TC 2.A.52) family	rcnA	GO:0000041,GO:0003674,GO:0005215,GO:0005575,GO:0005623,GO:0005886,GO:0005887,GO:0006810,GO:0006811,GO:0006812,GO:0008150,GO:0008324,GO:0010035,GO:0010038,GO:0010045,GO:0015075,GO:0015099,GO:0015318,GO:0015562,GO:0015675,GO:0016020,GO:0016021,GO:0022857,GO:0022890,GO:0030001,GO:0031224,GO:0031226,GO:0032025,GO:0034220,GO:0035444,GO:0042221,GO:0044425,GO:0044459,GO:0044464,GO:0046583,GO:0046873,GO:…	-	ko:K08970	-	-	-	-	ko00000,ko02000	2.A.52.2	-	-	NicO	13PG8687	13	11	1070	NODE_225_length_1312_cov_2.610127	1312
BMU_07766	5329_g	911008.GLAD_02482	2.7e-193	537.0	COG0524@1|root,COG0524@2|Bacteria,1MV5B@1224|Proteobacteria,1RMRS@1236|Gammaproteobacteria	1236|Gammaproteobacteria	H	Catalyzes the phosphorylation of ribose at O-5 in a reaction requiring ATP and magnesium. The resulting D-ribose-5- phosphate can then be used either for sythesis of nucleotides, histidine, and tryptophan, or as a component of the pentose phosphate pathway	rbsK_1	-	2.7.1.15	ko:K00852	ko00030,map00030	-	R01051,R02750	RC00002,RC00017	ko00000,ko00001,ko01000	-	-	-	PfkB	8PG8761	8	494	1294	NODE_226_length_1307_cov_2.821186	1307
BMU_07766	5332_g	1484157.PSNIH2_22785	1.03e-274	779.0	28KC1@1|root,2Z9Z1@2|Bacteria,1MW96@1224|Proteobacteria,1RYPT@1236|Gammaproteobacteria,3W1XY@53335|Pantoea	1236|Gammaproteobacteria	S	Type-1V conjugative transfer system mating pair stabilisation	traN	-	-	ko:K12058	-	-	-	-	ko00000,ko02044	3.A.7.11.1	-	-	TraN	16PG2859	16	13	1288	NODE_229_length_1301_cov_2.683135	1301
BMU_07766	5333_g	911008.GLAD_02491	8.48e-230	637.0	COG2723@1|root,COG2723@2|Bacteria,1MWG6@1224|Proteobacteria,1RMM2@1236|Gammaproteobacteria	1236|Gammaproteobacteria	G	Belongs to the glycosyl hydrolase 1 family	gmuD	-	3.2.1.21,3.2.1.86	ko:K01223,ko:K05350	ko00010,ko00460,ko00500,ko00940,ko01100,ko01110,map00010,map00460,map00500,map00940,map01100,map01110	-	R00026,R00839,R02558,R02887,R02985,R03527,R04949,R04998,R05133,R05134,R10035,R10039,R10040	RC00049,RC00059,RC00171,RC00262,RC00397,RC00451,RC00714,RC00746,RC01248	ko00000,ko00001,ko01000	-	GT1	-	Glyco_hydro_1	2PG1903	2	28	915	NODE_230_length_1298_cov_2.193851	1298
BMU_07766	5334_g	911008.GLAD_02490	6.81e-58	179.0	COG1447@1|root,COG1447@2|Bacteria,1RJSA@1224|Proteobacteria,1S6JR@1236|Gammaproteobacteria	1236|Gammaproteobacteria	G	PTS system, cellobiose-specific IIA component	chbA	-	2.7.1.196,2.7.1.205	ko:K02759	ko00500,ko02060,map00500,map02060	M00275	R11170,R11172	RC00017,RC03206	ko00000,ko00001,ko00002,ko01000,ko02000	4.A.3.2	-	-	PTS_IIA	2PG9005	2	951	1229	NODE_230_length_1298_cov_2.193851	1298
BMU_07766	5335_g	911008.GLAD_00485	1.86e-102	313.0	COG4943@1|root,COG4943@2|Bacteria,1MVTH@1224|Proteobacteria,1RMDP@1236|Gammaproteobacteria	1236|Gammaproteobacteria	T	signal transduction protein containing sensor and EAL	yjcC	-	-	-	-	-	-	-	-	-	-	-	CSS-motif,EAL	19PG8475	19	265	965	NODE_231_length_1296_cov_2.182207	1296
BMU_07766	5336_g	517433.PanABDRAFT_4263	1.53e-85	271.0	COG0389@1|root,COG0389@2|Bacteria,1MUUH@1224|Proteobacteria,1RMT1@1236|Gammaproteobacteria,3VXRT@53335|Pantoea	1236|Gammaproteobacteria	L	DNA polymerase	umuC	-	-	ko:K03502	-	-	-	-	ko00000,ko03400	-	-	-	DUF4113,IMS,IMS_C,IMS_HHH	7PG8572	7	461	1281	NODE_232_length_1295_cov_2.576199	1295
BMU_07766	5337_g	1484157.PSNIH2_21015	1.88e-111	346.0	29NPJ@1|root,309MG@2|Bacteria,1QG0I@1224|Proteobacteria,1TDCD@1236|Gammaproteobacteria,3W1RK@53335|Pantoea	1236|Gammaproteobacteria	S	Bacterial Ig-like domain (group 3)	-	-	-	-	-	-	-	-	-	-	-	-	Big_3_2,Big_3_3	2PG1316	2	428	1262	NODE_233_length_1295_cov_2.285103	1295
BMU_07766	5339_g	1115512.EH105704_07_01780	2.45e-84	249.0	COG3019@1|root,COG3019@2|Bacteria,1MZ9V@1224|Proteobacteria,1S9CQ@1236|Gammaproteobacteria,3XP4J@561|Escherichia	1236|Gammaproteobacteria	S	Protein of unknown function, DUF	copG	-	-	-	-	-	-	-	-	-	-	-	DUF411	2PG1346	2	692	1081	NODE_234_length_1295_cov_2.195205	1295
BMU_07766	5341_g	1006000.GKAS_04689	4.98e-48	153.0	COG3077@1|root,COG3077@2|Bacteria,1N8G2@1224|Proteobacteria,1SCQI@1236|Gammaproteobacteria	1236|Gammaproteobacteria	L	bifunctional antitoxin of the RelE-RelB toxin-antitoxin system transcriptional repressor	relB	GO:0000976,GO:0001067,GO:0001130,GO:0001217,GO:0003674,GO:0003676,GO:0003677,GO:0003690,GO:0003700,GO:0005488,GO:0005575,GO:0006139,GO:0006351,GO:0006355,GO:0006725,GO:0006807,GO:0008150,GO:0008152,GO:0009058,GO:0009059,GO:0009889,GO:0009890,GO:0009892,GO:0009987,GO:0010467,GO:0010468,GO:0010556,GO:0010558,GO:0010605,GO:0010629,GO:0016070,GO:0018130,GO:0019219,GO:0019222,GO:0019438,GO:0031323,GO:…	-	ko:K18918	-	-	-	-	ko00000,ko02048,ko03000	-	-	-	RelB	12PG9017	12	511	750	NODE_236_length_1287_cov_2.743966	1287
BMU_07766	5343_g	911008.GLAD_01723	8.05e-203	588.0	2EU1N@1|root,33MIP@2|Bacteria,1NTHQ@1224|Proteobacteria,1SZG9@1236|Gammaproteobacteria	1236|Gammaproteobacteria	S	Autotransporter beta-domain	-	-	-	-	-	-	-	-	-	-	-	-	Autotransporter	2PG8463	2	13	1241	NODE_239_length_1262_cov_2.302203	1262
BMU_07766	5346_g	1045856.EcWSU1_A023	7.23e-119	351.0	2DUQM@1|root,33RRS@2|Bacteria,1NU6S@1224|Proteobacteria,1RTTQ@1236|Gammaproteobacteria,3X2HA@547|Enterobacter	1236|Gammaproteobacteria	-	-	-	-	-	-	-	-	-	-	-	-	-	-	-	2PG2769	2	635	1202	NODE_242_length_1255_cov_2.322695	1255
BMU_07766	5347_g	1484157.PSNIH2_22855	2e-118	363.0	COG3451@1|root,COG3451@2|Bacteria,1MUEN@1224|Proteobacteria,1RMMX@1236|Gammaproteobacteria,3W0ZD@53335|Pantoea	1236|Gammaproteobacteria	U	F pilus assembly Type-IV secretion system for plasmid transfer	-	-	-	ko:K12063	-	-	-	-	ko00000,ko02044	3.A.7.11.1	-	-	AAA_10,TraC_F_IV	3PG1487	3	93	684	NODE_244_length_1249_cov_2.448307	1249
BMU_07766	5348_g	568768.CM001975_gene859	1.78e-80	248.0	COG0443@1|root,COG0443@2|Bacteria,1R4I4@1224|Proteobacteria,1RRY4@1236|Gammaproteobacteria	1236|Gammaproteobacteria	O	PFAM StbA family protein	-	-	-	ko:K18640	-	-	-	-	ko00000,ko04812	-	-	-	StbA	4PG1994	4	1087	1190	NODE_245_length_1247_cov_2.908036	1247
BMU_07766	5351_g	465817.ETA_17120	3.75e-38	138.0	COG3440@1|root,COG3440@2|Bacteria,1N417@1224|Proteobacteria,1SD7M@1236|Gammaproteobacteria	1236|Gammaproteobacteria	V	HNH endonuclease	-	-	-	-	-	-	-	-	-	-	-	-	HNH_2	7PG8604	7	1130	1221	NODE_248_length_1232_cov_2.026244	1232
BMU_07766	5353_g	1144664.F973_00043	1.31e-164	462.0	COG1708@1|root,COG1708@2|Bacteria,1QVMI@1224|Proteobacteria,1S59P@1236|Gammaproteobacteria,3NMQX@468|Moraxellaceae	1236|Gammaproteobacteria	S	Domain of unknown function (DUF4111)	-	-	2.7.7.47	ko:K00984	-	-	-	-	ko00000,ko01000,ko01504	-	-	-	DUF4111,NTP_transf_2	82PG8296	82	451	1195	NODE_250_length_1226_cov_5.590537	1226
BMU_07766	5354_g	911008.GLAD_03011	1.9e-81	244.0	COG2197@1|root,COG2197@2|Bacteria,1RBIN@1224|Proteobacteria,1S2HI@1236|Gammaproteobacteria	1236|Gammaproteobacteria	K	transcriptional	bglJ	GO:0003674,GO:0003700,GO:0006355,GO:0008150,GO:0009314,GO:0009628,GO:0009889,GO:0009891,GO:0009893,GO:0010468,GO:0010556,GO:0010557,GO:0010604,GO:0010628,GO:0019219,GO:0019222,GO:0031323,GO:0031325,GO:0031326,GO:0031328,GO:0045893,GO:0045935,GO:0048518,GO:0048522,GO:0050789,GO:0050794,GO:0050896,GO:0051171,GO:0051173,GO:0051252,GO:0051254,GO:0060255,GO:0065007,GO:0080090,GO:0140110,GO:1902680,GO:…	-	-	-	-	-	-	-	-	-	-	GerE	3PG1785	3	180	559	NODE_251_length_1225_cov_2.108379	1225
BMU_07766	5355_g	911008.GLAD_03010	3e-85	255.0	COG2197@1|root,COG2197@2|Bacteria,1MWAP@1224|Proteobacteria,1RQ0X@1236|Gammaproteobacteria	1236|Gammaproteobacteria	K	regulator	yjjQ	GO:0008150,GO:0010033,GO:0042221,GO:0050896,GO:0051595,GO:1901654,GO:1901700	-	-	-	-	-	-	-	-	-	-	GerE	4PG1852	4	760	1158	NODE_251_length_1225_cov_2.108379	1225
BMU_07766	5358_g	911008.GLAD_02463	2.8e-96	295.0	COG2271@1|root,COG2271@2|Bacteria,1P05X@1224|Proteobacteria,1RRNZ@1236|Gammaproteobacteria	1236|Gammaproteobacteria	G	Major facilitator superfamily	-	-	-	ko:K08191	-	-	-	-	ko00000,ko02000	2.A.1.14.2	-	-	MFS_1	2PG1507	2	831	1181	NODE_254_length_1209_cov_2.146950	1209
BMU_07766	5362_g	911008.GLAD_01765	2.12e-120	345.0	COG3539@1|root,COG3539@2|Bacteria,1RC9J@1224|Proteobacteria,1S359@1236|Gammaproteobacteria	1236|Gammaproteobacteria	NU	Fimbrial protein	ygiL	-	-	-	-	-	-	-	-	-	-	-	Fimbrial	5PG1486	5	403	948	NODE_256_length_1201_cov_2.716946	1201
BMU_07766	5364_g	911008.GLAD_01951	4.42e-45	147.0	2CAQ2@1|root,31NM5@2|Bacteria,1N52F@1224|Proteobacteria,1SB1B@1236|Gammaproteobacteria	1236|Gammaproteobacteria	S	Protein of unknown function (DUF1471)	yhcN	-	-	-	-	-	-	-	-	-	-	-	DUF1471	10PG8262	10	470	751	NODE_259_length_1195_cov_2.162921	1195
BMU_07766	5365_g	911008.GLAD_01952	2.06e-51	162.0	2CAQ2@1|root,32S09@2|Bacteria,1N0XS@1224|Proteobacteria,1S9G5@1236|Gammaproteobacteria	1236|Gammaproteobacteria	S	Protein of unknown function (DUF1471)	yhcN	-	-	-	-	-	-	-	-	-	-	-	DUF1471	9PG8261	9	865	1131	NODE_259_length_1195_cov_2.162921	1195
BMU_07766	5367_g	911008.GLAD_02692	9.86e-59	181.0	2CRMS@1|root,32SPC@2|Bacteria,1N16H@1224|Proteobacteria,1S96T@1236|Gammaproteobacteria	1236|Gammaproteobacteria	S	membrane	yjcB	-	-	-	-	-	-	-	-	-	-	-	YjcB	3PG1536	3	231	512	NODE_260_length_1192_cov_2.217840	1192
BMU_07766	5371_g	1267600.JFGT01000006_gene1547	2.14e-106	310.0	COG0431@1|root,COG0431@2|Bacteria,1MVEB@1224|Proteobacteria,1RNDB@1236|Gammaproteobacteria,3W0A4@53335|Pantoea	1236|Gammaproteobacteria	S	NADPH-dependent FMN reductase	arsH	-	-	ko:K11811	-	-	-	-	ko00000	-	-	-	FMN_red	6PG2998	6	18	478	NODE_263_length_1187_cov_2.169811	1187
BMU_07766	5375_g	1484157.PSNIH2_21385	1.88e-81	250.0	2AVMC@1|root,31ME5@2|Bacteria,1QIID@1224|Proteobacteria,1TGD5@1236|Gammaproteobacteria,3W1YG@53335|Pantoea	1236|Gammaproteobacteria	-	-	-	-	-	-	-	-	-	-	-	-	-	-	-	8PG2430	8	526	1162	NODE_265_length_1178_cov_2.191246	1178
BMU_07766	5378_g	640513.Entas_2643	1.78e-134	418.0	COG0457@1|root,COG3914@1|root,COG4797@1|root,COG0457@2|Bacteria,COG3914@2|Bacteria,COG4797@2|Bacteria,1MVMG@1224|Proteobacteria,1RR2P@1236|Gammaproteobacteria	1236|Gammaproteobacteria	O	O-linked N-acetylglucosamine transferase SPINDLY family	-	-	-	-	-	-	-	-	-	-	-	-	Glyco_transf_41,MethyTransf_Reg,Methyltransf_12,Methyltransf_25,TPR_1,TPR_11,TPR_16,TPR_2,TPR_8	4PG2959	4	72	1160	NODE_267_length_1172_cov_2.050718	1172
BMU_07766	5381_g	1484157.PSNIH2_22760	1.52e-106	319.0	2AUXT@1|root,31KM9@2|Bacteria,1QIGW@1224|Proteobacteria,1TGBF@1236|Gammaproteobacteria,3W1Q7@53335|Pantoea	1236|Gammaproteobacteria	-	-	-	-	-	-	-	-	-	-	-	-	-	-	-	19PG8729	19	151	980	NODE_270_length_1163_cov_2.483591	1163
BMU_07766	5383_g	911008.GLAD_00505	1.41e-102	307.0	COG1017@1|root,COG1018@1|root,COG1017@2|Bacteria,COG1018@2|Bacteria,1MV41@1224|Proteobacteria,1RMPJ@1236|Gammaproteobacteria	1236|Gammaproteobacteria	C	Is involved in NO detoxification in an aerobic process, termed nitric oxide dioxygenase (NOD) reaction that utilizes O(2) and NAD(P)H to convert NO to nitrate, which protects the bacterium from various noxious nitrogen compounds. Therefore, plays a central role in the inducible response to nitrosative stress	hmp	-	1.14.12.17	ko:K05916	ko05132,map05132	-	-	-	ko00000,ko00001,ko01000	-	-	-	FAD_binding_6,Globin,NAD_binding_1	3PG1498	3	21	519	NODE_272_length_1155_cov_2.130350	1155
BMU_07766	5385_g	1484157.PSNIH2_22795	6.05e-162	465.0	28KEF@1|root,2ZA0P@2|Bacteria,1R41Q@1224|Proteobacteria,1S1KA@1236|Gammaproteobacteria,3W2T2@53335|Pantoea	1236|Gammaproteobacteria	S	Type-F conjugative transfer system pilin assembly protein	-	-	-	ko:K12061	-	-	-	-	ko00000,ko02044	3.A.7.11.1	-	-	TrbC_Ftype	14PG2962	14	283	1068	NODE_274_length_1146_cov_2.440628	1146
BMU_07766	5386_g	911008.GLAD_00772	1.5e-95	281.0	COG2197@1|root,COG2197@2|Bacteria,1MWHX@1224|Proteobacteria,1RRK0@1236|Gammaproteobacteria	1236|Gammaproteobacteria	K	Component of the Rcs signaling system, which controls transcription of numerous genes. Binds to DNA to regulate expression of genes	rcsA	GO:0006139,GO:0006351,GO:0006725,GO:0006807,GO:0008150,GO:0008152,GO:0009058,GO:0009059,GO:0009987,GO:0010467,GO:0016070,GO:0018130,GO:0019438,GO:0032774,GO:0034641,GO:0034645,GO:0034654,GO:0043170,GO:0044237,GO:0044238,GO:0044249,GO:0044260,GO:0044271,GO:0046483,GO:0071704,GO:0090304,GO:0097659,GO:1901360,GO:1901362,GO:1901576	-	ko:K07781	ko02020,ko02024,ko02026,map02020,map02024,map02026	-	-	-	ko00000,ko00001,ko03000	-	-	-	GerE	4PG1655	4	181	606	NODE_275_length_1138_cov_2.331355	1138
BMU_07766	5387_g	911008.GLAD_02391	7.78e-127	362.0	2DMCB@1|root,32JDW@2|Bacteria,1R084@1224|Proteobacteria,1T4FY@1236|Gammaproteobacteria	1236|Gammaproteobacteria	S	Oligogalacturonate-specific porin protein (KdgM)	ompL	-	-	ko:K22110	-	-	-	-	ko00000,ko02000	1.B.35.1,1.B.35.2	-	-	KdgM	4PG3001	4	286	807	NODE_276_length_1135_cov_2.662698	1135
BMU_07766	5390_g	1397284.AYMN01000123_gene4016	4.63e-93	278.0	28IK6@1|root,2Z8KY@2|Bacteria,1R6W0@1224|Proteobacteria,1S1FY@1236|Gammaproteobacteria	1236|Gammaproteobacteria	-	-	-	-	-	-	-	-	-	-	-	-	-	-	-	7PG8793	7	120	950	NODE_279_length_1127_cov_2.484000	1127
BMU_07766	5391_g	1484157.PSNIH2_22805	6.26e-222	653.0	2AV0A@1|root,31KQ4@2|Bacteria,1QIJU@1224|Proteobacteria,1TGEX@1236|Gammaproteobacteria,3W275@53335|Pantoea	1236|Gammaproteobacteria	-	-	-	-	-	-	-	-	-	-	-	-	-	-	-	2PG1309	2	32	1117	NODE_280_length_1127_cov_2.095000	1127
BMU_07766	5394_g	911008.GLAD_01878	2.35e-130	374.0	COG4785@1|root,COG4785@2|Bacteria,1N02Y@1224|Proteobacteria,1RP8P@1236|Gammaproteobacteria	1236|Gammaproteobacteria	S	May be involved in cell division	nlpI	GO:0003674,GO:0005488,GO:0005515,GO:0005575,GO:0005623,GO:0005886,GO:0008150,GO:0009987,GO:0016020,GO:0030674,GO:0044464,GO:0051301,GO:0060090,GO:0071944	-	ko:K05803	-	-	-	-	ko00000	-	-	-	TPR_16,TPR_2,TPR_8	2PG1332	2	10	566	NODE_282_length_1124_cov_2.211635	1124
BMU_07766	5395_g	500640.CIT292_10741	2.84e-82	261.0	COG0513@1|root,COG0513@2|Bacteria,1MU49@1224|Proteobacteria,1RMWA@1236|Gammaproteobacteria,3WY6S@544|Citrobacter	1236|Gammaproteobacteria	JKL	DEAD-box RNA helicase involved in various cellular processes at low temperature, including ribosome biogenesis, mRNA degradation and translation initiation	deaD	GO:0000027,GO:0003674,GO:0003676,GO:0003723,GO:0003724,GO:0003725,GO:0003727,GO:0003824,GO:0004004,GO:0004386,GO:0005488,GO:0005575,GO:0005622,GO:0005623,GO:0005737,GO:0005829,GO:0006139,GO:0006401,GO:0006417,GO:0006725,GO:0006807,GO:0006950,GO:0006996,GO:0008026,GO:0008150,GO:0008152,GO:0008186,GO:0009056,GO:0009057,GO:0009266,GO:0009314,GO:0009409,GO:0009628,GO:0009889,GO:0009891,GO:0009892,GO:…	3.6.4.13	ko:K05592	ko03018,map03018	-	-	-	ko00000,ko00001,ko01000,ko03009,ko03019	-	-	-	DEAD,DEADboxA,DbpA,Helicase_C	2PG1341	2	698	1103	NODE_282_length_1124_cov_2.211635	1124
BMU_07766	5397_g	911008.GLAD_02186	4.79e-73	219.0	2E5H0@1|root,32QMW@2|Bacteria,1RHBI@1224|Proteobacteria,1S6NQ@1236|Gammaproteobacteria	1236|Gammaproteobacteria	S	Bacterial toxin 44	-	-	-	-	-	-	-	-	-	-	-	-	Ntox44	2PG8939	2	690	1019	NODE_283_length_1114_cov_2.318136	1114
BMU_07766	5400_g	1224318.DT73_13040	2.98e-27	105.0	2FF8R@1|root,3476K@2|Bacteria,1P3M7@1224|Proteobacteria,1SSDI@1236|Gammaproteobacteria	1236|Gammaproteobacteria	-	-	-	-	-	-	-	-	-	-	-	-	-	-	-	9PG2475	9	375	815	NODE_285_length_1110_cov_2.024415	1110
BMU_07766	5402_g	1121937.AUHJ01000026_gene28	1.53e-251	715.0	COG4644@1|root,COG4644@2|Bacteria,1MUIU@1224|Proteobacteria,1RPZZ@1236|Gammaproteobacteria,465RU@72275|Alteromonadaceae	1236|Gammaproteobacteria	L	PFAM transposase Tn3 family protein	-	-	-	-	-	-	-	-	-	-	-	-	DDE_Tnp_Tn3,DUF4158	11PG3170	11	18	1096	NODE_286_length_1104_cov_2.132037	1104
BMU_07766	5403_g	1484157.PSNIH2_21785	4.13e-67	214.0	2AUYX@1|root,31KNG@2|Bacteria,1QII3@1224|Proteobacteria,1TGCU@1236|Gammaproteobacteria,3W1X8@53335|Pantoea	1236|Gammaproteobacteria	-	-	-	-	-	-	-	-	-	-	-	-	-	-	-	16PG8616	16	348	900	NODE_287_length_1103_cov_2.372951	1103
BMU_07766	5404_g	911008.GLAD_03613	1.85e-122	350.0	COG0716@1|root,COG0716@2|Bacteria,1MX7F@1224|Proteobacteria,1RMNT@1236|Gammaproteobacteria	1236|Gammaproteobacteria	C	Low-potential electron donor to a number of redox enzymes	fldA	GO:0005575,GO:0005622,GO:0005623,GO:0005737,GO:0005829,GO:0044424,GO:0044444,GO:0044464	-	ko:K03839	-	-	-	-	ko00000	-	-	-	Flavodoxin_1	2PG1472	2	503	1004	NODE_288_length_1094_cov_2.117890	1094
BMU_07766	5405_g	1006000.GKAS_00930	2.48e-76	239.0	COG0174@1|root,COG0174@2|Bacteria,1MUGQ@1224|Proteobacteria,1RMD1@1236|Gammaproteobacteria	1236|Gammaproteobacteria	E	glutamine synthetase	glnA	GO:0003674,GO:0003824,GO:0004356,GO:0005488,GO:0005515,GO:0005575,GO:0005622,GO:0005623,GO:0005737,GO:0005829,GO:0006082,GO:0006520,GO:0006536,GO:0006541,GO:0006542,GO:0006807,GO:0008150,GO:0008152,GO:0008652,GO:0009058,GO:0009064,GO:0009084,GO:0009314,GO:0009628,GO:0009987,GO:0016053,GO:0016211,GO:0016874,GO:0016879,GO:0016880,GO:0019676,GO:0019740,GO:0019752,GO:0042802,GO:0043436,GO:0043648,GO:…	6.3.1.2	ko:K01915	ko00220,ko00250,ko00630,ko00910,ko01100,ko01120,ko01230,ko02020,ko04217,ko04724,ko04727,map00220,map00250,map00630,map00910,map01100,map01120,map01230,map02020,map04217,map04724,map04727	-	R00253	RC00010,RC02798	ko00000,ko00001,ko01000,ko04147	-	-	-	Gln-synt_C,Gln-synt_N	2PG1653	2	27	375	NODE_289_length_1093_cov_2.040373	1093
BMU_07766	5407_g	1484157.PSNIH2_22010	9.25e-178	506.0	28MTB@1|root,2ZB1J@2|Bacteria,1MWD0@1224|Proteobacteria,1RSK4@1236|Gammaproteobacteria,3W1FV@53335|Pantoea	1236|Gammaproteobacteria	S	Conjugative relaxosome accessory transposon protein	-	-	-	ko:K12072	-	-	-	-	ko00000,ko02044	3.A.7.11.1	-	-	TraH	3PG1411	3	195	1081	NODE_290_length_1092_cov_2.815544	1092
BMU_07766	5413_g	469595.CSAG_04345	1.59e-108	328.0	COG2304@1|root,COG2310@1|root,COG2304@2|Bacteria,COG2310@2|Bacteria,1N920@1224|Proteobacteria,1RPDN@1236|Gammaproteobacteria	1236|Gammaproteobacteria	T	tellurium resistance protein	-	-	-	-	-	-	-	-	-	-	-	-	TerD,vWA-TerF-like	9PG2735	9	627	1045	NODE_298_length_1074_cov_2.297782	1074
BMU_07766	5415_g	1484157.PSNIH2_22660	4.22e-107	321.0	COG0582@1|root,COG0582@2|Bacteria,1R71Y@1224|Proteobacteria,1S1NK@1236|Gammaproteobacteria,3W0D6@53335|Pantoea	1236|Gammaproteobacteria	L	Belongs to the 'phage' integrase family	-	-	-	-	-	-	-	-	-	-	-	-	Phage_int_SAM_4,Phage_integrase	19PG8666	19	27	729	NODE_300_length_1073_cov_2.287526	1073
BMU_07766	5416_g	1029823.AFIE01000103_gene1147	1.24e-150	424.0	COG3316@1|root,COG3316@2|Bacteria,1MWZ2@1224|Proteobacteria,1RRC2@1236|Gammaproteobacteria,3NKP5@468|Moraxellaceae	1236|Gammaproteobacteria	L	DDE domain	-	-	-	ko:K18320	-	-	-	-	ko00000	-	-	-	DDE_Tnp_IS240	38PG9079	38	24	629	NODE_301_length_1071_cov_2.191737	1071
BMU_07766	5421_g	701347.Entcl_0705	1.68e-29	113.0	COG3025@1|root,COG3025@2|Bacteria,1MY43@1224|Proteobacteria,1RMP4@1236|Gammaproteobacteria,3X18V@547|Enterobacter	1236|Gammaproteobacteria	S	Adenylate cyclase	ygiF	GO:0003674,GO:0003824,GO:0005488,GO:0016462,GO:0016787,GO:0016817,GO:0016818,GO:0043167,GO:0043169,GO:0046872,GO:0050355	3.6.1.25	ko:K18446	-	-	-	-	ko00000,ko01000	-	-	-	CHAD,CYTH	3PG2751	3	27	267	NODE_304_length_1051_cov_2.071429	1051
BMU_07766	5422_g	911008.GLAD_01774	1.58e-120	345.0	COG3103@1|root,COG4991@2|Bacteria,1MX7M@1224|Proteobacteria,1RS74@1236|Gammaproteobacteria	1236|Gammaproteobacteria	T	sh3 domain protein	ygiM	GO:0005575,GO:0005622,GO:0005623,GO:0005737,GO:0005829,GO:0005886,GO:0005887,GO:0016020,GO:0016021,GO:0031224,GO:0031226,GO:0044424,GO:0044425,GO:0044444,GO:0044459,GO:0044464,GO:0071944	-	ko:K07184	-	-	-	-	ko00000	-	-	-	SH3_3	3PG2794	3	506	1040	NODE_304_length_1051_cov_2.071429	1051
BMU_07766	5423_g	399741.Spro_0373	1.67e-59	192.0	COG0657@1|root,COG0657@2|Bacteria,1NEXK@1224|Proteobacteria,1RNNH@1236|Gammaproteobacteria,40270@613|Serratia	1236|Gammaproteobacteria	I	Alpha beta hydrolase	cinB	-	-	-	-	-	-	-	-	-	-	-	Abhydrolase_3	2PG1355	2	699	1020	NODE_307_length_1044_cov_2.116685	1044
BMU_07766	5425_g	911008.GLAD_00010	2.88e-213	602.0	COG0596@1|root,COG0596@2|Bacteria,1MY2P@1224|Proteobacteria,1RQQM@1236|Gammaproteobacteria	1236|Gammaproteobacteria	D	nuclear chromosome segregation	-	-	-	-	-	-	-	-	-	-	-	-	Abhydrolase_8,DUF3274,DUF4150	2PG1313	2	37	986	NODE_309_length_1040_cov_2.093100	1040
BMU_07766	5428_g	1197719.A464_3260	2.67e-37	127.0	2DQ5J@1|root,334UR@2|Bacteria,1N8EZ@1224|Proteobacteria,1SEGQ@1236|Gammaproteobacteria	1236|Gammaproteobacteria	S	Phage tail assembly chaperone	-	-	-	-	-	-	-	-	-	-	-	-	Phage_TAC_10	5PG1796	5	545	805	NODE_312_length_1029_cov_2.237251	1029
BMU_07766	5429_g	911008.GLAD_02721	5.52e-100	293.0	COG1235@1|root,COG1235@2|Bacteria,1P9QI@1224|Proteobacteria,1RQPE@1236|Gammaproteobacteria	1236|Gammaproteobacteria	S	Carbon-phosphorus lyase complex accessory protein	phnP	GO:0003674,GO:0003824,GO:0005488,GO:0006793,GO:0008081,GO:0008150,GO:0008152,GO:0009056,GO:0009987,GO:0016787,GO:0016788,GO:0019634,GO:0019637,GO:0019700,GO:0030145,GO:0042578,GO:0043167,GO:0043169,GO:0044237,GO:0046434,GO:0046872,GO:0046914,GO:0071704,GO:1901575	3.1.4.55	ko:K06167	ko00440,map00440	-	R10205	RC00296	ko00000,ko00001,ko01000	-	-	-	Lactamase_B_2	3PG1914	3	586	1001	NODE_313_length_1028_cov_2.684795	1028
BMU_07766	5430_g	1397284.AYMN01000094_gene1840	1.65e-133	419.0	COG3459@1|root,COG3459@2|Bacteria,1MVNX@1224|Proteobacteria,1RMW9@1236|Gammaproteobacteria,3ZZXE@613|Serratia	1236|Gammaproteobacteria	G	Glycosyl hydrolase 36 superfamily, catalytic domain	ndvB	-	2.4.1.20,2.4.1.280	ko:K00702,ko:K13688,ko:K18675	ko00500,ko00520,ko01100,map00500,map00520,map01100	-	R00952,R09942	RC00049	ko00000,ko00001,ko01000,ko01003	-	GH94,GT36,GT84	-	Glyco_hydro_36,Glyco_transf_36,Glycoamylase	2PG1311	2	11	988	NODE_314_length_1025_cov_2.191537	1025
BMU_07766	5431_g	1399774.JDWH01000011_gene659	1.49e-81	247.0	COG0568@1|root,COG0568@2|Bacteria,1MVWR@1224|Proteobacteria,1RMFR@1236|Gammaproteobacteria,3X1ZC@547|Enterobacter	1236|Gammaproteobacteria	K	Sigma factors are initiation factors that promote the attachment of RNA polymerase to specific initiation sites and are then released. This sigma factor is involved in regulation of expression of heat shock genes	rpoH	GO:0000150,GO:0000976,GO:0000984,GO:0000985,GO:0000988,GO:0000990,GO:0001017,GO:0001046,GO:0001047,GO:0001067,GO:0001121,GO:0001130,GO:0001131,GO:0001140,GO:0001216,GO:0003674,GO:0003676,GO:0003677,GO:0003690,GO:0003700,GO:0003824,GO:0005488,GO:0005575,GO:0005622,GO:0005623,GO:0005737,GO:0005829,GO:0005886,GO:0006139,GO:0006259,GO:0006310,GO:0006351,GO:0006352,GO:0006355,GO:0006725,GO:0006807,GO:…	-	ko:K03089	-	-	-	-	ko00000,ko03021	-	-	-	Sigma70_r1_2,Sigma70_r2,Sigma70_r4	2PG2012	2	9	374	NODE_315_length_1016_cov_2.570304	1016
BMU_07766	5436_g	1073999.BN137_1650	6.83e-101	312.0	COG1629@1|root,COG4771@2|Bacteria,1MUC1@1224|Proteobacteria,1RNHR@1236|Gammaproteobacteria	1236|Gammaproteobacteria	P	Receptor	-	-	-	ko:K16089,ko:K19611	ko02020,map02020	-	-	-	ko00000,ko00001,ko02000	1.B.14.1,1.B.14.1.22,1.B.14.1.3,1.B.14.1.5,1.B.14.10	-	-	Plug,TonB_dep_Rec	7PG1626	7	465	1000	NODE_318_length_1015_cov_2.860360	1015
BMU_07766	5437_g	1484157.PSNIH2_21780	1.8e-86	257.0	COG1525@1|root,COG1525@2|Bacteria,1N145@1224|Proteobacteria,1S9I3@1236|Gammaproteobacteria,3W1WF@53335|Pantoea	1236|Gammaproteobacteria	L	Staphylococcal nuclease homologue	-	-	-	-	-	-	-	-	-	-	-	-	Excalibur,SNase	14PG2315	14	76	558	NODE_319_length_1015_cov_2.381757	1015
BMU_07766	5438_g	1006004.GBAG_3788	1.32e-68	213.0	COG0048@1|root,COG0048@2|Bacteria,1RCWY@1224|Proteobacteria,1S3WB@1236|Gammaproteobacteria	1236|Gammaproteobacteria	J	Interacts with and stabilizes bases of the 16S rRNA that are involved in tRNA selection in the A site and with the mRNA backbone. Located at the interface of the 30S and 50S subunits, it traverses the body of the 30S subunit contacting proteins on the other side and probably holding the rRNA structure together. The combined cluster of proteins S8, S12 and S17 appears to hold together the shoulder…	rpsL	GO:0000372,GO:0000375,GO:0000376,GO:0003674,GO:0003676,GO:0003723,GO:0003735,GO:0005198,GO:0005488,GO:0005575,GO:0005622,GO:0005623,GO:0005737,GO:0005829,GO:0005840,GO:0006139,GO:0006396,GO:0006412,GO:0006518,GO:0006725,GO:0006807,GO:0008150,GO:0008152,GO:0008380,GO:0009058,GO:0009059,GO:0009893,GO:0009987,GO:0010467,GO:0010468,GO:0010604,GO:0010628,GO:0015935,GO:0016070,GO:0019219,GO:0019222,GO:…	-	ko:K02950	ko03010,map03010	M00178,M00179	-	-	br01610,ko00000,ko00001,ko00002,ko03011	-	-	-	Ribosom_S12_S23	4PG2772	4	673	1005	NODE_320_length_1015_cov_2.117117	1015
BMU_07766	5439_g	911008.GLAD_02496	2.58e-95	277.0	COG3153@1|root,COG3153@2|Bacteria,1QV38@1224|Proteobacteria,1T26J@1236|Gammaproteobacteria	1236|Gammaproteobacteria	S	Acetyltransferase (GNAT) domain	-	-	-	-	-	-	-	-	-	-	-	-	Acetyltransf_1,Acetyltransf_10,Acetyltransf_7	4PG8977	4	546	954	NODE_321_length_1015_cov_2.117117	1015
BMU_07766	5440_g	1484157.PSNIH2_22720	3.05e-64	207.0	2AVRJ@1|root,31MIW@2|Bacteria,1QIJ7@1224|Proteobacteria,1TGE2@1236|Gammaproteobacteria,3W230@53335|Pantoea	1236|Gammaproteobacteria	-	-	-	-	-	-	-	-	-	-	-	-	-	-	-	11PG9074	11	109	688	NODE_322_length_1014_cov_3.049605	1014
BMU_07766	5442_g	1006000.GKAS_02282	3.89e-51	166.0	28MD3@1|root,2ZAQZ@2|Bacteria,1QSMW@1224|Proteobacteria,1RSHN@1236|Gammaproteobacteria	1236|Gammaproteobacteria	-	-	-	-	-	-	-	-	-	-	-	-	-	-	-	9PG8928	9	179	558	NODE_325_length_1007_cov_2.773864	1007
BMU_07766	5443_g	911008.GLAD_02780	2.82e-63	206.0	COG0531@1|root,COG0531@2|Bacteria,1R5N5@1224|Proteobacteria,1RR4J@1236|Gammaproteobacteria	1236|Gammaproteobacteria	E	amino acid	yjeM	GO:0005575,GO:0005623,GO:0005886,GO:0016020,GO:0044464,GO:0071944	-	-	-	-	-	-	-	-	-	-	AA_permease,AA_permease_2	2PG2456	2	651	968	NODE_326_length_1005_cov_2.080866	1005
BMU_07766	5444_g	1224318.DT73_18225	1.17e-29	110.0	COG2186@1|root,COG2186@2|Bacteria,1N6N0@1224|Proteobacteria,1RPZ0@1236|Gammaproteobacteria	1236|Gammaproteobacteria	K	Transcriptional repressor that controls expression of the genes required for the catabolism of sialic acids	-	-	-	ko:K05799	-	-	-	-	ko00000,ko03000	-	-	-	FCD,GntR	2PG1373	2	817	985	NODE_327_length_1004_cov_2.142531	1004
BMU_06078	4818_g	716541.ECL_00067	1.23e-231	644.0	COG3039@1|root,COG3039@2|Bacteria,1MXTN@1224|Proteobacteria,1RM94@1236|Gammaproteobacteria	1236|Gammaproteobacteria	L	ISSoEn1, terminal inverted repeat	-	-	-	-	-	-	-	-	-	-	-	-	DDE_Tnp_1_5	40PG8298	40	1886	1900	NODE_71_length_44133_cov_8.631899	44133
BMU_06078	4819_g	1484157.PSNIH2_22805	0.0	2428.0	2AV0A@1|root,31KQ4@2|Bacteria,1QIJU@1224|Proteobacteria,1TGEX@1236|Gammaproteobacteria,3W275@53335|Pantoea	1236|Gammaproteobacteria	-	-	-	-	-	-	-	-	-	-	-	-	-	-	-	18PG8386	18	8969	10387	NODE_71_length_44133_cov_8.631899	44133
BMU_06078	4820_g	1484157.PSNIH2_22790	1.96e-219	606.0	28HGF@1|root,2Z7SA@2|Bacteria,1MXUA@1224|Proteobacteria,1RS8F@1236|Gammaproteobacteria,3W0Z3@53335|Pantoea	1236|Gammaproteobacteria	S	TraU protein	-	-	-	ko:K12060	-	-	-	-	ko00000,ko02044	3.A.7.11.1	-	-	TraU	11PG2874	11	10712	11587	NODE_71_length_44133_cov_8.631899	44133
BMU_06078	4821_g	1484157.PSNIH2_22785	0.0	1888.0	28KC1@1|root,2Z9Z1@2|Bacteria,1MW96@1224|Proteobacteria,1RYPT@1236|Gammaproteobacteria,3W1XY@53335|Pantoea	1236|Gammaproteobacteria	S	Type-1V conjugative transfer system mating pair stabilisation	traN	-	-	ko:K12058	-	-	-	-	ko00000,ko02044	3.A.7.11.1	-	-	TraN	16PG2859	16	11702	14794	NODE_71_length_44133_cov_8.631899	44133
BMU_06078	4822_g	1484157.PSNIH2_22780	1.3e-161	457.0	2AUZJ@1|root,31KP9@2|Bacteria,1QIJ0@1224|Proteobacteria,1TGDU@1236|Gammaproteobacteria,3W21N@53335|Pantoea	1236|Gammaproteobacteria	-	-	-	-	-	-	-	-	-	-	-	-	-	-	-	21PG8775	21	14823	15695	NODE_71_length_44133_cov_8.631899	44133
BMU_06078	4823_g	1484157.PSNIH2_22775	0.0	1010.0	COG0210@1|root,COG0210@2|Bacteria,1PRFX@1224|Proteobacteria,1RXIU@1236|Gammaproteobacteria,3W243@53335|Pantoea	1236|Gammaproteobacteria	L	UvrD-like helicase C-terminal domain	-	-	-	-	-	-	-	-	-	-	-	-	UvrD-helicase,UvrD_C	23PG8544	23	15875	17659	NODE_71_length_44133_cov_8.631899	44133
BMU_06078	4824_g	1484157.PSNIH2_22770	6.51e-120	352.0	2AUYN@1|root,31KN6@2|Bacteria,1QIHV@1224|Proteobacteria,1TGCH@1236|Gammaproteobacteria,3W1WB@53335|Pantoea	1236|Gammaproteobacteria	-	-	-	-	-	-	-	-	-	-	-	-	-	-	-	21PG8776	21	18054	18926	NODE_71_length_44133_cov_8.631899	44133
BMU_06078	4825_g	1484157.PSNIH2_22765	1.91e-71	216.0	2AV0D@1|root,31KQ7@2|Bacteria,1QIJY@1224|Proteobacteria,1TGF0@1236|Gammaproteobacteria,3W27A@53335|Pantoea	1236|Gammaproteobacteria	-	-	-	-	-	-	-	-	-	-	-	-	-	-	-	16PG8956	16	18984	19361	NODE_71_length_44133_cov_8.631899	44133
BMU_06078	4826_g	1484157.PSNIH2_22760	3.63e-125	368.0	2AUXT@1|root,31KM9@2|Bacteria,1QIGW@1224|Proteobacteria,1TGBF@1236|Gammaproteobacteria,3W1Q7@53335|Pantoea	1236|Gammaproteobacteria	-	-	-	-	-	-	-	-	-	-	-	-	-	-	-	19PG8729	19	19422	20399	NODE_71_length_44133_cov_8.631899	44133
BMU_06078	4827_g	1484157.PSNIH2_22755	3.83e-182	514.0	COG0714@1|root,COG0714@2|Bacteria,1MXIW@1224|Proteobacteria,1RN7C@1236|Gammaproteobacteria,3W242@53335|Pantoea	1236|Gammaproteobacteria	S	AAA domain (Cdc48 subfamily)	-	-	6.6.1.2	ko:K09882	ko00860,ko01100,map00860,map01100	-	R05227	RC02000	ko00000,ko00001,ko01000	-	-	-	AAA_5	20PG8704	20	20457	21515	NODE_71_length_44133_cov_8.631899	44133
BMU_06078	4828_g	1484157.PSNIH2_22745	4.45e-200	562.0	2AUZQ@1|root,31KPG@2|Bacteria,1QIJ5@1224|Proteobacteria,1TGE1@1236|Gammaproteobacteria,3W22J@53335|Pantoea	1236|Gammaproteobacteria	S	Protein of unknown function (DUF3150)	-	-	-	-	-	-	-	-	-	-	-	-	DUF3150	22PG8685	22	21884	23011	NODE_71_length_44133_cov_8.631899	44133
BMU_06078	4829_g	1484158.PSNIH1_19750	2.13e-265	751.0	COG4548@1|root,COG4548@2|Bacteria,1QFBU@1224|Proteobacteria,1TCIC@1236|Gammaproteobacteria,3W2HN@53335|Pantoea	1236|Gammaproteobacteria	P	von Willebrand factor type A domain	-	-	-	-	-	-	-	-	-	-	-	-	VWA	21PG3255	21	23088	25094	NODE_71_length_44133_cov_8.631899	44133
BMU_06078	4830_g	1484157.PSNIH2_22735	1.3e-27	101.0	2AV2V@1|root,31KSS@2|Bacteria,1QIND@1224|Proteobacteria,1TGHN@1236|Gammaproteobacteria,3W2EI@53335|Pantoea	1236|Gammaproteobacteria	-	-	-	-	-	-	-	-	-	-	-	-	-	-	-	12PG9094	12	25167	25388	NODE_71_length_44133_cov_8.631899	44133
BMU_06078	4831_g	1484157.PSNIH2_22730	8.08e-163	485.0	COG4643@1|root,COG4643@2|Bacteria,1QIJ2@1224|Proteobacteria,1TGDX@1236|Gammaproteobacteria,3W21X@53335|Pantoea	1236|Gammaproteobacteria	S	Toprim domain	-	-	-	-	-	-	-	-	-	-	-	-	Toprim_3	4PG1985	4	28634	29463	NODE_71_length_44133_cov_8.631899	44133
BMU_06078	4832_g	1484157.PSNIH2_22715	4.11e-98	297.0	2AUZ3@1|root,31KNN@2|Bacteria,1QII9@1224|Proteobacteria,1TGD1@1236|Gammaproteobacteria,3W1XZ@53335|Pantoea	1236|Gammaproteobacteria	-	-	-	-	-	-	-	-	-	-	-	-	-	-	-	29PG8268	29	29598	30476	NODE_71_length_44133_cov_8.631899	44133
BMU_06078	4833_g	1484157.PSNIH2_22710	9.31e-83	259.0	2AUZV@1|root,31KMV@2|Bacteria,1QIHG@1224|Proteobacteria,1TGC3@1236|Gammaproteobacteria,3W1TR@53335|Pantoea	1236|Gammaproteobacteria	-	-	-	-	-	-	-	-	-	-	-	-	-	-	-	27PG8269	27	30543	31481	NODE_71_length_44133_cov_8.631899	44133
BMU_06078	4834_g	1484157.PSNIH2_22705	3.99e-137	398.0	2AUZV@1|root,31KPP@2|Bacteria,1QIJB@1224|Proteobacteria,1TGE6@1236|Gammaproteobacteria,3W23F@53335|Pantoea	1236|Gammaproteobacteria	-	-	-	-	-	-	-	-	-	-	-	-	-	-	-	23PG8743	23	31653	32609	NODE_71_length_44133_cov_8.631899	44133
BMU_06078	4835_g	1484157.PSNIH2_22670	7.95e-153	455.0	2AUXN@1|root,31KM5@2|Bacteria,1QIGS@1224|Proteobacteria,1TGBB@1236|Gammaproteobacteria,3W1PG@53335|Pantoea	1236|Gammaproteobacteria	-	-	-	-	-	-	-	-	-	-	-	-	-	-	-	5PG8465	5	36211	37089	NODE_71_length_44133_cov_8.631899	44133
BMU_06078	4836_g	1484157.PSNIH2_22660	2.58e-184	523.0	COG0582@1|root,COG0582@2|Bacteria,1R71Y@1224|Proteobacteria,1S1NK@1236|Gammaproteobacteria,3W0D6@53335|Pantoea	1236|Gammaproteobacteria	L	Belongs to the 'phage' integrase family	-	-	-	-	-	-	-	-	-	-	-	-	Phage_int_SAM_4,Phage_integrase	19PG8666	19	37391	38566	NODE_71_length_44133_cov_8.631899	44133
BMU_06078	4837_g	1484157.PSNIH2_22420	9.08e-194	545.0	COG4469@1|root,COG4469@2|Bacteria,1RJ70@1224|Proteobacteria,1S6GU@1236|Gammaproteobacteria,3W1XV@53335|Pantoea	1236|Gammaproteobacteria	S	Competence protein	-	-	-	-	-	-	-	-	-	-	-	-	CoiA	16PG8696	16	39309	40391	NODE_71_length_44133_cov_8.631899	44133
BMU_06078	4838_g	469595.CSAG_04326	0.0	1046.0	COG4248@1|root,COG4248@2|Bacteria,1R6PB@1224|Proteobacteria,1RZBJ@1236|Gammaproteobacteria	1236|Gammaproteobacteria	S	PFAM Protein kinase domain	-	-	-	-	-	-	-	-	-	-	-	-	Pkinase	12PG8585	12	40557	42056	NODE_71_length_44133_cov_8.631899	44133
BMU_06078	4839_g	469595.CSAG_04327	0.0	1033.0	COG0631@1|root,COG0631@2|Bacteria,1MXFV@1224|Proteobacteria,1RRJ7@1236|Gammaproteobacteria	1236|Gammaproteobacteria	T	Protein phosphatase 2C	-	-	-	-	-	-	-	-	-	-	-	-	PP2C_2	6PG2381	6	43740	44076	NODE_71_length_44133_cov_8.631899	44133
BMU_06078	4889_g	1166016.W5S_1479	2.15e-172	482.0	COG1484@1|root,COG1484@2|Bacteria,1MWQX@1224|Proteobacteria,1RPJM@1236|Gammaproteobacteria	1236|Gammaproteobacteria	L	ATP-binding protein, IstB SW ISTB_ECOLI (P15026) (265 aa) fasta scores E() 0, 47.4 id in 249 aa. Also almost identical to Yersinia pestis and Escherichia coli	-	-	-	-	-	-	-	-	-	-	-	-	IstB_IS21	44PG3142	44	69	821	NODE_75_length_38491_cov_7.708290	38491
BMU_06078	4890_g	1166016.W5S_1480	1.36e-234	645.0	COG4584@1|root,COG4584@2|Bacteria,1MWIV@1224|Proteobacteria,1RQ9W@1236|Gammaproteobacteria	1236|Gammaproteobacteria	L	to Escherichia coli transposase for insertion sequence element IS21 IstA SW ISTA_ECOLI (P15025) (390 aa) fasta scores E() 3e-27, 33.1 id in 329 aa. Identical to the previously sequenced Yersinia pestis,Yersinia pseudotuberculosis and Escherichia coli pesticin plasmid insertion sequence transposase Y1055 TR P74993 (EMBL U59875) (340 aa) fasta scores E() 0, 100.0 id in 340 aa	-	-	-	-	-	-	-	-	-	-	-	-	HTH_38,HTH_7,rve	47PG8553	47	848	1819	NODE_75_length_38491_cov_7.708290	38491
BMU_06078	4894_g	1484157.PSNIH2_21020	0.0	1344.0	29NPJ@1|root,31KKU@2|Bacteria,1QIGE@1224|Proteobacteria,1TGAX@1236|Gammaproteobacteria,3W1N7@53335|Pantoea	1236|Gammaproteobacteria	S	Domain of unknown function (DUF4165)	-	-	-	-	-	-	-	-	-	-	-	-	Big_3_2,Big_3_3,DUF4165	13PG2366	13	4231	6663	NODE_75_length_38491_cov_7.708290	38491
BMU_06078	4895_g	469595.CSAG_03974	1.25e-209	587.0	28ICS@1|root,2Z8F1@2|Bacteria,1N32S@1224|Proteobacteria,1RQEN@1236|Gammaproteobacteria,3WV5Z@544|Citrobacter	1236|Gammaproteobacteria	S	Initiator Replication protein	repA	-	-	-	-	-	-	-	-	-	-	-	Rep_3	15PG8695	15	9621	9769	NODE_75_length_38491_cov_7.708290	38491
BMU_06078	4896_g	1484157.PSNIH2_21275	0.0	1219.0	29NPJ@1|root,31KPA@2|Bacteria,1QIJ1@1224|Proteobacteria,1TGDV@1236|Gammaproteobacteria,3W21Q@53335|Pantoea	1236|Gammaproteobacteria	S	Domain of unknown function (DUF4165)	-	-	-	-	-	-	-	-	-	-	-	-	Big_3_2,Big_3_3,DUF4165	15PG8478	15	10937	13315	NODE_75_length_38491_cov_7.708290	38491
BMU_06078	4898_g	1484157.PSNIH2_21305	8.8e-39	130.0	2AV1S@1|root,31KRM@2|Bacteria,1QIMB@1224|Proteobacteria,1TGGE@1236|Gammaproteobacteria,3W2AX@53335|Pantoea	1236|Gammaproteobacteria	-	-	-	-	-	-	-	-	-	-	-	-	-	-	-	7PG9015	7	14453	14716	NODE_75_length_38491_cov_7.708290	38491
BMU_06078	4899_g	1484157.PSNIH2_21310	7.73e-92	288.0	2AUX6@1|root,347KZ@2|Bacteria,1P1SI@1224|Proteobacteria,1ST0M@1236|Gammaproteobacteria,3W1KJ@53335|Pantoea	1236|Gammaproteobacteria	-	-	-	-	-	-	-	-	-	-	-	-	-	-	-	7PG8576	7	15703	16416	NODE_75_length_38491_cov_7.708290	38491
BMU_06078	4904_g	1484157.PSNIH2_21015	0.0	982.0	29NPJ@1|root,309MG@2|Bacteria,1QG0I@1224|Proteobacteria,1TDCD@1236|Gammaproteobacteria,3W1RK@53335|Pantoea	1236|Gammaproteobacteria	S	Bacterial Ig-like domain (group 3)	-	-	-	-	-	-	-	-	-	-	-	-	Big_3_2,Big_3_3	7PG8429	7	18882	21299	NODE_75_length_38491_cov_7.708290	38491
BMU_06078	4905_g	1484157.PSNIH2_21320	2.91e-29	109.0	2BH9P@1|root,32BB6@2|Bacteria,1QIGX@1224|Proteobacteria,1TGBG@1236|Gammaproteobacteria,3W1Q8@53335|Pantoea	1236|Gammaproteobacteria	-	-	-	-	-	-	-	-	-	-	-	-	-	-	-	11PG8984	11	21889	22203	NODE_75_length_38491_cov_7.708290	38491
BMU_06078	4906_g	1484157.PSNIH2_21325	2.91e-132	388.0	2AV06@1|root,31KQ0@2|Bacteria,1QIJQ@1224|Proteobacteria,1TGEQ@1236|Gammaproteobacteria,3W25Y@53335|Pantoea	1236|Gammaproteobacteria	-	-	-	-	-	-	-	-	-	-	-	-	-	-	-	11PG2252	11	22792	23739	NODE_75_length_38491_cov_7.708290	38491
BMU_06078	4907_g	1484157.PSNIH2_21330	1.07e-45	151.0	2AV0R@1|root,31KQK@2|Bacteria,1QIKB@1224|Proteobacteria,1TGFD@1236|Gammaproteobacteria,3W28D@53335|Pantoea	1236|Gammaproteobacteria	-	-	-	-	-	-	-	-	-	-	-	-	-	-	-	9PG8958	9	24145	24522	NODE_75_length_38491_cov_7.708290	38491
BMU_06078	4908_g	1484157.PSNIH2_21345	1.29e-96	290.0	COG4262@1|root,COG4262@2|Bacteria,1QFYV@1224|Proteobacteria,1TDAF@1236|Gammaproteobacteria,3W1N9@53335|Pantoea	1236|Gammaproteobacteria	S	Catalyzes the irreversible transfer of a propylamine group from the amino donor S-adenosylmethioninamine (decarboxy- AdoMet) to putrescine (1,4-diaminobutane) to yield spermidine	-	-	-	-	-	-	-	-	-	-	-	-	-	7PG8407	7	25487	26128	NODE_75_length_38491_cov_7.708290	38491
BMU_06078	4909_g	1484157.PSNIH2_21355	2.61e-261	746.0	COG0863@1|root,COG0863@2|Bacteria,1R4QN@1224|Proteobacteria,1TKIB@1236|Gammaproteobacteria,3W235@53335|Pantoea	1236|Gammaproteobacteria	L	Mrr N-terminal domain	-	-	2.1.1.113	ko:K00590	-	-	-	-	ko00000,ko01000,ko02048	-	-	-	Mrr_N,N6_N4_Mtase	2PG1123	2	30079	30577	NODE_75_length_38491_cov_7.708290	38491
BMU_06078	4910_g	469595.CSAG_04892	1.2e-108	342.0	COG0175@1|root,COG0175@2|Bacteria,1MXNT@1224|Proteobacteria,1RYKC@1236|Gammaproteobacteria	1236|Gammaproteobacteria	EH	PFAM Phosphoadenosine phosphosulfate reductase	-	-	-	ko:K19170	-	-	-	-	ko00000,ko02048	-	-	-	PAPS_reduct	6PG8705	6	30743	31795	NODE_75_length_38491_cov_7.708290	38491
BMU_06078	4911_g	1484157.PSNIH2_21400	1.37e-151	426.0	2AUZT@1|root,31KPN@2|Bacteria,1QIJA@1224|Proteobacteria,1TGE5@1236|Gammaproteobacteria,3W239@53335|Pantoea	1236|Gammaproteobacteria	-	-	-	-	-	-	-	-	-	-	-	-	-	-	-	17PG8862	17	31823	32482	NODE_75_length_38491_cov_7.708290	38491
BMU_06078	4912_g	1484157.PSNIH2_21405	3.3e-261	717.0	COG0582@1|root,COG0582@2|Bacteria,1R96H@1224|Proteobacteria,1RZPN@1236|Gammaproteobacteria,3W1SJ@53335|Pantoea	1236|Gammaproteobacteria	L	Phage integrase family	-	-	-	-	-	-	-	-	-	-	-	-	Phage_integrase	6PG2721	6	33234	34319	NODE_75_length_38491_cov_7.708290	38491
BMU_06078	4913_g	1484157.PSNIH2_21410	0.0	917.0	2AUXM@1|root,31KM4@2|Bacteria,1QIGR@1224|Proteobacteria,1TGBA@1236|Gammaproteobacteria,3W1PE@53335|Pantoea	1236|Gammaproteobacteria	-	-	-	-	-	-	-	-	-	-	-	-	-	-	-	8PG2382	8	34696	36072	NODE_75_length_38491_cov_7.708290	38491
BMU_06078	4914_g	1399774.JDWH01000009_gene1969	0.0	1140.0	COG0582@1|root,COG0582@2|Bacteria,1R9JZ@1224|Proteobacteria,1RY18@1236|Gammaproteobacteria	1236|Gammaproteobacteria	L	viral genome integration into host DNA	-	-	-	-	-	-	-	-	-	-	-	-	-	5PG1280	5	36099	37778	NODE_75_length_38491_cov_7.708290	38491
BMU_06078	4915_g	469595.CSAG_04244	6.48e-128	376.0	COG4372@1|root,COG4372@2|Bacteria,1MUCX@1224|Proteobacteria,1SU06@1236|Gammaproteobacteria,3WWTY@544|Citrobacter	1236|Gammaproteobacteria	L	30 bp terminal inverted repeat of ISCro1, contains 12 mismatches	-	-	-	-	-	-	-	-	-	-	-	-	DDE_Tnp_IS66,DDE_Tnp_IS66_C,LZ_Tnp_IS66,zf-IS66	2PG1289	2	37889	38455	NODE_75_length_38491_cov_7.708290	38491
BMU_06078	4957_g	1484158.PSNIH1_19230	8.85e-138	410.0	COG0389@1|root,COG0389@2|Bacteria,1MUUH@1224|Proteobacteria,1RMT1@1236|Gammaproteobacteria,3VXRT@53335|Pantoea	1236|Gammaproteobacteria	L	DNA polymerase	umuC	-	-	ko:K03502	-	-	-	-	ko00000,ko03400	-	-	-	DUF4113,IMS,IMS_C,IMS_HHH	7PG8572	7	793	2054	NODE_79_length_33809_cov_7.255801	33809
BMU_06078	4958_g	1484157.PSNIH2_21970	2.04e-143	410.0	COG1651@1|root,COG1651@2|Bacteria,1MY3H@1224|Proteobacteria,1RS9Y@1236|Gammaproteobacteria,3W0W5@53335|Pantoea	1236|Gammaproteobacteria	O	Thioredoxin	bcfH	-	-	-	-	-	-	-	-	-	-	-	DSBA,FKBP_N,Thioredoxin_4	7PG8806	7	2100	2909	NODE_79_length_33809_cov_7.255801	33809
BMU_06078	4959_g	1484157.PSNIH2_21975	1.13e-100	296.0	2AUXU@1|root,31KMB@2|Bacteria,1QIGY@1224|Proteobacteria,1TGBH@1236|Gammaproteobacteria,3W1QC@53335|Pantoea	1236|Gammaproteobacteria	-	-	-	-	-	-	-	-	-	-	-	-	-	-	-	10PG8893	10	3049	3627	NODE_79_length_33809_cov_7.255801	33809
BMU_06078	4960_g	1484157.PSNIH2_21985	6.8e-30	109.0	2AUXK@1|root,31KM1@2|Bacteria,1QIGP@1224|Proteobacteria,1TGB8@1236|Gammaproteobacteria,3W1P7@53335|Pantoea	1236|Gammaproteobacteria	-	-	-	-	-	-	-	-	-	-	-	-	-	-	-	11PG8962	11	4143	4400	NODE_79_length_33809_cov_7.255801	33809
BMU_06078	4961_g	1484157.PSNIH2_21990	7.26e-143	405.0	COG1651@1|root,COG1651@2|Bacteria,1RD39@1224|Proteobacteria,1S3U8@1236|Gammaproteobacteria,3W210@53335|Pantoea	1236|Gammaproteobacteria	O	Required for disulfide bond formation in some periplasmic proteins. Acts by transferring its disulfide bond to other proteins and is reduced in the process	dsbC	-	5.3.4.1	ko:K03981	-	-	-	-	ko00000,ko01000,ko02044,ko03110	3.A.7.11.1	-	-	DsbC_N,Thioredoxin_2	15PG8850	15	4560	5228	NODE_79_length_33809_cov_7.255801	33809
BMU_06078	4962_g	1224318.DT73_09200	1.36e-161	481.0	COG3157@1|root,COG3157@2|Bacteria,1RB0U@1224|Proteobacteria,1S2CP@1236|Gammaproteobacteria	1236|Gammaproteobacteria	M	COG3209 Rhs family protein	yhhZ	-	-	ko:K06887	-	-	-	-	ko00000	-	-	-	Colicin-DNase,HNH,T6SS_HCP	13PG8702	13	7869	8337	NODE_79_length_33809_cov_7.255801	33809
BMU_06078	4963_g	1484158.PSNIH1_20245	0.0	1825.0	COG4678@1|root,COG4678@2|Bacteria,1PI2N@1224|Proteobacteria,1TKJC@1236|Gammaproteobacteria,3W2KF@53335|Pantoea	1236|Gammaproteobacteria	G	TraG-like protein, N-terminal region	-	-	-	ko:K12056	-	-	-	-	ko00000,ko02044	3.A.7.11.1	-	-	TraG_N	14PG8387	14	12597	13738	NODE_79_length_33809_cov_7.255801	33809
BMU_06078	4964_g	1484157.PSNIH2_22015	3.32e-202	565.0	COG0526@1|root,COG0526@2|Bacteria,1MXG2@1224|Proteobacteria,1S08D@1236|Gammaproteobacteria,3W1EQ@53335|Pantoea	1236|Gammaproteobacteria	CO	F plasmid transfer operon protein	-	-	-	ko:K12057	-	-	-	-	ko00000,ko02044	3.A.7.11.1	-	-	TraF	15PG8710	15	13824	14840	NODE_79_length_33809_cov_7.255801	33809
BMU_06078	4965_g	1484157.PSNIH2_22020	2.89e-92	271.0	2AUXY@1|root,31KMF@2|Bacteria,1QIH3@1224|Proteobacteria,1TGBQ@1236|Gammaproteobacteria,3W1S5@53335|Pantoea	1236|Gammaproteobacteria	-	-	-	-	-	-	-	-	-	-	-	-	-	-	-	21PG8924	21	15462	15920	NODE_79_length_33809_cov_7.255801	33809
BMU_06078	4966_g	1484157.PSNIH2_22025	1.14e-152	433.0	2AUYH@1|root,31KN2@2|Bacteria,1QIHP@1224|Proteobacteria,1TGCC@1236|Gammaproteobacteria,3W1VQ@53335|Pantoea	1236|Gammaproteobacteria	-	-	-	-	-	-	-	-	-	-	-	-	-	-	-	24PG8810	24	15976	16776	NODE_79_length_33809_cov_7.255801	33809
BMU_06078	4967_g	1484157.PSNIH2_22040	0.0	1216.0	COG3481@1|root,COG3481@2|Bacteria,1QIHM@1224|Proteobacteria,1TGCA@1236|Gammaproteobacteria,3W1VD@53335|Pantoea	1236|Gammaproteobacteria	S	Putative helicase	-	-	-	ko:K12070	-	-	-	-	ko00000,ko02044	3.A.7.11.1	-	-	TraI_2	16PG8351	16	27943	28266	NODE_79_length_33809_cov_7.255801	33809
BMU_06078	4969_g	1484157.PSNIH2_22085	2.49e-68	229.0	2AUWZ@1|root,31KKD@2|Bacteria,1QIFU@1224|Proteobacteria,1TGA4@1236|Gammaproteobacteria,3W1JD@53335|Pantoea	1236|Gammaproteobacteria	-	-	-	-	-	-	-	-	-	-	-	-	-	-	-	8PG8523	8	32895	33165	NODE_79_length_33809_cov_7.255801	33809
BMU_06078	4970_g	1484157.PSNIH2_22105	2.29e-48	169.0	2AUYG@1|root,31KMZ@2|Bacteria,1QIHK@1224|Proteobacteria,1TGC9@1236|Gammaproteobacteria,3W1V8@53335|Pantoea	1236|Gammaproteobacteria	-	-	-	-	-	-	-	-	-	-	-	-	-	-	-	11PG8663	11	33231	33791	NODE_79_length_33809_cov_7.255801	33809
BMU_06078	4972_g	911008.GLAD_03999	1.64e-74	228.0	COG1387@1|root,COG1387@2|Bacteria,1MYXV@1224|Proteobacteria,1RRE9@1236|Gammaproteobacteria	1236|Gammaproteobacteria	E	Belongs to the PHP family	ycdX	GO:0001539,GO:0003674,GO:0003824,GO:0005488,GO:0005575,GO:0005622,GO:0005623,GO:0005737,GO:0005829,GO:0006928,GO:0008150,GO:0008270,GO:0009987,GO:0016787,GO:0016788,GO:0040011,GO:0042578,GO:0043167,GO:0043169,GO:0044424,GO:0044444,GO:0044464,GO:0046872,GO:0046914,GO:0048870,GO:0051179,GO:0051674,GO:0071973,GO:0071978,GO:0097588	-	ko:K04477	-	-	-	-	ko00000	-	-	-	PHP	4PG2530	4	756	1124	NODE_80_length_33611_cov_6.869896	33611
BMU_06078	4974_g	1224318.DT73_13040	2.98e-27	105.0	2FF8R@1|root,3476K@2|Bacteria,1P3M7@1224|Proteobacteria,1SSDI@1236|Gammaproteobacteria	1236|Gammaproteobacteria	-	-	-	-	-	-	-	-	-	-	-	-	-	-	-	9PG2475	9	1483	1923	NODE_80_length_33611_cov_6.869896	33611
BMU_06078	5030_g	1484157.PSNIH2_21010	4.24e-236	665.0	COG0827@1|root,COG0827@2|Bacteria,1QAWJ@1224|Proteobacteria,1T6BV@1236|Gammaproteobacteria,3W1PF@53335|Pantoea	1236|Gammaproteobacteria	L	Domain of unknown function (DUF4942)	-	-	-	-	-	-	-	-	-	-	-	-	DUF4942	26PG8272	26	96	1555	NODE_85_length_30336_cov_8.514407	30336
BMU_06078	5031_g	1484157.PSNIH2_21000	4.39e-189	535.0	COG1475@1|root,COG1475@2|Bacteria,1R408@1224|Proteobacteria,1S145@1236|Gammaproteobacteria,3W0AB@53335|Pantoea	1236|Gammaproteobacteria	K	DNA binding	-	-	-	ko:K03497	-	-	-	-	ko00000,ko03000,ko03036,ko04812	-	-	-	KorB,ParBc	21PG8671	21	1803	2966	NODE_85_length_30336_cov_8.514407	30336
BMU_06078	5032_g	1484157.PSNIH2_20995	1.54e-137	395.0	COG0338@1|root,COG0338@2|Bacteria,1QIIM@1224|Proteobacteria,1TGDE@1236|Gammaproteobacteria,3W1ZU@53335|Pantoea	1236|Gammaproteobacteria	L	D12 class N6 adenine-specific DNA methyltransferase	-	-	2.1.1.72	ko:K06223	ko03430,map03430	-	-	-	ko00000,ko00001,ko01000,ko02048,ko03032,ko03400	-	-	-	MethyltransfD12	24PG8802	24	3336	4148	NODE_85_length_30336_cov_8.514407	30336
BMU_06078	5033_g	1484157.PSNIH2_22925	3.2e-75	234.0	2AUX9@1|root,31KKP@2|Bacteria,1QIG8@1224|Proteobacteria,1TGAN@1236|Gammaproteobacteria,3W1M6@53335|Pantoea	1236|Gammaproteobacteria	-	-	-	-	-	-	-	-	-	-	-	-	-	-	-	25PG8837	25	5246	5962	NODE_85_length_30336_cov_8.514407	30336
BMU_06078	5034_g	1484157.PSNIH2_22915	8.07e-118	352.0	COG1475@1|root,COG1475@2|Bacteria,1QIHH@1224|Proteobacteria,1TGC4@1236|Gammaproteobacteria,3W1TT@53335|Pantoea	1236|Gammaproteobacteria	K	DNA binding	-	-	-	-	-	-	-	-	-	-	-	-	-	28PG8706	28	6179	7231	NODE_85_length_30336_cov_8.514407	30336
BMU_06078	5035_g	1484157.PSNIH2_22910	2.48e-178	500.0	28ICS@1|root,2Z8F1@2|Bacteria,1N32S@1224|Proteobacteria,1RQEN@1236|Gammaproteobacteria,3W02Q@53335|Pantoea	1236|Gammaproteobacteria	S	RePlication protein	-	-	-	-	-	-	-	-	-	-	-	-	Rep_3	28PG8774	28	7708	8583	NODE_85_length_30336_cov_8.514407	30336
BMU_06078	5036_g	1484157.PSNIH2_22900	3.17e-48	157.0	2AV0H@1|root,31KQB@2|Bacteria,1QIK1@1224|Proteobacteria,1TGF3@1236|Gammaproteobacteria,3W27J@53335|Pantoea	1236|Gammaproteobacteria	-	-	-	-	-	-	-	-	-	-	-	-	-	-	-	20PG8967	20	9732	10085	NODE_85_length_30336_cov_8.514407	30336
BMU_06078	5037_g	1484157.PSNIH2_22890	4.2e-134	385.0	2AUZ1@1|root,31KNK@2|Bacteria,1QII6@1224|Proteobacteria,1TGCY@1236|Gammaproteobacteria,3W1XJ@53335|Pantoea	1236|Gammaproteobacteria	S	TraE protein	-	-	-	ko:K12067	-	-	-	-	ko00000,ko02044	3.A.7.11.1	-	-	TraE	18PG3260	18	10471	11253	NODE_85_length_30336_cov_8.514407	30336
BMU_06078	5038_g	1484157.PSNIH2_22885	5.39e-223	623.0	28HGW@1|root,2Z7SN@2|Bacteria,1QIIR@1224|Proteobacteria,1TGDJ@1236|Gammaproteobacteria,3W20S@53335|Pantoea	1236|Gammaproteobacteria	S	TraK protein	-	-	-	ko:K12066	-	-	-	-	ko00000,ko02044	3.A.7.11.1	-	-	TraK	14PG9065	14	11301	12524	NODE_85_length_30336_cov_8.514407	30336
BMU_06078	5039_g	1484157.PSNIH2_22880	1.65e-15	73.9	2AUXC@1|root,31KKS@2|Bacteria,1QIGC@1224|Proteobacteria,1TGAV@1236|Gammaproteobacteria,3W1MW@53335|Pantoea	1236|Gammaproteobacteria	-	-	-	-	-	-	-	-	-	-	-	-	-	-	-	9PG9092	9	12706	12987	NODE_85_length_30336_cov_8.514407	30336
BMU_06078	5040_g	1484157.PSNIH2_22875	1.31e-239	666.0	COG2433@1|root,COG2433@2|Bacteria,1QUPW@1224|Proteobacteria,1T20C@1236|Gammaproteobacteria,3W1CN@53335|Pantoea	1236|Gammaproteobacteria	U	Bacterial conjugation TrbI-like protein	traB	-	-	ko:K12065	-	-	-	-	ko00000,ko02044	3.A.7.11.1	-	-	TrbI	10PG3072	10	13118	14332	NODE_85_length_30336_cov_8.514407	30336
BMU_06078	5041_g	1484157.PSNIH2_22870	3.42e-24	97.1	2AUXQ@1|root,31KM7@2|Bacteria,1QIGU@1224|Proteobacteria,1TGBD@1236|Gammaproteobacteria,3W1PY@53335|Pantoea	1236|Gammaproteobacteria	-	-	-	-	-	-	-	-	-	-	-	-	-	-	-	16PG3100	16	14520	14822	NODE_85_length_30336_cov_8.514407	30336
BMU_06078	5042_g	1484157.PSNIH2_22855	0.0	1550.0	COG3451@1|root,COG3451@2|Bacteria,1MUEN@1224|Proteobacteria,1RMMX@1236|Gammaproteobacteria,3W0ZD@53335|Pantoea	1236|Gammaproteobacteria	U	F pilus assembly Type-IV secretion system for plasmid transfer	-	-	-	ko:K12063	-	-	-	-	ko00000,ko02044	3.A.7.11.1	-	-	AAA_10,TraC_F_IV	17PG8355	17	16688	19343	NODE_85_length_30336_cov_8.514407	30336
BMU_06078	5043_g	469595.CSAG_04007	2.18e-272	748.0	COG1192@1|root,COG1192@2|Bacteria,1NAJP@1224|Proteobacteria,1S2DK@1236|Gammaproteobacteria,3WYYN@544|Citrobacter	1236|Gammaproteobacteria	D	AAA domain	-	-	-	-	-	-	-	-	-	-	-	-	AAA_31	26PG8493	26	23182	24435	NODE_85_length_30336_cov_8.514407	30336
BMU_06078	5044_g	1484157.PSNIH2_22845	3.84e-73	229.0	COG1475@1|root,COG1475@2|Bacteria,1NGXR@1224|Proteobacteria,1RNZ3@1236|Gammaproteobacteria,3VZ8K@53335|Pantoea	1236|Gammaproteobacteria	K	ParB family	-	-	-	ko:K03497	-	-	-	-	ko00000,ko03000,ko03036,ko04812	-	-	-	ParB,ParBc	12PG3090	12	24933	25436	NODE_85_length_30336_cov_8.514407	30336
BMU_06078	5045_g	1484157.PSNIH2_22835	5.56e-161	474.0	2AUZ6@1|root,31KNR@2|Bacteria,1QIIC@1224|Proteobacteria,1TGD4@1236|Gammaproteobacteria,3W1YF@53335|Pantoea	1236|Gammaproteobacteria	-	-	-	-	-	-	-	-	-	-	-	-	-	-	-	5PG2368	5	27243	28178	NODE_85_length_30336_cov_8.514407	30336
BMU_06078	5046_g	1484157.PSNIH2_22830	1.43e-185	529.0	COG0443@1|root,COG0443@2|Bacteria,1R4I4@1224|Proteobacteria,1RRY4@1236|Gammaproteobacteria,3W128@53335|Pantoea	1236|Gammaproteobacteria	O	StbA protein	stbA	-	-	ko:K18640	-	-	-	-	ko00000,ko04812	-	-	-	StbA	31PG8273	31	29716	30229	NODE_85_length_30336_cov_8.514407	30336
BMU_06078	5093_g	911008.GLAD_02894	3.21e-175	496.0	COG0582@1|root,COG0582@2|Bacteria,1MU23@1224|Proteobacteria,1RMJ1@1236|Gammaproteobacteria	1236|Gammaproteobacteria	L	Belongs to the 'phage' integrase family	intB	-	-	-	-	-	-	-	-	-	-	-	Arm-DNA-bind_3,Phage_integrase	8PG2425	8	10	794	NODE_92_length_18582_cov_7.215047	18582
BMU_06078	5094_g	1117958.PE143B_0105815	1.36e-19	81.3	2EGAD@1|root,33A27@2|Bacteria,1NMNP@1224|Proteobacteria,1SGIF@1236|Gammaproteobacteria	1236|Gammaproteobacteria	-	-	-	-	-	-	-	-	-	-	-	-	-	-	-	13PG2532	13	1014	1244	NODE_92_length_18582_cov_7.215047	18582
BMU_06078	5095_g	561229.Dd1591_0929	0.0	1881.0	COG0610@1|root,COG0610@2|Bacteria,1MU96@1224|Proteobacteria,1RP2Q@1236|Gammaproteobacteria,2JF4M@204037|Dickeya	1236|Gammaproteobacteria	L	Type I restriction enzyme R protein N terminus (HSDR_N)	-	-	3.1.21.3	ko:K01153	-	-	-	-	ko00000,ko01000,ko02048	-	-	-	EcoR124_C,HSDR_N,ResIII	13PG2358	13	1330	4302	NODE_92_length_18582_cov_7.215047	18582
BMU_06078	5097_g	561229.Dd1591_0926	1.58e-259	712.0	COG1131@1|root,COG1131@2|Bacteria,1MUT5@1224|Proteobacteria,1RRTT@1236|Gammaproteobacteria	1236|Gammaproteobacteria	V	Anticodon nuclease	prrC	-	-	-	-	-	-	-	-	-	-	-	AAA_13	16PG2747	16	5845	6948	NODE_92_length_18582_cov_7.215047	18582
BMU_06078	5098_g	561229.Dd1591_0925	0.0	964.0	COG0286@1|root,COG0286@2|Bacteria,1MW3A@1224|Proteobacteria,1RMRA@1236|Gammaproteobacteria,2JE74@204037|Dickeya	1236|Gammaproteobacteria	V	PFAM N-6 DNA methylase	hsdM	-	2.1.1.72	ko:K03427	-	-	-	-	ko00000,ko01000,ko02048	-	-	-	HsdM_N,N6_Mtase	15PG2743	15	7014	8579	NODE_92_length_18582_cov_7.215047	18582
BMU_06078	5102_g	1028307.EAE_06600	8.57e-55	189.0	2C33V@1|root,32RBH@2|Bacteria,1RJ75@1224|Proteobacteria,1S64H@1236|Gammaproteobacteria,3X3ZR@547|Enterobacter	1236|Gammaproteobacteria	-	-	-	-	-	-	-	-	-	-	-	-	-	-	-	3PG1291	3	12914	13708	NODE_92_length_18582_cov_7.215047	18582
BMU_06078	5103_g	1028307.EAE_08875	1.88e-189	530.0	COG0463@1|root,COG0463@2|Bacteria,1R4XG@1224|Proteobacteria,1S0DN@1236|Gammaproteobacteria	1236|Gammaproteobacteria	M	Glycosyltransferase like family 2	-	-	-	-	-	-	-	-	-	-	-	-	Glycos_transf_2	7PG2408	7	13905	14849	NODE_92_length_18582_cov_7.215047	18582
BMU_06078	5104_g	1028307.EAE_08865	9.24e-246	678.0	2EYHK@1|root,33VGJ@2|Bacteria,1NVCW@1224|Proteobacteria,1SN64@1236|Gammaproteobacteria	1236|Gammaproteobacteria	-	-	-	-	-	-	-	-	-	-	-	-	-	-	-	5PG1290	5	15436	16566	NODE_92_length_18582_cov_7.215047	18582
BMU_06078	5105_g	1028307.EAE_08850	3.61e-158	456.0	28H9R@1|root,2Z7MD@2|Bacteria,1MVTR@1224|Proteobacteria,1RMPH@1236|Gammaproteobacteria	1236|Gammaproteobacteria	S	Psort location Cytoplasmic, score 8.96	-	-	-	-	-	-	-	-	-	-	-	-	DUF932	2PG1087	2	17825	18542	NODE_92_length_18582_cov_7.215047	18582
BMU_06078	5120_g	155864.EDL933_0307	6.68e-177	504.0	COG0583@1|root,COG0583@2|Bacteria,1MU2E@1224|Proteobacteria,1RQ66@1236|Gammaproteobacteria,3XPH8@561|Escherichia	1236|Gammaproteobacteria	K	Transcriptional regulator	-	-	-	-	-	-	-	-	-	-	-	-	HTH_1,LysR_substrate	4PG8612	4	1171	2060	NODE_96_length_15023_cov_7.259453	15023
BMU_06078	5121_g	932677.PAJ_1218	7.98e-145	411.0	COG4221@1|root,COG4221@2|Bacteria,1MUF8@1224|Proteobacteria,1RMKM@1236|Gammaproteobacteria,3VZPQ@53335|Pantoea	1236|Gammaproteobacteria	S	Belongs to the short-chain dehydrogenases reductases (SDR) family	VY92_08700	-	-	-	-	-	-	-	-	-	-	-	adh_short	13PG8833	13	2159	2881	NODE_96_length_15023_cov_7.259453	15023
BMU_06078	5123_g	35703.DQ02_09740	7.46e-59	182.0	COG2026@1|root,COG2026@2|Bacteria,1MZ76@1224|Proteobacteria,1S8RR@1236|Gammaproteobacteria,3WYWS@544|Citrobacter	1236|Gammaproteobacteria	DJ	ParE toxin of type II toxin-antitoxin system, parDE	stbE	-	-	ko:K06218	-	-	-	-	ko00000,ko02048	-	-	-	ParE_toxin	7PG2516	7	4566	4850	NODE_96_length_15023_cov_7.259453	15023
BMU_06078	5125_g	399742.Ent638_4249	3.54e-196	545.0	28ICS@1|root,2Z8F1@2|Bacteria,1N32S@1224|Proteobacteria,1RQEN@1236|Gammaproteobacteria,3X3T1@547|Enterobacter	1236|Gammaproteobacteria	S	RePlication protein	-	-	-	-	-	-	-	-	-	-	-	-	Rep_3	9PG8780	9	10860	11720	NODE_96_length_15023_cov_7.259453	15023
BMU_06078	5126_g	399742.Ent638_4323	4.11e-43	148.0	COG0582@1|root,COG0582@2|Bacteria,1PU4F@1224|Proteobacteria,1RPBW@1236|Gammaproteobacteria,3X1BB@547|Enterobacter	1236|Gammaproteobacteria	L	Phage integrase family	-	-	-	-	-	-	-	-	-	-	-	-	Phage_integrase	2PG2893	2	12500	12823	NODE_96_length_15023_cov_7.259453	15023
BMU_06078	5127_g	1035839.AFNK01000058_gene775	3.49e-96	288.0	2E4K1@1|root,32ZF0@2|Bacteria,1NBMK@1224|Proteobacteria,1SC66@1236|Gammaproteobacteria	1236|Gammaproteobacteria	-	-	-	-	-	-	-	-	-	-	-	-	-	-	-	4PG2014	4	13000	13692	NODE_96_length_15023_cov_7.259453	15023
BMU_06078	5129_g	1006004.GBAG_4327	2.31e-49	167.0	2DPIX@1|root,32UM8@2|Bacteria,1N54B@1224|Proteobacteria,1SA22@1236|Gammaproteobacteria	1236|Gammaproteobacteria	-	-	-	-	-	-	-	-	-	-	-	-	-	-	-	2PG1356	2	14643	15010	NODE_96_length_15023_cov_7.259453	15023
BMU_06078	5139_g	1267600.JFGT01000006_gene1542	2.75e-168	481.0	COG0659@1|root,COG0659@2|Bacteria,1MVWV@1224|Proteobacteria,1RMCN@1236|Gammaproteobacteria,3VYZN@53335|Pantoea	1236|Gammaproteobacteria	P	Sulfate permease	ybaR1	-	-	ko:K03321	-	-	-	-	ko00000,ko02000	2.A.53.3	-	-	STAS,Sulfate_transp	17PG3065	17	52	815	NODE_100_length_14325_cov_7.014278	14325
BMU_06078	5141_g	1484157.PSNIH2_21780	8.04e-82	257.0	COG1525@1|root,COG1525@2|Bacteria,1N145@1224|Proteobacteria,1S9I3@1236|Gammaproteobacteria,3W1WF@53335|Pantoea	1236|Gammaproteobacteria	L	Staphylococcal nuclease homologue	-	-	-	-	-	-	-	-	-	-	-	-	Excalibur,SNase	16PG8616	16	4517	4981	NODE_100_length_14325_cov_7.014278	14325
BMU_06078	5142_g	1484157.PSNIH2_21775	1.59e-248	692.0	COG0270@1|root,COG0270@2|Bacteria,1MV9H@1224|Proteobacteria,1RPM4@1236|Gammaproteobacteria,3W1RI@53335|Pantoea	1236|Gammaproteobacteria	H	C-5 cytosine-specific DNA methylase	dcm	-	2.1.1.37	ko:K00558	ko00270,ko01100,ko05206,map00270,map01100,map05206	M00035	R04858	RC00003,RC00332	ko00000,ko00001,ko00002,ko01000,ko02048,ko03032,ko03036	-	-	-	DNA_methylase	12PG8598	12	5229	6656	NODE_100_length_14325_cov_7.014278	14325
BMU_06078	5144_g	1484157.PSNIH2_21770	8.53e-265	731.0	28KPS@1|root,2ZA7W@2|Bacteria,1QEZJ@1224|Proteobacteria,1SNQ1@1236|Gammaproteobacteria,3W0K5@53335|Pantoea	1236|Gammaproteobacteria	S	Protein of unknown function (DUF1173)	-	-	-	-	-	-	-	-	-	-	-	-	DUF1173	10PG8631	10	6907	8226	NODE_100_length_14325_cov_7.014278	14325
BMU_06078	5145_g	1484157.PSNIH2_21755	8.31e-87	281.0	COG0827@1|root,COG0827@2|Bacteria,1QIJK@1224|Proteobacteria,1TGEG@1236|Gammaproteobacteria,3W24R@53335|Pantoea	1236|Gammaproteobacteria	L	Domain of unknown function (DUF4942)	-	-	-	-	-	-	-	-	-	-	-	-	DUF4942	10PG8532	10	10996	11264	NODE_100_length_14325_cov_7.014278	14325
BMU_06078	5146_g	1399774.JDWH01000012_gene833	6.36e-257	706.0	COG2215@1|root,COG2215@2|Bacteria,1QDA1@1224|Proteobacteria,1RPK1@1236|Gammaproteobacteria,3X3D6@547|Enterobacter	1236|Gammaproteobacteria	P	Belongs to the NiCoT transporter (TC 2.A.52) family	rcnA	GO:0000041,GO:0003674,GO:0005215,GO:0005575,GO:0005623,GO:0005886,GO:0005887,GO:0006810,GO:0006811,GO:0006812,GO:0008150,GO:0008324,GO:0010035,GO:0010038,GO:0010045,GO:0015075,GO:0015099,GO:0015318,GO:0015562,GO:0015675,GO:0016020,GO:0016021,GO:0022857,GO:0022890,GO:0030001,GO:0031224,GO:0031226,GO:0032025,GO:0034220,GO:0035444,GO:0042221,GO:0044425,GO:0044459,GO:0044464,GO:0046583,GO:0046873,GO:…	-	ko:K08970	-	-	-	-	ko00000,ko02000	2.A.52.2	-	-	NicO	13PG8687	13	11378	12502	NODE_100_length_14325_cov_7.014278	14325
BMU_06078	5147_g	1399774.JDWH01000012_gene832	7.39e-62	193.0	28MD3@1|root,2ZC18@2|Bacteria,1RA1T@1224|Proteobacteria,1S2N1@1236|Gammaproteobacteria	1236|Gammaproteobacteria	-	-	pcoE	-	-	-	-	-	-	-	-	-	-	-	-	14PG8933	14	12760	13194	NODE_100_length_14325_cov_7.014278	14325
BMU_06078	5148_g	1115512.EH105704_07_01670	2.94e-205	575.0	COG0642@1|root,COG2205@2|Bacteria,1MW8M@1224|Proteobacteria,1RNDA@1236|Gammaproteobacteria,3XPC2@561|Escherichia	1236|Gammaproteobacteria	T	Member of a two-component regulatory system	silS	-	2.7.13.3	ko:K07644	ko02020,map02020	M00452,M00745	-	-	ko00000,ko00001,ko00002,ko01000,ko01001,ko01504,ko02022	-	-	-	HAMP,HATPase_c,HisKA	17PG3219	17	13412	14317	NODE_100_length_14325_cov_7.014278	14325
BMU_06078	5156_g	1076550.LH22_06245	3.29e-83	249.0	COG1134@1|root,COG1134@2|Bacteria,1MWWC@1224|Proteobacteria,1RN2T@1236|Gammaproteobacteria,3W05N@53335|Pantoea	1236|Gammaproteobacteria	GM	ABC transporter	kpsT	-	3.6.3.38	ko:K09689,ko:K09691	ko02010,map02010	M00249,M00250	-	-	ko00000,ko00001,ko00002,ko01000,ko02000	3.A.1.101,3.A.1.103	-	-	ABC_tran	16PG2482	16	1181	1588	NODE_102_length_13260_cov_9.338174	13260
BMU_06078	5157_g	1076550.LH22_06250	1.56e-171	488.0	COG3524@1|root,COG3524@2|Bacteria,1R3ZY@1224|Proteobacteria,1RPZH@1236|Gammaproteobacteria,3W290@53335|Pantoea	1236|Gammaproteobacteria	M	COG3524 Capsule polysaccharide export protein	kpsE	-	-	ko:K10107	ko02010,map02010	M00249	-	-	ko00000,ko00001,ko00002,ko02000	3.A.1.101	-	-	-	21PG9066	21	1865	2806	NODE_102_length_13260_cov_9.338174	13260
BMU_06078	5159_g	550540.Fbal_0444	2.61e-280	801.0	COG0438@1|root,COG1215@1|root,COG0438@2|Bacteria,COG1215@2|Bacteria,1MU5I@1224|Proteobacteria,1RSQ9@1236|Gammaproteobacteria	1236|Gammaproteobacteria	M	COG0463 Glycosyltransferases involved in cell wall biogenesis	-	-	-	-	-	-	-	-	-	-	-	-	Glyco_trans_1_4,Glyco_transf_4,Glycos_transf_1,Glycos_transf_2	17PG2869	17	8287	10295	NODE_102_length_13260_cov_9.338174	13260
BMU_06078	5160_g	1076550.LH22_06275	1.08e-249	689.0	COG1004@1|root,COG1004@2|Bacteria,1MW5U@1224|Proteobacteria,1RMVW@1236|Gammaproteobacteria,3VZ5D@53335|Pantoea	1236|Gammaproteobacteria	M	Belongs to the UDP-glucose GDP-mannose dehydrogenase family	ugd	GO:0000271,GO:0003674,GO:0003824,GO:0003979,GO:0005975,GO:0005976,GO:0008150,GO:0008152,GO:0009058,GO:0009059,GO:0009242,GO:0009987,GO:0016051,GO:0016491,GO:0016614,GO:0016616,GO:0033692,GO:0034637,GO:0034645,GO:0043170,GO:0044237,GO:0044238,GO:0044249,GO:0044260,GO:0044262,GO:0044264,GO:0046377,GO:0055114,GO:0071704,GO:1901135,GO:1901137,GO:1901576	1.1.1.22	ko:K00012	ko00040,ko00053,ko00520,ko01100,map00040,map00053,map00520,map01100	M00014,M00129,M00361,M00362	R00286	RC00291	ko00000,ko00001,ko00002,ko01000	-	-	iEC55989_1330.EC55989_2287	UDPG_MGDP_dh,UDPG_MGDP_dh_C,UDPG_MGDP_dh_N	13PG1995	13	10434	11609	NODE_102_length_13260_cov_9.338174	13260
BMU_06078	5161_g	1076550.LH22_06280	1.08e-170	484.0	COG0463@1|root,COG0463@2|Bacteria,1MXQB@1224|Proteobacteria,1SC13@1236|Gammaproteobacteria	1236|Gammaproteobacteria	M	Glycosyltransferase family 92	-	-	-	-	-	-	-	-	-	-	-	-	Glyco_tranf_2_4	6PG2043	6	13018	13249	NODE_102_length_13260_cov_9.338174	13260
BMU_06078	5170_g	716541.ECL_A008	1.33e-60	202.0	2EFIK@1|root,339B0@2|Bacteria,1N87U@1224|Proteobacteria,1SFTK@1236|Gammaproteobacteria	1236|Gammaproteobacteria	-	-	-	-	-	-	-	-	-	-	-	-	-	-	-	9PG8549	9	2605	3416	NODE_105_length_12101_cov_6.633400	12101
BMU_06078	5171_g	745277.GRAQ_00739	1.73e-155	471.0	2DMH3@1|root,32RGP@2|Bacteria,1RKY2@1224|Proteobacteria,1SBPX@1236|Gammaproteobacteria	1236|Gammaproteobacteria	-	-	-	-	-	-	-	-	-	-	-	-	-	-	-	4PG8539	4	8674	9789	NODE_105_length_12101_cov_6.633400	12101
BMU_06078	5172_g	1045856.EcWSU1_A023	1.14e-271	749.0	2DUQM@1|root,33RRS@2|Bacteria,1NU6S@1224|Proteobacteria,1RTTQ@1236|Gammaproteobacteria,3X2HA@547|Enterobacter	1236|Gammaproteobacteria	-	-	-	-	-	-	-	-	-	-	-	-	-	-	-	9PG8617	9	10019	11377	NODE_105_length_12101_cov_6.633400	12101
BMU_06078	5173_g	202954.BBNK01000020_gene3414	2.59e-84	249.0	2AZCW@1|root,31RKD@2|Bacteria,1QP3W@1224|Proteobacteria,1TMTB@1236|Gammaproteobacteria,3NPBY@468|Moraxellaceae	1236|Gammaproteobacteria	-	-	-	-	-	-	-	-	-	-	-	-	-	-	-	19PG9086	19	18	404	NODE_106_length_11939_cov_14.644692	11939
BMU_06078	5174_g	525244.HMPREF0023_2087	3.75e-215	595.0	COG5527@1|root,COG5527@2|Bacteria,1RD9C@1224|Proteobacteria,1S4ZG@1236|Gammaproteobacteria,3NJHN@468|Moraxellaceae	1236|Gammaproteobacteria	L	Initiator Replication protein	-	-	-	-	-	-	-	-	-	-	-	-	Rep_3	19PG3078	19	1562	2497	NODE_106_length_11939_cov_14.644692	11939
BMU_06078	5175_g	981223.AIED01000077_gene668	8.64e-88	262.0	2AEWM@1|root,314U9@2|Bacteria,1QIYT@1224|Proteobacteria,1TGVG@1236|Gammaproteobacteria,3NM65@468|Moraxellaceae	1236|Gammaproteobacteria	-	-	-	-	-	-	-	-	-	-	-	-	-	-	-	14PG3086	14	2566	3111	NODE_106_length_11939_cov_14.644692	11939
BMU_06078	5177_g	575589.HMPREF0018_02842	0.0	932.0	COG0827@1|root,COG0827@2|Bacteria,1N2RX@1224|Proteobacteria,1RRMN@1236|Gammaproteobacteria,3NN13@468|Moraxellaceae	1236|Gammaproteobacteria	L	Eco57I restriction-modification methylase	-	-	3.1.21.4	ko:K01155	-	-	-	-	ko00000,ko01000,ko02048	-	-	-	BsuBI_PstI_RE,Eco57I,N6_Mtase,RrnaAD	10PG3070	10	6585	8015	NODE_106_length_11939_cov_14.644692	11939
BMU_06078	5178_g	743974.MBO_02817	5.89e-165	467.0	COG0827@1|root,COG0827@2|Bacteria,1N2RX@1224|Proteobacteria,1RRMN@1236|Gammaproteobacteria,3NM52@468|Moraxellaceae	1236|Gammaproteobacteria	L	BsuBI/PstI restriction endonuclease C-terminus	-	-	3.1.21.4	ko:K01155	-	-	-	-	ko00000,ko01000,ko02048	-	-	-	BsuBI_PstI_RE,Eco57I,N6_Mtase	19PG3079	19	8069	8956	NODE_106_length_11939_cov_14.644692	11939
BMU_06078	5179_g	517433.PanABDRAFT_0983	1.14e-24	93.2	2EMEJ@1|root,33F3D@2|Bacteria,1NKUN@1224|Proteobacteria,1STAF@1236|Gammaproteobacteria	1236|Gammaproteobacteria	-	-	-	-	-	-	-	-	-	-	-	-	-	-	-	18PG9096	18	9932	10111	NODE_106_length_11939_cov_14.644692	11939
BMU_06078	5180_g	1217710.F969_01518	7.99e-26	99.8	COG1396@1|root,COG1396@2|Bacteria,1PDYZ@1224|Proteobacteria,1TD7P@1236|Gammaproteobacteria,3NPK8@468|Moraxellaceae	1236|Gammaproteobacteria	K	Helix-turn-helix XRE-family like proteins	-	-	-	-	-	-	-	-	-	-	-	-	HTH_3	25PG9089	25	10436	10765	NODE_106_length_11939_cov_14.644692	11939
BMU_06078	5181_g	553217.ENHAE0001_0826	3.55e-62	204.0	COG2856@1|root,COG2856@2|Bacteria,1RAU7@1224|Proteobacteria,1TD3D@1236|Gammaproteobacteria,3NS6R@468|Moraxellaceae	1236|Gammaproteobacteria	E	Pfam:DUF955	-	-	-	-	-	-	-	-	-	-	-	-	Peptidase_M78	26PG9073	26	10797	11627	NODE_106_length_11939_cov_14.644692	11939
BMU_06078	5184_g	1006000.GKAS_04689	4.98e-48	153.0	COG3077@1|root,COG3077@2|Bacteria,1N8G2@1224|Proteobacteria,1SCQI@1236|Gammaproteobacteria	1236|Gammaproteobacteria	L	bifunctional antitoxin of the RelE-RelB toxin-antitoxin system transcriptional repressor	relB	GO:0000976,GO:0001067,GO:0001130,GO:0001217,GO:0003674,GO:0003676,GO:0003677,GO:0003690,GO:0003700,GO:0005488,GO:0005575,GO:0006139,GO:0006351,GO:0006355,GO:0006725,GO:0006807,GO:0008150,GO:0008152,GO:0009058,GO:0009059,GO:0009889,GO:0009890,GO:0009892,GO:0009987,GO:0010467,GO:0010468,GO:0010556,GO:0010558,GO:0010605,GO:0010629,GO:0016070,GO:0018130,GO:0019219,GO:0019222,GO:0019438,GO:0031323,GO:…	-	ko:K18918	-	-	-	-	ko00000,ko02048,ko03000	-	-	-	RelB	12PG9017	12	1167	1406	NODE_108_length_11767_cov_7.001973	11767
BMU_06078	5185_g	1484157.PSNIH2_22175	2.11e-219	605.0	COG0053@1|root,COG0053@2|Bacteria,1MUDS@1224|Proteobacteria,1RNS2@1236|Gammaproteobacteria,3W1PN@53335|Pantoea	1236|Gammaproteobacteria	U	Dimerisation domain of Zinc Transporter	-	-	-	-	-	-	-	-	-	-	-	-	Cation_efflux,ZT_dimer	12PG8760	12	1669	2592	NODE_108_length_11767_cov_7.001973	11767
BMU_06078	5186_g	399742.Ent638_1530	5.34e-222	617.0	COG3547@1|root,COG3547@2|Bacteria,1QYJU@1224|Proteobacteria,1RN0A@1236|Gammaproteobacteria	1236|Gammaproteobacteria	L	Transposase IS116 IS110 IS902	-	-	-	-	-	-	-	-	-	-	-	-	DEDD_Tnp_IS110,Transposase_20	14PG8652	14	4054	5079	NODE_108_length_11767_cov_7.001973	11767
BMU_06078	5187_g	1484157.PSNIH2_22190	0.0	882.0	COG2801@1|root,COG3415@1|root,COG2801@2|Bacteria,COG3415@2|Bacteria,1MWVQ@1224|Proteobacteria,1RN12@1236|Gammaproteobacteria,3W1GD@53335|Pantoea	1236|Gammaproteobacteria	L	Helix-turn-helix domain	-	-	-	-	-	-	-	-	-	-	-	-	HTH_28,rve	12PG8630	12	5501	6820	NODE_108_length_11767_cov_7.001973	11767
BMU_06078	5188_g	1484157.PSNIH2_22195	1.15e-54	179.0	2AUX2@1|root,31KKG@2|Bacteria,1QIG1@1224|Proteobacteria,1TGAC@1236|Gammaproteobacteria,3W1JZ@53335|Pantoea	1236|Gammaproteobacteria	-	-	-	-	-	-	-	-	-	-	-	-	-	-	-	11PG2766	11	7272	7877	NODE_108_length_11767_cov_7.001973	11767
BMU_06078	5189_g	469595.CSAG_04045	2.17e-34	119.0	2FCYT@1|root,3451G@2|Bacteria,1P1Y2@1224|Proteobacteria,1SSCT@1236|Gammaproteobacteria	1236|Gammaproteobacteria	-	-	-	-	-	-	-	-	-	-	-	-	-	-	-	4PG2534	4	8094	8318	NODE_108_length_11767_cov_7.001973	11767
BMU_06078	5190_g	1484157.PSNIH2_22205	5.27e-34	120.0	2AV0W@1|root,31KQR@2|Bacteria,1QIKF@1224|Proteobacteria,1TGFH@1236|Gammaproteobacteria,3W28M@53335|Pantoea	1236|Gammaproteobacteria	-	-	-	-	-	-	-	-	-	-	-	-	-	-	-	11PG2817	11	8751	9062	NODE_108_length_11767_cov_7.001973	11767
BMU_06078	5191_g	1484157.PSNIH2_22215	1.97e-36	124.0	2AV2D@1|root,31KS9@2|Bacteria,1QIMY@1224|Proteobacteria,1TGH3@1236|Gammaproteobacteria,3W2CZ@53335|Pantoea	1236|Gammaproteobacteria	-	-	-	-	-	-	-	-	-	-	-	-	-	-	-	7PG2535	7	9525	9749	NODE_108_length_11767_cov_7.001973	11767
BMU_06078	5192_g	1484157.PSNIH2_22230	2.04e-52	171.0	2FIKA@1|root,31KPF@2|Bacteria,1QIJ4@1224|Proteobacteria,1TGE0@1236|Gammaproteobacteria,3W22G@53335|Pantoea	1236|Gammaproteobacteria	S	Protein of unknown function (DUF3085)	-	-	-	-	-	-	-	-	-	-	-	-	DUF3085	11PG2820	11	10560	11030	NODE_108_length_11767_cov_7.001973	11767
BMU_06078	5193_g	1484158.PSNIH1_20015	2.12e-38	130.0	2AV1F@1|root,31KR9@2|Bacteria,1QIKZ@1224|Proteobacteria,1TGG0@1236|Gammaproteobacteria,3W2A1@53335|Pantoea	1236|Gammaproteobacteria	S	Enterobacterial protein of unknown function (DUF957)	-	-	-	-	-	-	-	-	-	-	-	-	DUF957	10PG2798	10	11056	11349	NODE_108_length_11767_cov_7.001973	11767
BMU_06078	5207_g	911008.GLAD_01986	8.32e-228	655.0	COG4597@1|root,COG4597@2|Bacteria,1MV0S@1224|Proteobacteria,1RN6V@1236|Gammaproteobacteria	1236|Gammaproteobacteria	P	amino acid ABC transporter	aapQ	GO:0005575,GO:0005623,GO:0005886,GO:0016020,GO:0044464,GO:0071944	-	ko:K09970	ko02010,map02010	M00232	-	-	ko00000,ko00001,ko00002,ko02000	3.A.1.3.18,3.A.1.3.7,3.A.1.3.8	-	-	BPD_transp_1	3PG1283	3	2834	3629	NODE_112_length_10280_cov_19.144598	10280
BMU_06078	5208_g	911008.GLAD_01242	1.25e-232	661.0	COG0542@1|root,COG0542@2|Bacteria,1MURH@1224|Proteobacteria,1RN55@1236|Gammaproteobacteria	1236|Gammaproteobacteria	O	Part of a stress-induced multi-chaperone system, it is involved in the recovery of the cell from heat-induced damage, in cooperation with DnaK, DnaJ and GrpE	clpB	GO:0000166,GO:0003674,GO:0003824,GO:0005488,GO:0005515,GO:0005524,GO:0005575,GO:0005622,GO:0005623,GO:0005737,GO:0005829,GO:0006508,GO:0006807,GO:0006950,GO:0006986,GO:0008144,GO:0008150,GO:0008152,GO:0008233,GO:0009266,GO:0009408,GO:0009628,GO:0010033,GO:0016462,GO:0016787,GO:0016817,GO:0016818,GO:0016887,GO:0017076,GO:0017111,GO:0019538,GO:0030554,GO:0031249,GO:0032553,GO:0032555,GO:0032559,GO:…	-	ko:K03695	ko04213,map04213	-	-	-	ko00000,ko00001,ko03110	-	-	-	AAA,AAA_2,ClpB_D2-small,Clp_N	2PG1093	2	9219	10223	NODE_112_length_10280_cov_19.144598	10280
BMU_06078	5211_g	911008.GLAD_00829	1.1e-245	692.0	COG1088@1|root,COG1088@2|Bacteria,1MU5E@1224|Proteobacteria,1RP7G@1236|Gammaproteobacteria	1236|Gammaproteobacteria	M	Belongs to the NAD(P)-dependent epimerase dehydratase family. dTDP-glucose dehydratase subfamily	rfbB	GO:0000271,GO:0003674,GO:0003824,GO:0005488,GO:0005515,GO:0005575,GO:0005622,GO:0005623,GO:0005737,GO:0005829,GO:0005975,GO:0005976,GO:0006139,GO:0006629,GO:0006725,GO:0006807,GO:0008150,GO:0008152,GO:0008460,GO:0008610,GO:0008653,GO:0009058,GO:0009059,GO:0009103,GO:0009225,GO:0009226,GO:0009987,GO:0016051,GO:0016829,GO:0016835,GO:0016836,GO:0018130,GO:0019438,GO:0033692,GO:0034637,GO:0034641,GO:…	4.2.1.46	ko:K01710	ko00521,ko00523,ko00525,ko01055,ko01130,map00521,map00523,map00525,map01055,map01130	M00793	R06513	RC00402	ko00000,ko00001,ko00002,ko01000	-	-	iB21_1397.B21_01936,iECBD_1354.ECBD_1614,iECB_1328.ECB_01947,iECD_1391.ECD_01947,iECIAI39_1322.ECIAI39_0974,iECO26_1355.ECO26_2952,iECSF_1327.ECSF_1930	GDP_Man_Dehyd	2PG1082	2	1960	2831	NODE_114_length_9891_cov_6.637674	9891
BMU_06078	5212_g	911008.GLAD_00827	4.65e-194	539.0	COG1209@1|root,COG1209@2|Bacteria,1MU0X@1224|Proteobacteria,1RMTR@1236|Gammaproteobacteria	1236|Gammaproteobacteria	H	Catalyzes the formation of dTDP-glucose, from dTTP and glucose 1-phosphate, as well as its pyrophosphorolysis	rfbA	GO:0000271,GO:0000287,GO:0003674,GO:0003824,GO:0005488,GO:0005515,GO:0005575,GO:0005622,GO:0005623,GO:0005737,GO:0005829,GO:0005975,GO:0005976,GO:0008150,GO:0008152,GO:0008879,GO:0009058,GO:0009059,GO:0009987,GO:0016051,GO:0016740,GO:0016772,GO:0016779,GO:0033692,GO:0034637,GO:0034645,GO:0042802,GO:0043167,GO:0043169,GO:0043170,GO:0044237,GO:0044238,GO:0044249,GO:0044260,GO:0044262,GO:0044264,GO:…	2.7.7.24	ko:K00973	ko00521,ko00523,ko00525,ko01130,map00521,map00523,map00525,map01130	M00793	R02328	RC00002	ko00000,ko00001,ko00002,ko01000	-	-	iSDY_1059.SDY_2206,iSF_1195.SF2102,iSFxv_1172.SFxv_2338,iS_1188.S2225	NTP_transferase	5PG1998	5	2947	3762	NODE_114_length_9891_cov_6.637674	9891
BMU_06078	5215_g	706191.PANA_2481	1.85e-82	279.0	COG0362@1|root,COG0362@2|Bacteria,1MVV8@1224|Proteobacteria,1RM7P@1236|Gammaproteobacteria,3VYIJ@53335|Pantoea	1236|Gammaproteobacteria	G	Catalyzes the oxidative decarboxylation of 6- phosphogluconate to ribulose 5-phosphate and CO(2), with concomitant reduction of NADP to NADPH	gnd	GO:0003674,GO:0003824,GO:0004616,GO:0005488,GO:0005515,GO:0005575,GO:0005622,GO:0005623,GO:0005737,GO:0005829,GO:0005975,GO:0006081,GO:0006082,GO:0006098,GO:0006139,GO:0006725,GO:0006732,GO:0006733,GO:0006739,GO:0006753,GO:0006793,GO:0006796,GO:0006807,GO:0008150,GO:0008152,GO:0009056,GO:0009117,GO:0009987,GO:0016052,GO:0016054,GO:0016491,GO:0016614,GO:0016616,GO:0019362,GO:0019520,GO:0019521,GO:…	1.1.1.343,1.1.1.44	ko:K00033	ko00030,ko00480,ko01100,ko01110,ko01120,ko01130,ko01200,map00030,map00480,map01100,map01110,map01120,map01130,map01200	M00004,M00006	R01528,R10221	RC00001,RC00539	ko00000,ko00001,ko00002,ko01000	-	-	iECS88_1305.ECS88_2128,iECW_1372.ECW_m2189,iEKO11_1354.EKO11_1765,iPC815.YPO1541,iWFL_1372.ECW_m2189	6PGD,NAD_binding_2	5PG1633	5	9391	9882	NODE_114_length_9891_cov_6.637674	9891
BMU_06078	5216_g	634500.EbC_05520	8.87e-82	246.0	COG3157@1|root,COG3157@2|Bacteria,1N1FT@1224|Proteobacteria,1RQRH@1236|Gammaproteobacteria	1236|Gammaproteobacteria	S	Type VI secretion system effector	-	-	-	ko:K11903	ko02025,ko03070,map02025,map03070	M00334	-	-	ko00000,ko00001,ko00002,ko02044	-	-	-	T6SS_HCP	15PG8264	15	1170	1576	NODE_115_length_8906_cov_6.850665	8906
BMU_06078	5217_g	1484158.PSNIH1_03470	1.53e-229	649.0	COG0582@1|root,COG0582@2|Bacteria,1N45B@1224|Proteobacteria,1RNDM@1236|Gammaproteobacteria,3VY5H@53335|Pantoea	1236|Gammaproteobacteria	L	Belongs to the 'phage' integrase family	int	-	-	-	-	-	-	-	-	-	-	-	Phage_integrase	17PG8508	17	3714	4223	NODE_115_length_8906_cov_6.850665	8906
BMU_06078	5219_g	716541.ECL_02859	1.18e-158	449.0	COG0338@1|root,COG0338@2|Bacteria,1P85S@1224|Proteobacteria,1RQPP@1236|Gammaproteobacteria,3X484@547|Enterobacter	1236|Gammaproteobacteria	H	D12 class N6 adenine-specific DNA methyltransferase	-	-	2.1.1.72	ko:K06223	ko03430,map03430	-	-	-	ko00000,ko00001,ko01000,ko02048,ko03032,ko03400	-	-	-	MethyltransfD12	8PG2991	8	6487	7296	NODE_115_length_8906_cov_6.850665	8906
BMU_06078	5220_g	35703.DQ02_20040	6.15e-227	643.0	28HIF@1|root,2Z7TX@2|Bacteria,1MY24@1224|Proteobacteria,1RN69@1236|Gammaproteobacteria,3WX36@544|Citrobacter	1236|Gammaproteobacteria	L	Bacteriophage replication gene A protein (GPA)	-	-	-	-	-	-	-	-	-	-	-	-	Phage_GPA	5PG1598	5	7670	8879	NODE_115_length_8906_cov_6.850665	8906
BMU_06078	5225_g	911008.GLAD_00520	1.78e-130	372.0	2DS7H@1|root,33EVM@2|Bacteria,1QXQJ@1224|Proteobacteria,1T3GJ@1236|Gammaproteobacteria	1236|Gammaproteobacteria	-	-	-	-	-	-	-	-	-	-	-	-	-	-	-	12PG8870	12	4834	5475	NODE_117_length_8587_cov_7.283844	8587
BMU_06078	5234_g	106648.BBLJ01000095_gene7	9.1e-54	168.0	2E4EA@1|root,32Z9I@2|Bacteria,1N7HE@1224|Proteobacteria,1SDU5@1236|Gammaproteobacteria,3NP71@468|Moraxellaceae	1236|Gammaproteobacteria	-	-	-	-	-	-	-	-	-	-	-	-	-	-	-	3PG1984	3	3337	3582	NODE_121_length_8327_cov_7.396229	8327
BMU_06078	5239_g	716541.ECL_03692	1.26e-289	796.0	COG2223@1|root,COG2223@2|Bacteria,1MYS9@1224|Proteobacteria,1RMRW@1236|Gammaproteobacteria,3X4CA@547|Enterobacter	1236|Gammaproteobacteria	P	LacY proton/sugar symporter	lacY	GO:0003674,GO:0005215,GO:0005351,GO:0005402,GO:0005488,GO:0005575,GO:0005623,GO:0005886,GO:0005887,GO:0006810,GO:0006811,GO:0006812,GO:0008150,GO:0008324,GO:0008643,GO:0015075,GO:0015077,GO:0015078,GO:0015144,GO:0015154,GO:0015155,GO:0015157,GO:0015291,GO:0015293,GO:0015294,GO:0015295,GO:0015318,GO:0015528,GO:0015672,GO:0015766,GO:0015767,GO:0015772,GO:0016020,GO:0016021,GO:0022804,GO:0022857,GO:…	-	ko:K02532	-	-	-	-	ko00000,ko02000	2.A.1.5	-	iAF1260.b0343,iAPECO1_1312.APECO1_1650,iB21_1397.B21_00301,iBWG_1329.BWG_3743,iE2348C_1286.E2348C_0298,iECABU_c1320.ECABU_c04330,iECBD_1354.ECBD_3314,iECB_1328.ECB_00297,iECDH10B_1368.ECDH10B_1356,iECDH1ME8569_1439.ECDH1ME8569_0330,iECD_1391.ECD_00297,iECED1_1282.ECED1_0371,iECO103_1326.ECO103_0325,iECO111_1330.ECO111_0379,iECO26_1355.ECO26_0379,iECOK1_1307.ECOK1_0335,iECP_1309.ECP_0416,iECS88_13…	LacY_symp	11PG3218	11	433	1696	NODE_123_length_7922_cov_7.270250	7922
BMU_06078	5240_g	1006000.GKAS_00498	3.77e-87	257.0	COG1662@1|root,COG1662@2|Bacteria,1NHAK@1224|Proteobacteria,1RQRY@1236|Gammaproteobacteria	1236|Gammaproteobacteria	L	cog cog1662	-	-	-	ko:K07480	-	-	-	-	ko00000	-	-	-	DDE_Tnp_IS1,Zn_Tnp_IS1	21PG3143	21	1917	2294	NODE_123_length_7922_cov_7.270250	7922
BMU_06078	5244_g	1006004.GBAG_4400	0.0	903.0	COG2801@1|root,COG2801@2|Bacteria,1MWVQ@1224|Proteobacteria,1RN12@1236|Gammaproteobacteria	1236|Gammaproteobacteria	L	PFAM Integrase catalytic	-	-	-	-	-	-	-	-	-	-	-	-	HTH_23,HTH_28,HTH_32,rve	6PG8597	6	4225	5661	NODE_123_length_7922_cov_7.270250	7922
BMU_06078	5245_g	1267600.JFGT01000006_gene1547	1.77e-167	468.0	COG0431@1|root,COG0431@2|Bacteria,1MVEB@1224|Proteobacteria,1RNDB@1236|Gammaproteobacteria,3W0A4@53335|Pantoea	1236|Gammaproteobacteria	S	NADPH-dependent FMN reductase	arsH	-	-	ko:K11811	-	-	-	-	ko00000	-	-	-	FMN_red	6PG2998	6	5694	6416	NODE_123_length_7922_cov_7.270250	7922
BMU_06078	5248_g	106648.BBLJ01000058_gene4153	6.66e-49	166.0	COG0789@1|root,COG0789@2|Bacteria,1MZ3P@1224|Proteobacteria,1S459@1236|Gammaproteobacteria,3NNJ9@468|Moraxellaceae	1236|Gammaproteobacteria	K	MerR, DNA binding	merR	-	-	ko:K08365	-	-	-	-	ko00000,ko03000	-	-	-	MerR,MerR-DNA-bind,MerR_1	7PG8604	7	422	1049	NODE_125_length_7536_cov_6.793512	7536
BMU_06078	5249_g	911008.GLAD_00465	3.7e-71	216.0	COG2916@1|root,COG2916@2|Bacteria,1R9YM@1224|Proteobacteria,1S24H@1236|Gammaproteobacteria	1236|Gammaproteobacteria	K	Belongs to the histone-like protein H-NS family	hns	-	-	ko:K03746,ko:K11685	-	-	-	-	ko00000,ko03036,ko03400	-	-	-	Histone_HNS	14PG8940	14	1656	2060	NODE_125_length_7536_cov_6.793512	7536
BMU_06078	5250_g	1484157.PSNIH2_21750	3.77e-74	241.0	2A40C@1|root,32QW5@2|Bacteria,1RHQ6@1224|Proteobacteria,1S8H5@1236|Gammaproteobacteria,3W1IP@53335|Pantoea	1236|Gammaproteobacteria	-	-	-	-	-	-	-	-	-	-	-	-	-	-	-	6PG2377	6	4093	4452	NODE_125_length_7536_cov_6.793512	7536
BMU_06078	5251_g	469595.CSAG_04303	0.0	1315.0	COG4644@1|root,COG4644@2|Bacteria,1MUIU@1224|Proteobacteria,1RPZZ@1236|Gammaproteobacteria,3WZJF@544|Citrobacter	1236|Gammaproteobacteria	L	Tn3 transposase DDE domain	tnpA	-	-	-	-	-	-	-	-	-	-	-	DDE_Tnp_Tn3,DUF4158	6PG2716	6	6418	7456	NODE_125_length_7536_cov_6.793512	7536
BMU_06078	5254_g	481805.EcolC_3427	5.1e-307	858.0	COG5002@1|root,COG5002@2|Bacteria,1QTV1@1224|Proteobacteria,1T1I6@1236|Gammaproteobacteria,3XPHY@561|Escherichia	1236|Gammaproteobacteria	T	Member of a two-component regulatory system	cusS	-	2.7.13.3	ko:K07636,ko:K07644	ko02020,map02020	M00434,M00452,M00745	-	-	ko00000,ko00001,ko00002,ko01000,ko01001,ko01504,ko02022	-	-	-	HAMP,HATPase_c,HisKA	6PG8515	6	2220	2849	NODE_128_length_7145_cov_6.313157	7145
BMU_06078	5255_g	469595.CSAG_04357	4.4e-63	194.0	COG3544@1|root,COG3544@2|Bacteria,1N0KY@1224|Proteobacteria,1SCNI@1236|Gammaproteobacteria	1236|Gammaproteobacteria	S	protein conserved in bacteria	-	-	-	-	-	-	-	-	-	-	-	-	DUF305	6PG8982	6	3030	3347	NODE_128_length_7145_cov_6.313157	7145
BMU_06078	5256_g	1006000.GKAS_02269	7.38e-223	613.0	COG1403@1|root,COG1403@2|Bacteria,1MW22@1224|Proteobacteria,1S099@1236|Gammaproteobacteria	1236|Gammaproteobacteria	L	HNH endonuclease	-	-	-	ko:K07451	-	-	-	-	ko00000,ko01000,ko02048	-	-	-	HNH	12PG8763	12	3745	4659	NODE_128_length_7145_cov_6.313157	7145
BMU_06078	5257_g	571.MC52_00355	1.64e-236	650.0	COG2199@1|root,COG2203@1|root,COG2199@2|Bacteria,COG2203@2|Bacteria,1RGKE@1224|Proteobacteria,1RPC0@1236|Gammaproteobacteria	1236|Gammaproteobacteria	T	Diguanylate cyclase	-	-	-	-	-	-	-	-	-	-	-	-	GAF,GAF_2,GGDEF,PAS_3,PAS_4,PAS_9	3PG8731	3	5290	6264	NODE_128_length_7145_cov_6.313157	7145
BMU_06078	5263_g	1035839.AFNK01000045_gene1006	8.14e-251	691.0	COG0786@1|root,COG0786@2|Bacteria,1MVBC@1224|Proteobacteria,1RP0S@1236|Gammaproteobacteria	1236|Gammaproteobacteria	P	Catalyzes the sodium-dependent transport of glutamate	gltS	-	-	ko:K03312	-	-	-	-	ko00000,ko02000	2.A.27	-	-	Glt_symporter	21PG8279	21	481	1582	NODE_131_length_6651_cov_9.040988	6651
BMU_06078	5271_g	598467.BrE312_1958	2.8e-162	486.0	COG3210@1|root,COG3210@2|Bacteria,1MX2K@1224|Proteobacteria,1RNRK@1236|Gammaproteobacteria	1236|Gammaproteobacteria	U	Large exoproteins involved in heme utilization or adhesion	-	-	-	ko:K15125	ko05133,map05133	-	-	-	ko00000,ko00001,ko00536	-	-	-	Fil_haemagg_2,PT-VENN	3PG2380	3	4515	4678	NODE_133_length_6517_cov_6.709672	6517
BMU_06078	5272_g	911008.GLAD_01338	2.11e-79	235.0	2DYAX@1|root,32V53@2|Bacteria,1NCZS@1224|Proteobacteria,1SAU8@1236|Gammaproteobacteria	1236|Gammaproteobacteria	-	-	-	-	-	-	-	-	-	-	-	-	-	-	-	6PG2498	6	4789	5121	NODE_133_length_6517_cov_6.709672	6517
BMU_06078	5273_g	911008.GLAD_01339	5.36e-105	311.0	COG3210@1|root,COG3210@2|Bacteria,1R8J3@1224|Proteobacteria,1S3SF@1236|Gammaproteobacteria	1236|Gammaproteobacteria	U	domain, Protein	-	-	-	ko:K15125	ko05133,map05133	-	-	-	ko00000,ko00001,ko00536	-	-	-	PT-VENN	7PG2465	7	6161	6494	NODE_133_length_6517_cov_6.709672	6517
BMU_06078	5275_g	911008.GLAD_02034	1.1e-87	258.0	COG2193@1|root,COG2193@2|Bacteria,1RCW7@1224|Proteobacteria,1S45S@1236|Gammaproteobacteria	1236|Gammaproteobacteria	P	Iron-storage protein, whose ferroxidase center binds Fe(2 ) ions, oxidizes them by dioxygen to Fe(3 ), and participates in the subsequent Fe(3 ) oxide mineral core formation within the central cavity of the protein complex	bfr	GO:0003674,GO:0003824,GO:0004322,GO:0005488,GO:0005506,GO:0005515,GO:0005575,GO:0005622,GO:0005623,GO:0005737,GO:0005829,GO:0006873,GO:0006875,GO:0006879,GO:0006880,GO:0008150,GO:0008152,GO:0009987,GO:0016491,GO:0016722,GO:0016724,GO:0019725,GO:0020037,GO:0030003,GO:0042592,GO:0042802,GO:0043167,GO:0043169,GO:0044424,GO:0044444,GO:0044464,GO:0046872,GO:0046906,GO:0046914,GO:0046916,GO:0048037,GO:…	1.16.3.1	ko:K03594	ko00860,map00860	-	R00078	RC02758	ko00000,ko00001,ko01000	-	-	-	Ferritin	11PG1862	11	4314	4700	NODE_134_length_6423_cov_6.845947	6423
BMU_06078	5278_g	716541.ECL_00682	5.64e-206	583.0	COG2801@1|root,COG2963@1|root,COG2801@2|Bacteria,COG2963@2|Bacteria,1MVN5@1224|Proteobacteria,1RR8F@1236|Gammaproteobacteria,3X3JC@547|Enterobacter	1236|Gammaproteobacteria	L	HTH-like domain	-	-	-	ko:K07497	-	-	-	-	ko00000	-	-	-	HTH_21,rve,rve_3	3PG1183	3	2173	2800	NODE_135_length_6407_cov_6.019841	6407
BMU_06078	5280_g	640513.Entas_3061	2.82e-14	68.6	2E5MA@1|root,330C8@2|Bacteria,1NDW3@1224|Proteobacteria,1SEJS@1236|Gammaproteobacteria	1236|Gammaproteobacteria	-	-	-	-	-	-	-	-	-	-	-	-	-	-	-	4PG2282	4	5905	6156	NODE_135_length_6407_cov_6.019841	6407
BMU_06078	5282_g	1509403.GW12_15140	4.57e-148	455.0	2AQWX@1|root,31G5F@2|Bacteria,1N36S@1224|Proteobacteria,1S9CB@1236|Gammaproteobacteria,3NMFS@468|Moraxellaceae	1236|Gammaproteobacteria	S	Relaxase/Mobilisation nuclease domain	-	-	-	-	-	-	-	-	-	-	-	-	Relaxase	62PG8284	62	3408	3746	NODE_137_length_6185_cov_36.079467	6185
BMU_06078	5286_g	40215.BBOS01000100_gene639	1.52e-34	119.0	2AZNR@1|root,31RNA@2|Bacteria,1QP5M@1224|Proteobacteria,1TMUN@1236|Gammaproteobacteria,3NPF3@468|Moraxellaceae	1236|Gammaproteobacteria	-	-	-	-	-	-	-	-	-	-	-	-	-	-	-	40PG8286	40	226	444	NODE_140_length_6080_cov_23.495563	6080
BMU_06078	5287_g	1331660.L313_0274	9.28e-177	498.0	COG5527@1|root,COG5527@2|Bacteria,1QNS1@1224|Proteobacteria,1TMD8@1236|Gammaproteobacteria,3NMUG@468|Moraxellaceae	1236|Gammaproteobacteria	L	Initiator Replication protein	-	-	-	-	-	-	-	-	-	-	-	-	Rep_3	40PG8285	40	1189	2121	NODE_140_length_6080_cov_23.495563	6080
BMU_06078	5288_g	202954.BBNK01000054_gene1634	2.29e-45	147.0	2CGYM@1|root,33G21@2|Bacteria,1NN5M@1224|Proteobacteria,1SUKH@1236|Gammaproteobacteria,3NNXD@468|Moraxellaceae	1236|Gammaproteobacteria	-	-	-	-	-	-	-	-	-	-	-	-	-	-	-	39PG8289	39	2423	2692	NODE_140_length_6080_cov_23.495563	6080
BMU_06078	5289_g	575588.ACPN01000195_gene1722	1.63e-188	527.0	COG0507@1|root,COG0507@2|Bacteria,1MUTR@1224|Proteobacteria,1RQS3@1236|Gammaproteobacteria,3NQP0@468|Moraxellaceae	1236|Gammaproteobacteria	L	MobA/MobL family	-	-	-	-	-	-	-	-	-	-	-	-	MobA_MobL	40PG8288	40	2973	3860	NODE_140_length_6080_cov_23.495563	6080
BMU_06078	5290_g	575588.ACPN01000195_gene1721	1.75e-91	268.0	2AZC9@1|root,31RGI@2|Bacteria,1QNZZ@1224|Proteobacteria,1TMNV@1236|Gammaproteobacteria,3NP2F@468|Moraxellaceae	1236|Gammaproteobacteria	-	-	-	-	-	-	-	-	-	-	-	-	-	-	-	37PG8935	37	3908	4327	NODE_140_length_6080_cov_23.495563	6080
BMU_06078	5291_g	202956.BBNL01000047_gene2616	2.43e-49	157.0	COG3077@1|root,COG3077@2|Bacteria,1N3CS@1224|Proteobacteria,1S9HN@1236|Gammaproteobacteria,3NSVW@468|Moraxellaceae	1236|Gammaproteobacteria	L	RelB antitoxin	relB	-	-	ko:K18918	-	-	-	-	ko00000,ko02048,ko03000	-	-	-	RelB	39PG8287	39	5728	5973	NODE_140_length_6080_cov_23.495563	6080
BMU_06078	5294_g	640513.Entas_2643	0.0	1026.0	COG0457@1|root,COG3914@1|root,COG4797@1|root,COG0457@2|Bacteria,COG3914@2|Bacteria,COG4797@2|Bacteria,1MVMG@1224|Proteobacteria,1RR2P@1236|Gammaproteobacteria	1236|Gammaproteobacteria	O	O-linked N-acetylglucosamine transferase SPINDLY family	-	-	-	-	-	-	-	-	-	-	-	-	Glyco_transf_41,MethyTransf_Reg,Methyltransf_12,Methyltransf_25,TPR_1,TPR_11,TPR_16,TPR_2,TPR_8	7PG2370	7	2789	3953	NODE_142_length_6059_cov_7.255544	6059
BMU_06078	5299_g	371042.NG99_21040	5.15e-19	80.9	2FJUC@1|root,34BGX@2|Bacteria,1P0CC@1224|Proteobacteria,1SSFD@1236|Gammaproteobacteria,3X7VX@551|Erwinia	1236|Gammaproteobacteria	-	-	-	-	-	-	-	-	-	-	-	-	-	-	-	4PG8539	4	3245	3502	NODE_143_length_6058_cov_7.569652	6058
BMU_06078	5300_g	1114922.CIFAM_22_00330	1.15e-115	340.0	COG1192@1|root,COG1192@2|Bacteria,1MV43@1224|Proteobacteria,1RNJK@1236|Gammaproteobacteria	1236|Gammaproteobacteria	D	chromosome partitioning	-	-	-	ko:K03496	-	-	-	-	ko00000,ko03036,ko04812	-	-	-	AAA_31	4PG8539	4	3529	4311	NODE_143_length_6058_cov_7.569652	6058
BMU_06078	5302_g	469595.CSAG_04353	5.04e-274	782.0	28K5Z@1|root,2Z9UG@2|Bacteria,1R39G@1224|Proteobacteria,1T657@1236|Gammaproteobacteria	1236|Gammaproteobacteria	-	-	-	-	-	-	-	-	-	-	-	-	-	-	-	5PG3059	5	4075	4493	NODE_145_length_5841_cov_6.224799	5841
BMU_06078	5303_g	469595.CSAG_04354	6.17e-237	652.0	COG3547@1|root,COG3547@2|Bacteria,1MUER@1224|Proteobacteria,1RMAQ@1236|Gammaproteobacteria,3WZ69@544|Citrobacter	1236|Gammaproteobacteria	L	Transposase	ISPlu13C	-	-	-	-	-	-	-	-	-	-	-	DEDD_Tnp_IS110,Transposase_20	10PG8698	10	4675	5679	NODE_145_length_5841_cov_6.224799	5841
BMU_06078	5311_g	1388763.O165_003190	0.0	978.0	COG0556@1|root,COG0556@2|Bacteria,1MUFK@1224|Proteobacteria,1RN6Z@1236|Gammaproteobacteria,1YX1I@136845|Pseudomonas putida group	1236|Gammaproteobacteria	L	damaged site, the DNA wraps around one UvrB monomer. DNA wrap is dependent on ATP binding by UvrB and probably causes local melting of the DNA helix, facilitating insertion of UvrB beta-hairpin between the DNA strands. Then UvrB probes one DNA strand for the presence of a lesion. If a lesion is found the UvrA subunits dissociate and the UvrB-DNA preincision complex is formed. This complex is subs…	-	-	-	ko:K03702	ko03420,map03420	-	-	-	ko00000,ko00001,ko03400	-	-	-	Helicase_C,ResIII,UvrB	17PG8519	17	1266	3242	NODE_148_length_5570_cov_7.452499	5570
BMU_06078	5312_g	1166130.H650_13860	4.45e-61	198.0	COG1670@1|root,COG1670@2|Bacteria,1MXEE@1224|Proteobacteria,1S2G5@1236|Gammaproteobacteria,3X0U3@547|Enterobacter	1236|Gammaproteobacteria	J	Acetyltransferase (GNAT) domain	-	-	-	-	-	-	-	-	-	-	-	-	Acetyltransf_1,Acetyltransf_3	5PG8838	5	3859	4572	NODE_148_length_5570_cov_7.452499	5570
BMU_06078	5313_g	35703.DQ02_09495	4.5e-18	78.6	COG1487@1|root,COG1487@2|Bacteria,1MZB6@1224|Proteobacteria,1S3CW@1236|Gammaproteobacteria,3WYXE@544|Citrobacter	1236|Gammaproteobacteria	S	PIN domain	vapC	-	-	ko:K18828	-	-	-	-	ko00000,ko01000,ko02048,ko03016	-	-	-	PIN	9PG8946	9	5259	5425	NODE_148_length_5570_cov_7.452499	5570
BMU_06078	5314_g	106648.BBLJ01000060_gene4541	1.01e-127	368.0	COG0399@1|root,COG0399@2|Bacteria,1MUMJ@1224|Proteobacteria,1RSDY@1236|Gammaproteobacteria,3NKKZ@468|Moraxellaceae	1236|Gammaproteobacteria	M	Putative transposase	-	-	-	-	-	-	-	-	-	-	-	-	Y2_Tnp,Zn_Tnp_IS91	29PG3214	29	15	570	NODE_149_length_5458_cov_7.967670	5458
BMU_06078	5315_g	1051646.VITU9109_06924	3.15e-183	515.0	COG0294@1|root,COG0294@2|Bacteria,1MUIR@1224|Proteobacteria,1RM8G@1236|Gammaproteobacteria,1XTE1@135623|Vibrionales	1236|Gammaproteobacteria	H	Catalyzes the condensation of para-aminobenzoate (pABA) with 6-hydroxymethyl-7,8-dihydropterin diphosphate (DHPt-PP) to form 7,8-dihydropteroate (H2Pte), the immediate precursor of folate derivatives	folK	-	2.5.1.15,2.7.6.3	ko:K13941,ko:K18824,ko:K18974	ko00790,ko01100,map00790,map01100	M00126,M00840	R03066,R03067,R03503	RC00002,RC00017,RC00121,RC00842	ko00000,ko00001,ko00002,ko01000,ko01504	-	-	-	HPPK,Pterin_bind	16PG8800	16	1140	1950	NODE_149_length_5458_cov_7.967670	5458
BMU_06078	5318_g	1166130.H650_17600	4.1e-225	634.0	COG0754@1|root,COG0754@2|Bacteria,1MW6V@1224|Proteobacteria,1RQAP@1236|Gammaproteobacteria,3X21I@547|Enterobacter	1236|Gammaproteobacteria	E	Glutathionylspermidine synthase	yjfC	-	-	-	-	-	-	-	-	-	-	-	GSP_synth	8PG2960	8	1508	2108	NODE_150_length_5261_cov_6.586729	5261
BMU_06078	5319_g	362663.ECP_4428	2.56e-98	291.0	28M4V@1|root,2ZAIQ@2|Bacteria,1MV1M@1224|Proteobacteria,1RZDJ@1236|Gammaproteobacteria,3XQQF@561|Escherichia	1236|Gammaproteobacteria	S	Protein of unknown function (DUF2491)	yjfK	-	-	-	-	-	-	-	-	-	-	-	DUF2491	7PG1958	7	2529	3185	NODE_150_length_5261_cov_6.586729	5261
BMU_06078	5320_g	1166130.H650_17580	4.88e-112	327.0	COG1842@1|root,COG1842@2|Bacteria,1R41V@1224|Proteobacteria,1RPJ9@1236|Gammaproteobacteria	1236|Gammaproteobacteria	KT	Phage shock protein A	yjfJ	GO:0003674,GO:0005488,GO:0005515,GO:0005575,GO:0005622,GO:0005623,GO:0005737,GO:0005829,GO:0042802,GO:0044424,GO:0044444,GO:0044464	-	ko:K03969	-	-	-	-	ko00000	-	-	-	PspA_IM30	5PG1752	5	3369	4067	NODE_150_length_5261_cov_6.586729	5261
BMU_06078	5321_g	911008.GLAD_02802	9.47e-143	404.0	COG0566@1|root,COG0566@2|Bacteria,1MWCM@1224|Proteobacteria,1RN2F@1236|Gammaproteobacteria	1236|Gammaproteobacteria	J	Specifically methylates the ribose of guanosine 2251 in 23S rRNA	rlmB	GO:0000154,GO:0000451,GO:0000453,GO:0001510,GO:0003674,GO:0003824,GO:0005575,GO:0005622,GO:0005623,GO:0005737,GO:0005829,GO:0006139,GO:0006364,GO:0006396,GO:0006725,GO:0006807,GO:0008150,GO:0008152,GO:0008168,GO:0008171,GO:0008173,GO:0008649,GO:0008757,GO:0009451,GO:0009987,GO:0010467,GO:0016070,GO:0016072,GO:0016435,GO:0016740,GO:0016741,GO:0022613,GO:0031167,GO:0032259,GO:0034470,GO:0034641,GO:…	2.1.1.185	ko:K03218	-	-	-	-	ko00000,ko01000,ko03009	-	-	-	SpoU_methylase,SpoU_sub_bind	3PG1783	3	4617	5240	NODE_150_length_5261_cov_6.586729	5261
BMU_06078	5323_g	40373.F991_02491	5.69e-40	134.0	COG2026@1|root,COG2026@2|Bacteria,1MZ76@1224|Proteobacteria,1S8RR@1236|Gammaproteobacteria,3NP5U@468|Moraxellaceae	1236|Gammaproteobacteria	DJ	ParE toxin of type II toxin-antitoxin system, parDE	-	-	-	ko:K06218	-	-	-	-	ko00000,ko02048	-	-	-	ParE_toxin	2PG1071	2	755	1021	NODE_151_length_5245_cov_11.990269	5245
BMU_06078	5324_g	106648.BBLJ01000113_gene3691	1.15e-84	251.0	COG2801@1|root,COG2801@2|Bacteria,1MVC8@1224|Proteobacteria,1RXYF@1236|Gammaproteobacteria,3NIQD@468|Moraxellaceae	1236|Gammaproteobacteria	L	Integrase core domain	-	-	-	ko:K07497	-	-	-	-	ko00000	-	-	-	HTH_21,rve,rve_3	42PG9087	42	1378	1752	NODE_151_length_5245_cov_11.990269	5245
BMU_06078	5325_g	525244.HMPREF0023_3205	2.86e-68	206.0	COG2963@1|root,COG2963@2|Bacteria,1N8W3@1224|Proteobacteria,1SEAC@1236|Gammaproteobacteria,3NNND@468|Moraxellaceae	1236|Gammaproteobacteria	L	Transposase	-	-	-	ko:K07483	-	-	-	-	ko00000	-	-	-	HTH_Tnp_1	45PG9090	45	2205	2522	NODE_151_length_5245_cov_11.990269	5245
BMU_06078	5331_g	1399774.JDWH01000040_gene4044	7.84e-15	74.3	2EDFI@1|root,337BS@2|Bacteria,1NG08@1224|Proteobacteria,1SGJ9@1236|Gammaproteobacteria	1236|Gammaproteobacteria	-	-	-	-	-	-	-	-	-	-	-	-	-	-	-	98PG8292	98	4358	4876	NODE_153_length_5054_cov_39.350920	5054
BMU_06078	5335_g	1388763.O165_003185	2.76e-66	209.0	COG5483@1|root,COG5483@2|Bacteria,1RFEQ@1224|Proteobacteria,1S49F@1236|Gammaproteobacteria	1236|Gammaproteobacteria	S	Protein of unknown function, DUF488	-	-	-	-	-	-	-	-	-	-	-	-	DUF488	3PG2375	3	421	922	NODE_157_length_4804_cov_7.245902	4804
BMU_06078	5336_g	598467.BrE312_3935	9.25e-54	169.0	COG1937@1|root,COG1937@2|Bacteria,1N6ZN@1224|Proteobacteria,1S6I2@1236|Gammaproteobacteria	1236|Gammaproteobacteria	S	protein conserved in bacteria	frmR	GO:0006355,GO:0008150,GO:0009889,GO:0009890,GO:0009892,GO:0010468,GO:0010556,GO:0010558,GO:0010605,GO:0010629,GO:0019219,GO:0019222,GO:0031323,GO:0031324,GO:0031326,GO:0031327,GO:0045892,GO:0045934,GO:0048519,GO:0048523,GO:0050789,GO:0050794,GO:0051171,GO:0051172,GO:0051252,GO:0051253,GO:0060255,GO:0065007,GO:0080090,GO:1902679,GO:1903506,GO:1903507,GO:2000112,GO:2000113,GO:2001141	-	-	-	-	-	-	-	-	-	-	Trns_repr_metal	6PG2518	6	1287	1562	NODE_157_length_4804_cov_7.245902	4804
BMU_06078	5340_g	106648.BBLJ01000085_gene4448	1.64e-180	518.0	COG1708@1|root,COG1708@2|Bacteria,1QVMI@1224|Proteobacteria,1RU4E@1236|Gammaproteobacteria,3NSZE@468|Moraxellaceae	1236|Gammaproteobacteria	H	Domain of unknown function (DUF4111)	-	-	2.7.7.47	ko:K00984	-	-	-	-	ko00000,ko01000,ko01504	-	-	-	DUF4111,NTP_transf_2	6PG2373	6	4424	4590	NODE_158_length_4740_cov_6.616879	4740
BMU_06078	5341_g	399742.Ent638_4256	8.69e-109	330.0	COG1055@1|root,COG1055@2|Bacteria,1MUX4@1224|Proteobacteria,1RMAV@1236|Gammaproteobacteria,3X05T@547|Enterobacter	1236|Gammaproteobacteria	P	Involved in arsenical resistance. Thought to form the channel of an arsenite pump	arsB	-	-	ko:K03893	-	-	-	-	ko00000,ko02000	2.A.45.1,3.A.4.1	-	-	ArsB	9PG8531	9	661	1081	NODE_159_length_4685_cov_7.280035	4685
BMU_06078	5342_g	911008.GLAD_00449	9.54e-136	385.0	COG0582@1|root,COG0582@2|Bacteria,1P1R9@1224|Proteobacteria,1RRV0@1236|Gammaproteobacteria	1236|Gammaproteobacteria	L	Integrase	-	-	-	-	-	-	-	-	-	-	-	-	Phage_integrase	13PG8886	13	1183	1791	NODE_159_length_4685_cov_7.280035	4685
BMU_06078	5344_g	1028307.EAE_20970	1.48e-32	113.0	2E08X@1|root,32VWI@2|Bacteria,1N41W@1224|Proteobacteria,1SBBU@1236|Gammaproteobacteria,3X41Z@547|Enterobacter	1236|Gammaproteobacteria	-	-	ynfN	-	-	-	-	-	-	-	-	-	-	-	-	15PG9039	15	3348	3530	NODE_159_length_4685_cov_7.280035	4685
BMU_06078	5345_g	1028307.EAE_20965	1.91e-42	139.0	COG1278@1|root,COG1278@2|Bacteria,1N2ZX@1224|Proteobacteria,1SAFC@1236|Gammaproteobacteria,3X2TD@547|Enterobacter	1236|Gammaproteobacteria	K	Cold shock protein domain	-	-	-	ko:K03704	-	-	-	-	ko00000,ko03000	-	-	-	CSD	15PG9028	15	3888	4106	NODE_159_length_4685_cov_7.280035	4685
BMU_06078	5346_g	1524467.IV04_04660	1.02e-171	479.0	COG1403@1|root,COG1403@2|Bacteria,1RATU@1224|Proteobacteria,1THG2@1236|Gammaproteobacteria,404AR@613|Serratia	1236|Gammaproteobacteria	L	HNH nucleases	-	-	-	ko:K07451	-	-	-	-	ko00000,ko01000,ko02048	-	-	-	HNH	5PG2999	5	89	805	NODE_160_length_4573_cov_6.483878	4573
BMU_06078	5349_g	1166130.H650_01805	3.15e-17	81.3	COG0810@1|root,COG0810@2|Bacteria,1MXBE@1224|Proteobacteria,1RMI4@1236|Gammaproteobacteria,3X1MM@547|Enterobacter	1236|Gammaproteobacteria	M	Interacts with outer membrane receptor proteins that carry out high-affinity binding and energy dependent uptake into the periplasmic space of specific substrates. It could act to transduce energy from the cytoplasmic membrane to specific energy- requiring processes in the outer membrane, resulting in the release into the periplasm of ligands bound by these outer membrane proteins	tonB	GO:0003674,GO:0005488,GO:0005515,GO:0005575,GO:0005623,GO:0005886,GO:0005887,GO:0006810,GO:0007154,GO:0007165,GO:0008150,GO:0009897,GO:0009986,GO:0009987,GO:0015688,GO:0015833,GO:0015889,GO:0015891,GO:0015893,GO:0016020,GO:0016021,GO:0016032,GO:0019058,GO:0019062,GO:0019904,GO:0022610,GO:0023052,GO:0030288,GO:0030313,GO:0031224,GO:0031226,GO:0031233,GO:0031975,GO:0031992,GO:0032991,GO:0042221,GO:…	-	ko:K03832	-	-	-	-	ko00000,ko02000	2.C.1.1	-	iAPECO1_1312.APECO1_368,iEC55989_1330.EC55989_1350,iECABU_c1320.ECABU_c15340,iECNA114_1301.ECNA114_1423,iECO103_1326.ECO103_1353,iECP_1309.ECP_1300,iECSF_1327.ECSF_1233,iEcE24377_1341.EcE24377A_1410	TonB_C,TonB_N	8PG2041	8	3386	3760	NODE_160_length_4573_cov_6.483878	4573
BMU_06078	5354_g	911008.GLAD_00485	8.17e-179	530.0	COG4943@1|root,COG4943@2|Bacteria,1MVTH@1224|Proteobacteria,1RMDP@1236|Gammaproteobacteria	1236|Gammaproteobacteria	T	signal transduction protein containing sensor and EAL	yjcC	-	-	-	-	-	-	-	-	-	-	-	CSS-motif,EAL	19PG8475	19	3713	4268	NODE_164_length_4357_cov_7.518588	4357
BMU_06078	5361_g	202954.BBNK01000050_gene879	1.81e-146	443.0	2AQWX@1|root,31G5F@2|Bacteria,1N36S@1224|Proteobacteria,1S9CB@1236|Gammaproteobacteria,3NMFS@468|Moraxellaceae	1236|Gammaproteobacteria	S	Relaxase/Mobilisation nuclease domain	-	-	-	-	-	-	-	-	-	-	-	-	Relaxase	62PG8284	62	1628	2031	NODE_169_length_4242_cov_53.811125	4242
BMU_06078	5362_g	1144664.F973_00043	2.87e-174	487.0	COG1708@1|root,COG1708@2|Bacteria,1QVMI@1224|Proteobacteria,1S59P@1236|Gammaproteobacteria,3NMQX@468|Moraxellaceae	1236|Gammaproteobacteria	S	Domain of unknown function (DUF4111)	-	-	2.7.7.47	ko:K00984	-	-	-	-	ko00000,ko01000,ko01504	-	-	-	DUF4111,NTP_transf_2	82PG8296	82	2145	2933	NODE_169_length_4242_cov_53.811125	4242
BMU_06078	5365_g	911008.GLAD_03941	9.22e-109	320.0	COG1609@1|root,COG1609@2|Bacteria,1MVUR@1224|Proteobacteria,1RPIB@1236|Gammaproteobacteria	1236|Gammaproteobacteria	K	transcriptional regulator	-	-	-	-	-	-	-	-	-	-	-	-	LacI,Peripla_BP_3	2PG1261	2	9	515	NODE_172_length_4128_cov_6.885352	4128
BMU_06078	5366_g	911008.GLAD_03940	4.98e-103	305.0	2CJUB@1|root,2Z9DV@2|Bacteria,1R7A4@1224|Proteobacteria,1RYR6@1236|Gammaproteobacteria	1236|Gammaproteobacteria	S	Protein involved in biological_process	-	-	-	-	-	-	-	-	-	-	-	-	-	16PG2997	16	1527	2228	NODE_172_length_4128_cov_6.885352	4128
BMU_06078	5367_g	745277.GRAQ_03351	9.73e-72	219.0	COG3157@1|root,COG3157@2|Bacteria,1R6K0@1224|Proteobacteria,1RSAJ@1236|Gammaproteobacteria,3FHE5@34037|Rahnella	1236|Gammaproteobacteria	S	type VI secretion system effector	-	-	-	ko:K11903	ko02025,ko03070,map02025,map03070	M00334	-	-	ko00000,ko00001,ko00002,ko02044	-	-	-	T6SS_HCP	16PG3018	16	2454	2933	NODE_172_length_4128_cov_6.885352	4128
BMU_06078	5368_g	911008.GLAD_02489	3.37e-217	605.0	COG4580@1|root,COG4580@2|Bacteria,1MX1A@1224|Proteobacteria,1RRWC@1236|Gammaproteobacteria	1236|Gammaproteobacteria	G	Maltoporin (phage lambda and maltose receptor)	VVA0122	-	-	ko:K02024	-	-	-	-	ko00000,ko02000	1.B.3.1.1	-	-	LamB	3PG8608	3	3238	4098	NODE_172_length_4128_cov_6.885352	4128
BMU_06078	5369_g	1399774.JDWH01000012_gene826	3.87e-279	773.0	COG2132@1|root,COG2132@2|Bacteria,1MU0J@1224|Proteobacteria,1RQ4N@1236|Gammaproteobacteria	1236|Gammaproteobacteria	Q	Multi-copper	copA	-	-	-	-	-	-	-	-	-	-	-	CopB,Cu-oxidase,Cu-oxidase_2,Cu-oxidase_3	6PG1627	6	20	1241	NODE_174_length_4096_cov_6.908498	4096
BMU_06078	5370_g	1006000.GKAS_02282	6.5e-65	201.0	28MD3@1|root,2ZAQZ@2|Bacteria,1QSMW@1224|Proteobacteria,1RSHN@1236|Gammaproteobacteria	1236|Gammaproteobacteria	-	-	-	-	-	-	-	-	-	-	-	-	-	-	-	9PG8928	9	1404	1850	NODE_174_length_4096_cov_6.908498	4096
BMU_06078	5371_g	911008.GLAD_01640	1.46e-165	486.0	COG2217@1|root,COG2217@2|Bacteria,1MU08@1224|Proteobacteria,1RN2C@1236|Gammaproteobacteria	1236|Gammaproteobacteria	P	P-type atpase	copA1	-	3.6.3.54	ko:K17686	ko01524,ko04016,map01524,map04016	-	R00086	RC00002	ko00000,ko00001,ko01000	3.A.3.5	-	-	E1-E2_ATPase,Hydrolase,YHS	3PG1127	3	3148	3963	NODE_174_length_4096_cov_6.908498	4096
BMU_06078	5372_g	469595.CSAG_04345	1.2e-278	770.0	COG2304@1|root,COG2310@1|root,COG2304@2|Bacteria,COG2310@2|Bacteria,1N920@1224|Proteobacteria,1RPDN@1236|Gammaproteobacteria	1236|Gammaproteobacteria	T	tellurium resistance protein	-	-	-	-	-	-	-	-	-	-	-	-	TerD,vWA-TerF-like	9PG2735	9	2973	3128	NODE_175_length_3974_cov_6.962503	3974
BMU_06078	5376_g	1217656.F964_04018	0.0	900.0	COG0137@1|root,COG0137@2|Bacteria,1MV0Y@1224|Proteobacteria,1RMEC@1236|Gammaproteobacteria,3NKG1@468|Moraxellaceae	1236|Gammaproteobacteria	E	Belongs to the argininosuccinate synthase family. Type	argG	GO:0000050,GO:0000053,GO:0003674,GO:0003824,GO:0004055,GO:0005488,GO:0005515,GO:0005575,GO:0005622,GO:0005623,GO:0005737,GO:0005829,GO:0006082,GO:0006520,GO:0006525,GO:0006526,GO:0006575,GO:0006807,GO:0008150,GO:0008152,GO:0008652,GO:0009058,GO:0009064,GO:0009084,GO:0009987,GO:0016053,GO:0016874,GO:0016879,GO:0019627,GO:0019752,GO:0034641,GO:0042802,GO:0043436,GO:0043603,GO:0043604,GO:0044237,GO:…	6.3.4.5	ko:K01940	ko00220,ko00250,ko01100,ko01110,ko01130,ko01230,ko05418,map00220,map00250,map01100,map01110,map01130,map01230,map05418	M00029,M00844,M00845	R01954	RC00380,RC00629	ko00000,ko00001,ko00002,ko01000,ko04147	-	-	iSBO_1134.SBO_3210,iSbBS512_1146.SbBS512_E3599	Arginosuc_synth	2PG8621	2	337	1680	NODE_180_length_3766_cov_7.423340	3766
BMU_06078	5377_g	106648.BBLJ01000107_gene3686	4.34e-194	545.0	COG2801@1|root,COG2801@2|Bacteria,1PNRG@1224|Proteobacteria,1RPA5@1236|Gammaproteobacteria,3NJNS@468|Moraxellaceae	1236|Gammaproteobacteria	L	Integrase core domain	insK	GO:0006950,GO:0006974,GO:0008150,GO:0009987,GO:0033554,GO:0050896,GO:0051716	-	ko:K07497	-	-	-	-	ko00000	-	-	-	HTH_21,rve,rve_2	15PG9063	15	2248	3107	NODE_180_length_3766_cov_7.423340	3766
BMU_06078	5380_g	911008.GLAD_02325	1.89e-167	469.0	COG0580@1|root,COG0580@2|Bacteria,1MXTJ@1224|Proteobacteria,1RP2X@1236|Gammaproteobacteria	1236|Gammaproteobacteria	U	Belongs to the MIP aquaporin (TC 1.A.8) family	glpF	-	-	ko:K02440	-	-	-	-	ko00000,ko02000	1.A.8.1,1.A.8.2	-	iJN746.PP_1076	MIP	3PG8783	3	10	713	NODE_183_length_3508_cov_6.365187	3508
BMU_06078	5381_g	911008.GLAD_02324	2.73e-45	149.0	COG3074@1|root,COG3074@2|Bacteria,1MZJE@1224|Proteobacteria,1S8TG@1236|Gammaproteobacteria	1236|Gammaproteobacteria	D	Non-essential, abundant cell division factor that is required for proper Z-ring formation. It is recruited early to the divisome by direct interaction with FtsZ, stimulating Z-ring assembly and thereby promoting cell division earlier in the cell cycle. Its recruitment to the Z-ring requires functional FtsA or ZipA	zapB	GO:0000003,GO:0000910,GO:0003674,GO:0005488,GO:0005515,GO:0005575,GO:0005622,GO:0005623,GO:0005737,GO:0005829,GO:0007049,GO:0008150,GO:0009987,GO:0019954,GO:0022402,GO:0022414,GO:0032153,GO:0032505,GO:0042802,GO:0043093,GO:0044424,GO:0044444,GO:0044464,GO:0051301	-	ko:K09892	-	-	-	-	ko00000,ko03036	-	-	-	ZapB	7PG8947	7	961	1356	NODE_183_length_3508_cov_6.365187	3508
BMU_06078	5382_g	406818.XBJ1_1434	3.26e-50	170.0	2CB5N@1|root,2Z85Q@2|Bacteria,1R5E7@1224|Proteobacteria,1RRHW@1236|Gammaproteobacteria	1236|Gammaproteobacteria	-	-	-	-	-	-	-	-	-	-	-	-	-	-	-	10PG8855	10	1449	2117	NODE_183_length_3508_cov_6.365187	3508
BMU_06078	5384_g	911008.GLAD_02323	3.81e-110	322.0	COG0684@1|root,COG0684@2|Bacteria,1RH18@1224|Proteobacteria,1RS9U@1236|Gammaproteobacteria	1236|Gammaproteobacteria	H	Catalyzes the aldol cleavage of 4-hydroxy-4-methyl-2- oxoglutarate (HMG) into 2 molecules of pyruvate. Also contains a secondary oxaloacetate (OAA) decarboxylase activity due to the common pyruvate enolate transition state formed following C-C bond cleavage in the retro-aldol and decarboxylation reactions	rraA	GO:0003674,GO:0004857,GO:0005575,GO:0005622,GO:0005623,GO:0005737,GO:0005829,GO:0008150,GO:0008428,GO:0009892,GO:0009894,GO:0009895,GO:0010605,GO:0019219,GO:0019222,GO:0030234,GO:0031323,GO:0031324,GO:0031329,GO:0031330,GO:0032069,GO:0032074,GO:0043086,GO:0044092,GO:0044424,GO:0044444,GO:0044464,GO:0045934,GO:0048519,GO:0048523,GO:0050789,GO:0050790,GO:0050794,GO:0051171,GO:0051172,GO:0051252,GO:…	-	ko:K02553	-	-	-	-	ko00000,ko03019	-	-	iJR904.b3929	RraA-like	4PG2002	4	3158	3492	NODE_183_length_3508_cov_6.365187	3508
BMU_06078	5385_g	911008.GLAD_02988	4.17e-209	593.0	COG3501@1|root,COG3501@2|Bacteria,1REP6@1224|Proteobacteria,1T222@1236|Gammaproteobacteria	1236|Gammaproteobacteria	S	Rhs element vgr protein	-	-	-	-	-	-	-	-	-	-	-	-	-	10PG2253	10	3129	3459	NODE_184_length_3467_cov_7.488095	3467
BMU_06078	5387_g	716541.ECL_A011	3.32e-65	202.0	28MD3@1|root,2ZC18@2|Bacteria,1RA1T@1224|Proteobacteria,1S2N1@1236|Gammaproteobacteria	1236|Gammaproteobacteria	-	-	pcoE	-	-	-	-	-	-	-	-	-	-	-	-	14PG8933	14	1877	2311	NODE_185_length_3442_cov_6.602399	3442
BMU_06078	5388_g	1399774.JDWH01000012_gene831	3.46e-210	584.0	COG0642@1|root,COG2205@2|Bacteria,1MW8M@1224|Proteobacteria,1RNDA@1236|Gammaproteobacteria,3X4C4@547|Enterobacter	1236|Gammaproteobacteria	T	Member of a two-component regulatory system	silS	-	2.7.13.3	ko:K07644	ko02020,map02020	M00452,M00745	-	-	ko00000,ko00001,ko00002,ko01000,ko01001,ko01504,ko02022	-	-	-	HAMP,HATPase_c,HisKA	17PG3219	17	2529	3434	NODE_185_length_3442_cov_6.602399	3442
BMU_06078	5393_g	1263831.F543_22840	1.59e-154	437.0	COG3843@1|root,COG3843@2|Bacteria,1MU0S@1224|Proteobacteria,1RYES@1236|Gammaproteobacteria	1236|Gammaproteobacteria	U	Type IV secretory pathway VirD2	-	-	-	-	-	-	-	-	-	-	-	-	DUF3363	17PG3140	17	11	678	NODE_189_length_3322_cov_6.281804	3322
BMU_06078	5394_g	1263831.F543_22850	2.83e-265	743.0	COG0477@1|root,COG0477@2|Bacteria,1QU36@1224|Proteobacteria,1T24P@1236|Gammaproteobacteria	1236|Gammaproteobacteria	EGP	TIGRFAM Drug resistance transporter Bcr CflA subfamily	sflR	-	-	ko:K07552,ko:K18552	-	-	-	-	br01600,ko00000,ko01504,ko02000	2.A.1.2,2.A.1.2.3	-	-	MFS_1	19PG3141	19	2574	3309	NODE_189_length_3322_cov_6.281804	3322
BMU_06078	5399_g	911008.GLAD_03045	9.68e-110	318.0	COG0565@1|root,COG0565@2|Bacteria,1MUKP@1224|Proteobacteria,1RMZX@1236|Gammaproteobacteria	1236|Gammaproteobacteria	J	Catalyzes the formation of 2'O-methylated cytidine (Cm32) or 2'O-methylated uridine (Um32) at position 32 in tRNA	lasT	GO:0005575,GO:0005622,GO:0005623,GO:0005737,GO:0005829,GO:0044424,GO:0044444,GO:0044464	-	ko:K02533	-	-	-	-	ko00000,ko01000,ko03016	-	-	-	SpoU_methylase	2PG2483	2	15	512	NODE_197_length_2754_cov_6.252739	2754
BMU_06078	5400_g	911008.GLAD_03044	1.02e-171	479.0	COG0745@1|root,COG0745@2|Bacteria,1MWJG@1224|Proteobacteria,1RPU3@1236|Gammaproteobacteria	1236|Gammaproteobacteria	K	COG0745 Response regulators consisting of a CheY-like receiver domain and a winged-helix DNA-binding domain	arcA	GO:0000156,GO:0000160,GO:0000976,GO:0001067,GO:0001130,GO:0001216,GO:0001217,GO:0003674,GO:0003676,GO:0003677,GO:0003690,GO:0003700,GO:0005488,GO:0005515,GO:0005575,GO:0005622,GO:0005623,GO:0005737,GO:0005829,GO:0006355,GO:0007154,GO:0007165,GO:0008150,GO:0009889,GO:0009890,GO:0009891,GO:0009892,GO:0009893,GO:0009987,GO:0010468,GO:0010556,GO:0010557,GO:0010558,GO:0010604,GO:0010605,GO:0010628,GO:…	-	ko:K07773	ko02020,ko02026,map02020,map02026	M00456	-	-	ko00000,ko00001,ko00002,ko02022	-	-	-	Response_reg,Trans_reg_C	3PG2273	3	1148	1864	NODE_197_length_2754_cov_6.252739	2754
BMU_06078	5401_g	911008.GLAD_03043	2.81e-106	306.0	COG3045@1|root,COG3045@2|Bacteria,1RDMP@1224|Proteobacteria,1S29X@1236|Gammaproteobacteria	1236|Gammaproteobacteria	S	protein conserved in bacteria	creA	GO:0005575,GO:0005622,GO:0005623,GO:0005737,GO:0005829,GO:0044424,GO:0044444,GO:0044464	-	ko:K05805	-	-	-	-	ko00000	-	-	-	CreA	3PG1873	3	1919	2389	NODE_197_length_2754_cov_6.252739	2754
BMU_06078	5403_g	911008.GLAD_02751	5.6e-251	687.0	COG1087@1|root,COG1087@2|Bacteria,1MUHI@1224|Proteobacteria,1RMTU@1236|Gammaproteobacteria	1236|Gammaproteobacteria	M	udp-glucose 4-epimerase	galE	-	5.1.3.2	ko:K01784	ko00052,ko00520,ko01100,map00052,map00520,map01100	M00361,M00362,M00632	R00291,R02984	RC00289	ko00000,ko00001,ko00002,ko01000	-	-	-	Epimerase,GDP_Man_Dehyd	3PG2401	3	56	1072	NODE_199_length_2717_cov_6.669732	2717
BMU_06078	5404_g	911008.GLAD_02752	8.71e-232	638.0	COG0223@1|root,COG0223@2|Bacteria,1NN5V@1224|Proteobacteria,1RSKX@1236|Gammaproteobacteria	1236|Gammaproteobacteria	J	Attaches a formyl group to the free amino group of methionyl-tRNA(fMet). The formyl group appears to play a dual role in the initiator identity of N-formylmethionyl-tRNA by promoting its recognition by IF2 and preventing the misappropriation of this tRNA by the elongation apparatus	-	-	-	-	-	-	-	-	-	-	-	-	-	9PG2770	9	1146	2120	NODE_199_length_2717_cov_6.669732	2717
BMU_06078	5406_g	1224318.DT73_18260	4.5e-145	410.0	COG1802@1|root,COG1802@2|Bacteria,1RKMP@1224|Proteobacteria,1SZ8E@1236|Gammaproteobacteria	1236|Gammaproteobacteria	K	PFAM regulatory protein GntR HTH	-	-	-	-	-	-	-	-	-	-	-	-	FCD,GntR	4PG1468	4	819	1484	NODE_200_length_2715_cov_6.129601	2715
BMU_06078	5408_g	481805.EcolC_3715	0.0	1010.0	COG1479@1|root,COG1479@2|Bacteria,1NRBC@1224|Proteobacteria,1RY6F@1236|Gammaproteobacteria	1236|Gammaproteobacteria	S	Protein of unknown function (DUF1524)	-	-	-	-	-	-	-	-	-	-	-	-	DUF1524,DUF262	22PG3250	22	244	1890	NODE_201_length_2695_cov_8.134853	2695
BMU_06078	5409_g	701347.Entcl_3781	2.15e-81	248.0	COG0523@1|root,COG0523@2|Bacteria,1MVZV@1224|Proteobacteria,1RQDY@1236|Gammaproteobacteria,3X0Q1@547|Enterobacter	1236|Gammaproteobacteria	S	GTP-binding protein YjiA	yjiA	GO:0003674,GO:0003824,GO:0003924,GO:0005488,GO:0005515,GO:0005575,GO:0005622,GO:0005623,GO:0005737,GO:0005829,GO:0006950,GO:0006974,GO:0008150,GO:0009987,GO:0016462,GO:0016787,GO:0016817,GO:0016818,GO:0017111,GO:0033554,GO:0042802,GO:0043167,GO:0043169,GO:0044424,GO:0044444,GO:0044464,GO:0046872,GO:0046914,GO:0050896,GO:0051716	-	-	-	-	-	-	-	-	-	-	CobW_C,cobW	15PG2495	15	2270	2667	NODE_201_length_2695_cov_8.134853	2695
BMU_06078	5410_g	911008.GLAD_02970	3.46e-124	366.0	28PWQ@1|root,2ZCGY@2|Bacteria,1RKWF@1224|Proteobacteria,1S3BG@1236|Gammaproteobacteria	1236|Gammaproteobacteria	-	-	-	-	-	-	-	-	-	-	-	-	-	-	-	13PG2410	13	2336	2660	NODE_202_length_2668_cov_6.829364	2668
BMU_06078	5414_g	1028307.EAE_20940	3.73e-150	427.0	COG1560@1|root,COG1560@2|Bacteria,1MVNI@1224|Proteobacteria,1RMZ5@1236|Gammaproteobacteria,3X0RK@547|Enterobacter	1236|Gammaproteobacteria	M	Catalyzes the transfer of palmitoleate from palmitoleoyl-acyl carrier protein (ACP) to Kdo(2)-lipid IV(A) to form Kdo(2)-(palmitoleoyl)-lipid IV(A)	lpxL	GO:0003674,GO:0003824,GO:0005975,GO:0006082,GO:0006629,GO:0006643,GO:0006644,GO:0006664,GO:0006793,GO:0006796,GO:0006950,GO:0008150,GO:0008152,GO:0008610,GO:0008654,GO:0008951,GO:0009058,GO:0009247,GO:0009266,GO:0009311,GO:0009312,GO:0009409,GO:0009628,GO:0009987,GO:0016051,GO:0016053,GO:0016740,GO:0016746,GO:0016747,GO:0019637,GO:0019752,GO:0036103,GO:0036104,GO:0043436,GO:0043648,GO:0043650,GO:…	2.3.1.241,2.3.1.242	ko:K02517,ko:K12974	ko00540,ko01100,map00540,map01100	M00060	R05146,R10906	RC00037,RC00039	ko00000,ko00001,ko00002,ko01000,ko01005	-	-	iEC042_1314.EC042_2597	Lip_A_acyltrans	11PG8842	11	2054	2166	NODE_207_length_2304_cov_7.486117	2304
BMU_06078	5420_g	911008.GLAD_03555	1.24e-210	585.0	COG0583@1|root,COG0583@2|Bacteria,1QD8R@1224|Proteobacteria,1RSHD@1236|Gammaproteobacteria	1236|Gammaproteobacteria	K	transcriptional regulator	ybdO	GO:0006355,GO:0008150,GO:0009889,GO:0010468,GO:0010556,GO:0019219,GO:0019222,GO:0031323,GO:0031326,GO:0050789,GO:0050794,GO:0051171,GO:0051252,GO:0060255,GO:0065007,GO:0080090,GO:1903506,GO:2000112,GO:2001141	-	-	-	-	-	-	-	-	-	-	HTH_1,LysR_substrate	3PG1090	3	261	1153	NODE_213_length_2105_cov_6.251752	2105
BMU_06078	5424_g	1166130.H650_00265	2.49e-150	423.0	COG3316@1|root,COG3316@2|Bacteria,1MWZ2@1224|Proteobacteria,1RRC2@1236|Gammaproteobacteria,3X3BR@547|Enterobacter	1236|Gammaproteobacteria	L	Transposase IS66 family	-	-	-	ko:K18320	-	-	-	-	ko00000	-	-	-	DDE_Tnp_IS240	38PG9079	38	1310	1915	NODE_215_length_1969_cov_19.111171	1969
BMU_06078	5425_g	1073999.BN137_1094	1.05e-64	215.0	COG1345@1|root,COG1345@2|Bacteria,1MUVP@1224|Proteobacteria,1RS2S@1236|Gammaproteobacteria	1236|Gammaproteobacteria	N	Required for morphogenesis and for the elongation of the flagellar filament by facilitating polymerization of the flagellin monomers at the tip of growing filament. Forms a capping structure, which prevents flagellin subunits (transported through the central channel of the flagellum) from leaking out without polymerization at the distal end	fliD	-	-	ko:K02407	ko02040,map02040	-	-	-	ko00000,ko00001,ko02035	-	-	-	Flagellin_IN,FliD_C,FliD_N	4PG2783	4	26	732	NODE_216_length_1964_cov_6.011847	1964
BMU_06078	5426_g	640513.Entas_2647	4.48e-103	308.0	COG1344@1|root,COG1344@2|Bacteria,1MV1N@1224|Proteobacteria,1RN0Y@1236|Gammaproteobacteria,3X1YU@547|Enterobacter	1236|Gammaproteobacteria	N	Flagellin is the subunit protein which polymerizes to form the filaments of bacterial flagella	fliC	-	-	ko:K02406	ko02020,ko02040,ko04621,ko04626,ko05132,ko05134,map02020,map02040,map04621,map04626,map05132,map05134	-	-	-	ko00000,ko00001,ko02035	-	-	-	Flagellin_C,Flagellin_N	2PG2742	2	1125	1911	NODE_216_length_1964_cov_6.011847	1964
BMU_06078	5427_g	911008.GLAD_02583	6.68e-100	299.0	COG1609@1|root,COG2207@1|root,COG1609@2|Bacteria,COG2207@2|Bacteria,1NYTD@1224|Proteobacteria,1RNGZ@1236|Gammaproteobacteria	1236|Gammaproteobacteria	K	transcriptional regulator	xylR	GO:0003674,GO:0003700,GO:0006355,GO:0008150,GO:0009889,GO:0010468,GO:0010556,GO:0019219,GO:0019222,GO:0031323,GO:0031326,GO:0050789,GO:0050794,GO:0051171,GO:0051252,GO:0060255,GO:0065007,GO:0080090,GO:0140110,GO:1903506,GO:2000112,GO:2001141	-	ko:K02529	-	-	-	-	ko00000,ko03000	-	-	-	HTH_18,HTH_AraC,Peripla_BP_3	4PG3009	4	23	478	NODE_218_length_1882_cov_6.101408	1882
BMU_06078	5428_g	1045856.EcWSU1_00166	2.08e-172	483.0	COG2992@1|root,COG2992@2|Bacteria,1RD3U@1224|Proteobacteria,1S3RA@1236|Gammaproteobacteria,3X0PQ@547|Enterobacter	1236|Gammaproteobacteria	S	Mannosyl-glycoprotein endo-beta-N-acetylglucosamidase	bax	-	-	ko:K03796	-	-	-	-	ko00000	-	GH73	-	Glucosaminidase	5PG8817	5	518	1288	NODE_218_length_1882_cov_6.101408	1882
BMU_06078	5431_g	911008.GLAD_01951	4.42e-45	147.0	2CAQ2@1|root,31NM5@2|Bacteria,1N52F@1224|Proteobacteria,1SB1B@1236|Gammaproteobacteria	1236|Gammaproteobacteria	S	Protein of unknown function (DUF1471)	yhcN	-	-	-	-	-	-	-	-	-	-	-	DUF1471	10PG8262	10	453	734	NODE_220_length_1856_cov_6.079474	1856
BMU_06078	5432_g	911008.GLAD_01952	2.06e-51	162.0	2CAQ2@1|root,32S09@2|Bacteria,1N0XS@1224|Proteobacteria,1S9G5@1236|Gammaproteobacteria	1236|Gammaproteobacteria	S	Protein of unknown function (DUF1471)	yhcN	-	-	-	-	-	-	-	-	-	-	-	DUF1471	9PG8261	9	848	1114	NODE_220_length_1856_cov_6.079474	1856
BMU_06078	5433_g	911008.GLAD_01953	1.94e-59	183.0	COG2732@1|root,COG2732@2|Bacteria,1MZ53@1224|Proteobacteria,1S8RD@1236|Gammaproteobacteria	1236|Gammaproteobacteria	K	inhibitor	yhcO	-	-	ko:K03623	-	-	-	-	ko00000	-	-	-	Barstar	2PG1239	2	1174	1446	NODE_220_length_1856_cov_6.079474	1856
BMU_06078	5439_g	911008.GLAD_02739	3.02e-152	432.0	28H7K@1|root,2Z7JT@2|Bacteria,1MV01@1224|Proteobacteria,1RSNP@1236|Gammaproteobacteria	1236|Gammaproteobacteria	U	The 2-keto-3-deoxygluconate permease transports the degraded pectin products into the bacterial cell, where they serve as carbon and energy sources. This is a hydrogen coupled transport system	kdgT	-	-	ko:K02526	-	-	-	-	ko00000,ko02000	2.A.10.1	-	-	KdgT	4PG1912	4	909	1575	NODE_231_length_1600_cov_7.172806	1600
BMU_06078	5441_g	573.JG24_01540	4.3e-76	241.0	COG0389@1|root,COG0389@2|Bacteria,1MUUH@1224|Proteobacteria,1RMT1@1236|Gammaproteobacteria	1236|Gammaproteobacteria	L	DNA polymerase	umuC	-	-	ko:K03502	-	-	-	-	ko00000,ko03400	-	-	-	DUF4113,IMS,IMS_C,IMS_HHH	2PG1100	2	420	626	NODE_233_length_1591_cov_6.045822	1591
BMU_06078	5442_g	568768.CM001975_gene859	9.86e-92	276.0	COG0443@1|root,COG0443@2|Bacteria,1R4I4@1224|Proteobacteria,1RRY4@1236|Gammaproteobacteria	1236|Gammaproteobacteria	O	PFAM StbA family protein	-	-	-	ko:K18640	-	-	-	-	ko00000,ko04812	-	-	-	StbA	4PG1994	4	1052	1572	NODE_233_length_1591_cov_6.045822	1591
BMU_06078	5447_g	1029823.AFIE01000103_gene1147	1.24e-150	424.0	COG3316@1|root,COG3316@2|Bacteria,1MWZ2@1224|Proteobacteria,1RRC2@1236|Gammaproteobacteria,3NKP5@468|Moraxellaceae	1236|Gammaproteobacteria	L	DDE domain	-	-	-	ko:K18320	-	-	-	-	ko00000	-	-	-	DDE_Tnp_IS240	38PG9079	38	269	874	NODE_239_length_1498_cov_7.578001	1498
BMU_06078	5452_g	1073999.BN137_4230	8.95e-24	99.8	COG0484@1|root,COG0484@2|Bacteria,1N89W@1224|Proteobacteria,1SDS5@1236|Gammaproteobacteria	1236|Gammaproteobacteria	O	heat shock protein binding	-	-	-	-	-	-	-	-	-	-	-	-	-	3PG1214	3	105	429	NODE_245_length_1435_cov_7.041416	1435
BMU_06078	5453_g	911008.GLAD_02918	9.54e-113	328.0	COG3440@1|root,COG3440@2|Bacteria,1NE0N@1224|Proteobacteria,1RNM6@1236|Gammaproteobacteria	1236|Gammaproteobacteria	V	HNH endonuclease	-	-	-	ko:K07454	-	-	-	-	ko00000	-	-	-	HNH_2	5PG2774	5	943	1421	NODE_245_length_1435_cov_7.041416	1435
BMU_06078	5458_g	911008.GLAD_03307	8.25e-45	156.0	COG0329@1|root,COG0329@2|Bacteria,1MXI1@1224|Proteobacteria,1RRFC@1236|Gammaproteobacteria	1236|Gammaproteobacteria	EM	Belongs to the DapA family	-	-	4.3.3.7	ko:K01714	ko00261,ko00300,ko01100,ko01110,ko01120,ko01130,ko01230,map00261,map00300,map01100,map01110,map01120,map01130,map01230	M00016,M00525,M00526,M00527	R10147	RC03062,RC03063	ko00000,ko00001,ko00002,ko01000	-	-	-	DHDPS	2PG1212	2	731	1010	NODE_252_length_1252_cov_6.051528	1252
BMU_06078	5459_g	911008.GLAD_01016	2.35e-53	179.0	COG0436@1|root,COG0436@2|Bacteria,1MW0Z@1224|Proteobacteria,1RN5B@1236|Gammaproteobacteria	1236|Gammaproteobacteria	E	in Corynebacterium glutamicum this protein can use glutamate, 2-aminobutyrate, and aspartate as amino donors and pyruvate as the acceptor'	alaA	GO:0003674,GO:0003824,GO:0004021,GO:0005488,GO:0006082,GO:0006090,GO:0006520,GO:0006522,GO:0006523,GO:0006807,GO:0006950,GO:0006974,GO:0008144,GO:0008150,GO:0008152,GO:0008483,GO:0008652,GO:0009058,GO:0009078,GO:0009079,GO:0009987,GO:0016053,GO:0016740,GO:0016769,GO:0019272,GO:0019752,GO:0019842,GO:0030170,GO:0030632,GO:0032787,GO:0033554,GO:0036094,GO:0042221,GO:0042851,GO:0042852,GO:0043167,GO:…	2.6.1.2,2.6.1.66	ko:K14260	ko00220,ko00250,ko00290,ko01100,ko01110,ko01130,ko01210,ko01230,map00220,map00250,map00290,map01100,map01110,map01130,map01210,map01230	-	R00258,R01215	RC00006,RC00008,RC00036	ko00000,ko00001,ko01000,ko01007	-	-	-	Aminotran_1_2	3PG2506	3	338	420	NODE_253_length_1182_cov_6.411163	1182
BMU_06078	5463_g	911008.GLAD_00211	1.77e-198	553.0	COG1262@1|root,COG1262@2|Bacteria,1PDSD@1224|Proteobacteria,1S4ZV@1236|Gammaproteobacteria	1236|Gammaproteobacteria	S	Sulfatase-modifying factor enzyme 1	-	-	-	-	-	-	-	-	-	-	-	-	FGE-sulfatase	5PG2247	5	81	1049	NODE_258_length_1114_cov_6.222443	1114
BMU_06078	5467_g	911008.GLAD_02974	9.08e-91	271.0	29PXB@1|root,2ZAJB@2|Bacteria,1Q81G@1224|Proteobacteria,1RPHC@1236|Gammaproteobacteria	1236|Gammaproteobacteria	S	YfaZ precursor	-	-	-	-	-	-	-	-	-	-	-	-	YfaZ	3PG2270	3	634	1056	NODE_261_length_1065_cov_6.153445	1065
BMU_06078	5469_g	911008.GLAD_02378	5.18e-128	364.0	COG3637@1|root,COG3637@2|Bacteria,1RH8M@1224|Proteobacteria,1S67J@1236|Gammaproteobacteria	1236|Gammaproteobacteria	M	Membrane	pagC	-	-	ko:K07804	ko02020,map02020	-	-	-	ko00000,ko00001	-	-	-	Ail_Lom,OMP_b-brl	8PG8896	8	319	879	NODE_263_length_1049_cov_7.404459	1049
BMU_06078	5474_g	1115512.EH105704_07_01670	1.88e-108	330.0	COG0642@1|root,COG2205@2|Bacteria,1MW8M@1224|Proteobacteria,1RNDA@1236|Gammaproteobacteria,3XPC2@561|Escherichia	1236|Gammaproteobacteria	T	Member of a two-component regulatory system	silS	-	2.7.13.3	ko:K07644	ko02020,map02020	M00452,M00745	-	-	ko00000,ko00001,ko00002,ko01000,ko01001,ko01504,ko02022	-	-	-	HAMP,HATPase_c,HisKA	2PG1193	2	498	1000	NODE_268_length_1011_cov_8.449115	1011
BMU_06078	5475_g	911008.GLAD_02420	8e-87	256.0	COG0716@1|root,COG0716@2|Bacteria,1N30T@1224|Proteobacteria,1S403@1236|Gammaproteobacteria	1236|Gammaproteobacteria	C	flavodoxin binds one FMN molecule, which serves as a redox-active prosthetic group	mioC	GO:0000166,GO:0003674,GO:0005488,GO:0005575,GO:0005622,GO:0005623,GO:0005737,GO:0005829,GO:0008150,GO:0010181,GO:0032553,GO:0036094,GO:0043167,GO:0043168,GO:0044424,GO:0044444,GO:0044464,GO:0048037,GO:0050662,GO:0050789,GO:0050794,GO:0051302,GO:0065007,GO:0097159,GO:0097367,GO:1901265,GO:1901363	-	ko:K06205	-	-	-	-	ko00000	-	-	-	Flavodoxin_1	2PG1107	2	24	398	NODE_269_length_1005_cov_7.429844	1005
BMU_05222	5065_g	911008.GLAD_02289	5.85e-40	138.0	COG0796@1|root,COG0796@2|Bacteria,1NAI2@1224|Proteobacteria,1RPU9@1236|Gammaproteobacteria	1236|Gammaproteobacteria	M	Provides the (R)-glutamate required for cell wall biosynthesis	murI	GO:0000270,GO:0003674,GO:0003824,GO:0006022,GO:0006023,GO:0006024,GO:0006807,GO:0008150,GO:0008152,GO:0008881,GO:0009058,GO:0009059,GO:0009252,GO:0009273,GO:0009987,GO:0016853,GO:0016854,GO:0016855,GO:0030203,GO:0034645,GO:0036361,GO:0042546,GO:0043170,GO:0044036,GO:0044038,GO:0044085,GO:0044237,GO:0044249,GO:0044260,GO:0047661,GO:0070589,GO:0071554,GO:0071704,GO:0071840,GO:1901135,GO:1901137,GO:…	5.1.1.3	ko:K01776	ko00471,ko01100,map00471,map01100	-	R00260	RC00302	ko00000,ko00001,ko01000,ko01011	-	-	iAPECO1_1312.APECO1_2496,iEC042_1314.EC042_4342,iECOK1_1307.ECOK1_4443,iECS88_1305.ECS88_4426,iPC815.YPO3909,iUMN146_1321.UM146_20110,iUTI89_1310.UTI89_C4562	Asp_Glu_race	3PG1594	3	12	230	NODE_76_length_7360_cov_3.735933	7360
BMU_05222	5066_g	1045856.EcWSU1_00203	7e-287	783.0	COG0050@1|root,COG0050@2|Bacteria,1MVC0@1224|Proteobacteria,1RMYX@1236|Gammaproteobacteria,3X1IQ@547|Enterobacter	1236|Gammaproteobacteria	J	This protein promotes the GTP-dependent binding of aminoacyl-tRNA to the A-site of ribosomes during protein biosynthesis	tuf	-	-	ko:K02358	-	-	-	-	ko00000,ko03012,ko03029,ko04147	-	-	-	GTP_EFTU,GTP_EFTU_D2,GTP_EFTU_D3	24PG8662	24	5855	7039	NODE_76_length_7360_cov_3.735933	7360
BMU_05222	5090_g	1399774.JDWH01000040_gene4044	3.76e-15	74.3	2EDFI@1|root,337BS@2|Bacteria,1NG08@1224|Proteobacteria,1SGJ9@1236|Gammaproteobacteria	1236|Gammaproteobacteria	-	-	-	-	-	-	-	-	-	-	-	-	-	-	-	98PG8292	98	536	976	NODE_89_length_5074_cov_4.666667	5074
BMU_05222	5091_g	243924.LT42_23050	1.7e-32	115.0	2EAVP@1|root,334X2@2|Bacteria,1N1GF@1224|Proteobacteria,1S8WS@1236|Gammaproteobacteria	1236|Gammaproteobacteria	S	immunity protein	imm	-	-	-	-	-	-	-	-	-	-	-	Colicin_Pyocin	88PG8248	88	1350	1619	NODE_89_length_5074_cov_4.666667	5074
BMU_05222	5103_g	202954.BBNK01000050_gene879	1.89e-119	370.0	2AQWX@1|root,31G5F@2|Bacteria,1N36S@1224|Proteobacteria,1S9CB@1236|Gammaproteobacteria,3NMFS@468|Moraxellaceae	1236|Gammaproteobacteria	S	Relaxase/Mobilisation nuclease domain	-	-	-	-	-	-	-	-	-	-	-	-	Relaxase	35PG3223	35	1549	1945	NODE_98_length_4263_cov_3.167311	4263
BMU_05222	5104_g	1144664.F973_00043	8.21e-174	486.0	COG1708@1|root,COG1708@2|Bacteria,1QVMI@1224|Proteobacteria,1S59P@1236|Gammaproteobacteria,3NMQX@468|Moraxellaceae	1236|Gammaproteobacteria	S	Domain of unknown function (DUF4111)	-	-	2.7.7.47	ko:K00984	-	-	-	-	ko00000,ko01000,ko01504	-	-	-	DUF4111,NTP_transf_2	82PG8296	82	3042	3830	NODE_98_length_4263_cov_3.167311	4263
BMU_05222	5113_g	1166130.H650_00265	2.49e-150	423.0	COG3316@1|root,COG3316@2|Bacteria,1MWZ2@1224|Proteobacteria,1RRC2@1236|Gammaproteobacteria,3X3BR@547|Enterobacter	1236|Gammaproteobacteria	L	Transposase IS66 family	-	-	-	ko:K18320	-	-	-	-	ko00000	-	-	-	DDE_Tnp_IS240	38PG9079	38	839	1444	NODE_111_length_2875_cov_1.843159	2875
BMU_05222	5114_g	1484157.PSNIH2_19755	3.3e-113	324.0	COG0262@1|root,COG0262@2|Bacteria,1RH0P@1224|Proteobacteria,1S3TW@1236|Gammaproteobacteria,3W25C@53335|Pantoea	1236|Gammaproteobacteria	H	Dihydrofolate reductase	-	-	1.5.1.3	ko:K18589	ko00670,ko00790,ko01100,map00670,map00790,map01100	-	R00936,R00937,R00939,R00940,R02235,R02236	RC00109,RC00110,RC00158	br01600,ko00000,ko00001,ko01000,ko01504	-	-	-	DHFR_1	15PG3148	15	1790	2272	NODE_111_length_2875_cov_1.843159	2875
BMU_05222	5121_g	1123279.ATUS01000005_gene3192	0.0	981.0	COG0399@1|root,COG0399@2|Bacteria,1MUMJ@1224|Proteobacteria,1RSDY@1236|Gammaproteobacteria,1J81D@118884|unclassified Gammaproteobacteria	1236|Gammaproteobacteria	M	Putative transposase	-	-	-	-	-	-	-	-	-	-	-	-	Y2_Tnp,Zn_Tnp_IS91	29PG3214	29	2208	2431	NODE_119_length_2511_cov_1.716023	2511
BMU_05222	5128_g	1509403.GW12_15140	5.08e-152	455.0	2AQWX@1|root,31G5F@2|Bacteria,1N36S@1224|Proteobacteria,1S9CB@1236|Gammaproteobacteria,3NMFS@468|Moraxellaceae	1236|Gammaproteobacteria	S	Relaxase/Mobilisation nuclease domain	-	-	-	-	-	-	-	-	-	-	-	-	Relaxase	35PG3223	35	2038	2193	NODE_128_length_2209_cov_1.739673	2209
BMU_05222	5130_g	575588.ACPN01000195_gene1722	4.75e-184	515.0	COG0507@1|root,COG0507@2|Bacteria,1MUTR@1224|Proteobacteria,1RQS3@1236|Gammaproteobacteria,3NQP0@468|Moraxellaceae	1236|Gammaproteobacteria	L	MobA/MobL family	-	-	-	-	-	-	-	-	-	-	-	-	MobA_MobL	40PG8288	40	98	969	NODE_133_length_1972_cov_1.309485	1972
BMU_05222	5131_g	575588.ACPN01000195_gene1721	1.75e-91	268.0	2AZC9@1|root,31RGI@2|Bacteria,1QNZZ@1224|Proteobacteria,1TMNV@1236|Gammaproteobacteria,3NP2F@468|Moraxellaceae	1236|Gammaproteobacteria	-	-	-	-	-	-	-	-	-	-	-	-	-	-	-	37PG8935	37	1017	1436	NODE_133_length_1972_cov_1.309485	1972
BMU_05222	5137_g	1166016.W5S_1479	2.15e-172	482.0	COG1484@1|root,COG1484@2|Bacteria,1MWQX@1224|Proteobacteria,1RPJM@1236|Gammaproteobacteria	1236|Gammaproteobacteria	L	ATP-binding protein, IstB SW ISTB_ECOLI (P15026) (265 aa) fasta scores E() 0, 47.4 id in 249 aa. Also almost identical to Yersinia pestis and Escherichia coli	-	-	-	-	-	-	-	-	-	-	-	-	IstB_IS21	44PG3142	44	530	1282	NODE_141_length_1602_cov_1.888136	1602
BMU_05222	5138_g	1166016.W5S_1480	1.73e-55	181.0	COG4584@1|root,COG4584@2|Bacteria,1MWIV@1224|Proteobacteria,1RQ9W@1236|Gammaproteobacteria	1236|Gammaproteobacteria	L	to Escherichia coli transposase for insertion sequence element IS21 IstA SW ISTA_ECOLI (P15025) (390 aa) fasta scores E() 3e-27, 33.1 id in 329 aa. Identical to the previously sequenced Yersinia pestis,Yersinia pseudotuberculosis and Escherichia coli pesticin plasmid insertion sequence transposase Y1055 TR P74993 (EMBL U59875) (340 aa) fasta scores E() 0, 100.0 id in 340 aa	-	-	-	-	-	-	-	-	-	-	-	-	HTH_38,HTH_7,rve	2PG1610	2	1309	1569	NODE_141_length_1602_cov_1.888136	1602
BMU_05222	5139_g	716541.ECL_00067	1.15e-235	647.0	COG3039@1|root,COG3039@2|Bacteria,1MXTN@1224|Proteobacteria,1RM94@1236|Gammaproteobacteria	1236|Gammaproteobacteria	L	ISSoEn1, terminal inverted repeat	-	-	-	-	-	-	-	-	-	-	-	-	DDE_Tnp_1_5	40PG8298	40	499	1467	NODE_142_length_1519_cov_1.455460	1519
BMU_05222	5147_g	1484157.PSNIH2_21750	2.02e-74	230.0	2A40C@1|root,32QW5@2|Bacteria,1RHQ6@1224|Proteobacteria,1S8H5@1236|Gammaproteobacteria,3W1IP@53335|Pantoea	1236|Gammaproteobacteria	-	-	-	-	-	-	-	-	-	-	-	-	-	-	-	10PG2882	10	384	986	NODE_156_length_1292_cov_1.622318	1292
BMU_05222	5148_g	911008.GLAD_03086	1.06e-59	191.0	COG1076@1|root,COG1076@2|Bacteria,1N270@1224|Proteobacteria,1RP0P@1236|Gammaproteobacteria	1236|Gammaproteobacteria	O	Regulatory DnaK co-chaperone. Direct interaction between DnaK and DjlA is needed for the induction of the wcaABCDE operon, involved in the synthesis of a colanic acid polysaccharide capsule, possibly through activation of the RcsB RcsC phosphotransfer signaling pathway. The colanic acid capsule may help the bacterium survive conditions outside the host	djlA	GO:0003674,GO:0005488,GO:0005515,GO:0005575,GO:0005623,GO:0005886,GO:0016020,GO:0044464,GO:0051087,GO:0071944	-	ko:K05801	-	-	-	-	ko00000,ko03110	-	-	-	DnaJ,TerB	3PG1871	3	22	343	NODE_157_length_1288_cov_1.415159	1288
BMU_05222	5149_g	911008.GLAD_03085	3.69e-163	477.0	COG1452@1|root,COG1452@2|Bacteria,1MUJC@1224|Proteobacteria,1RQEX@1236|Gammaproteobacteria	1236|Gammaproteobacteria	M	Together with LptE, is involved in the assembly of lipopolysaccharide (LPS) at the surface of the outer membrane	lptD	GO:0005575,GO:0005623,GO:0006810,GO:0006869,GO:0008150,GO:0009279,GO:0009636,GO:0009987,GO:0010876,GO:0015920,GO:0016020,GO:0016043,GO:0019867,GO:0022607,GO:0030312,GO:0030313,GO:0031975,GO:0033036,GO:0042221,GO:0043163,GO:0043165,GO:0044085,GO:0044091,GO:0044462,GO:0044464,GO:0045229,GO:0050896,GO:0051179,GO:0051234,GO:0061024,GO:0071702,GO:0071709,GO:0071840,GO:0071944,GO:1901264	-	ko:K04744	-	-	-	-	ko00000,ko02000	1.B.42.1	-	iG2583_1286.G2583_0058	OstA,OstA_C	2PG1855	2	574	1277	NODE_157_length_1288_cov_1.415159	1288
BMU_05222	5158_g	1224318.DT73_18225	3.89e-85	255.0	COG2186@1|root,COG2186@2|Bacteria,1N6N0@1224|Proteobacteria,1RPZ0@1236|Gammaproteobacteria	1236|Gammaproteobacteria	K	Transcriptional repressor that controls expression of the genes required for the catabolism of sialic acids	-	-	-	ko:K05799	-	-	-	-	ko00000,ko03000	-	-	-	FCD,GntR	2PG1373	2	612	1026	NODE_168_length_1037_cov_1.287912	1037
BMU_05222	5159_g	1484157.PSNIH2_22070	1.69e-27	102.0	2AV0Y@1|root,31KQT@2|Bacteria,1QIKH@1224|Proteobacteria,1TGFJ@1236|Gammaproteobacteria,3W28R@53335|Pantoea	1236|Gammaproteobacteria	-	-	-	-	-	-	-	-	-	-	-	-	-	-	-	8PG8966	8	36	230	NODE_169_length_1033_cov_1.421634	1033
BMU_07775	5006_g	911008.GLAD_01232	2.5e-86	254.0	COG3445@1|root,COG3445@2|Bacteria,1RDRB@1224|Proteobacteria,1S45G@1236|Gammaproteobacteria	1236|Gammaproteobacteria	S	Acts as a radical domain for damaged PFL and possibly other radical proteins	grcA	GO:0003674,GO:0003824,GO:0005575,GO:0005622,GO:0005623,GO:0005737,GO:0005829,GO:0006082,GO:0006520,GO:0006566,GO:0006567,GO:0006807,GO:0008150,GO:0008152,GO:0008861,GO:0009056,GO:0009063,GO:0009066,GO:0009068,GO:0009987,GO:0016054,GO:0016407,GO:0016408,GO:0016453,GO:0016740,GO:0016746,GO:0016747,GO:0019752,GO:0043436,GO:0044237,GO:0044238,GO:0044248,GO:0044281,GO:0044282,GO:0044424,GO:0044444,GO:…	-	ko:K06866	-	-	-	-	ko00000	-	-	iSF_1195.SF2641,iSFxv_1172.SFxv_2898,iS_1188.S2814	Gly_radical	4PG3272	4	34867	35250	NODE_37_length_37083_cov_21.623174	37083
BMU_07775	5007_g	911008.GLAD_01233	3.57e-172	479.0	COG0692@1|root,COG0692@2|Bacteria,1MV80@1224|Proteobacteria,1RPDH@1236|Gammaproteobacteria	1236|Gammaproteobacteria	L	Excises uracil residues from the DNA which can arise as a result of misincorporation of dUMP residues by DNA polymerase or due to deamination of cytosine	ung	GO:0003674,GO:0003824,GO:0004844,GO:0005575,GO:0005622,GO:0005623,GO:0005737,GO:0006139,GO:0006259,GO:0006281,GO:0006284,GO:0006285,GO:0006725,GO:0006807,GO:0006950,GO:0006974,GO:0008150,GO:0008152,GO:0009987,GO:0016787,GO:0016798,GO:0016799,GO:0019104,GO:0033554,GO:0034641,GO:0043170,GO:0044237,GO:0044238,GO:0044260,GO:0044424,GO:0044464,GO:0046483,GO:0050896,GO:0051716,GO:0071704,GO:0090304,GO:…	3.2.2.27	ko:K03648	ko03410,ko05340,map03410,map05340	-	-	-	ko00000,ko00001,ko01000,ko03400	-	-	-	UDG	3PG3262	3	35564	36253	NODE_37_length_37083_cov_21.623174	37083
BMU_07775	5037_g	1484157.PSNIH2_22010	5.56e-214	607.0	28MTB@1|root,2ZB1J@2|Bacteria,1MWD0@1224|Proteobacteria,1RSK4@1236|Gammaproteobacteria,3W1FV@53335|Pantoea	1236|Gammaproteobacteria	S	Conjugative relaxosome accessory transposon protein	-	-	-	ko:K12072	-	-	-	-	ko00000,ko02044	3.A.7.11.1	-	-	TraH	14PG8387	14	583	1724	NODE_43_length_15453_cov_1.986102	15453
BMU_07775	5038_g	1484157.PSNIH2_22015	3.32e-202	565.0	COG0526@1|root,COG0526@2|Bacteria,1MXG2@1224|Proteobacteria,1S08D@1236|Gammaproteobacteria,3W1EQ@53335|Pantoea	1236|Gammaproteobacteria	CO	F plasmid transfer operon protein	-	-	-	ko:K12057	-	-	-	-	ko00000,ko02044	3.A.7.11.1	-	-	TraF	15PG8710	15	1810	2826	NODE_43_length_15453_cov_1.986102	15453
BMU_07775	5039_g	1484157.PSNIH2_22020	2.89e-92	271.0	2AUXY@1|root,31KMF@2|Bacteria,1QIH3@1224|Proteobacteria,1TGBQ@1236|Gammaproteobacteria,3W1S5@53335|Pantoea	1236|Gammaproteobacteria	-	-	-	-	-	-	-	-	-	-	-	-	-	-	-	21PG8924	21	3448	3906	NODE_43_length_15453_cov_1.986102	15453
BMU_07775	5040_g	1484157.PSNIH2_22025	1.14e-152	433.0	2AUYH@1|root,31KN2@2|Bacteria,1QIHP@1224|Proteobacteria,1TGCC@1236|Gammaproteobacteria,3W1VQ@53335|Pantoea	1236|Gammaproteobacteria	-	-	-	-	-	-	-	-	-	-	-	-	-	-	-	24PG8810	24	3962	4762	NODE_43_length_15453_cov_1.986102	15453
BMU_07775	5041_g	1484157.PSNIH2_22030	3.13e-85	254.0	2AV09@1|root,31KQ3@2|Bacteria,1QIJT@1224|Proteobacteria,1TGEV@1236|Gammaproteobacteria,3W26Y@53335|Pantoea	1236|Gammaproteobacteria	-	-	-	-	-	-	-	-	-	-	-	-	-	-	-	7PG3269	7	5522	6007	NODE_43_length_15453_cov_1.986102	15453
BMU_07775	5042_g	1484157.PSNIH2_22040	0.0	1238.0	COG3481@1|root,COG3481@2|Bacteria,1QIHM@1224|Proteobacteria,1TGCA@1236|Gammaproteobacteria,3W1VD@53335|Pantoea	1236|Gammaproteobacteria	S	Putative helicase	-	-	-	ko:K12070	-	-	-	-	ko00000,ko02044	3.A.7.11.1	-	-	TraI_2	16PG8351	16	6762	9897	NODE_43_length_15453_cov_1.986102	15453
BMU_07775	5043_g	1484157.PSNIH2_22045	0.0	894.0	COG0433@1|root,COG0433@2|Bacteria,1QUPX@1224|Proteobacteria,1T20D@1236|Gammaproteobacteria,3W05W@53335|Pantoea	1236|Gammaproteobacteria	S	TraM recognition site of TraD and TraG	-	-	-	ko:K12071	-	-	-	-	ko00000,ko02044	3.A.7.11.1	-	-	TraG-D_C,TrwB_AAD_bind	13PG3257	13	10407	11981	NODE_43_length_15453_cov_1.986102	15453
BMU_07775	5044_g	1484157.PSNIH2_22060	1.35e-175	517.0	COG0616@1|root,COG0616@2|Bacteria,1MUXE@1224|Proteobacteria,1RNYW@1236|Gammaproteobacteria,3W1WW@53335|Pantoea	1236|Gammaproteobacteria	OU	Peptidase family S49	-	-	-	ko:K04773	-	-	-	-	ko00000,ko01000,ko01002	-	-	-	Peptidase_S49	6PG9055	6	14928	15433	NODE_43_length_15453_cov_1.986102	15453
BMU_07775	5056_g	1484157.PSNIH2_22820	1.15e-55	185.0	2AUYB@1|root,31KMT@2|Bacteria,1QIHF@1224|Proteobacteria,1TGC2@1236|Gammaproteobacteria,3W1TN@53335|Pantoea	1236|Gammaproteobacteria	-	-	-	-	-	-	-	-	-	-	-	-	-	-	-	7PG2293	7	912	1232	NODE_46_length_14226_cov_2.023548	14226
BMU_07775	5057_g	571.MC52_00350	1.2e-162	458.0	COG3039@1|root,COG3039@2|Bacteria,1MXTN@1224|Proteobacteria,1RM94@1236|Gammaproteobacteria	1236|Gammaproteobacteria	L	ISSoEn1, terminal inverted repeat	-	-	-	-	-	-	-	-	-	-	-	-	DDE_Tnp_1_5	40PG8298	40	2054	2728	NODE_46_length_14226_cov_2.023548	14226
BMU_07775	5058_g	1484157.PSNIH2_22830	1.43e-185	529.0	COG0443@1|root,COG0443@2|Bacteria,1R4I4@1224|Proteobacteria,1RRY4@1236|Gammaproteobacteria,3W128@53335|Pantoea	1236|Gammaproteobacteria	O	StbA protein	stbA	-	-	ko:K18640	-	-	-	-	ko00000,ko04812	-	-	-	StbA	31PG8273	31	3481	4472	NODE_46_length_14226_cov_2.023548	14226
BMU_07775	5059_g	1484157.PSNIH2_22835	1.72e-167	474.0	2AUZ6@1|root,31KNR@2|Bacteria,1QIIC@1224|Proteobacteria,1TGD4@1236|Gammaproteobacteria,3W1YF@53335|Pantoea	1236|Gammaproteobacteria	-	-	-	-	-	-	-	-	-	-	-	-	-	-	-	17PG3076	17	4836	5783	NODE_46_length_14226_cov_2.023548	14226
BMU_07775	5061_g	1484157.PSNIH2_22845	3.84e-73	229.0	COG1475@1|root,COG1475@2|Bacteria,1NGXR@1224|Proteobacteria,1RNZ3@1236|Gammaproteobacteria,3VZ8K@53335|Pantoea	1236|Gammaproteobacteria	K	ParB family	-	-	-	ko:K03497	-	-	-	-	ko00000,ko03000,ko03036,ko04812	-	-	-	ParB,ParBc	12PG3090	12	7578	8081	NODE_46_length_14226_cov_2.023548	14226
BMU_07775	5062_g	469595.CSAG_04007	2.18e-272	748.0	COG1192@1|root,COG1192@2|Bacteria,1NAJP@1224|Proteobacteria,1S2DK@1236|Gammaproteobacteria,3WYYN@544|Citrobacter	1236|Gammaproteobacteria	D	AAA domain	-	-	-	-	-	-	-	-	-	-	-	-	AAA_31	26PG8493	26	8579	9832	NODE_46_length_14226_cov_2.023548	14226
BMU_07775	5063_g	1484157.PSNIH2_22855	3.46e-107	333.0	COG3451@1|root,COG3451@2|Bacteria,1MUEN@1224|Proteobacteria,1RMMX@1236|Gammaproteobacteria,3W0ZD@53335|Pantoea	1236|Gammaproteobacteria	U	F pilus assembly Type-IV secretion system for plasmid transfer	-	-	-	ko:K12063	-	-	-	-	ko00000,ko02044	3.A.7.11.1	-	-	AAA_10,TraC_F_IV	3PG1487	3	13671	14212	NODE_46_length_14226_cov_2.023548	14226
BMU_07775	5069_g	1484157.PSNIH2_22805	0.0	2471.0	2AV0A@1|root,31KQ4@2|Bacteria,1QIJU@1224|Proteobacteria,1TGEX@1236|Gammaproteobacteria,3W275@53335|Pantoea	1236|Gammaproteobacteria	-	-	-	-	-	-	-	-	-	-	-	-	-	-	-	18PG8386	18	304	4617	NODE_49_length_12681_cov_1.859009	12681
BMU_07775	5070_g	1484157.PSNIH2_22795	6.68e-278	773.0	28KEF@1|root,2ZA0P@2|Bacteria,1R41Q@1224|Proteobacteria,1S1KA@1236|Gammaproteobacteria,3W2T2@53335|Pantoea	1236|Gammaproteobacteria	S	Type-F conjugative transfer system pilin assembly protein	-	-	-	ko:K12061	-	-	-	-	ko00000,ko02044	3.A.7.11.1	-	-	TrbC_Ftype	14PG2962	14	5487	6905	NODE_49_length_12681_cov_1.859009	12681
BMU_07775	5071_g	1484157.PSNIH2_22790	9.78e-173	486.0	28HGF@1|root,2Z7SA@2|Bacteria,1MXUA@1224|Proteobacteria,1RS8F@1236|Gammaproteobacteria,3W0Z3@53335|Pantoea	1236|Gammaproteobacteria	S	TraU protein	-	-	-	ko:K12060	-	-	-	-	ko00000,ko02044	3.A.7.11.1	-	-	TraU	11PG2874	11	7398	8105	NODE_49_length_12681_cov_1.859009	12681
BMU_07775	5072_g	1484157.PSNIH2_22785	0.0	1888.0	28KC1@1|root,2Z9Z1@2|Bacteria,1MW96@1224|Proteobacteria,1RYPT@1236|Gammaproteobacteria,3W1XY@53335|Pantoea	1236|Gammaproteobacteria	S	Type-1V conjugative transfer system mating pair stabilisation	traN	-	-	ko:K12058	-	-	-	-	ko00000,ko02044	3.A.7.11.1	-	-	TraN	16PG2859	16	8220	11312	NODE_49_length_12681_cov_1.859009	12681
BMU_07775	5073_g	1484157.PSNIH2_22780	1.3e-161	457.0	2AUZJ@1|root,31KP9@2|Bacteria,1QIJ0@1224|Proteobacteria,1TGDU@1236|Gammaproteobacteria,3W21N@53335|Pantoea	1236|Gammaproteobacteria	-	-	-	-	-	-	-	-	-	-	-	-	-	-	-	21PG8775	21	11341	12213	NODE_49_length_12681_cov_1.859009	12681
BMU_07775	5085_g	932677.PAJ_1218	3.96e-145	412.0	COG4221@1|root,COG4221@2|Bacteria,1MUF8@1224|Proteobacteria,1RMKM@1236|Gammaproteobacteria,3VZPQ@53335|Pantoea	1236|Gammaproteobacteria	S	Belongs to the short-chain dehydrogenases reductases (SDR) family	VY92_08700	-	-	-	-	-	-	-	-	-	-	-	adh_short	13PG8833	13	39	761	NODE_52_length_12537_cov_1.680258	12537
BMU_07775	5087_g	35703.DQ02_09740	7.46e-59	182.0	COG2026@1|root,COG2026@2|Bacteria,1MZ76@1224|Proteobacteria,1S8RR@1236|Gammaproteobacteria,3WYWS@544|Citrobacter	1236|Gammaproteobacteria	DJ	ParE toxin of type II toxin-antitoxin system, parDE	stbE	-	-	ko:K06218	-	-	-	-	ko00000,ko02048	-	-	-	ParE_toxin	7PG2516	7	2446	2730	NODE_52_length_12537_cov_1.680258	12537
BMU_07775	5089_g	399742.Ent638_4249	1.68e-194	540.0	28ICS@1|root,2Z8F1@2|Bacteria,1N32S@1224|Proteobacteria,1RQEN@1236|Gammaproteobacteria,3X3T1@547|Enterobacter	1236|Gammaproteobacteria	S	RePlication protein	-	-	-	-	-	-	-	-	-	-	-	-	Rep_3	9PG8780	9	8740	9600	NODE_52_length_12537_cov_1.680258	12537
BMU_07775	5090_g	1035839.AFNK01000058_gene775	3.49e-96	288.0	2E4K1@1|root,32ZF0@2|Bacteria,1NBMK@1224|Proteobacteria,1SC66@1236|Gammaproteobacteria	1236|Gammaproteobacteria	-	-	-	-	-	-	-	-	-	-	-	-	-	-	-	4PG2014	4	10880	11572	NODE_52_length_12537_cov_1.680258	12537
BMU_07775	5092_g	202954.BBNK01000067_gene3222	1.78e-182	518.0	COG0589@1|root,COG0589@2|Bacteria,1PAFP@1224|Proteobacteria,1RSCS@1236|Gammaproteobacteria,3NMMX@468|Moraxellaceae	1236|Gammaproteobacteria	T	Universal stress protein family	-	-	-	-	-	-	-	-	-	-	-	-	Usp	17PG3065	17	779	1566	NODE_53_length_11959_cov_2.212475	11959
BMU_07775	5093_g	981223.AIED01000077_gene668	8.64e-88	262.0	2AEWM@1|root,314U9@2|Bacteria,1QIYT@1224|Proteobacteria,1TGVG@1236|Gammaproteobacteria,3NM65@468|Moraxellaceae	1236|Gammaproteobacteria	-	-	-	-	-	-	-	-	-	-	-	-	-	-	-	14PG3086	14	1798	2343	NODE_53_length_11959_cov_2.212475	11959
BMU_07775	5094_g	525244.HMPREF0023_2087	3.75e-215	595.0	COG5527@1|root,COG5527@2|Bacteria,1RD9C@1224|Proteobacteria,1S4ZG@1236|Gammaproteobacteria,3NJHN@468|Moraxellaceae	1236|Gammaproteobacteria	L	Initiator Replication protein	-	-	-	-	-	-	-	-	-	-	-	-	Rep_3	19PG3078	19	2412	3347	NODE_53_length_11959_cov_2.212475	11959
BMU_07775	5095_g	202954.BBNK01000020_gene3414	2.59e-84	249.0	2AZCW@1|root,31RKD@2|Bacteria,1QP3W@1224|Proteobacteria,1TMTB@1236|Gammaproteobacteria,3NPBY@468|Moraxellaceae	1236|Gammaproteobacteria	-	-	-	-	-	-	-	-	-	-	-	-	-	-	-	19PG9086	19	4505	4891	NODE_53_length_11959_cov_2.212475	11959
BMU_07775	5096_g	553217.ENHAE0001_0826	3.55e-62	204.0	COG2856@1|root,COG2856@2|Bacteria,1RAU7@1224|Proteobacteria,1TD3D@1236|Gammaproteobacteria,3NS6R@468|Moraxellaceae	1236|Gammaproteobacteria	E	Pfam:DUF955	-	-	-	-	-	-	-	-	-	-	-	-	Peptidase_M78	26PG9073	26	5114	5944	NODE_53_length_11959_cov_2.212475	11959
BMU_07775	5097_g	1217710.F969_01518	7.99e-26	99.8	COG1396@1|root,COG1396@2|Bacteria,1PDYZ@1224|Proteobacteria,1TD7P@1236|Gammaproteobacteria,3NPK8@468|Moraxellaceae	1236|Gammaproteobacteria	K	Helix-turn-helix XRE-family like proteins	-	-	-	-	-	-	-	-	-	-	-	-	HTH_3	25PG9089	25	5976	6305	NODE_53_length_11959_cov_2.212475	11959
BMU_07775	5098_g	517433.PanABDRAFT_0983	1.14e-24	93.2	2EMEJ@1|root,33F3D@2|Bacteria,1NKUN@1224|Proteobacteria,1STAF@1236|Gammaproteobacteria	1236|Gammaproteobacteria	-	-	-	-	-	-	-	-	-	-	-	-	-	-	-	18PG9096	18	6630	6809	NODE_53_length_11959_cov_2.212475	11959
BMU_07775	5099_g	575589.HMPREF0018_02842	1.44e-275	771.0	COG0827@1|root,COG0827@2|Bacteria,1N2RX@1224|Proteobacteria,1RRMN@1236|Gammaproteobacteria,3NN13@468|Moraxellaceae	1236|Gammaproteobacteria	L	Eco57I restriction-modification methylase	-	-	3.1.21.4	ko:K01155	-	-	-	-	ko00000,ko01000,ko02048	-	-	-	BsuBI_PstI_RE,Eco57I,N6_Mtase,RrnaAD	10PG3070	10	8974	10156	NODE_53_length_11959_cov_2.212475	11959
BMU_07775	5105_g	561229.Dd1591_0925	0.0	965.0	COG0286@1|root,COG0286@2|Bacteria,1MW3A@1224|Proteobacteria,1RMRA@1236|Gammaproteobacteria,2JE74@204037|Dickeya	1236|Gammaproteobacteria	V	PFAM N-6 DNA methylase	hsdM	-	2.1.1.72	ko:K03427	-	-	-	-	ko00000,ko01000,ko02048	-	-	-	HsdM_N,N6_Mtase	15PG2743	15	2570	4135	NODE_55_length_11115_cov_1.698580	11115
BMU_07775	5106_g	561229.Dd1591_0926	1.58e-259	712.0	COG1131@1|root,COG1131@2|Bacteria,1MUT5@1224|Proteobacteria,1RRTT@1236|Gammaproteobacteria	1236|Gammaproteobacteria	V	Anticodon nuclease	prrC	-	-	-	-	-	-	-	-	-	-	-	AAA_13	16PG2747	16	4201	5304	NODE_55_length_11115_cov_1.698580	11115
BMU_07775	5108_g	561229.Dd1591_0929	0.0	1881.0	COG0610@1|root,COG0610@2|Bacteria,1MU96@1224|Proteobacteria,1RP2Q@1236|Gammaproteobacteria,2JF4M@204037|Dickeya	1236|Gammaproteobacteria	L	Type I restriction enzyme R protein N terminus (HSDR_N)	-	-	3.1.21.3	ko:K01153	-	-	-	-	ko00000,ko01000,ko02048	-	-	-	EcoR124_C,HSDR_N,ResIII	13PG2358	13	6847	9819	NODE_55_length_11115_cov_1.698580	11115
BMU_07775	5109_g	1117958.PE143B_0105815	1.36e-19	81.3	2EGAD@1|root,33A27@2|Bacteria,1NMNP@1224|Proteobacteria,1SGIF@1236|Gammaproteobacteria	1236|Gammaproteobacteria	-	-	-	-	-	-	-	-	-	-	-	-	-	-	-	13PG2532	13	9905	10135	NODE_55_length_11115_cov_1.698580	11115
BMU_07775	5110_g	911008.GLAD_02894	4.11e-168	478.0	COG0582@1|root,COG0582@2|Bacteria,1MU23@1224|Proteobacteria,1RMJ1@1236|Gammaproteobacteria	1236|Gammaproteobacteria	L	Belongs to the 'phage' integrase family	intB	-	-	-	-	-	-	-	-	-	-	-	Arm-DNA-bind_3,Phage_integrase	8PG2425	8	10355	11104	NODE_55_length_11115_cov_1.698580	11115
BMU_07775	5120_g	1076550.LH22_06245	3.29e-83	249.0	COG1134@1|root,COG1134@2|Bacteria,1MWWC@1224|Proteobacteria,1RN2T@1236|Gammaproteobacteria,3W05N@53335|Pantoea	1236|Gammaproteobacteria	GM	ABC transporter	kpsT	-	3.6.3.38	ko:K09689,ko:K09691	ko02010,map02010	M00249,M00250	-	-	ko00000,ko00001,ko00002,ko01000,ko02000	3.A.1.101,3.A.1.103	-	-	ABC_tran	16PG2482	16	147	554	NODE_59_length_9958_cov_2.054115	9958
BMU_07775	5121_g	1076550.LH22_06250	1.56e-171	488.0	COG3524@1|root,COG3524@2|Bacteria,1R3ZY@1224|Proteobacteria,1RPZH@1236|Gammaproteobacteria,3W290@53335|Pantoea	1236|Gammaproteobacteria	M	COG3524 Capsule polysaccharide export protein	kpsE	-	-	ko:K10107	ko02010,map02010	M00249	-	-	ko00000,ko00001,ko00002,ko02000	3.A.1.101	-	-	-	21PG9066	21	831	1772	NODE_59_length_9958_cov_2.054115	9958
BMU_07775	5124_g	550540.Fbal_0444	1.95e-277	793.0	COG0438@1|root,COG1215@1|root,COG0438@2|Bacteria,COG1215@2|Bacteria,1MU5I@1224|Proteobacteria,1RSQ9@1236|Gammaproteobacteria	1236|Gammaproteobacteria	M	COG0463 Glycosyltransferases involved in cell wall biogenesis	-	-	-	-	-	-	-	-	-	-	-	-	Glyco_trans_1_4,Glyco_transf_4,Glycos_transf_1,Glycos_transf_2	17PG2869	17	7253	9261	NODE_59_length_9958_cov_2.054115	9958
BMU_07775	5125_g	1076550.LH22_06275	4.13e-101	303.0	COG1004@1|root,COG1004@2|Bacteria,1MW5U@1224|Proteobacteria,1RMVW@1236|Gammaproteobacteria,3VZ5D@53335|Pantoea	1236|Gammaproteobacteria	M	Belongs to the UDP-glucose GDP-mannose dehydrogenase family	ugd	GO:0000271,GO:0003674,GO:0003824,GO:0003979,GO:0005975,GO:0005976,GO:0008150,GO:0008152,GO:0009058,GO:0009059,GO:0009242,GO:0009987,GO:0016051,GO:0016491,GO:0016614,GO:0016616,GO:0033692,GO:0034637,GO:0034645,GO:0043170,GO:0044237,GO:0044238,GO:0044249,GO:0044260,GO:0044262,GO:0044264,GO:0046377,GO:0055114,GO:0071704,GO:1901135,GO:1901137,GO:1901576	1.1.1.22	ko:K00012	ko00040,ko00053,ko00520,ko01100,map00040,map00053,map00520,map01100	M00014,M00129,M00361,M00362	R00286	RC00291	ko00000,ko00001,ko00002,ko01000	-	-	iEC55989_1330.EC55989_2287	UDPG_MGDP_dh,UDPG_MGDP_dh_C,UDPG_MGDP_dh_N	13PG1995	13	9400	9939	NODE_59_length_9958_cov_2.054115	9958
BMU_07775	5136_g	1484157.PSNIH2_22885	3.31e-32	124.0	28HGW@1|root,2Z7SN@2|Bacteria,1QIIR@1224|Proteobacteria,1TGDJ@1236|Gammaproteobacteria,3W20S@53335|Pantoea	1236|Gammaproteobacteria	S	TraK protein	-	-	-	ko:K12066	-	-	-	-	ko00000,ko02044	3.A.7.11.1	-	-	TraK	4PG3276	4	17	391	NODE_65_length_7541_cov_2.125708	7541
BMU_07775	5137_g	1484157.PSNIH2_22890	4.2e-134	385.0	2AUZ1@1|root,31KNK@2|Bacteria,1QII6@1224|Proteobacteria,1TGCY@1236|Gammaproteobacteria,3W1XJ@53335|Pantoea	1236|Gammaproteobacteria	S	TraE protein	-	-	-	ko:K12067	-	-	-	-	ko00000,ko02044	3.A.7.11.1	-	-	TraE	18PG3260	18	439	1221	NODE_65_length_7541_cov_2.125708	7541
BMU_07775	5138_g	1484157.PSNIH2_22900	3.17e-48	157.0	2AV0H@1|root,31KQB@2|Bacteria,1QIK1@1224|Proteobacteria,1TGF3@1236|Gammaproteobacteria,3W27J@53335|Pantoea	1236|Gammaproteobacteria	-	-	-	-	-	-	-	-	-	-	-	-	-	-	-	20PG8967	20	1607	1960	NODE_65_length_7541_cov_2.125708	7541
BMU_07775	5139_g	1484157.PSNIH2_22910	4.1e-177	497.0	28ICS@1|root,2Z8F1@2|Bacteria,1N32S@1224|Proteobacteria,1RQEN@1236|Gammaproteobacteria,3W02Q@53335|Pantoea	1236|Gammaproteobacteria	S	RePlication protein	-	-	-	-	-	-	-	-	-	-	-	-	Rep_3	28PG8774	28	3109	3984	NODE_65_length_7541_cov_2.125708	7541
BMU_07775	5140_g	1484157.PSNIH2_22915	8.07e-118	352.0	COG1475@1|root,COG1475@2|Bacteria,1QIHH@1224|Proteobacteria,1TGC4@1236|Gammaproteobacteria,3W1TT@53335|Pantoea	1236|Gammaproteobacteria	K	DNA binding	-	-	-	-	-	-	-	-	-	-	-	-	-	28PG8706	28	4461	5513	NODE_65_length_7541_cov_2.125708	7541
BMU_07775	5141_g	1484157.PSNIH2_22925	3.2e-75	234.0	2AUX9@1|root,31KKP@2|Bacteria,1QIG8@1224|Proteobacteria,1TGAN@1236|Gammaproteobacteria,3W1M6@53335|Pantoea	1236|Gammaproteobacteria	-	-	-	-	-	-	-	-	-	-	-	-	-	-	-	25PG8837	25	5730	6446	NODE_65_length_7541_cov_2.125708	7541
BMU_07775	5143_g	1484157.PSNIH2_21010	6.25e-236	665.0	COG0827@1|root,COG0827@2|Bacteria,1QAWJ@1224|Proteobacteria,1T6BV@1236|Gammaproteobacteria,3W1PF@53335|Pantoea	1236|Gammaproteobacteria	L	Domain of unknown function (DUF4942)	-	-	-	-	-	-	-	-	-	-	-	-	DUF4942	26PG8272	26	378	1841	NODE_67_length_7356_cov_2.223267	7356
BMU_07775	5144_g	1166016.W5S_1479	2.15e-172	482.0	COG1484@1|root,COG1484@2|Bacteria,1MWQX@1224|Proteobacteria,1RPJM@1236|Gammaproteobacteria	1236|Gammaproteobacteria	L	ATP-binding protein, IstB SW ISTB_ECOLI (P15026) (265 aa) fasta scores E() 0, 47.4 id in 249 aa. Also almost identical to Yersinia pestis and Escherichia coli	-	-	-	-	-	-	-	-	-	-	-	-	IstB_IS21	44PG3142	44	1894	2646	NODE_67_length_7356_cov_2.223267	7356
BMU_07775	5145_g	1166016.W5S_1480	1.36e-234	645.0	COG4584@1|root,COG4584@2|Bacteria,1MWIV@1224|Proteobacteria,1RQ9W@1236|Gammaproteobacteria	1236|Gammaproteobacteria	L	to Escherichia coli transposase for insertion sequence element IS21 IstA SW ISTA_ECOLI (P15025) (390 aa) fasta scores E() 3e-27, 33.1 id in 329 aa. Identical to the previously sequenced Yersinia pestis,Yersinia pseudotuberculosis and Escherichia coli pesticin plasmid insertion sequence transposase Y1055 TR P74993 (EMBL U59875) (340 aa) fasta scores E() 0, 100.0 id in 340 aa	-	-	-	-	-	-	-	-	-	-	-	-	HTH_38,HTH_7,rve	47PG8553	47	2673	3644	NODE_67_length_7356_cov_2.223267	7356
BMU_07775	5149_g	1484157.PSNIH2_21020	8.78e-250	707.0	29NPJ@1|root,31KKU@2|Bacteria,1QIGE@1224|Proteobacteria,1TGAX@1236|Gammaproteobacteria,3W1N7@53335|Pantoea	1236|Gammaproteobacteria	S	Domain of unknown function (DUF4165)	-	-	-	-	-	-	-	-	-	-	-	-	Big_3_2,Big_3_3,DUF4165	9PG3006	9	6056	7332	NODE_67_length_7356_cov_2.223267	7356
BMU_07775	5150_g	1484157.PSNIH2_21275	0.0	954.0	29NPJ@1|root,31KPA@2|Bacteria,1QIJ1@1224|Proteobacteria,1TGDV@1236|Gammaproteobacteria,3W21Q@53335|Pantoea	1236|Gammaproteobacteria	S	Domain of unknown function (DUF4165)	-	-	-	-	-	-	-	-	-	-	-	-	Big_3_2,Big_3_3,DUF4165	15PG8478	15	9	1826	NODE_68_length_7304_cov_1.792950	7304
BMU_07775	5151_g	469595.CSAG_03974	1.49e-217	605.0	28ICS@1|root,2Z8F1@2|Bacteria,1N32S@1224|Proteobacteria,1RQEN@1236|Gammaproteobacteria,3WV5Z@544|Citrobacter	1236|Gammaproteobacteria	S	Initiator Replication protein	repA	-	-	-	-	-	-	-	-	-	-	-	Rep_3	7PG1870	7	3904	4992	NODE_68_length_7304_cov_1.792950	7304
BMU_07775	5152_g	1484157.PSNIH2_21020	5.6e-224	640.0	29NPJ@1|root,31KKU@2|Bacteria,1QIGE@1224|Proteobacteria,1TGAX@1236|Gammaproteobacteria,3W1N7@53335|Pantoea	1236|Gammaproteobacteria	S	Domain of unknown function (DUF4165)	-	-	-	-	-	-	-	-	-	-	-	-	Big_3_2,Big_3_3,DUF4165	13PG2366	13	6100	7255	NODE_68_length_7304_cov_1.792950	7304
BMU_07775	5153_g	1484157.PSNIH2_22420	2.25e-135	392.0	COG4469@1|root,COG4469@2|Bacteria,1RJ70@1224|Proteobacteria,1S6GU@1236|Gammaproteobacteria,3W1XV@53335|Pantoea	1236|Gammaproteobacteria	S	Competence protein	-	-	-	-	-	-	-	-	-	-	-	-	CoiA	16PG8696	16	15	743	NODE_69_length_7285_cov_1.875524	7285
[truncated: 5,911 more rows]

## Sheet: Contig_continuity_summary
Contig_length (bp)	Contig_number
1-2k	2227
2-3k	821
3-4k	474
4-5k	479
5-6k	494
6-7k	542
7-8k	207
8-9k	90
9-10k	127
>10k	1498
