# Supplementary material for: Genome analysis and machine learning-based feature selection strategy reveal potential drug-resistance determinants in Nakaseomyces glabratus
Source: Emerg Microbes Infect. 2025 Dec 13;14(1):2595789. doi: 10.1080/22221751.2025.2595789 (PMC12704144; doi:10.1080/22221751.2025.2595789)
Supplement: Dataset_S15_Core_genome_AMR_features.xlsx [file TEMI_A_2595789_SM5791.xlsx]

## Sheet: Sheet1
drug_name	feature_name	EBT_aa	representative_strain_name	representative_gene_name	original_aa	new_aa	skip_num	gene_sequence	Gene_coordinates	original_aa_pos	query	seed_ortholog	evalue	score	eggNOG_OGs	max_annot_lvl	COG_category	Description	Preferred_name	GOs	EC	KEGG_ko	KEGG_Pathway	KEGG_Module	KEGG_Reaction	KEGG_rclass	BRITE	KEGG_TC	CAZy	BiGG_Reaction	PFAMs
ITC	feature6	V	BMU_06047	570_g	A	A	NaN	GCA	427-429	143	570_g	5478.XP_448090.1	2.65e-144	414.0	KOG1332@1|root,KOG1332@2759|Eukaryota,38CKM@33154|Opisthokonta,3NU25@4751|Fungi,3QKM6@4890|Ascomycota,3RRDJ@4891|Saccharomycetes,3RZ6T@4893|Saccharomycetaceae	4751|Fungi	U	Component of the coat protein complex II (COPII) which promotes the formation of transport vesicles from the endoplasmic reticulum (ER). The coat has two main functions, the physical deformation of the endoplasmic reticulum membrane into vesicles and the selection of cargo molecules. It also functions as a component of the nuclear pore complex (NPC). NPC components, collectively referred to as nu…	SEC13	GO:0003674,GO:0005198,GO:0005575,GO:0005622,GO:0005623,GO:0005634,GO:0005635,GO:0005643,GO:0005737,GO:0005798,GO:0006355,GO:0006508,GO:0006511,GO:0006807,GO:0006810,GO:0006886,GO:0006888,GO:0006900,GO:0006950,GO:0006996,GO:0006997,GO:0008104,GO:0008150,GO:0008152,GO:0009056,GO:0009057,GO:0009889,GO:0009891,GO:0009893,GO:0009966,GO:0009967,GO:0009987,GO:0010033,GO:0010243,GO:0010468,GO:0010498,GO:…	-	ko:K14004	ko03013,ko04141,ko04150,map03013,map04141,map04150	M00404,M00427	-	-	ko00000,ko00001,ko00002,ko03019,ko04131	-	-	-	ANAPC4_WD40,WD40
ITC	feature604	R	BMU_06047	4283_g	R	R	NaN	AGA	10-12	4	4283_g	5478.XP_445436.1	0.0	4143.0	COG0331@1|root,2QQJX@2759|Eukaryota,38EJX@33154|Opisthokonta,3NV76@4751|Fungi,3QMNX@4890|Ascomycota,3RR7M@4891|Saccharomycetes,3RZ61@4893|Saccharomycetaceae	4751|Fungi	I	to Saccharomyces cerevisiae FAS1 (YKL182W)	FAS1	GO:0001676,GO:0003674,GO:0003824,GO:0004312,GO:0004313,GO:0004314,GO:0004317,GO:0004318,GO:0004319,GO:0004321,GO:0005575,GO:0005622,GO:0005623,GO:0005737,GO:0005739,GO:0005811,GO:0005829,GO:0005835,GO:0006082,GO:0006629,GO:0006631,GO:0006633,GO:0008150,GO:0008152,GO:0008610,GO:0009058,GO:0009987,GO:0016053,GO:0016407,GO:0016408,GO:0016409,GO:0016417,GO:0016418,GO:0016419,GO:0016420,GO:0016491,GO:…	2.3.1.86	ko:K00667,ko:K00668	ko00061,ko01100,ko01212,map00061,map01100,map01212	M00082,M00083	R01404,R01624,R01626,R04355,R04428,R04430,R04533,R04534,R04535,R04536,R04537,R04543,R04544,R04566,R04568,R04725,R04726,R04952,R04953,R04954,R04956,R04957,R04959,R04960,R04962,R04963,R04964,R04965,R04967,R04968,R04970,R10700	RC00004,RC00029,RC00039,RC00052,RC00076,RC00117,RC00120,RC00831,RC01095,RC02727,RC02728,RC02729,RC02857,RC02888	ko00000,ko00001,ko00002,ko01000,ko01004	-	-	-	ACPS,Acyl_transf_1,DUF1729,Ketoacyl-synt_C,MaoC_dehydrat_N,MaoC_dehydratas,SAT,adh_short,ketoacyl-synt
ITC	feature343	S	BMU_06047	2550_g	S	S	NaN	TCC	349-351	117	2550_g	5478.XP_448849.1	2.7e-135	385.0	COG5491@1|root,KOG3229@2759|Eukaryota,39V59@33154|Opisthokonta,3P12C@4751|Fungi,3QRQ8@4890|Ascomycota,3RRZ5@4891|Saccharomycetes,3RY2R@4893|Saccharomycetaceae	4751|Fungi	U	Belongs to the SNF7 family	VPS24	GO:0000815,GO:0005575,GO:0005622,GO:0005623,GO:0005737,GO:0005768,GO:0005829,GO:0006508,GO:0006511,GO:0006807,GO:0006810,GO:0006811,GO:0006820,GO:0006862,GO:0006886,GO:0006900,GO:0006996,GO:0007032,GO:0007034,GO:0008104,GO:0008150,GO:0008152,GO:0009056,GO:0009057,GO:0009987,GO:0010008,GO:0010256,GO:0012505,GO:0015031,GO:0015711,GO:0015748,GO:0015833,GO:0015865,GO:0015867,GO:0015868,GO:0015893,GO:…	-	ko:K12193	ko04144,ko04217,map04144,map04217	M00412	-	-	ko00000,ko00001,ko00002,ko04131,ko04147	-	-	-	Snf7
ITC	feature396	P	BMU_06047	4117_g	P	P	NaN	CCC	4-6	2
ITC	feature450	T	BMU_06047	4236_g	A	A	NaN	GCT	478-480	160	4236_g	5478.XP_447762.1	0.0	899.0	28KD1@1|root,2QSTW@2759|Eukaryota,39SUA@33154|Opisthokonta,3NU4D@4751|Fungi,3QPIE@4890|Ascomycota,3RT7T@4891|Saccharomycetes,3RXVX@4893|Saccharomycetaceae	4751|Fungi	K	to Saccharomyces cerevisiae ABF1 (YKL112W)	ABF1	GO:0000109,GO:0000113,GO:0000122,GO:0000976,GO:0000977,GO:0000978,GO:0000981,GO:0000982,GO:0000987,GO:0001012,GO:0001046,GO:0001047,GO:0001067,GO:0001077,GO:0001228,GO:0003674,GO:0003676,GO:0003677,GO:0003688,GO:0003690,GO:0003700,GO:0005488,GO:0005575,GO:0005622,GO:0005623,GO:0005634,GO:0006139,GO:0006259,GO:0006260,GO:0006261,GO:0006281,GO:0006289,GO:0006325,GO:0006338,GO:0006342,GO:0006351,GO:…	-	ko:K09249	-	M00692	-	-	ko00000,ko00002,ko03000	-	-	-	BAF1_ABF1
ITC	feature1032	-	BMU_06047	4469_g	-	H	46	CAT	1786-1788	643	4469_g	5478.XP_444810.1	0.0	2600.0	28U1H@1|root,2R0S3@2759|Eukaryota,39SGT@33154|Opisthokonta,3P0MM@4751|Fungi,3QR8X@4890|Ascomycota,3RST9@4891|Saccharomycetes,3RYSI@4893|Saccharomycetaceae	4751|Fungi	L	to Saccharomyces cerevisiae MMS22 (YLR320W)	-	GO:0000003,GO:0000151,GO:0000280,GO:0000724,GO:0000725,GO:0000819,GO:0005575,GO:0005622,GO:0005623,GO:0005634,GO:0006139,GO:0006259,GO:0006260,GO:0006261,GO:0006281,GO:0006302,GO:0006310,GO:0006725,GO:0006807,GO:0006950,GO:0006974,GO:0006996,GO:0007049,GO:0007059,GO:0007135,GO:0008150,GO:0008152,GO:0009058,GO:0009059,GO:0009987,GO:0016043,GO:0022402,GO:0022414,GO:0031297,GO:0031461,GO:0032991,GO:…	-	-	-	-	-	-	-	-	-	-	Mus7
ITC	feature895	Y	BMU_06047	3156_g	I	I	NaN	ATA	34-36	12	3156_g	5478.XP_445596.2	3.28e-140	397.0	29VT0@1|root,2RXMU@2759|Eukaryota,3A02A@33154|Opisthokonta,3P253@4751|Fungi,3QU7E@4890|Ascomycota,3RU6Y@4891|Saccharomycetes,3S11E@4893|Saccharomycetaceae	4751|Fungi	K	Component of the Mediator complex, a coactivator involved in the regulated transcription of nearly all RNA polymerase II-dependent genes. Mediator functions as a bridge to convey information from gene-specific regulatory proteins to the basal RNA polymerase II transcription machinery. Mediator is recruited to promoters by direct interactions with regulatory proteins and serves as a scaffold for t…	SRB2	GO:0000122,GO:0000428,GO:0000988,GO:0000989,GO:0000990,GO:0000991,GO:0001076,GO:0001128,GO:0001129,GO:0001132,GO:0001134,GO:0001135,GO:0003674,GO:0003712,GO:0003713,GO:0005488,GO:0005515,GO:0005575,GO:0005622,GO:0005623,GO:0005634,GO:0005654,GO:0005667,GO:0006139,GO:0006351,GO:0006352,GO:0006355,GO:0006357,GO:0006366,GO:0006367,GO:0006725,GO:0006807,GO:0007154,GO:0008150,GO:0008152,GO:0009058,GO:…	-	-	-	-	-	-	-	-	-	-	Med20
ITC	feature179	R	BMU_06047	1412_g	R	R	NaN	AGA	1921-1923	641	1412_g	5478.XP_447634.1	0.0	1843.0	KOG1166@1|root,KOG1166@2759|Eukaryota,38DN1@33154|Opisthokonta,3NVH0@4751|Fungi,3QPA0@4890|Ascomycota,3RT2W@4891|Saccharomycetes,3RZ5A@4893|Saccharomycetaceae	4751|Fungi	D	to Saccharomyces cerevisiae BUB1 (YGR188C) and MAD3 (YJL013C)	BUB1	GO:0000003,GO:0000070,GO:0000075,GO:0000228,GO:0000278,GO:0000280,GO:0000775,GO:0000776,GO:0000777,GO:0000778,GO:0000779,GO:0000780,GO:0000793,GO:0000794,GO:0000819,GO:0003674,GO:0003824,GO:0004672,GO:0004674,GO:0004857,GO:0005488,GO:0005515,GO:0005575,GO:0005622,GO:0005623,GO:0005634,GO:0005694,GO:0005815,GO:0005816,GO:0005856,GO:0006325,GO:0006464,GO:0006468,GO:0006793,GO:0006796,GO:0006807,GO:…	2.7.11.1	ko:K02178,ko:K06680	ko04110,ko04111,ko04113,ko04114,ko04914,map04110,map04111,map04113,map04114,map04914	-	-	-	ko00000,ko00001,ko01000,ko01001,ko03036	-	-	-	Mad3_BUB1_I,Mad3_BUB1_II,Pkinase
ITC	feature607	P	BMU_06047	4283_g	P	P	NaN	CCT	13-15	5	4283_g	5478.XP_445436.1	0.0	4143.0	COG0331@1|root,2QQJX@2759|Eukaryota,38EJX@33154|Opisthokonta,3NV76@4751|Fungi,3QMNX@4890|Ascomycota,3RR7M@4891|Saccharomycetes,3RZ61@4893|Saccharomycetaceae	4751|Fungi	I	to Saccharomyces cerevisiae FAS1 (YKL182W)	FAS1	GO:0001676,GO:0003674,GO:0003824,GO:0004312,GO:0004313,GO:0004314,GO:0004317,GO:0004318,GO:0004319,GO:0004321,GO:0005575,GO:0005622,GO:0005623,GO:0005737,GO:0005739,GO:0005811,GO:0005829,GO:0005835,GO:0006082,GO:0006629,GO:0006631,GO:0006633,GO:0008150,GO:0008152,GO:0008610,GO:0009058,GO:0009987,GO:0016053,GO:0016407,GO:0016408,GO:0016409,GO:0016417,GO:0016418,GO:0016419,GO:0016420,GO:0016491,GO:…	2.3.1.86	ko:K00667,ko:K00668	ko00061,ko01100,ko01212,map00061,map01100,map01212	M00082,M00083	R01404,R01624,R01626,R04355,R04428,R04430,R04533,R04534,R04535,R04536,R04537,R04543,R04544,R04566,R04568,R04725,R04726,R04952,R04953,R04954,R04956,R04957,R04959,R04960,R04962,R04963,R04964,R04965,R04967,R04968,R04970,R10700	RC00004,RC00029,RC00039,RC00052,RC00076,RC00117,RC00120,RC00831,RC01095,RC02727,RC02728,RC02729,RC02857,RC02888	ko00000,ko00001,ko00002,ko01000,ko01004	-	-	-	ACPS,Acyl_transf_1,DUF1729,Ketoacyl-synt_C,MaoC_dehydrat_N,MaoC_dehydratas,SAT,adh_short,ketoacyl-synt
ITC	feature8	T	BMU_06047	4413_g	N	N	NaN	AAT	1618-1620	540	4413_g	5478.XP_445506.1	0.0	1533.0	COG0339@1|root,KOG2090@2759|Eukaryota,38FWV@33154|Opisthokonta,3NU5K@4751|Fungi,3QJCC@4890|Ascomycota,3RRWA@4891|Saccharomycetes,3RYKZ@4893|Saccharomycetaceae	4751|Fungi	O	Cleaves proteins, imported into the mitochondrion, to their mature size. While most mitochondrial precursor proteins are processed to the mature form in one step by mitochondrial processing peptidase (MPP), the sequential cleavage by MIP of an octapeptide after initial processing by MPP is a required step for a subgroup of nuclear-encoded precursor proteins destined for the matrix or the inner me…	OCT1	GO:0003674,GO:0003824,GO:0004175,GO:0004222,GO:0005575,GO:0005622,GO:0005623,GO:0005737,GO:0005739,GO:0005759,GO:0006508,GO:0006518,GO:0006605,GO:0006626,GO:0006627,GO:0006807,GO:0006810,GO:0006839,GO:0006873,GO:0006875,GO:0006879,GO:0006886,GO:0006996,GO:0007005,GO:0008104,GO:0008150,GO:0008152,GO:0008233,GO:0008237,GO:0009987,GO:0010467,GO:0015031,GO:0015833,GO:0016043,GO:0016485,GO:0016787,GO:…	3.4.24.59	ko:K01410	-	-	-	-	ko00000,ko01000,ko01002,ko03029	-	-	-	Peptidase_M3
ITC	feature353	T	BMU_06047	668_g	T	T	NaN	ACC	283-285	95	668_g	5478.XP_445830.1	6.97e-163	472.0	KOG4210@1|root,KOG4210@2759|Eukaryota,38ECB@33154|Opisthokonta,3NWRG@4751|Fungi,3QPYM@4890|Ascomycota,3RR0A@4891|Saccharomycetes,3RZMZ@4893|Saccharomycetaceae	4751|Fungi	A	to Saccharomyces cerevisiae NSR1 (YGR159C)	NSR1	GO:0000028,GO:0001651,GO:0003674,GO:0003676,GO:0003677,GO:0003697,GO:0003723,GO:0003729,GO:0005048,GO:0005488,GO:0005575,GO:0005622,GO:0005623,GO:0005634,GO:0005635,GO:0005730,GO:0005732,GO:0005737,GO:0005739,GO:0006139,GO:0006364,GO:0006396,GO:0006725,GO:0006807,GO:0006996,GO:0008139,GO:0008150,GO:0008152,GO:0009987,GO:0010467,GO:0012505,GO:0016043,GO:0016070,GO:0016072,GO:0022607,GO:0022613,GO:…	-	ko:K11294	ko05130,map05130	-	-	-	ko00000,ko00001,ko03009,ko03036	-	-	-	RRM_1
ITC	feature4	R	BMU_06047	4034_g	K	K	NaN	AAG	49-51	17	4034_g	5478.XP_002999579.1	5.5e-34	117.0	2E02C@1|root,2S7I4@2759|Eukaryota,3A8H9@33154|Opisthokonta,3P6VW@4751|Fungi,3QYPF@4890|Ascomycota,3RVKJ@4891|Saccharomycetes,3S20V@4893|Saccharomycetaceae	4751|Fungi	S	Saccharomyces cerevisiae	-	-	-	-	-	-	-	-	-	-	-	-	TMA7
ITC	feature605	-	BMU_06047	4283_g	P	P	NaN	CCT	13-15	5	4283_g	5478.XP_445436.1	0.0	4143.0	COG0331@1|root,2QQJX@2759|Eukaryota,38EJX@33154|Opisthokonta,3NV76@4751|Fungi,3QMNX@4890|Ascomycota,3RR7M@4891|Saccharomycetes,3RZ61@4893|Saccharomycetaceae	4751|Fungi	I	to Saccharomyces cerevisiae FAS1 (YKL182W)	FAS1	GO:0001676,GO:0003674,GO:0003824,GO:0004312,GO:0004313,GO:0004314,GO:0004317,GO:0004318,GO:0004319,GO:0004321,GO:0005575,GO:0005622,GO:0005623,GO:0005737,GO:0005739,GO:0005811,GO:0005829,GO:0005835,GO:0006082,GO:0006629,GO:0006631,GO:0006633,GO:0008150,GO:0008152,GO:0008610,GO:0009058,GO:0009987,GO:0016053,GO:0016407,GO:0016408,GO:0016409,GO:0016417,GO:0016418,GO:0016419,GO:0016420,GO:0016491,GO:…	2.3.1.86	ko:K00667,ko:K00668	ko00061,ko01100,ko01212,map00061,map01100,map01212	M00082,M00083	R01404,R01624,R01626,R04355,R04428,R04430,R04533,R04534,R04535,R04536,R04537,R04543,R04544,R04566,R04568,R04725,R04726,R04952,R04953,R04954,R04956,R04957,R04959,R04960,R04962,R04963,R04964,R04965,R04967,R04968,R04970,R10700	RC00004,RC00029,RC00039,RC00052,RC00076,RC00117,RC00120,RC00831,RC01095,RC02727,RC02728,RC02729,RC02857,RC02888	ko00000,ko00001,ko00002,ko01000,ko01004	-	-	-	ACPS,Acyl_transf_1,DUF1729,Ketoacyl-synt_C,MaoC_dehydrat_N,MaoC_dehydratas,SAT,adh_short,ketoacyl-synt
ITC	feature3	F	BMU_06047	751_g	L	L	NaN	CTC	1810-1812	604	751_g	5478.XP_446999.1	0.0	1573.0	COG5164@1|root,KOG1999@2759|Eukaryota,38GVC@33154|Opisthokonta,3NUM8@4751|Fungi,3QKX3@4890|Ascomycota,3RRHY@4891|Saccharomycetes,3RZ2N@4893|Saccharomycetaceae	4751|Fungi	K	The SPT4-SPT5 complex mediates both activation and inhibition of transcription elongation, and plays a role in pre- mRNA processing. This complex seems to be important for the stability of the RNA polymerase II elongation machinery on the chromatin template but not for the inherent ability of this machinery to translocate down the gene	SPT5	GO:0000228,GO:0000375,GO:0000377,GO:0000398,GO:0000785,GO:0000790,GO:0000988,GO:0000990,GO:0000991,GO:0000993,GO:0001042,GO:0001098,GO:0001099,GO:0001179,GO:0001181,GO:0003674,GO:0003676,GO:0003677,GO:0003723,GO:0003729,GO:0005488,GO:0005515,GO:0005575,GO:0005622,GO:0005623,GO:0005634,GO:0005654,GO:0005694,GO:0005737,GO:0005739,GO:0006139,GO:0006282,GO:0006351,GO:0006354,GO:0006355,GO:0006356,GO:…	-	ko:K15172	-	-	-	-	ko00000,ko03019,ko03021	-	-	-	CTD,KOW,Spt5-NGN,Spt5_N
ITC	feature609	T	BMU_06047	3156_g	-	G	3	GGG	58-60	24	3156_g	5478.XP_445596.2	3.28e-140	397.0	29VT0@1|root,2RXMU@2759|Eukaryota,3A02A@33154|Opisthokonta,3P253@4751|Fungi,3QU7E@4890|Ascomycota,3RU6Y@4891|Saccharomycetes,3S11E@4893|Saccharomycetaceae	4751|Fungi	K	Component of the Mediator complex, a coactivator involved in the regulated transcription of nearly all RNA polymerase II-dependent genes. Mediator functions as a bridge to convey information from gene-specific regulatory proteins to the basal RNA polymerase II transcription machinery. Mediator is recruited to promoters by direct interactions with regulatory proteins and serves as a scaffold for t…	SRB2	GO:0000122,GO:0000428,GO:0000988,GO:0000989,GO:0000990,GO:0000991,GO:0001076,GO:0001128,GO:0001129,GO:0001132,GO:0001134,GO:0001135,GO:0003674,GO:0003712,GO:0003713,GO:0005488,GO:0005515,GO:0005575,GO:0005622,GO:0005623,GO:0005634,GO:0005654,GO:0005667,GO:0006139,GO:0006351,GO:0006352,GO:0006355,GO:0006357,GO:0006366,GO:0006367,GO:0006725,GO:0006807,GO:0007154,GO:0008150,GO:0008152,GO:0009058,GO:…	-	-	-	-	-	-	-	-	-	-	Med20
ITC	feature590	P	BMU_06047	668_g	K	K	NaN	AAG	340-342	114	668_g	5478.XP_445830.1	6.97e-163	472.0	KOG4210@1|root,KOG4210@2759|Eukaryota,38ECB@33154|Opisthokonta,3NWRG@4751|Fungi,3QPYM@4890|Ascomycota,3RR0A@4891|Saccharomycetes,3RZMZ@4893|Saccharomycetaceae	4751|Fungi	A	to Saccharomyces cerevisiae NSR1 (YGR159C)	NSR1	GO:0000028,GO:0001651,GO:0003674,GO:0003676,GO:0003677,GO:0003697,GO:0003723,GO:0003729,GO:0005048,GO:0005488,GO:0005575,GO:0005622,GO:0005623,GO:0005634,GO:0005635,GO:0005730,GO:0005732,GO:0005737,GO:0005739,GO:0006139,GO:0006364,GO:0006396,GO:0006725,GO:0006807,GO:0006996,GO:0008139,GO:0008150,GO:0008152,GO:0009987,GO:0010467,GO:0012505,GO:0016043,GO:0016070,GO:0016072,GO:0022607,GO:0022613,GO:…	-	ko:K11294	ko05130,map05130	-	-	-	ko00000,ko00001,ko03009,ko03036	-	-	-	RRM_1
ITC	feature603	-	BMU_06047	4283_g	R	R	NaN	AGA	10-12	4	4283_g	5478.XP_445436.1	0.0	4143.0	COG0331@1|root,2QQJX@2759|Eukaryota,38EJX@33154|Opisthokonta,3NV76@4751|Fungi,3QMNX@4890|Ascomycota,3RR7M@4891|Saccharomycetes,3RZ61@4893|Saccharomycetaceae	4751|Fungi	I	to Saccharomyces cerevisiae FAS1 (YKL182W)	FAS1	GO:0001676,GO:0003674,GO:0003824,GO:0004312,GO:0004313,GO:0004314,GO:0004317,GO:0004318,GO:0004319,GO:0004321,GO:0005575,GO:0005622,GO:0005623,GO:0005737,GO:0005739,GO:0005811,GO:0005829,GO:0005835,GO:0006082,GO:0006629,GO:0006631,GO:0006633,GO:0008150,GO:0008152,GO:0008610,GO:0009058,GO:0009987,GO:0016053,GO:0016407,GO:0016408,GO:0016409,GO:0016417,GO:0016418,GO:0016419,GO:0016420,GO:0016491,GO:…	2.3.1.86	ko:K00667,ko:K00668	ko00061,ko01100,ko01212,map00061,map01100,map01212	M00082,M00083	R01404,R01624,R01626,R04355,R04428,R04430,R04533,R04534,R04535,R04536,R04537,R04543,R04544,R04566,R04568,R04725,R04726,R04952,R04953,R04954,R04956,R04957,R04959,R04960,R04962,R04963,R04964,R04965,R04967,R04968,R04970,R10700	RC00004,RC00029,RC00039,RC00052,RC00076,RC00117,RC00120,RC00831,RC01095,RC02727,RC02728,RC02729,RC02857,RC02888	ko00000,ko00001,ko00002,ko01000,ko01004	-	-	-	ACPS,Acyl_transf_1,DUF1729,Ketoacyl-synt_C,MaoC_dehydrat_N,MaoC_dehydratas,SAT,adh_short,ketoacyl-synt
ITC	feature5	K	BMU_06047	4034_g	K	K	NaN	AAG	49-51	17	4034_g	5478.XP_002999579.1	5.5e-34	117.0	2E02C@1|root,2S7I4@2759|Eukaryota,3A8H9@33154|Opisthokonta,3P6VW@4751|Fungi,3QYPF@4890|Ascomycota,3RVKJ@4891|Saccharomycetes,3S20V@4893|Saccharomycetaceae	4751|Fungi	S	Saccharomyces cerevisiae	-	-	-	-	-	-	-	-	-	-	-	-	TMA7
ITC	feature2	L	BMU_06047	751_g	L	L	NaN	CTC	1810-1812	604	751_g	5478.XP_446999.1	0.0	1573.0	COG5164@1|root,KOG1999@2759|Eukaryota,38GVC@33154|Opisthokonta,3NUM8@4751|Fungi,3QKX3@4890|Ascomycota,3RRHY@4891|Saccharomycetes,3RZ2N@4893|Saccharomycetaceae	4751|Fungi	K	The SPT4-SPT5 complex mediates both activation and inhibition of transcription elongation, and plays a role in pre- mRNA processing. This complex seems to be important for the stability of the RNA polymerase II elongation machinery on the chromatin template but not for the inherent ability of this machinery to translocate down the gene	SPT5	GO:0000228,GO:0000375,GO:0000377,GO:0000398,GO:0000785,GO:0000790,GO:0000988,GO:0000990,GO:0000991,GO:0000993,GO:0001042,GO:0001098,GO:0001099,GO:0001179,GO:0001181,GO:0003674,GO:0003676,GO:0003677,GO:0003723,GO:0003729,GO:0005488,GO:0005515,GO:0005575,GO:0005622,GO:0005623,GO:0005634,GO:0005654,GO:0005694,GO:0005737,GO:0005739,GO:0006139,GO:0006282,GO:0006351,GO:0006354,GO:0006355,GO:0006356,GO:…	-	ko:K15172	-	-	-	-	ko00000,ko03019,ko03021	-	-	-	CTD,KOW,Spt5-NGN,Spt5_N
ITC	feature591	-	BMU_06047	4283_g	Q	Q	NaN	CAA	67-69	23	4283_g	5478.XP_445436.1	0.0	4143.0	COG0331@1|root,2QQJX@2759|Eukaryota,38EJX@33154|Opisthokonta,3NV76@4751|Fungi,3QMNX@4890|Ascomycota,3RR7M@4891|Saccharomycetes,3RZ61@4893|Saccharomycetaceae	4751|Fungi	I	to Saccharomyces cerevisiae FAS1 (YKL182W)	FAS1	GO:0001676,GO:0003674,GO:0003824,GO:0004312,GO:0004313,GO:0004314,GO:0004317,GO:0004318,GO:0004319,GO:0004321,GO:0005575,GO:0005622,GO:0005623,GO:0005737,GO:0005739,GO:0005811,GO:0005829,GO:0005835,GO:0006082,GO:0006629,GO:0006631,GO:0006633,GO:0008150,GO:0008152,GO:0008610,GO:0009058,GO:0009987,GO:0016053,GO:0016407,GO:0016408,GO:0016409,GO:0016417,GO:0016418,GO:0016419,GO:0016420,GO:0016491,GO:…	2.3.1.86	ko:K00667,ko:K00668	ko00061,ko01100,ko01212,map00061,map01100,map01212	M00082,M00083	R01404,R01624,R01626,R04355,R04428,R04430,R04533,R04534,R04535,R04536,R04537,R04543,R04544,R04566,R04568,R04725,R04726,R04952,R04953,R04954,R04956,R04957,R04959,R04960,R04962,R04963,R04964,R04965,R04967,R04968,R04970,R10700	RC00004,RC00029,RC00039,RC00052,RC00076,RC00117,RC00120,RC00831,RC01095,RC02727,RC02728,RC02729,RC02857,RC02888	ko00000,ko00001,ko00002,ko01000,ko01004	-	-	-	ACPS,Acyl_transf_1,DUF1729,Ketoacyl-synt_C,MaoC_dehydrat_N,MaoC_dehydratas,SAT,adh_short,ketoacyl-synt
ITC	feature7	N	BMU_06047	4413_g	N	N	NaN	AAT	1618-1620	540	4413_g	5478.XP_445506.1	0.0	1533.0	COG0339@1|root,KOG2090@2759|Eukaryota,38FWV@33154|Opisthokonta,3NU5K@4751|Fungi,3QJCC@4890|Ascomycota,3RRWA@4891|Saccharomycetes,3RYKZ@4893|Saccharomycetaceae	4751|Fungi	O	Cleaves proteins, imported into the mitochondrion, to their mature size. While most mitochondrial precursor proteins are processed to the mature form in one step by mitochondrial processing peptidase (MPP), the sequential cleavage by MIP of an octapeptide after initial processing by MPP is a required step for a subgroup of nuclear-encoded precursor proteins destined for the matrix or the inner me…	OCT1	GO:0003674,GO:0003824,GO:0004175,GO:0004222,GO:0005575,GO:0005622,GO:0005623,GO:0005737,GO:0005739,GO:0005759,GO:0006508,GO:0006518,GO:0006605,GO:0006626,GO:0006627,GO:0006807,GO:0006810,GO:0006839,GO:0006873,GO:0006875,GO:0006879,GO:0006886,GO:0006996,GO:0007005,GO:0008104,GO:0008150,GO:0008152,GO:0008233,GO:0008237,GO:0009987,GO:0010467,GO:0015031,GO:0015833,GO:0016043,GO:0016485,GO:0016787,GO:…	3.4.24.59	ko:K01410	-	-	-	-	ko00000,ko01000,ko01002,ko03029	-	-	-	Peptidase_M3
ITC	feature592	E	BMU_06047	2004_g	K	K	NaN	AAG	814-816	272	2004_g	5478.XP_445952.1	0.0	1132.0	2AM1P@1|root,2RZAX@2759|Eukaryota,39XKZ@33154|Opisthokonta,3NXVE@4751|Fungi,3QQZP@4890|Ascomycota,3RRUM@4891|Saccharomycetes,3S05M@4893|Saccharomycetaceae	4751|Fungi	K	to Saccharomyces cerevisiae CTL1 (YMR180C) and CET1 (YPL228W)	CET1	GO:0003674,GO:0003824,GO:0004651,GO:0005575,GO:0005622,GO:0005623,GO:0005634,GO:0006139,GO:0006355,GO:0006357,GO:0006370,GO:0006396,GO:0006397,GO:0006725,GO:0006793,GO:0006796,GO:0006807,GO:0008150,GO:0008152,GO:0009452,GO:0009889,GO:0009891,GO:0009893,GO:0009987,GO:0010467,GO:0010468,GO:0010556,GO:0010557,GO:0010604,GO:0010628,GO:0016070,GO:0016071,GO:0016311,GO:0016462,GO:0016787,GO:0016788,GO:…	-	ko:K01098	-	-	R10814	RC00002	ko00000,ko01000,ko03019	-	-	-	mRNA_triPase
ITC	feature610	-	BMU_06047	3850_g	-	-	0	---	0-0	0	3850_g	5478.XP_444868.1	1.89e-228	629.0	COG0605@1|root,KOG0876@2759|Eukaryota,39Z58@33154|Opisthokonta,3NZKB@4751|Fungi,3QT1S@4890|Ascomycota,3RTGZ@4891|Saccharomycetes,3S01T@4893|Saccharomycetaceae	4751|Fungi	J	to Saccharomyces cerevisiae MRP1 (YDR347W)	-	GO:0000313,GO:0000314,GO:0003674,GO:0003735,GO:0005198,GO:0005575,GO:0005622,GO:0005623,GO:0005737,GO:0005739,GO:0005759,GO:0005761,GO:0005763,GO:0005840,GO:0006412,GO:0006518,GO:0006807,GO:0008150,GO:0008152,GO:0009058,GO:0009059,GO:0009987,GO:0010467,GO:0015935,GO:0019538,GO:0031974,GO:0032543,GO:0032991,GO:0034641,GO:0034645,GO:0043043,GO:0043170,GO:0043226,GO:0043227,GO:0043228,GO:0043229,GO:…	1.15.1.1	ko:K04564	ko04013,ko04068,ko04146,ko04211,ko04212,ko04213,ko05016,map04013,map04068,map04146,map04211,map04212,map04213,map05016	-	-	-	ko00000,ko00001,ko01000	-	-	-	Sod_Fe_C
ITC	feature1	A	BMU_06047	570_g	A	A	NaN	GCA	427-429	143	570_g	5478.XP_448090.1	2.65e-144	414.0	KOG1332@1|root,KOG1332@2759|Eukaryota,38CKM@33154|Opisthokonta,3NU25@4751|Fungi,3QKM6@4890|Ascomycota,3RRDJ@4891|Saccharomycetes,3RZ6T@4893|Saccharomycetaceae	4751|Fungi	U	Component of the coat protein complex II (COPII) which promotes the formation of transport vesicles from the endoplasmic reticulum (ER). The coat has two main functions, the physical deformation of the endoplasmic reticulum membrane into vesicles and the selection of cargo molecules. It also functions as a component of the nuclear pore complex (NPC). NPC components, collectively referred to as nu…	SEC13	GO:0003674,GO:0005198,GO:0005575,GO:0005622,GO:0005623,GO:0005634,GO:0005635,GO:0005643,GO:0005737,GO:0005798,GO:0006355,GO:0006508,GO:0006511,GO:0006807,GO:0006810,GO:0006886,GO:0006888,GO:0006900,GO:0006950,GO:0006996,GO:0006997,GO:0008104,GO:0008150,GO:0008152,GO:0009056,GO:0009057,GO:0009889,GO:0009891,GO:0009893,GO:0009966,GO:0009967,GO:0009987,GO:0010033,GO:0010243,GO:0010468,GO:0010498,GO:…	-	ko:K14004	ko03013,ko04141,ko04150,map03013,map04141,map04150	M00404,M00427	-	-	ko00000,ko00001,ko00002,ko03019,ko04131	-	-	-	ANAPC4_WD40,WD40
ITC	feature583	S	BMU_06047	4283_g	S	S	NaN	TCT	64-66	22	4283_g	5478.XP_445436.1	0.0	4143.0	COG0331@1|root,2QQJX@2759|Eukaryota,38EJX@33154|Opisthokonta,3NV76@4751|Fungi,3QMNX@4890|Ascomycota,3RR7M@4891|Saccharomycetes,3RZ61@4893|Saccharomycetaceae	4751|Fungi	I	to Saccharomyces cerevisiae FAS1 (YKL182W)	FAS1	GO:0001676,GO:0003674,GO:0003824,GO:0004312,GO:0004313,GO:0004314,GO:0004317,GO:0004318,GO:0004319,GO:0004321,GO:0005575,GO:0005622,GO:0005623,GO:0005737,GO:0005739,GO:0005811,GO:0005829,GO:0005835,GO:0006082,GO:0006629,GO:0006631,GO:0006633,GO:0008150,GO:0008152,GO:0008610,GO:0009058,GO:0009987,GO:0016053,GO:0016407,GO:0016408,GO:0016409,GO:0016417,GO:0016418,GO:0016419,GO:0016420,GO:0016491,GO:…	2.3.1.86	ko:K00667,ko:K00668	ko00061,ko01100,ko01212,map00061,map01100,map01212	M00082,M00083	R01404,R01624,R01626,R04355,R04428,R04430,R04533,R04534,R04535,R04536,R04537,R04543,R04544,R04566,R04568,R04725,R04726,R04952,R04953,R04954,R04956,R04957,R04959,R04960,R04962,R04963,R04964,R04965,R04967,R04968,R04970,R10700	RC00004,RC00029,RC00039,RC00052,RC00076,RC00117,RC00120,RC00831,RC01095,RC02727,RC02728,RC02729,RC02857,RC02888	ko00000,ko00001,ko00002,ko01000,ko01004	-	-	-	ACPS,Acyl_transf_1,DUF1729,Ketoacyl-synt_C,MaoC_dehydrat_N,MaoC_dehydratas,SAT,adh_short,ketoacyl-synt
ITC	feature180	K	BMU_06047	1412_g	R	R	NaN	AGA	1921-1923	641	1412_g	5478.XP_447634.1	0.0	1843.0	KOG1166@1|root,KOG1166@2759|Eukaryota,38DN1@33154|Opisthokonta,3NVH0@4751|Fungi,3QPA0@4890|Ascomycota,3RT2W@4891|Saccharomycetes,3RZ5A@4893|Saccharomycetaceae	4751|Fungi	D	to Saccharomyces cerevisiae BUB1 (YGR188C) and MAD3 (YJL013C)	BUB1	GO:0000003,GO:0000070,GO:0000075,GO:0000228,GO:0000278,GO:0000280,GO:0000775,GO:0000776,GO:0000777,GO:0000778,GO:0000779,GO:0000780,GO:0000793,GO:0000794,GO:0000819,GO:0003674,GO:0003824,GO:0004672,GO:0004674,GO:0004857,GO:0005488,GO:0005515,GO:0005575,GO:0005622,GO:0005623,GO:0005634,GO:0005694,GO:0005815,GO:0005816,GO:0005856,GO:0006325,GO:0006464,GO:0006468,GO:0006793,GO:0006796,GO:0006807,GO:…	2.7.11.1	ko:K02178,ko:K06680	ko04110,ko04111,ko04113,ko04114,ko04914,map04110,map04111,map04113,map04114,map04914	-	-	-	ko00000,ko00001,ko01000,ko01001,ko03036	-	-	-	Mad3_BUB1_I,Mad3_BUB1_II,Pkinase
ITC	feature608	A	BMU_06047	3156_g	-	G	2	GGG	58-60	23	3156_g	5478.XP_445596.2	3.28e-140	397.0	29VT0@1|root,2RXMU@2759|Eukaryota,3A02A@33154|Opisthokonta,3P253@4751|Fungi,3QU7E@4890|Ascomycota,3RU6Y@4891|Saccharomycetes,3S11E@4893|Saccharomycetaceae	4751|Fungi	K	Component of the Mediator complex, a coactivator involved in the regulated transcription of nearly all RNA polymerase II-dependent genes. Mediator functions as a bridge to convey information from gene-specific regulatory proteins to the basal RNA polymerase II transcription machinery. Mediator is recruited to promoters by direct interactions with regulatory proteins and serves as a scaffold for t…	SRB2	GO:0000122,GO:0000428,GO:0000988,GO:0000989,GO:0000990,GO:0000991,GO:0001076,GO:0001128,GO:0001129,GO:0001132,GO:0001134,GO:0001135,GO:0003674,GO:0003712,GO:0003713,GO:0005488,GO:0005515,GO:0005575,GO:0005622,GO:0005623,GO:0005634,GO:0005654,GO:0005667,GO:0006139,GO:0006351,GO:0006352,GO:0006355,GO:0006357,GO:0006366,GO:0006367,GO:0006725,GO:0006807,GO:0007154,GO:0008150,GO:0008152,GO:0009058,GO:…	-	-	-	-	-	-	-	-	-	-	Med20
ITC	feature602	T	BMU_06047	4283_g	T	T	NaN	ACT	7-9	3	4283_g	5478.XP_445436.1	0.0	4143.0	COG0331@1|root,2QQJX@2759|Eukaryota,38EJX@33154|Opisthokonta,3NV76@4751|Fungi,3QMNX@4890|Ascomycota,3RR7M@4891|Saccharomycetes,3RZ61@4893|Saccharomycetaceae	4751|Fungi	I	to Saccharomyces cerevisiae FAS1 (YKL182W)	FAS1	GO:0001676,GO:0003674,GO:0003824,GO:0004312,GO:0004313,GO:0004314,GO:0004317,GO:0004318,GO:0004319,GO:0004321,GO:0005575,GO:0005622,GO:0005623,GO:0005737,GO:0005739,GO:0005811,GO:0005829,GO:0005835,GO:0006082,GO:0006629,GO:0006631,GO:0006633,GO:0008150,GO:0008152,GO:0008610,GO:0009058,GO:0009987,GO:0016053,GO:0016407,GO:0016408,GO:0016409,GO:0016417,GO:0016418,GO:0016419,GO:0016420,GO:0016491,GO:…	2.3.1.86	ko:K00667,ko:K00668	ko00061,ko01100,ko01212,map00061,map01100,map01212	M00082,M00083	R01404,R01624,R01626,R04355,R04428,R04430,R04533,R04534,R04535,R04536,R04537,R04543,R04544,R04566,R04568,R04725,R04726,R04952,R04953,R04954,R04956,R04957,R04959,R04960,R04962,R04963,R04964,R04965,R04967,R04968,R04970,R10700	RC00004,RC00029,RC00039,RC00052,RC00076,RC00117,RC00120,RC00831,RC01095,RC02727,RC02728,RC02729,RC02857,RC02888	ko00000,ko00001,ko00002,ko01000,ko01004	-	-	-	ACPS,Acyl_transf_1,DUF1729,Ketoacyl-synt_C,MaoC_dehydrat_N,MaoC_dehydratas,SAT,adh_short,ketoacyl-synt
ITC	feature595	T	BMU_06047	668_g	S	S	NaN	TCC	295-297	99	668_g	5478.XP_445830.1	6.97e-163	472.0	KOG4210@1|root,KOG4210@2759|Eukaryota,38ECB@33154|Opisthokonta,3NWRG@4751|Fungi,3QPYM@4890|Ascomycota,3RR0A@4891|Saccharomycetes,3RZMZ@4893|Saccharomycetaceae	4751|Fungi	A	to Saccharomyces cerevisiae NSR1 (YGR159C)	NSR1	GO:0000028,GO:0001651,GO:0003674,GO:0003676,GO:0003677,GO:0003697,GO:0003723,GO:0003729,GO:0005048,GO:0005488,GO:0005575,GO:0005622,GO:0005623,GO:0005634,GO:0005635,GO:0005730,GO:0005732,GO:0005737,GO:0005739,GO:0006139,GO:0006364,GO:0006396,GO:0006725,GO:0006807,GO:0006996,GO:0008139,GO:0008150,GO:0008152,GO:0009987,GO:0010467,GO:0012505,GO:0016043,GO:0016070,GO:0016072,GO:0022607,GO:0022613,GO:…	-	ko:K11294	ko05130,map05130	-	-	-	ko00000,ko00001,ko03009,ko03036	-	-	-	RRM_1
ITC	feature620	-	BMU_06047	3156_g	-	G	3	GGG	58-60	24	3156_g	5478.XP_445596.2	3.28e-140	397.0	29VT0@1|root,2RXMU@2759|Eukaryota,3A02A@33154|Opisthokonta,3P253@4751|Fungi,3QU7E@4890|Ascomycota,3RU6Y@4891|Saccharomycetes,3S11E@4893|Saccharomycetaceae	4751|Fungi	K	Component of the Mediator complex, a coactivator involved in the regulated transcription of nearly all RNA polymerase II-dependent genes. Mediator functions as a bridge to convey information from gene-specific regulatory proteins to the basal RNA polymerase II transcription machinery. Mediator is recruited to promoters by direct interactions with regulatory proteins and serves as a scaffold for t…	SRB2	GO:0000122,GO:0000428,GO:0000988,GO:0000989,GO:0000990,GO:0000991,GO:0001076,GO:0001128,GO:0001129,GO:0001132,GO:0001134,GO:0001135,GO:0003674,GO:0003712,GO:0003713,GO:0005488,GO:0005515,GO:0005575,GO:0005622,GO:0005623,GO:0005634,GO:0005654,GO:0005667,GO:0006139,GO:0006351,GO:0006352,GO:0006355,GO:0006357,GO:0006366,GO:0006367,GO:0006725,GO:0006807,GO:0007154,GO:0008150,GO:0008152,GO:0009058,GO:…	-	-	-	-	-	-	-	-	-	-	Med20
MDR	feature9	S	BMU_06047	1101_g	S	S	NaN	AGC	1618-1620	540	1101_g	5478.XP_446100.1	0.0	1624.0	29UGU@1|root,2RXIN@2759|Eukaryota,3A0RU@33154|Opisthokonta,3P1VQ@4751|Fungi,3QUWZ@4890|Ascomycota,3RUAA@4891|Saccharomycetes,3S12W@4893|Saccharomycetaceae	4751|Fungi	S	Some similarities with uniprot P41809 Saccharomyces cerevisiae YDR420W HKR1 Serine threonine rich cell surface protein that contains an EF hand motif involved in the regulation of cell wall beta-1 3 glucan synthesis and bud site selection overexpression confers resistance to Hansenula mrakii killer toxin HM-1	-	GO:0000271,GO:0000278,GO:0000281,GO:0000282,GO:0000910,GO:0001402,GO:0003674,GO:0004888,GO:0005034,GO:0005575,GO:0005576,GO:0005623,GO:0005886,GO:0005975,GO:0005976,GO:0006073,GO:0006074,GO:0006075,GO:0006950,GO:0006970,GO:0006972,GO:0007049,GO:0007154,GO:0007163,GO:0007165,GO:0007231,GO:0007232,GO:0008150,GO:0008152,GO:0009058,GO:0009059,GO:0009250,GO:0009628,GO:0009986,GO:0009987,GO:0016020,GO:…	-	ko:K19848	ko04011,map04011	-	-	-	ko00000,ko00001	-	-	-	-
MDR	feature16	S	BMU_06047	24_g	S	S	NaN	AGT	1441-1443	481	24_g	5478.XP_449765.1	0.0	914.0	29P2H@1|root,2QQN9@2759|Eukaryota,39JDR@33154|Opisthokonta,3Q3QE@4751|Fungi,3RKSW@4890|Ascomycota,3RXR0@4891|Saccharomycetes,3S0PJ@4893|Saccharomycetaceae	4751|Fungi	S	Saccharomyces cerevisiae YMR155w	-	GO:0000322,GO:0000323,GO:0000324,GO:0005575,GO:0005622,GO:0005623,GO:0005737,GO:0005773,GO:0016020,GO:0016021,GO:0031224,GO:0043226,GO:0043227,GO:0043229,GO:0043231,GO:0044424,GO:0044425,GO:0044444,GO:0044464	-	-	-	-	-	-	-	-	-	-	MFS_1,Nodulin-like
MDR	feature3138	-	BMU_06047	456_g	G	G	NaN	GGT	901-903	301	456_g	5478.XP_448208.1	3.86e-299	829.0	28P31@1|root,2QVPI@2759|Eukaryota,39UXI@33154|Opisthokonta,3Q3S7@4751|Fungi,3RQKA@4890|Ascomycota,3RU0K@4891|Saccharomycetes,3RZ1Y@4893|Saccharomycetaceae	4751|Fungi	A	Involved in mRNA splicing. Helps to stabilize the U1 snRNP-5' splice site interaction (By similarity)	SWT21	GO:0000375,GO:0000377,GO:0000398,GO:0005575,GO:0005622,GO:0005623,GO:0005634,GO:0006139,GO:0006396,GO:0006397,GO:0006725,GO:0006807,GO:0008150,GO:0008152,GO:0008380,GO:0009987,GO:0010467,GO:0016070,GO:0016071,GO:0034641,GO:0043170,GO:0043226,GO:0043227,GO:0043229,GO:0043231,GO:0044237,GO:0044238,GO:0044424,GO:0044464,GO:0046483,GO:0071704,GO:0090304,GO:1901360	-	-	-	-	-	-	-	-	-	-	-
MDR	feature3235	K	BMU_06047	4897_g	R	R	NaN	AGA	2530-2532	844	4897_g	5478.XP_445204.1	0.0	1655.0	KOG0822@1|root,KOG0822@2759|Eukaryota,38FAK@33154|Opisthokonta,3NVXA@4751|Fungi,3QMV1@4890|Ascomycota,3RS6V@4891|Saccharomycetes,3RZ7S@4893|Saccharomycetaceae	4751|Fungi	H	Belongs to the class I-like SAM-binding methyltransferase superfamily	-	GO:0000086,GO:0000144,GO:0000278,GO:0000399,GO:0003674,GO:0003824,GO:0005575,GO:0005622,GO:0005623,GO:0005634,GO:0005737,GO:0005815,GO:0005816,GO:0005824,GO:0005829,GO:0005856,GO:0005933,GO:0005935,GO:0005938,GO:0005940,GO:0006325,GO:0006355,GO:0006464,GO:0006479,GO:0006807,GO:0006950,GO:0006970,GO:0006996,GO:0007049,GO:0007163,GO:0008104,GO:0008150,GO:0008152,GO:0008168,GO:0008170,GO:0008213,GO:…	2.1.1.320	ko:K02516	ko03013,ko04011,ko04111,map03013,map04011,map04111	-	R11216,R11218,R11220	RC00003,RC02120,RC03389,RC03391	ko00000,ko00001,ko01000,ko03036,ko03041	-	-	-	PRMT5,PRMT5_C,PRMT5_TIM
MDR	feature213	F	BMU_06047	751_g	L	L	NaN	CTC	1810-1812	604	751_g	5478.XP_446999.1	0.0	1573.0	COG5164@1|root,KOG1999@2759|Eukaryota,38GVC@33154|Opisthokonta,3NUM8@4751|Fungi,3QKX3@4890|Ascomycota,3RRHY@4891|Saccharomycetes,3RZ2N@4893|Saccharomycetaceae	4751|Fungi	K	The SPT4-SPT5 complex mediates both activation and inhibition of transcription elongation, and plays a role in pre- mRNA processing. This complex seems to be important for the stability of the RNA polymerase II elongation machinery on the chromatin template but not for the inherent ability of this machinery to translocate down the gene	SPT5	GO:0000228,GO:0000375,GO:0000377,GO:0000398,GO:0000785,GO:0000790,GO:0000988,GO:0000990,GO:0000991,GO:0000993,GO:0001042,GO:0001098,GO:0001099,GO:0001179,GO:0001181,GO:0003674,GO:0003676,GO:0003677,GO:0003723,GO:0003729,GO:0005488,GO:0005515,GO:0005575,GO:0005622,GO:0005623,GO:0005634,GO:0005654,GO:0005694,GO:0005737,GO:0005739,GO:0006139,GO:0006282,GO:0006351,GO:0006354,GO:0006355,GO:0006356,GO:…	-	ko:K15172	-	-	-	-	ko00000,ko03019,ko03021	-	-	-	CTD,KOW,Spt5-NGN,Spt5_N
MDR	feature1999	I	BMU_06047	4788_g	N	N	NaN	AAT	109-111	37	4788_g	5478.XP_445982.1	0.0	1143.0	COG5478@1|root,2QRCK@2759|Eukaryota,3972C@33154|Opisthokonta,3NX36@4751|Fungi,3QPHD@4890|Ascomycota,3RTJN@4891|Saccharomycetes,3RY1Q@4893|Saccharomycetaceae	4751|Fungi	P	to uniprot P40988 Saccharomyces cerevisiae YMR319C FET4	FET4	GO:0000041,GO:0000322,GO:0000323,GO:0000324,GO:0003674,GO:0005215,GO:0005375,GO:0005381,GO:0005575,GO:0005622,GO:0005623,GO:0005737,GO:0005773,GO:0005886,GO:0005887,GO:0006810,GO:0006811,GO:0006812,GO:0006825,GO:0006826,GO:0006829,GO:0008150,GO:0008324,GO:0015075,GO:0015318,GO:0015677,GO:0015680,GO:0016020,GO:0016021,GO:0022857,GO:0022890,GO:0030001,GO:0031224,GO:0031226,GO:0034220,GO:0034755,GO:…	-	ko:K19792	-	-	-	-	ko00000,ko02000	9.A.9.1.1	-	-	Iron_permease
MDR	feature3788	R	BMU_06047	4801_g	R	R	NaN	AGA	1888-1890	630	4801_g	5478.XP_445398.1	0.0	1192.0	COG1253@1|root,KOG2118@2759|Eukaryota,38BRM@33154|Opisthokonta,3NW0Y@4751|Fungi,3QKFX@4890|Ascomycota,3RRMG@4891|Saccharomycetes,3RXZ5@4893|Saccharomycetaceae	4751|Fungi	S	to Saccharomyces cerevisiae MAM3 (YOL060C)	MAM3	GO:0000322,GO:0000323,GO:0000324,GO:0000329,GO:0005575,GO:0005622,GO:0005623,GO:0005737,GO:0005773,GO:0005774,GO:0005783,GO:0006873,GO:0006875,GO:0006996,GO:0007005,GO:0008150,GO:0009987,GO:0012505,GO:0016020,GO:0016021,GO:0016043,GO:0019725,GO:0030003,GO:0030026,GO:0031090,GO:0031224,GO:0042592,GO:0043226,GO:0043227,GO:0043229,GO:0043231,GO:0044422,GO:0044424,GO:0044425,GO:0044437,GO:0044444,GO:…	-	ko:K16302	-	-	-	-	ko00000,ko02000	9.A.40.3	-	-	CBS,DUF21
MDR	feature3345	V	BMU_06047	1048_g	V	V	NaN	GTT	1795-1797	599	1048_g	5478.XP_446046.1	0.0	1186.0	COG0072@1|root,KOG2472@2759|Eukaryota,38BAE@33154|Opisthokonta,3NVJA@4751|Fungi,3QK0D@4890|Ascomycota,3RSJ1@4891|Saccharomycetes,3RZVU@4893|Saccharomycetaceae	4751|Fungi	J	to Saccharomyces cerevisiae FRS1 (YLR060W)	FRS1	GO:0002181,GO:0003674,GO:0003824,GO:0004812,GO:0004826,GO:0005575,GO:0005622,GO:0005623,GO:0005737,GO:0006082,GO:0006139,GO:0006399,GO:0006412,GO:0006418,GO:0006432,GO:0006518,GO:0006520,GO:0006725,GO:0006807,GO:0008150,GO:0008152,GO:0009058,GO:0009059,GO:0009328,GO:0009987,GO:0010467,GO:0016070,GO:0016874,GO:0016875,GO:0019538,GO:0019752,GO:0032991,GO:0034641,GO:0034645,GO:0034660,GO:0043038,GO:…	6.1.1.20	ko:K01890	ko00970,map00970	M00359,M00360	R03660	RC00055,RC00523	ko00000,ko00001,ko00002,ko01000,ko01007,ko03016	-	-	iMM904.YLR060W,iND750.YLR060W	B3_4,B5
MDR	feature10785	-	BMU_06047	2123_g	S	S	NaN	TCA	625-627	209	2123_g	5478.XP_446618.1	3.06e-70	226.0	2CNTC@1|root,2S41K@2759|Eukaryota,3A5SX@33154|Opisthokonta,3P6CD@4751|Fungi,3QXCH@4890|Ascomycota,3RV79@4891|Saccharomycetes,3S1NQ@4893|Saccharomycetaceae	4751|Fungi	O	to Saccharomyces cerevisiae DSE2 (YHR143W)	DSE2	GO:0000322,GO:0000323,GO:0000324,GO:0000920,GO:0003674,GO:0003824,GO:0004553,GO:0005575,GO:0005576,GO:0005618,GO:0005622,GO:0005623,GO:0005737,GO:0005773,GO:0007124,GO:0008150,GO:0009277,GO:0009987,GO:0015926,GO:0016049,GO:0016787,GO:0016798,GO:0030312,GO:0030447,GO:0040007,GO:0043226,GO:0043227,GO:0043229,GO:0043231,GO:0044182,GO:0044424,GO:0044444,GO:0044464,GO:0051301,GO:0070783,GO:0071944	-	-	-	-	-	-	-	-	-	-	-
MDR	feature11018	M	BMU_06047	3141_g	T	T	NaN	ACC	589-591	197	3141_g	5478.XP_445611.1	0.0	4732.0	KOG1910@1|root,KOG1910@2759|Eukaryota,3950X@33154|Opisthokonta,3NUKM@4751|Fungi,3QKQX@4890|Ascomycota,3RSU7@4891|Saccharomycetes,3S08J@4893|Saccharomycetaceae	4751|Fungi	S	Saccharomyces cerevisiae YPR117w	-	GO:0005575,GO:0005622,GO:0005623,GO:0005737,GO:0005739,GO:0043226,GO:0043227,GO:0043229,GO:0043231,GO:0044424,GO:0044444,GO:0044464	-	-	-	-	-	-	-	-	-	-	Apt1,DUF2405,Fmp27,Fmp27_GFWDK,Fmp27_SW,Fmp27_WPPW
MDR	feature3515	P	BMU_06047	1101_g	P	P	NaN	CCC	424-426	142	1101_g	5478.XP_446100.1	0.0	1624.0	29UGU@1|root,2RXIN@2759|Eukaryota,3A0RU@33154|Opisthokonta,3P1VQ@4751|Fungi,3QUWZ@4890|Ascomycota,3RUAA@4891|Saccharomycetes,3S12W@4893|Saccharomycetaceae	4751|Fungi	S	Some similarities with uniprot P41809 Saccharomyces cerevisiae YDR420W HKR1 Serine threonine rich cell surface protein that contains an EF hand motif involved in the regulation of cell wall beta-1 3 glucan synthesis and bud site selection overexpression confers resistance to Hansenula mrakii killer toxin HM-1	-	GO:0000271,GO:0000278,GO:0000281,GO:0000282,GO:0000910,GO:0001402,GO:0003674,GO:0004888,GO:0005034,GO:0005575,GO:0005576,GO:0005623,GO:0005886,GO:0005975,GO:0005976,GO:0006073,GO:0006074,GO:0006075,GO:0006950,GO:0006970,GO:0006972,GO:0007049,GO:0007154,GO:0007163,GO:0007165,GO:0007231,GO:0007232,GO:0008150,GO:0008152,GO:0009058,GO:0009059,GO:0009250,GO:0009628,GO:0009986,GO:0009987,GO:0016020,GO:…	-	ko:K19848	ko04011,map04011	-	-	-	ko00000,ko00001	-	-	-	-
MDR	feature2	P	BMU_06047	618_g	P	P	NaN	CCA	472-474	158	618_g	5478.XP_445883.1	0.0	1036.0	28Q4V@1|root,2QWTP@2759|Eukaryota,39JF8@33154|Opisthokonta,3Q3S8@4751|Fungi,3RKUU@4890|Ascomycota,3RS58@4891|Saccharomycetes,3S0Y9@4893|Saccharomycetaceae	4751|Fungi	K	to Saccharomyces cerevisiae AHC1 (YOR023C)	-	GO:0000123,GO:0000724,GO:0000725,GO:0005575,GO:0005622,GO:0005623,GO:0005634,GO:0005654,GO:0005671,GO:0006139,GO:0006259,GO:0006281,GO:0006302,GO:0006310,GO:0006325,GO:0006464,GO:0006473,GO:0006475,GO:0006725,GO:0006807,GO:0006950,GO:0006974,GO:0006996,GO:0008150,GO:0008152,GO:0009987,GO:0016043,GO:0016569,GO:0016570,GO:0016573,GO:0018193,GO:0018205,GO:0018393,GO:0018394,GO:0019538,GO:0031248,GO:…	-	ko:K11370	-	-	-	-	ko00000,ko03036	-	-	-	-
MDR	feature2159	K	BMU_06047	2684_g	K	K	NaN	AAG	160-162	54	2684_g	5478.XP_446940.1	0.0	919.0	COG0513@1|root,KOG0331@2759|Eukaryota,38GAK@33154|Opisthokonta,3NV0I@4751|Fungi,3QJR4@4890|Ascomycota,3RT4D@4891|Saccharomycetes,3RYGZ@4893|Saccharomycetaceae	4751|Fungi	A	Belongs to the DEAD box helicase family	DBP3	GO:0000027,GO:0000166,GO:0000460,GO:0000463,GO:0000464,GO:0000466,GO:0000469,GO:0000470,GO:0000478,GO:0000479,GO:0003674,GO:0003724,GO:0003824,GO:0004004,GO:0004386,GO:0005488,GO:0005524,GO:0005575,GO:0005622,GO:0005623,GO:0005634,GO:0005730,GO:0005737,GO:0006139,GO:0006364,GO:0006396,GO:0006725,GO:0006807,GO:0006996,GO:0008026,GO:0008144,GO:0008150,GO:0008152,GO:0008186,GO:0009987,GO:0010467,GO:…	3.6.4.13	ko:K14811	-	-	-	-	ko00000,ko01000,ko03009	-	-	-	DEAD,Helicase_C
MDR	feature10518	L	BMU_06047	1101_g	-	S	21	TCT	2023-2025	697	1101_g	5478.XP_446100.1	0.0	1624.0	29UGU@1|root,2RXIN@2759|Eukaryota,3A0RU@33154|Opisthokonta,3P1VQ@4751|Fungi,3QUWZ@4890|Ascomycota,3RUAA@4891|Saccharomycetes,3S12W@4893|Saccharomycetaceae	4751|Fungi	S	Some similarities with uniprot P41809 Saccharomyces cerevisiae YDR420W HKR1 Serine threonine rich cell surface protein that contains an EF hand motif involved in the regulation of cell wall beta-1 3 glucan synthesis and bud site selection overexpression confers resistance to Hansenula mrakii killer toxin HM-1	-	GO:0000271,GO:0000278,GO:0000281,GO:0000282,GO:0000910,GO:0001402,GO:0003674,GO:0004888,GO:0005034,GO:0005575,GO:0005576,GO:0005623,GO:0005886,GO:0005975,GO:0005976,GO:0006073,GO:0006074,GO:0006075,GO:0006950,GO:0006970,GO:0006972,GO:0007049,GO:0007154,GO:0007163,GO:0007165,GO:0007231,GO:0007232,GO:0008150,GO:0008152,GO:0009058,GO:0009059,GO:0009250,GO:0009628,GO:0009986,GO:0009987,GO:0016020,GO:…	-	ko:K19848	ko04011,map04011	-	-	-	ko00000,ko00001	-	-	-	-
MDR	feature3282	Q	BMU_06047	57_g	H	H	NaN	CAC	46-48	16	57_g	5478.XP_449733.1	0.0	1183.0	KOG0583@1|root,KOG0583@2759|Eukaryota,3AGEH@33154|Opisthokonta,3NUN4@4751|Fungi,3QMTY@4890|Ascomycota,3RSJQ@4891|Saccharomycetes,3RYDH@4893|Saccharomycetaceae	4751|Fungi	T	Non-specific serine threonine protein kinase	SNF1	GO:0000003,GO:0000075,GO:0000077,GO:0000082,GO:0000086,GO:0000166,GO:0000226,GO:0000278,GO:0000302,GO:0000307,GO:0000322,GO:0000323,GO:0000324,GO:0001302,GO:0001403,GO:0003674,GO:0003824,GO:0004672,GO:0004674,GO:0004679,GO:0004693,GO:0005085,GO:0005086,GO:0005488,GO:0005515,GO:0005524,GO:0005575,GO:0005622,GO:0005623,GO:0005634,GO:0005635,GO:0005641,GO:0005654,GO:0005737,GO:0005739,GO:0005768,GO:…	2.7.11.1	ko:K12761	ko04113,ko04138,map04113,map04138	-	-	-	ko00000,ko00001,ko01000,ko01001	-	-	-	AdenylateSensor,Pkinase,UBA_2
MDR	feature10745	Q	BMU_06047	4232_g	-	-	18	---	0-0	0	4232_g	5478.XP_447758.2	4.51e-235	645.0	COG5536@1|root,KOG0529@2759|Eukaryota,38GJ5@33154|Opisthokonta,3NYGW@4751|Fungi,3QKZZ@4890|Ascomycota,3RS8Y@4891|Saccharomycetes,3S0I9@4893|Saccharomycetaceae	4751|Fungi	O	to Saccharomyces cerevisiae BET4 (YJL031C)	BET4	GO:0003674,GO:0003824,GO:0004659,GO:0004661,GO:0004663,GO:0005488,GO:0005515,GO:0005575,GO:0005622,GO:0005623,GO:0005737,GO:0005777,GO:0005829,GO:0005968,GO:0006464,GO:0006605,GO:0006612,GO:0006807,GO:0006810,GO:0006886,GO:0006888,GO:0008104,GO:0008150,GO:0008152,GO:0008318,GO:0009987,GO:0015031,GO:0015833,GO:0016192,GO:0016740,GO:0016765,GO:0017016,GO:0017137,GO:0018342,GO:0018344,GO:0019538,GO:…	2.5.1.60	ko:K14050	-	-	-	-	ko00000,ko01000,ko01006,ko04131	-	-	-	PPTA
MDR	feature3381	F	BMU_06047	513_g	S	S	NaN	TCT	2191-2193	731	513_g	5478.XP_448147.1	0.0	1448.0	KOG0681@1|root,KOG0681@2759|Eukaryota,38HNM@33154|Opisthokonta,3NVG1@4751|Fungi,3QMKH@4890|Ascomycota,3RSFM@4891|Saccharomycetes,3RZZ6@4893|Saccharomycetaceae	4751|Fungi	Z	Belongs to the actin family	ARP5	GO:0000228,GO:0000785,GO:0000790,GO:0005575,GO:0005622,GO:0005623,GO:0005634,GO:0005694,GO:0006325,GO:0006338,GO:0006996,GO:0008150,GO:0009987,GO:0016043,GO:0031011,GO:0031974,GO:0031981,GO:0032991,GO:0033202,GO:0034728,GO:0042766,GO:0043044,GO:0043226,GO:0043227,GO:0043228,GO:0043229,GO:0043231,GO:0043232,GO:0043233,GO:0043933,GO:0044422,GO:0044424,GO:0044427,GO:0044428,GO:0044446,GO:0044454,GO:…	-	ko:K11672	-	-	-	-	ko00000,ko03036	-	-	-	Actin
MDR	feature10594	M	BMU_06047	2751_g	-	-	0	---	0-0	0	2751_g	5478.XP_445054.1	2.6e-269	742.0	2CDW9@1|root,2S8Z5@2759|Eukaryota,3AASU@33154|Opisthokonta,3P6WU@4751|Fungi,3QYSZ@4890|Ascomycota,3RVMR@4891|Saccharomycetes,3S22Q@4893|Saccharomycetaceae	4751|Fungi	K	to Saccharomyces cerevisiae INO2 (YDR123C)	INO2	GO:0005575,GO:0005622,GO:0005623,GO:0005634,GO:0005667,GO:0006355,GO:0006357,GO:0006629,GO:0006644,GO:0006793,GO:0006796,GO:0008150,GO:0008152,GO:0008610,GO:0008654,GO:0009058,GO:0009889,GO:0009891,GO:0009893,GO:0009987,GO:0010468,GO:0010556,GO:0010557,GO:0010604,GO:0010628,GO:0019219,GO:0019222,GO:0019637,GO:0031323,GO:0031325,GO:0031326,GO:0031328,GO:0032991,GO:0043226,GO:0043227,GO:0043229,GO:…	-	ko:K09102	-	-	-	-	ko00000,ko03000	-	-	-	-
MDR	feature10896	-	BMU_06047	4729_g	-	Q	0	CAG	9304-9306	3103	4729_g	5478.XP_445315.1	0.0	6074.0	COG5043@1|root,KOG1809@2759|Eukaryota,38B64@33154|Opisthokonta,3NVAS@4751|Fungi,3QK49@4890|Ascomycota,3RRJV@4891|Saccharomycetes,3S0TK@4893|Saccharomycetaceae	4751|Fungi	U	May be involved in recycling of membrane proteins between an endocytic compartment and the TGN	VPS13	GO:0000003,GO:0003006,GO:0005575,GO:0005622,GO:0005623,GO:0005628,GO:0005737,GO:0005739,GO:0005768,GO:0006605,GO:0006623,GO:0006810,GO:0006886,GO:0006996,GO:0007005,GO:0007034,GO:0007049,GO:0008104,GO:0008150,GO:0009653,GO:0009987,GO:0010927,GO:0012505,GO:0015031,GO:0015833,GO:0016020,GO:0016043,GO:0016192,GO:0019898,GO:0019953,GO:0022402,GO:0022413,GO:0022414,GO:0022607,GO:0030154,GO:0030435,GO:…	-	ko:K19525	-	-	-	-	ko00000	-	-	-	ATG_C,Chorein_N,SHR-BD,VPS13,VPS13_C,VPS13_mid_rpt
MDR	feature3099	-	BMU_06047	3549_g	-	-	10	---	0-0	0	3549_g	5478.XP_447880.1	0.0	2249.0	28RUA@1|root,2QYHN@2759|Eukaryota,39UJN@33154|Opisthokonta,3NWI8@4751|Fungi,3QPET@4890|Ascomycota,3RSFC@4891|Saccharomycetes,3RZJK@4893|Saccharomycetaceae	4751|Fungi	S	to Saccharomyces cerevisiae YOR227W and GIP3 (YPL137C)	-	GO:0005575,GO:0005622,GO:0005623,GO:0005737,GO:0005739,GO:0006996,GO:0007029,GO:0008150,GO:0009987,GO:0010256,GO:0016043,GO:0043226,GO:0043227,GO:0043229,GO:0043231,GO:0044424,GO:0044444,GO:0044464,GO:0071840	-	-	-	-	-	-	-	-	-	-	-
MDR	feature154	-	BMU_06047	2684_g	K	K	NaN	AAG	85-87	29	2684_g	5478.XP_446940.1	0.0	919.0	COG0513@1|root,KOG0331@2759|Eukaryota,38GAK@33154|Opisthokonta,3NV0I@4751|Fungi,3QJR4@4890|Ascomycota,3RT4D@4891|Saccharomycetes,3RYGZ@4893|Saccharomycetaceae	4751|Fungi	A	Belongs to the DEAD box helicase family	DBP3	GO:0000027,GO:0000166,GO:0000460,GO:0000463,GO:0000464,GO:0000466,GO:0000469,GO:0000470,GO:0000478,GO:0000479,GO:0003674,GO:0003724,GO:0003824,GO:0004004,GO:0004386,GO:0005488,GO:0005524,GO:0005575,GO:0005622,GO:0005623,GO:0005634,GO:0005730,GO:0005737,GO:0006139,GO:0006364,GO:0006396,GO:0006725,GO:0006807,GO:0006996,GO:0008026,GO:0008144,GO:0008150,GO:0008152,GO:0008186,GO:0009987,GO:0010467,GO:…	3.6.4.13	ko:K14811	-	-	-	-	ko00000,ko01000,ko03009	-	-	-	DEAD,Helicase_C
MDR	feature10892	N	BMU_06047	1883_g	N	N	NaN	AAC	112-114	38	1883_g	5478.XP_002999573.1	3.13e-43	143.0	COG2058@1|root,KOG1762@2759|Eukaryota,3A65I@33154|Opisthokonta,3P5FT@4751|Fungi,3RJS4@4890|Ascomycota,3RV0H@4891|Saccharomycetes,3S1T1@4893|Saccharomycetaceae	4751|Fungi	J	Belongs to the eukaryotic ribosomal protein P1 P2 family	RPP1B	GO:0000322,GO:0000323,GO:0000324,GO:0001932,GO:0001934,GO:0002181,GO:0003674,GO:0003735,GO:0005198,GO:0005575,GO:0005622,GO:0005623,GO:0005737,GO:0005773,GO:0005829,GO:0005840,GO:0006412,GO:0006518,GO:0006807,GO:0008047,GO:0008150,GO:0008152,GO:0009058,GO:0009059,GO:0009893,GO:0009987,GO:0010467,GO:0010562,GO:0010604,GO:0015934,GO:0019207,GO:0019209,GO:0019220,GO:0019222,GO:0019538,GO:0019887,GO:…	-	ko:K02942	ko03010,map03010	M00177	-	-	br01610,ko00000,ko00001,ko00002,ko03011	-	-	-	Ribosomal_60s
MDR	feature937	-	BMU_06047	2684_g	-	K	5	AAA	127-129	49	2684_g	5478.XP_446940.1	0.0	919.0	COG0513@1|root,KOG0331@2759|Eukaryota,38GAK@33154|Opisthokonta,3NV0I@4751|Fungi,3QJR4@4890|Ascomycota,3RT4D@4891|Saccharomycetes,3RYGZ@4893|Saccharomycetaceae	4751|Fungi	A	Belongs to the DEAD box helicase family	DBP3	GO:0000027,GO:0000166,GO:0000460,GO:0000463,GO:0000464,GO:0000466,GO:0000469,GO:0000470,GO:0000478,GO:0000479,GO:0003674,GO:0003724,GO:0003824,GO:0004004,GO:0004386,GO:0005488,GO:0005524,GO:0005575,GO:0005622,GO:0005623,GO:0005634,GO:0005730,GO:0005737,GO:0006139,GO:0006364,GO:0006396,GO:0006725,GO:0006807,GO:0006996,GO:0008026,GO:0008144,GO:0008150,GO:0008152,GO:0008186,GO:0009987,GO:0010467,GO:…	3.6.4.13	ko:K14811	-	-	-	-	ko00000,ko01000,ko03009	-	-	-	DEAD,Helicase_C
MDR	feature3374	H	BMU_06047	3406_g	H	H	NaN	CAT	1492-1494	498	3406_g	5478.XP_446416.1	0.0	1018.0	COG1167@1|root,KOG0634@2759|Eukaryota,38FH8@33154|Opisthokonta,3NU3Z@4751|Fungi,3QKSA@4890|Ascomycota,3RSKI@4891|Saccharomycetes,3RZXH@4893|Saccharomycetaceae	4751|Fungi	E	to Saccharomyces cerevisiae ARO8 (YGL202W)	ARO8	GO:0003674,GO:0003824,GO:0005575,GO:0005622,GO:0005623,GO:0005737,GO:0006082,GO:0006520,GO:0006725,GO:0006807,GO:0008150,GO:0008152,GO:0008483,GO:0008793,GO:0009056,GO:0009063,GO:0009072,GO:0009074,GO:0009987,GO:0016054,GO:0016740,GO:0016769,GO:0019439,GO:0019752,GO:0043436,GO:0044237,GO:0044238,GO:0044248,GO:0044281,GO:0044282,GO:0044424,GO:0044464,GO:0046395,GO:0047536,GO:0071704,GO:1901360,GO:…	2.6.1.27,2.6.1.39,2.6.1.5,2.6.1.57	ko:K00838	ko00130,ko00270,ko00300,ko00350,ko00360,ko00380,ko00400,ko00401,ko00950,ko00960,ko01100,ko01110,ko01130,ko01210,ko01230,map00130,map00270,map00300,map00350,map00360,map00380,map00400,map00401,map00950,map00960,map01100,map01110,map01130,map01210,map01230	M00024,M00025,M00030,M00034	R00694,R00734,R01939	RC00006	ko00000,ko00001,ko00002,ko01000,ko01007	-	-	-	Aminotran_1_2
MDR	feature3383	S	BMU_06047	3531_g	C	C	NaN	TGT	2494-2496	832	3531_g	5478.XP_447898.1	0.0	1830.0	COG0466@1|root,KOG2004@2759|Eukaryota,38CF0@33154|Opisthokonta,3NXAU@4751|Fungi,3QQPC@4890|Ascomycota,3RR41@4891|Saccharomycetes,3S01J@4893|Saccharomycetaceae	4751|Fungi	L	ATP-dependent serine protease that mediates the selective degradation of misfolded, unassembled or oxidatively damaged polypeptides as well as certain short-lived regulatory proteins in the mitochondrial matrix. May also have a chaperone function in the assembly of inner membrane protein complexes. Participates in the regulation of mitochondrial gene expression and in the maintenance of the integ…	PIM1	GO:0000166,GO:0003674,GO:0003824,GO:0004175,GO:0004176,GO:0004252,GO:0005488,GO:0005524,GO:0005575,GO:0005622,GO:0005623,GO:0005737,GO:0005739,GO:0005759,GO:0006508,GO:0006515,GO:0006807,GO:0006996,GO:0007005,GO:0008144,GO:0008150,GO:0008152,GO:0008233,GO:0008236,GO:0009056,GO:0009057,GO:0009987,GO:0016043,GO:0016462,GO:0016787,GO:0016817,GO:0016818,GO:0016887,GO:0017076,GO:0017111,GO:0017171,GO:…	3.4.21.53	ko:K08675	-	-	-	-	ko00000,ko01000,ko01002,ko03029	-	-	-	AAA,LON_substr_bdg,Lon_C
MDR	feature5255	A	BMU_06047	2279_g	-	-	24	---	0-0	0	2279_g	5478.XP_447442.1	4.27e-223	614.0	COG0152@1|root,KOG2835@2759|Eukaryota,38BXP@33154|Opisthokonta,3NVQW@4751|Fungi,3QJN7@4890|Ascomycota,3RT6M@4891|Saccharomycetes,3S0KH@4893|Saccharomycetaceae	4751|Fungi	F	to Saccharomyces cerevisiae ADE1 (YAR015W)	ADE1	GO:0003674,GO:0003824,GO:0004639,GO:0005575,GO:0005622,GO:0005623,GO:0005634,GO:0005737,GO:0006082,GO:0006106,GO:0006139,GO:0006144,GO:0006163,GO:0006164,GO:0006188,GO:0006189,GO:0006725,GO:0006753,GO:0006793,GO:0006796,GO:0006807,GO:0008150,GO:0008152,GO:0009058,GO:0009112,GO:0009113,GO:0009117,GO:0009123,GO:0009124,GO:0009126,GO:0009127,GO:0009150,GO:0009152,GO:0009156,GO:0009161,GO:0009165,GO:…	6.3.2.6	ko:K01923	ko00230,ko01100,ko01110,ko01130,map00230,map01100,map01110,map01130	M00048	R04591	RC00064,RC00162	ko00000,ko00001,ko00002,ko01000	-	-	-	SAICAR_synt
MDR	feature211	L	BMU_06047	751_g	L	L	NaN	CTC	1810-1812	604	751_g	5478.XP_446999.1	0.0	1573.0	COG5164@1|root,KOG1999@2759|Eukaryota,38GVC@33154|Opisthokonta,3NUM8@4751|Fungi,3QKX3@4890|Ascomycota,3RRHY@4891|Saccharomycetes,3RZ2N@4893|Saccharomycetaceae	4751|Fungi	K	The SPT4-SPT5 complex mediates both activation and inhibition of transcription elongation, and plays a role in pre- mRNA processing. This complex seems to be important for the stability of the RNA polymerase II elongation machinery on the chromatin template but not for the inherent ability of this machinery to translocate down the gene	SPT5	GO:0000228,GO:0000375,GO:0000377,GO:0000398,GO:0000785,GO:0000790,GO:0000988,GO:0000990,GO:0000991,GO:0000993,GO:0001042,GO:0001098,GO:0001099,GO:0001179,GO:0001181,GO:0003674,GO:0003676,GO:0003677,GO:0003723,GO:0003729,GO:0005488,GO:0005515,GO:0005575,GO:0005622,GO:0005623,GO:0005634,GO:0005654,GO:0005694,GO:0005737,GO:0005739,GO:0006139,GO:0006282,GO:0006351,GO:0006354,GO:0006355,GO:0006356,GO:…	-	ko:K15172	-	-	-	-	ko00000,ko03019,ko03021	-	-	-	CTD,KOW,Spt5-NGN,Spt5_N
MDR	feature3364	S	BMU_06047	3820_g	A	A	NaN	GCT	646-648	216	3820_g	5478.XP_444897.1	0.0	1018.0	COG0493@1|root,KOG1800@2759|Eukaryota,38D89@33154|Opisthokonta,3NUPV@4751|Fungi,3QKPF@4890|Ascomycota,3RS4K@4891|Saccharomycetes,3RY4E@4893|Saccharomycetaceae	4751|Fungi	C	NADPH adrenodoxin oxidoreductase, mitochondrial	ARH1	GO:0000166,GO:0003674,GO:0003824,GO:0004324,GO:0005488,GO:0005575,GO:0005622,GO:0005623,GO:0005737,GO:0005739,GO:0005740,GO:0005743,GO:0006091,GO:0006732,GO:0006733,GO:0006743,GO:0006744,GO:0006790,GO:0006873,GO:0006875,GO:0006879,GO:0008150,GO:0008152,GO:0008860,GO:0009058,GO:0009108,GO:0009987,GO:0015039,GO:0015980,GO:0016020,GO:0016043,GO:0016226,GO:0016491,GO:0016730,GO:0016731,GO:0019725,GO:…	1.18.1.6	ko:K18914	-	-	-	-	ko00000,ko01000,ko03029	-	-	-	Pyr_redox_2
MDR	feature217	S	BMU_06047	4618_g	S	S	NaN	AGT	754-756	252	4618_g	5478.XP_444843.1	0.0	1131.0	KOG0254@1|root,KOG0254@2759|Eukaryota,38BKC@33154|Opisthokonta,3NU51@4751|Fungi,3QMFA@4890|Ascomycota,3RTEU@4891|Saccharomycetes,3RYU6@4893|Saccharomycetaceae	4751|Fungi	P	Belongs to the major facilitator superfamily. Sugar transporter (TC 2.A.1.1) family	HXT5	GO:0000322,GO:0000323,GO:0000324,GO:0003674,GO:0005215,GO:0005342,GO:0005351,GO:0005353,GO:0005355,GO:0005356,GO:0005358,GO:0005402,GO:0005575,GO:0005622,GO:0005623,GO:0005737,GO:0005773,GO:0005886,GO:0005887,GO:0006810,GO:0006811,GO:0006812,GO:0006820,GO:0006950,GO:0007154,GO:0008028,GO:0008150,GO:0008324,GO:0008509,GO:0008514,GO:0008643,GO:0008645,GO:0009267,GO:0009605,GO:0009679,GO:0009987,GO:…	-	ko:K08139	ko04113,map04113	-	-	-	ko00000,ko00001,ko02000	2.A.1.1	-	-	Sugar_tr
MDR	feature5037	E	BMU_06047	4121_g	Q	Q	NaN	CAA	130-132	44	4121_g	5478.XP_446298.1	9.28e-124	356.0	2B13Q@1|root,2S09G@2759|Eukaryota,3A23F@33154|Opisthokonta,3P340@4751|Fungi,3QV2U@4890|Ascomycota,3RUN4@4891|Saccharomycetes,3S1DW@4893|Saccharomycetaceae	4751|Fungi	S	uniprot P28319 Saccharomyces cerevisiae YKL096w CWP1 cell wall mannoprotein	-	GO:0000003,GO:0000322,GO:0000323,GO:0000324,GO:0003006,GO:0003674,GO:0005198,GO:0005199,GO:0005575,GO:0005618,GO:0005622,GO:0005623,GO:0005628,GO:0005737,GO:0005773,GO:0007049,GO:0008150,GO:0009277,GO:0009653,GO:0009987,GO:0010927,GO:0016020,GO:0016043,GO:0019953,GO:0022402,GO:0022413,GO:0022414,GO:0022607,GO:0030154,GO:0030312,GO:0030435,GO:0030437,GO:0031321,GO:0031505,GO:0032120,GO:0032502,GO:…	-	-	-	-	-	-	-	-	-	-	PIR
CAS	feature152	Y	BMU_06047	140_g	Y	Y	NaN	TAC	352-354	118	140_g	5478.XP_449649.1	0.0	989.0	COG0144@1|root,KOG2360@2759|Eukaryota,38FAE@33154|Opisthokonta,3NU3B@4751|Fungi,3QJMY@4890|Ascomycota,3RRUN@4891|Saccharomycetes,3S08Z@4893|Saccharomycetaceae	4751|Fungi	D	Belongs to the class I-like SAM-binding methyltransferase superfamily. RsmB NOP family	-	GO:0000154,GO:0001510,GO:0003674,GO:0003824,GO:0005575,GO:0005622,GO:0005623,GO:0005634,GO:0005730,GO:0006139,GO:0006364,GO:0006396,GO:0006399,GO:0006400,GO:0006725,GO:0006807,GO:0008033,GO:0008150,GO:0008152,GO:0008168,GO:0008169,GO:0008173,GO:0008175,GO:0008649,GO:0008757,GO:0009383,GO:0009451,GO:0009987,GO:0010467,GO:0016070,GO:0016072,GO:0016427,GO:0016428,GO:0016434,GO:0016740,GO:0016741,GO:…	2.1.1.311	ko:K15264	-	-	-	-	ko00000,ko01000,ko03009	-	-	-	Methyltr_RsmB-F
CAS	feature1156	-	BMU_06047	57_g	-	H	30	CAC	46-48	47	57_g	5478.XP_449733.1	0.0	1183.0	KOG0583@1|root,KOG0583@2759|Eukaryota,3AGEH@33154|Opisthokonta,3NUN4@4751|Fungi,3QMTY@4890|Ascomycota,3RSJQ@4891|Saccharomycetes,3RYDH@4893|Saccharomycetaceae	4751|Fungi	T	Non-specific serine threonine protein kinase	SNF1	GO:0000003,GO:0000075,GO:0000077,GO:0000082,GO:0000086,GO:0000166,GO:0000226,GO:0000278,GO:0000302,GO:0000307,GO:0000322,GO:0000323,GO:0000324,GO:0001302,GO:0001403,GO:0003674,GO:0003824,GO:0004672,GO:0004674,GO:0004679,GO:0004693,GO:0005085,GO:0005086,GO:0005488,GO:0005515,GO:0005524,GO:0005575,GO:0005622,GO:0005623,GO:0005634,GO:0005635,GO:0005641,GO:0005654,GO:0005737,GO:0005739,GO:0005768,GO:…	2.7.11.1	ko:K12761	ko04113,ko04138,map04113,map04138	-	-	-	ko00000,ko00001,ko01000,ko01001	-	-	-	AdenylateSensor,Pkinase,UBA_2
CAS	feature1285	G	BMU_06047	4372_g	G	G	NaN	GGA	82-84	28	4372_g	5478.XP_447326.1	0.0	1738.0	COG5021@1|root,KOG0941@2759|Eukaryota,38BET@33154|Opisthokonta,3NUFY@4751|Fungi,3QM8S@4890|Ascomycota,3RT6E@4891|Saccharomycetes,3RYXQ@4893|Saccharomycetaceae	4751|Fungi	O	to Saccharomyces cerevisiae HUL4 (YJR036C)	HUL4	GO:0003674,GO:0003824,GO:0004842,GO:0005575,GO:0005622,GO:0005623,GO:0005628,GO:0005737,GO:0006464,GO:0006807,GO:0008150,GO:0008152,GO:0009987,GO:0016020,GO:0016567,GO:0016740,GO:0019538,GO:0019787,GO:0032446,GO:0036211,GO:0042763,GO:0042764,GO:0043170,GO:0043412,GO:0044237,GO:0044238,GO:0044260,GO:0044267,GO:0044424,GO:0044464,GO:0061630,GO:0061659,GO:0070647,GO:0071704,GO:0140096,GO:1901564	2.3.2.26	ko:K12232	-	-	-	-	ko00000,ko01000,ko04121	-	-	-	HECT
CAS	feature1157	A	BMU_06047	1110_g	A	A	NaN	GCG	100-102	34	1110_g	5478.XP_446109.1	3.03e-229	631.0	KOG2918@1|root,KOG2918@2759|Eukaryota,38FIG@33154|Opisthokonta,3NUP8@4751|Fungi,3QN9X@4890|Ascomycota,3RTCP@4891|Saccharomycetes,3RZZB@4893|Saccharomycetaceae	4751|Fungi	O	to Saccharomyces cerevisiae PPM1 (YDR435C)	PPM1	GO:0003674,GO:0003824,GO:0003880,GO:0005575,GO:0005622,GO:0005623,GO:0005737,GO:0005829,GO:0006464,GO:0006479,GO:0006481,GO:0006807,GO:0008150,GO:0008152,GO:0008168,GO:0008171,GO:0008213,GO:0008276,GO:0008757,GO:0009894,GO:0009987,GO:0010340,GO:0010506,GO:0016740,GO:0016741,GO:0018410,GO:0018423,GO:0019222,GO:0019538,GO:0031323,GO:0031329,GO:0032259,GO:0036211,GO:0043170,GO:0043412,GO:0043414,GO:…	2.1.1.233	ko:K18203	-	-	-	-	ko00000,ko01000,ko01009	-	-	-	LCM
CAS	feature1154	V	BMU_06047	4146_g	V	V	NaN	GTA	1141-1143	381	4146_g	5478.XP_446323.1	0.0	1130.0	COG1405@1|root,KOG1598@2759|Eukaryota,38D3H@33154|Opisthokonta,3NU1D@4751|Fungi,3QM5T@4890|Ascomycota,3RS4Z@4891|Saccharomycetes,3RYDS@4893|Saccharomycetaceae	4751|Fungi	K	to Saccharomyces cerevisiae BRF1 (YGR246C)	BRF1	GO:0000126,GO:0000976,GO:0000992,GO:0000994,GO:0000995,GO:0001006,GO:0001016,GO:0001025,GO:0001032,GO:0001067,GO:0001112,GO:0001120,GO:0001156,GO:0003674,GO:0003676,GO:0003677,GO:0003690,GO:0005488,GO:0005515,GO:0005575,GO:0005622,GO:0005623,GO:0005634,GO:0005654,GO:0005667,GO:0006139,GO:0006259,GO:0006351,GO:0006352,GO:0006355,GO:0006359,GO:0006383,GO:0006384,GO:0006725,GO:0006807,GO:0008134,GO:…	-	ko:K15196	-	-	-	-	ko00000,ko03021	-	-	-	BRF1,TFIIB,TF_Zn_Ribbon
CAS	feature1170	N	BMU_06047	4897_g	-	E	0	GAG	2431-2433	812	4897_g	5478.XP_445204.1	0.0	1655.0	KOG0822@1|root,KOG0822@2759|Eukaryota,38FAK@33154|Opisthokonta,3NVXA@4751|Fungi,3QMV1@4890|Ascomycota,3RS6V@4891|Saccharomycetes,3RZ7S@4893|Saccharomycetaceae	4751|Fungi	H	Belongs to the class I-like SAM-binding methyltransferase superfamily	-	GO:0000086,GO:0000144,GO:0000278,GO:0000399,GO:0003674,GO:0003824,GO:0005575,GO:0005622,GO:0005623,GO:0005634,GO:0005737,GO:0005815,GO:0005816,GO:0005824,GO:0005829,GO:0005856,GO:0005933,GO:0005935,GO:0005938,GO:0005940,GO:0006325,GO:0006355,GO:0006464,GO:0006479,GO:0006807,GO:0006950,GO:0006970,GO:0006996,GO:0007049,GO:0007163,GO:0008104,GO:0008150,GO:0008152,GO:0008168,GO:0008170,GO:0008213,GO:…	2.1.1.320	ko:K02516	ko03013,ko04011,ko04111,map03013,map04011,map04111	-	R11216,R11218,R11220	RC00003,RC02120,RC03389,RC03391	ko00000,ko00001,ko01000,ko03036,ko03041	-	-	-	PRMT5,PRMT5_C,PRMT5_TIM
CAS	feature414	E	BMU_06047	4897_g	E	E	NaN	GAG	2449-2451	817	4897_g	5478.XP_445204.1	0.0	1655.0	KOG0822@1|root,KOG0822@2759|Eukaryota,38FAK@33154|Opisthokonta,3NVXA@4751|Fungi,3QMV1@4890|Ascomycota,3RS6V@4891|Saccharomycetes,3RZ7S@4893|Saccharomycetaceae	4751|Fungi	H	Belongs to the class I-like SAM-binding methyltransferase superfamily	-	GO:0000086,GO:0000144,GO:0000278,GO:0000399,GO:0003674,GO:0003824,GO:0005575,GO:0005622,GO:0005623,GO:0005634,GO:0005737,GO:0005815,GO:0005816,GO:0005824,GO:0005829,GO:0005856,GO:0005933,GO:0005935,GO:0005938,GO:0005940,GO:0006325,GO:0006355,GO:0006464,GO:0006479,GO:0006807,GO:0006950,GO:0006970,GO:0006996,GO:0007049,GO:0007163,GO:0008104,GO:0008150,GO:0008152,GO:0008168,GO:0008170,GO:0008213,GO:…	2.1.1.320	ko:K02516	ko03013,ko04011,ko04111,map03013,map04011,map04111	-	R11216,R11218,R11220	RC00003,RC02120,RC03389,RC03391	ko00000,ko00001,ko01000,ko03036,ko03041	-	-	-	PRMT5,PRMT5_C,PRMT5_TIM
CAS	feature1714	G	BMU_06047	1779_g	S	S	NaN	AGT	1276-1278	426	1779_g	5478.XP_448316.1	0.0	3120.0	KOG0379@1|root,KOG0379@2759|Eukaryota,38EFA@33154|Opisthokonta,3NY3F@4751|Fungi,3QKDP@4890|Ascomycota,3RXMY@4891|Saccharomycetes	4751|Fungi	S	to Saccharomyces cerevisiae PMD1 (YER132C) and MDS3 (YGL197W)	-	GO:0000003,GO:0000746,GO:0000747,GO:0003006,GO:0005575,GO:0005622,GO:0005623,GO:0005737,GO:0007049,GO:0007154,GO:0007165,GO:0007264,GO:0007265,GO:0007266,GO:0008150,GO:0009653,GO:0009987,GO:0010570,GO:0010810,GO:0010811,GO:0019953,GO:0022402,GO:0022413,GO:0022414,GO:0023052,GO:0030154,GO:0030155,GO:0030435,GO:0030437,GO:0031136,GO:0031137,GO:0031139,GO:0032005,GO:0032488,GO:0032502,GO:0032505,GO:…	-	-	-	-	-	-	-	-	-	-	BTB,Kelch_1,Kelch_2,Kelch_3,Kelch_4,Kelch_5,Kelch_6
CAS	feature1561	Q	BMU_06047	2277_g	-	N	0	AAC	2749-2751	918	2277_g	5478.XP_447444.1	0.0	1787.0	KOG2023@1|root,KOG2023@2759|Eukaryota,38DR7@33154|Opisthokonta,3NWD3@4751|Fungi,3QKS8@4890|Ascomycota,3RTKG@4891|Saccharomycetes,3RZ97@4893|Saccharomycetaceae	4751|Fungi	UY	to Saccharomyces cerevisiae KAP104 (YBR017C)	kap104	GO:0000060,GO:0000166,GO:0000278,GO:0000280,GO:0001882,GO:0001883,GO:0003674,GO:0005048,GO:0005215,GO:0005488,GO:0005525,GO:0005575,GO:0005622,GO:0005623,GO:0005634,GO:0005635,GO:0005643,GO:0005737,GO:0005819,GO:0005829,GO:0005856,GO:0005933,GO:0005934,GO:0005935,GO:0006606,GO:0006607,GO:0006610,GO:0006810,GO:0006886,GO:0006913,GO:0006996,GO:0007049,GO:0008104,GO:0008139,GO:0008150,GO:0008565,GO:…	-	ko:K18752	-	-	-	-	ko00000,ko03009,ko03019	1.I.1	-	-	HEAT,HEAT_EZ,IBN_N
CAS	feature6177	S	BMU_06047	4373_g	S	S	NaN	AGT	16-18	6	4373_g	5478.XP_447327.1	0.0	2036.0	COG0553@1|root,KOG0387@2759|Eukaryota,38BYH@33154|Opisthokonta,3NU5F@4751|Fungi,3QKTA@4890|Ascomycota,3RRKF@4891|Saccharomycetes,3RYDK@4893|Saccharomycetaceae	4751|Fungi	A	to Saccharomyces cerevisiae RAD26 (YJR035W)	rhp26	GO:0000166,GO:0001207,GO:0001208,GO:0003674,GO:0003678,GO:0003824,GO:0004003,GO:0004386,GO:0005488,GO:0005524,GO:0005575,GO:0005622,GO:0005623,GO:0005634,GO:0005737,GO:0006139,GO:0006259,GO:0006281,GO:0006283,GO:0006289,GO:0006325,GO:0006725,GO:0006807,GO:0006950,GO:0006974,GO:0006996,GO:0008026,GO:0008094,GO:0008144,GO:0008150,GO:0008152,GO:0009987,GO:0016043,GO:0016462,GO:0016787,GO:0016817,GO:…	-	ko:K10841	ko03420,map03420	-	-	-	ko00000,ko00001,ko03036,ko03400	-	-	-	Helicase_C,SNF2_N
CAS	feature1717	-	BMU_06047	24_g	I	I	NaN	ATC	1429-1431	477	24_g	5478.XP_449765.1	0.0	914.0	29P2H@1|root,2QQN9@2759|Eukaryota,39JDR@33154|Opisthokonta,3Q3QE@4751|Fungi,3RKSW@4890|Ascomycota,3RXR0@4891|Saccharomycetes,3S0PJ@4893|Saccharomycetaceae	4751|Fungi	S	Saccharomyces cerevisiae YMR155w	-	GO:0000322,GO:0000323,GO:0000324,GO:0005575,GO:0005622,GO:0005623,GO:0005737,GO:0005773,GO:0016020,GO:0016021,GO:0031224,GO:0043226,GO:0043227,GO:0043229,GO:0043231,GO:0044424,GO:0044425,GO:0044444,GO:0044464	-	-	-	-	-	-	-	-	-	-	MFS_1,Nodulin-like
CAS	feature1122	P	BMU_06047	3141_g	P	P	NaN	CCC	601-603	201	3141_g	5478.XP_445611.1	0.0	4732.0	KOG1910@1|root,KOG1910@2759|Eukaryota,3950X@33154|Opisthokonta,3NUKM@4751|Fungi,3QKQX@4890|Ascomycota,3RSU7@4891|Saccharomycetes,3S08J@4893|Saccharomycetaceae	4751|Fungi	S	Saccharomyces cerevisiae YPR117w	-	GO:0005575,GO:0005622,GO:0005623,GO:0005737,GO:0005739,GO:0043226,GO:0043227,GO:0043229,GO:0043231,GO:0044424,GO:0044444,GO:0044464	-	-	-	-	-	-	-	-	-	-	Apt1,DUF2405,Fmp27,Fmp27_GFWDK,Fmp27_SW,Fmp27_WPPW
CAS	feature1442	L	BMU_06047	2158_g	L	L	NaN	CTA	2158-2160	720	2158_g	5478.XP_446658.1	0.0	1741.0	28UFV@1|root,2R16K@2759|Eukaryota,39JES@33154|Opisthokonta,3Q3RM@4751|Fungi,3RKU4@4890|Ascomycota,3RXSF@4891|Saccharomycetes,3S2ME@4893|Saccharomycetaceae	4751|Fungi	Z	Saccharomyces cerevisiae	-	-	-	ko:K20521	-	-	-	-	ko00000,ko04131	-	-	-	SH3_1,SH3_2,SH3_9
CAS	feature1566	E	BMU_06047	4897_g	E	E	NaN	GAA	2437-2439	813	4897_g	5478.XP_445204.1	0.0	1655.0	KOG0822@1|root,KOG0822@2759|Eukaryota,38FAK@33154|Opisthokonta,3NVXA@4751|Fungi,3QMV1@4890|Ascomycota,3RS6V@4891|Saccharomycetes,3RZ7S@4893|Saccharomycetaceae	4751|Fungi	H	Belongs to the class I-like SAM-binding methyltransferase superfamily	-	GO:0000086,GO:0000144,GO:0000278,GO:0000399,GO:0003674,GO:0003824,GO:0005575,GO:0005622,GO:0005623,GO:0005634,GO:0005737,GO:0005815,GO:0005816,GO:0005824,GO:0005829,GO:0005856,GO:0005933,GO:0005935,GO:0005938,GO:0005940,GO:0006325,GO:0006355,GO:0006464,GO:0006479,GO:0006807,GO:0006950,GO:0006970,GO:0006996,GO:0007049,GO:0007163,GO:0008104,GO:0008150,GO:0008152,GO:0008168,GO:0008170,GO:0008213,GO:…	2.1.1.320	ko:K02516	ko03013,ko04011,ko04111,map03013,map04011,map04111	-	R11216,R11218,R11220	RC00003,RC02120,RC03389,RC03391	ko00000,ko00001,ko01000,ko03036,ko03041	-	-	-	PRMT5,PRMT5_C,PRMT5_TIM
CAS	feature1159	V	BMU_06047	4372_g	V	V	NaN	GTT	103-105	35	4372_g	5478.XP_447326.1	0.0	1738.0	COG5021@1|root,KOG0941@2759|Eukaryota,38BET@33154|Opisthokonta,3NUFY@4751|Fungi,3QM8S@4890|Ascomycota,3RT6E@4891|Saccharomycetes,3RYXQ@4893|Saccharomycetaceae	4751|Fungi	O	to Saccharomyces cerevisiae HUL4 (YJR036C)	HUL4	GO:0003674,GO:0003824,GO:0004842,GO:0005575,GO:0005622,GO:0005623,GO:0005628,GO:0005737,GO:0006464,GO:0006807,GO:0008150,GO:0008152,GO:0009987,GO:0016020,GO:0016567,GO:0016740,GO:0019538,GO:0019787,GO:0032446,GO:0036211,GO:0042763,GO:0042764,GO:0043170,GO:0043412,GO:0044237,GO:0044238,GO:0044260,GO:0044267,GO:0044424,GO:0044464,GO:0061630,GO:0061659,GO:0070647,GO:0071704,GO:0140096,GO:1901564	2.3.2.26	ko:K12232	-	-	-	-	ko00000,ko01000,ko04121	-	-	-	HECT
CAS	feature1155	H	BMU_06047	57_g	-	H	30	CAC	46-48	47	57_g	5478.XP_449733.1	0.0	1183.0	KOG0583@1|root,KOG0583@2759|Eukaryota,3AGEH@33154|Opisthokonta,3NUN4@4751|Fungi,3QMTY@4890|Ascomycota,3RSJQ@4891|Saccharomycetes,3RYDH@4893|Saccharomycetaceae	4751|Fungi	T	Non-specific serine threonine protein kinase	SNF1	GO:0000003,GO:0000075,GO:0000077,GO:0000082,GO:0000086,GO:0000166,GO:0000226,GO:0000278,GO:0000302,GO:0000307,GO:0000322,GO:0000323,GO:0000324,GO:0001302,GO:0001403,GO:0003674,GO:0003824,GO:0004672,GO:0004674,GO:0004679,GO:0004693,GO:0005085,GO:0005086,GO:0005488,GO:0005515,GO:0005524,GO:0005575,GO:0005622,GO:0005623,GO:0005634,GO:0005635,GO:0005641,GO:0005654,GO:0005737,GO:0005739,GO:0005768,GO:…	2.7.11.1	ko:K12761	ko04113,ko04138,map04113,map04138	-	-	-	ko00000,ko00001,ko01000,ko01001	-	-	-	AdenylateSensor,Pkinase,UBA_2
CAS	feature1145	A	BMU_06047	4146_g	V	V	NaN	GTA	1141-1143	381	4146_g	5478.XP_446323.1	0.0	1130.0	COG1405@1|root,KOG1598@2759|Eukaryota,38D3H@33154|Opisthokonta,3NU1D@4751|Fungi,3QM5T@4890|Ascomycota,3RS4Z@4891|Saccharomycetes,3RYDS@4893|Saccharomycetaceae	4751|Fungi	K	to Saccharomyces cerevisiae BRF1 (YGR246C)	BRF1	GO:0000126,GO:0000976,GO:0000992,GO:0000994,GO:0000995,GO:0001006,GO:0001016,GO:0001025,GO:0001032,GO:0001067,GO:0001112,GO:0001120,GO:0001156,GO:0003674,GO:0003676,GO:0003677,GO:0003690,GO:0005488,GO:0005515,GO:0005575,GO:0005622,GO:0005623,GO:0005634,GO:0005654,GO:0005667,GO:0006139,GO:0006259,GO:0006351,GO:0006352,GO:0006355,GO:0006359,GO:0006383,GO:0006384,GO:0006725,GO:0006807,GO:0008134,GO:…	-	ko:K15196	-	-	-	-	ko00000,ko03021	-	-	-	BRF1,TFIIB,TF_Zn_Ribbon
CAS	feature1174	R	BMU_06047	3282_g	Q	Q	NaN	CAA	523-525	175	3282_g	5478.XP_448939.1	3.99e-135	386.0	KOG4208@1|root,KOG4208@2759|Eukaryota,3A02H@33154|Opisthokonta,3P21Q@4751|Fungi,3QUCV@4890|Ascomycota,3RU5D@4891|Saccharomycetes,3S119@4893|Saccharomycetaceae	4751|Fungi	A	to Saccharomyces cerevisiae NOP15 (YNL110C)	NOP15	GO:0000910,GO:0000912,GO:0000915,GO:0003674,GO:0003676,GO:0003723,GO:0005488,GO:0005575,GO:0005622,GO:0005623,GO:0005634,GO:0005730,GO:0006996,GO:0007010,GO:0007049,GO:0008150,GO:0009987,GO:0016043,GO:0019843,GO:0022402,GO:0022607,GO:0022613,GO:0030029,GO:0030036,GO:0030684,GO:0030687,GO:0030865,GO:0030866,GO:0031032,GO:0031974,GO:0031981,GO:0032506,GO:0032991,GO:0042254,GO:0042273,GO:0043226,GO:…	-	ko:K14838	-	-	-	-	ko00000,ko03009	-	-	-	RRM_1
CAS	feature1125	E	BMU_06047	2076_g	-	-	0	---	0-0	0	2076_g	5478.XP_446569.1	1.04e-124	360.0	COG5325@1|root,KOG0811@2759|Eukaryota,3A0WU@33154|Opisthokonta,3P24H@4751|Fungi,3QUDM@4890|Ascomycota,3RUD0@4891|Saccharomycetes,3S15K@4893|Saccharomycetaceae	4751|Fungi	U	Belongs to the syntaxin family	VAM3	GO:0000149,GO:0000322,GO:0000323,GO:0000324,GO:0000329,GO:0003674,GO:0005484,GO:0005488,GO:0005515,GO:0005575,GO:0005622,GO:0005623,GO:0005737,GO:0005773,GO:0005774,GO:0006810,GO:0006886,GO:0006892,GO:0006896,GO:0006906,GO:0006914,GO:0006996,GO:0007033,GO:0007034,GO:0008104,GO:0008150,GO:0008152,GO:0009056,GO:0009987,GO:0012505,GO:0015031,GO:0015833,GO:0016020,GO:0016021,GO:0016043,GO:0016050,GO:…	-	ko:K21155	ko04130,ko04138,map04130,map04138	-	-	-	ko00000,ko00001,ko04131	-	-	-	SNARE,Syntaxin_2
CAS	feature151	F	BMU_06047	140_g	Y	Y	NaN	TAC	352-354	118	140_g	5478.XP_449649.1	0.0	989.0	COG0144@1|root,KOG2360@2759|Eukaryota,38FAE@33154|Opisthokonta,3NU3B@4751|Fungi,3QJMY@4890|Ascomycota,3RRUN@4891|Saccharomycetes,3S08Z@4893|Saccharomycetaceae	4751|Fungi	D	Belongs to the class I-like SAM-binding methyltransferase superfamily. RsmB NOP family	-	GO:0000154,GO:0001510,GO:0003674,GO:0003824,GO:0005575,GO:0005622,GO:0005623,GO:0005634,GO:0005730,GO:0006139,GO:0006364,GO:0006396,GO:0006399,GO:0006400,GO:0006725,GO:0006807,GO:0008033,GO:0008150,GO:0008152,GO:0008168,GO:0008169,GO:0008173,GO:0008175,GO:0008649,GO:0008757,GO:0009383,GO:0009451,GO:0009987,GO:0010467,GO:0016070,GO:0016072,GO:0016427,GO:0016428,GO:0016434,GO:0016740,GO:0016741,GO:…	2.1.1.311	ko:K15264	-	-	-	-	ko00000,ko01000,ko03009	-	-	-	Methyltr_RsmB-F
CAS	feature415	-	BMU_06047	718_g	-	K	0	AAG	553-555	186	718_g	4909.A0A099NWW3	1.25e-163	467.0	COG1727@1|root,COG2238@1|root,KOG1714@2759|Eukaryota,KOG3411@2759|Eukaryota,38CM6@33154|Opisthokonta,3NXGM@4751|Fungi,3QKG8@4890|Ascomycota,3RRNF@4891|Saccharomycetes	4751|Fungi	J	to Saccharomyces cerevisiae RPL18B (YNL301C) and RPL18A (YOL120C)	-	GO:0002181,GO:0003674,GO:0003676,GO:0003723,GO:0003735,GO:0005198,GO:0005488,GO:0005575,GO:0005622,GO:0005623,GO:0005737,GO:0005829,GO:0005840,GO:0006412,GO:0006518,GO:0006807,GO:0008150,GO:0008152,GO:0009058,GO:0009059,GO:0009987,GO:0010467,GO:0015934,GO:0019538,GO:0022625,GO:0022626,GO:0032991,GO:0034641,GO:0034645,GO:0043043,GO:0043170,GO:0043226,GO:0043228,GO:0043229,GO:0043232,GO:0043603,GO:…	-	ko:K02883	ko03010,map03010	M00177,M00179	-	-	br01610,ko00000,ko00001,ko00002,ko03011	-	-	-	Ribosomal_L18
CAS	feature1124	-	BMU_06047	2076_g	-	-	0	---	0-0	0	2076_g	5478.XP_446569.1	1.04e-124	360.0	COG5325@1|root,KOG0811@2759|Eukaryota,3A0WU@33154|Opisthokonta,3P24H@4751|Fungi,3QUDM@4890|Ascomycota,3RUD0@4891|Saccharomycetes,3S15K@4893|Saccharomycetaceae	4751|Fungi	U	Belongs to the syntaxin family	VAM3	GO:0000149,GO:0000322,GO:0000323,GO:0000324,GO:0000329,GO:0003674,GO:0005484,GO:0005488,GO:0005515,GO:0005575,GO:0005622,GO:0005623,GO:0005737,GO:0005773,GO:0005774,GO:0006810,GO:0006886,GO:0006892,GO:0006896,GO:0006906,GO:0006914,GO:0006996,GO:0007033,GO:0007034,GO:0008104,GO:0008150,GO:0008152,GO:0009056,GO:0009987,GO:0012505,GO:0015031,GO:0015833,GO:0016020,GO:0016021,GO:0016043,GO:0016050,GO:…	-	ko:K21155	ko04130,ko04138,map04130,map04138	-	-	-	ko00000,ko00001,ko04131	-	-	-	SNARE,Syntaxin_2
CAS	feature1149	-	BMU_06047	57_g	-	H	33	CAC	46-48	50	57_g	5478.XP_449733.1	0.0	1183.0	KOG0583@1|root,KOG0583@2759|Eukaryota,3AGEH@33154|Opisthokonta,3NUN4@4751|Fungi,3QMTY@4890|Ascomycota,3RSJQ@4891|Saccharomycetes,3RYDH@4893|Saccharomycetaceae	4751|Fungi	T	Non-specific serine threonine protein kinase	SNF1	GO:0000003,GO:0000075,GO:0000077,GO:0000082,GO:0000086,GO:0000166,GO:0000226,GO:0000278,GO:0000302,GO:0000307,GO:0000322,GO:0000323,GO:0000324,GO:0001302,GO:0001403,GO:0003674,GO:0003824,GO:0004672,GO:0004674,GO:0004679,GO:0004693,GO:0005085,GO:0005086,GO:0005488,GO:0005515,GO:0005524,GO:0005575,GO:0005622,GO:0005623,GO:0005634,GO:0005635,GO:0005641,GO:0005654,GO:0005737,GO:0005739,GO:0005768,GO:…	2.7.11.1	ko:K12761	ko04113,ko04138,map04113,map04138	-	-	-	ko00000,ko00001,ko01000,ko01001	-	-	-	AdenylateSensor,Pkinase,UBA_2
CAS	feature1177	I	BMU_06047	1566_g	L	L	NaN	CTC	2080-2082	694	1566_g	5478.XP_448680.1	0.0	1625.0	KOG1181@1|root,KOG1181@2759|Eukaryota,3A1U9@33154|Opisthokonta,3P4XB@4751|Fungi,3QWTT@4890|Ascomycota,3RUXT@4891|Saccharomycetes,3S1A7@4893|Saccharomycetaceae	4751|Fungi	S	Saccharomyces cerevisiae YFR016C	-	GO:0005575,GO:0005622,GO:0005623,GO:0005737,GO:0005933,GO:0044424,GO:0044464	-	-	-	-	-	-	-	-	-	-	SH3BGR
CAS	feature1172	Q	BMU_06047	3282_g	Q	Q	NaN	CAA	523-525	175	3282_g	5478.XP_448939.1	3.99e-135	386.0	KOG4208@1|root,KOG4208@2759|Eukaryota,3A02H@33154|Opisthokonta,3P21Q@4751|Fungi,3QUCV@4890|Ascomycota,3RU5D@4891|Saccharomycetes,3S119@4893|Saccharomycetaceae	4751|Fungi	A	to Saccharomyces cerevisiae NOP15 (YNL110C)	NOP15	GO:0000910,GO:0000912,GO:0000915,GO:0003674,GO:0003676,GO:0003723,GO:0005488,GO:0005575,GO:0005622,GO:0005623,GO:0005634,GO:0005730,GO:0006996,GO:0007010,GO:0007049,GO:0008150,GO:0009987,GO:0016043,GO:0019843,GO:0022402,GO:0022607,GO:0022613,GO:0030029,GO:0030036,GO:0030684,GO:0030687,GO:0030865,GO:0030866,GO:0031032,GO:0031974,GO:0031981,GO:0032506,GO:0032991,GO:0042254,GO:0042273,GO:0043226,GO:…	-	ko:K14838	-	-	-	-	ko00000,ko03009	-	-	-	RRM_1
CAS	feature1161	-	BMU_06047	4372_g	V	V	NaN	GTT	103-105	35	4372_g	5478.XP_447326.1	0.0	1738.0	COG5021@1|root,KOG0941@2759|Eukaryota,38BET@33154|Opisthokonta,3NUFY@4751|Fungi,3QM8S@4890|Ascomycota,3RT6E@4891|Saccharomycetes,3RYXQ@4893|Saccharomycetaceae	4751|Fungi	O	to Saccharomyces cerevisiae HUL4 (YJR036C)	HUL4	GO:0003674,GO:0003824,GO:0004842,GO:0005575,GO:0005622,GO:0005623,GO:0005628,GO:0005737,GO:0006464,GO:0006807,GO:0008150,GO:0008152,GO:0009987,GO:0016020,GO:0016567,GO:0016740,GO:0019538,GO:0019787,GO:0032446,GO:0036211,GO:0042763,GO:0042764,GO:0043170,GO:0043412,GO:0044237,GO:0044238,GO:0044260,GO:0044267,GO:0044424,GO:0044464,GO:0061630,GO:0061659,GO:0070647,GO:0071704,GO:0140096,GO:1901564	2.3.2.26	ko:K12232	-	-	-	-	ko00000,ko01000,ko04121	-	-	-	HECT
CAS	feature156	I	BMU_06047	531_g	V	V	NaN	GTT	1783-1785	595	531_g	5478.XP_448129.1	0.0	1428.0	COG0530@1|root,KOG2399@2759|Eukaryota,38F8K@33154|Opisthokonta,3NU3I@4751|Fungi,3QPQC@4890|Ascomycota,3RRE9@4891|Saccharomycetes,3RY1J@4893|Saccharomycetaceae	4751|Fungi	P	Belongs to the Ca(2 ) cation antiporter (CaCA) (TC 2.A.19) family	-	GO:0000322,GO:0000323,GO:0000324,GO:0000329,GO:0003674,GO:0005215,GO:0005575,GO:0005622,GO:0005623,GO:0005737,GO:0005773,GO:0005774,GO:0006810,GO:0006811,GO:0006812,GO:0008150,GO:0008324,GO:0015075,GO:0016020,GO:0016021,GO:0022857,GO:0031090,GO:0031224,GO:0034220,GO:0043226,GO:0043227,GO:0043229,GO:0043231,GO:0044422,GO:0044424,GO:0044425,GO:0044437,GO:0044444,GO:0044446,GO:0044464,GO:0051179,GO:…	-	ko:K13754	-	-	-	-	ko00000,ko02000	2.A.19.4.4	-	-	Na_Ca_ex
CAS	feature1228	N	BMU_06047	4897_g	K	K	NaN	AAA	2446-2448	816	4897_g	5478.XP_445204.1	0.0	1655.0	KOG0822@1|root,KOG0822@2759|Eukaryota,38FAK@33154|Opisthokonta,3NVXA@4751|Fungi,3QMV1@4890|Ascomycota,3RS6V@4891|Saccharomycetes,3RZ7S@4893|Saccharomycetaceae	4751|Fungi	H	Belongs to the class I-like SAM-binding methyltransferase superfamily	-	GO:0000086,GO:0000144,GO:0000278,GO:0000399,GO:0003674,GO:0003824,GO:0005575,GO:0005622,GO:0005623,GO:0005634,GO:0005737,GO:0005815,GO:0005816,GO:0005824,GO:0005829,GO:0005856,GO:0005933,GO:0005935,GO:0005938,GO:0005940,GO:0006325,GO:0006355,GO:0006464,GO:0006479,GO:0006807,GO:0006950,GO:0006970,GO:0006996,GO:0007049,GO:0007163,GO:0008104,GO:0008150,GO:0008152,GO:0008168,GO:0008170,GO:0008213,GO:…	2.1.1.320	ko:K02516	ko03013,ko04011,ko04111,map03013,map04011,map04111	-	R11216,R11218,R11220	RC00003,RC02120,RC03389,RC03391	ko00000,ko00001,ko01000,ko03036,ko03041	-	-	-	PRMT5,PRMT5_C,PRMT5_TIM
CAS	feature1150	H	BMU_06047	57_g	-	H	32	CAC	46-48	49	57_g	5478.XP_449733.1	0.0	1183.0	KOG0583@1|root,KOG0583@2759|Eukaryota,3AGEH@33154|Opisthokonta,3NUN4@4751|Fungi,3QMTY@4890|Ascomycota,3RSJQ@4891|Saccharomycetes,3RYDH@4893|Saccharomycetaceae	4751|Fungi	T	Non-specific serine threonine protein kinase	SNF1	GO:0000003,GO:0000075,GO:0000077,GO:0000082,GO:0000086,GO:0000166,GO:0000226,GO:0000278,GO:0000302,GO:0000307,GO:0000322,GO:0000323,GO:0000324,GO:0001302,GO:0001403,GO:0003674,GO:0003824,GO:0004672,GO:0004674,GO:0004679,GO:0004693,GO:0005085,GO:0005086,GO:0005488,GO:0005515,GO:0005524,GO:0005575,GO:0005622,GO:0005623,GO:0005634,GO:0005635,GO:0005641,GO:0005654,GO:0005737,GO:0005739,GO:0005768,GO:…	2.7.11.1	ko:K12761	ko04113,ko04138,map04113,map04138	-	-	-	ko00000,ko00001,ko01000,ko01001	-	-	-	AdenylateSensor,Pkinase,UBA_2
CAS	feature1162	E	BMU_06047	4372_g	E	E	NaN	GAG	106-108	36	4372_g	5478.XP_447326.1	0.0	1738.0	COG5021@1|root,KOG0941@2759|Eukaryota,38BET@33154|Opisthokonta,3NUFY@4751|Fungi,3QM8S@4890|Ascomycota,3RT6E@4891|Saccharomycetes,3RYXQ@4893|Saccharomycetaceae	4751|Fungi	O	to Saccharomyces cerevisiae HUL4 (YJR036C)	HUL4	GO:0003674,GO:0003824,GO:0004842,GO:0005575,GO:0005622,GO:0005623,GO:0005628,GO:0005737,GO:0006464,GO:0006807,GO:0008150,GO:0008152,GO:0009987,GO:0016020,GO:0016567,GO:0016740,GO:0019538,GO:0019787,GO:0032446,GO:0036211,GO:0042763,GO:0042764,GO:0043170,GO:0043412,GO:0044237,GO:0044238,GO:0044260,GO:0044267,GO:0044424,GO:0044464,GO:0061630,GO:0061659,GO:0070647,GO:0071704,GO:0140096,GO:1901564	2.3.2.26	ko:K12232	-	-	-	-	ko00000,ko01000,ko04121	-	-	-	HECT
POS	feature8	Y	BMU_06047	1101_g	Y	Y	NaN	TAC	1612-1614	538	1101_g	5478.XP_446100.1	0.0	1624.0	29UGU@1|root,2RXIN@2759|Eukaryota,3A0RU@33154|Opisthokonta,3P1VQ@4751|Fungi,3QUWZ@4890|Ascomycota,3RUAA@4891|Saccharomycetes,3S12W@4893|Saccharomycetaceae	4751|Fungi	S	Some similarities with uniprot P41809 Saccharomyces cerevisiae YDR420W HKR1 Serine threonine rich cell surface protein that contains an EF hand motif involved in the regulation of cell wall beta-1 3 glucan synthesis and bud site selection overexpression confers resistance to Hansenula mrakii killer toxin HM-1	-	GO:0000271,GO:0000278,GO:0000281,GO:0000282,GO:0000910,GO:0001402,GO:0003674,GO:0004888,GO:0005034,GO:0005575,GO:0005576,GO:0005623,GO:0005886,GO:0005975,GO:0005976,GO:0006073,GO:0006074,GO:0006075,GO:0006950,GO:0006970,GO:0006972,GO:0007049,GO:0007154,GO:0007163,GO:0007165,GO:0007231,GO:0007232,GO:0008150,GO:0008152,GO:0009058,GO:0009059,GO:0009250,GO:0009628,GO:0009986,GO:0009987,GO:0016020,GO:…	-	ko:K19848	ko04011,map04011	-	-	-	ko00000,ko00001	-	-	-	-
POS	feature18	S	BMU_06047	24_g	S	S	NaN	AGT	1441-1443	481	24_g	5478.XP_449765.1	0.0	914.0	29P2H@1|root,2QQN9@2759|Eukaryota,39JDR@33154|Opisthokonta,3Q3QE@4751|Fungi,3RKSW@4890|Ascomycota,3RXR0@4891|Saccharomycetes,3S0PJ@4893|Saccharomycetaceae	4751|Fungi	S	Saccharomyces cerevisiae YMR155w	-	GO:0000322,GO:0000323,GO:0000324,GO:0005575,GO:0005622,GO:0005623,GO:0005737,GO:0005773,GO:0016020,GO:0016021,GO:0031224,GO:0043226,GO:0043227,GO:0043229,GO:0043231,GO:0044424,GO:0044425,GO:0044444,GO:0044464	-	-	-	-	-	-	-	-	-	-	MFS_1,Nodulin-like
POS	feature1550	-	BMU_06047	618_g	S	S	NaN	AGC	547-549	183	618_g	5478.XP_445883.1	0.0	1036.0	28Q4V@1|root,2QWTP@2759|Eukaryota,39JF8@33154|Opisthokonta,3Q3S8@4751|Fungi,3RKUU@4890|Ascomycota,3RS58@4891|Saccharomycetes,3S0Y9@4893|Saccharomycetaceae	4751|Fungi	K	to Saccharomyces cerevisiae AHC1 (YOR023C)	-	GO:0000123,GO:0000724,GO:0000725,GO:0005575,GO:0005622,GO:0005623,GO:0005634,GO:0005654,GO:0005671,GO:0006139,GO:0006259,GO:0006281,GO:0006302,GO:0006310,GO:0006325,GO:0006464,GO:0006473,GO:0006475,GO:0006725,GO:0006807,GO:0006950,GO:0006974,GO:0006996,GO:0008150,GO:0008152,GO:0009987,GO:0016043,GO:0016569,GO:0016570,GO:0016573,GO:0018193,GO:0018205,GO:0018393,GO:0018394,GO:0019538,GO:0031248,GO:…	-	ko:K11370	-	-	-	-	ko00000,ko03036	-	-	-	-
POS	feature1485	-	BMU_06047	456_g	G	G	NaN	GGT	901-903	301	456_g	5478.XP_448208.1	3.86e-299	829.0	28P31@1|root,2QVPI@2759|Eukaryota,39UXI@33154|Opisthokonta,3Q3S7@4751|Fungi,3RQKA@4890|Ascomycota,3RU0K@4891|Saccharomycetes,3RZ1Y@4893|Saccharomycetaceae	4751|Fungi	A	Involved in mRNA splicing. Helps to stabilize the U1 snRNP-5' splice site interaction (By similarity)	SWT21	GO:0000375,GO:0000377,GO:0000398,GO:0005575,GO:0005622,GO:0005623,GO:0005634,GO:0006139,GO:0006396,GO:0006397,GO:0006725,GO:0006807,GO:0008150,GO:0008152,GO:0008380,GO:0009987,GO:0010467,GO:0016070,GO:0016071,GO:0034641,GO:0043170,GO:0043226,GO:0043227,GO:0043229,GO:0043231,GO:0044237,GO:0044238,GO:0044424,GO:0044464,GO:0046483,GO:0071704,GO:0090304,GO:1901360	-	-	-	-	-	-	-	-	-	-	-
POS	feature213	A	BMU_06047	570_g	A	A	NaN	GCA	427-429	143	570_g	5478.XP_448090.1	2.65e-144	414.0	KOG1332@1|root,KOG1332@2759|Eukaryota,38CKM@33154|Opisthokonta,3NU25@4751|Fungi,3QKM6@4890|Ascomycota,3RRDJ@4891|Saccharomycetes,3RZ6T@4893|Saccharomycetaceae	4751|Fungi	U	Component of the coat protein complex II (COPII) which promotes the formation of transport vesicles from the endoplasmic reticulum (ER). The coat has two main functions, the physical deformation of the endoplasmic reticulum membrane into vesicles and the selection of cargo molecules. It also functions as a component of the nuclear pore complex (NPC). NPC components, collectively referred to as nu…	SEC13	GO:0003674,GO:0005198,GO:0005575,GO:0005622,GO:0005623,GO:0005634,GO:0005635,GO:0005643,GO:0005737,GO:0005798,GO:0006355,GO:0006508,GO:0006511,GO:0006807,GO:0006810,GO:0006886,GO:0006888,GO:0006900,GO:0006950,GO:0006996,GO:0006997,GO:0008104,GO:0008150,GO:0008152,GO:0009056,GO:0009057,GO:0009889,GO:0009891,GO:0009893,GO:0009966,GO:0009967,GO:0009987,GO:0010033,GO:0010243,GO:0010468,GO:0010498,GO:…	-	ko:K14004	ko03013,ko04141,ko04150,map03013,map04141,map04150	M00404,M00427	-	-	ko00000,ko00001,ko00002,ko03019,ko04131	-	-	-	ANAPC4_WD40,WD40
POS	feature1064	I	BMU_06047	4788_g	N	N	NaN	AAT	109-111	37	4788_g	5478.XP_445982.1	0.0	1143.0	COG5478@1|root,2QRCK@2759|Eukaryota,3972C@33154|Opisthokonta,3NX36@4751|Fungi,3QPHD@4890|Ascomycota,3RTJN@4891|Saccharomycetes,3RY1Q@4893|Saccharomycetaceae	4751|Fungi	P	to uniprot P40988 Saccharomyces cerevisiae YMR319C FET4	FET4	GO:0000041,GO:0000322,GO:0000323,GO:0000324,GO:0003674,GO:0005215,GO:0005375,GO:0005381,GO:0005575,GO:0005622,GO:0005623,GO:0005737,GO:0005773,GO:0005886,GO:0005887,GO:0006810,GO:0006811,GO:0006812,GO:0006825,GO:0006826,GO:0006829,GO:0008150,GO:0008324,GO:0015075,GO:0015318,GO:0015677,GO:0015680,GO:0016020,GO:0016021,GO:0022857,GO:0022890,GO:0030001,GO:0031224,GO:0031226,GO:0034220,GO:0034755,GO:…	-	ko:K19792	-	-	-	-	ko00000,ko02000	9.A.9.1.1	-	-	Iron_permease
POS	feature923	R	BMU_06047	4801_g	R	R	NaN	AGA	1888-1890	630	4801_g	5478.XP_445398.1	0.0	1192.0	COG1253@1|root,KOG2118@2759|Eukaryota,38BRM@33154|Opisthokonta,3NW0Y@4751|Fungi,3QKFX@4890|Ascomycota,3RRMG@4891|Saccharomycetes,3RXZ5@4893|Saccharomycetaceae	4751|Fungi	S	to Saccharomyces cerevisiae MAM3 (YOL060C)	MAM3	GO:0000322,GO:0000323,GO:0000324,GO:0000329,GO:0005575,GO:0005622,GO:0005623,GO:0005737,GO:0005773,GO:0005774,GO:0005783,GO:0006873,GO:0006875,GO:0006996,GO:0007005,GO:0008150,GO:0009987,GO:0012505,GO:0016020,GO:0016021,GO:0016043,GO:0019725,GO:0030003,GO:0030026,GO:0031090,GO:0031224,GO:0042592,GO:0043226,GO:0043227,GO:0043229,GO:0043231,GO:0044422,GO:0044424,GO:0044425,GO:0044437,GO:0044444,GO:…	-	ko:K16302	-	-	-	-	ko00000,ko02000	9.A.40.3	-	-	CBS,DUF21
POS	feature2768	S	BMU_06047	2123_g	S	S	NaN	TCA	625-627	209	2123_g	5478.XP_446618.1	3.06e-70	226.0	2CNTC@1|root,2S41K@2759|Eukaryota,3A5SX@33154|Opisthokonta,3P6CD@4751|Fungi,3QXCH@4890|Ascomycota,3RV79@4891|Saccharomycetes,3S1NQ@4893|Saccharomycetaceae	4751|Fungi	O	to Saccharomyces cerevisiae DSE2 (YHR143W)	DSE2	GO:0000322,GO:0000323,GO:0000324,GO:0000920,GO:0003674,GO:0003824,GO:0004553,GO:0005575,GO:0005576,GO:0005618,GO:0005622,GO:0005623,GO:0005737,GO:0005773,GO:0007124,GO:0008150,GO:0009277,GO:0009987,GO:0015926,GO:0016049,GO:0016787,GO:0016798,GO:0030312,GO:0030447,GO:0040007,GO:0043226,GO:0043227,GO:0043229,GO:0043231,GO:0044182,GO:0044424,GO:0044444,GO:0044464,GO:0051301,GO:0070783,GO:0071944	-	-	-	-	-	-	-	-	-	-	-
POS	feature1349	D	BMU_06047	3829_g	D	D	NaN	GAT	2434-2436	812	3829_g	5478.XP_444889.1	0.0	1510.0	28MGU@1|root,2QU0B@2759|Eukaryota,39ZA9@33154|Opisthokonta,3P26P@4751|Fungi,3QSTM@4890|Ascomycota,3RREE@4891|Saccharomycetes,3S0RT@4893|Saccharomycetaceae	4751|Fungi	L	to Saccharomyces cerevisiae XRS2 (YDR369C)	-	GO:0000003,GO:0000723,GO:0000725,GO:0000726,GO:0003674,GO:0003676,GO:0003677,GO:0003690,GO:0003691,GO:0003697,GO:0005488,GO:0005515,GO:0005575,GO:0005622,GO:0005623,GO:0005634,GO:0006139,GO:0006259,GO:0006281,GO:0006284,GO:0006302,GO:0006303,GO:0006310,GO:0006725,GO:0006807,GO:0006950,GO:0006974,GO:0006996,GO:0007049,GO:0008150,GO:0008152,GO:0009653,GO:0009987,GO:0016043,GO:0022402,GO:0022414,GO:…	-	ko:K10868	ko03440,ko03450,map03440,map03450	M00292	-	-	ko00000,ko00001,ko00002,ko03400	-	-	-	FHA
POS	feature267	V	BMU_06047	1065_g	V	V	NaN	GTT	2206-2208	736	1065_g	5478.XP_446063.1	0.0	2199.0	COG1196@1|root,KOG0018@2759|Eukaryota,38CKC@33154|Opisthokonta,3NXCA@4751|Fungi,3QKJ5@4890|Ascomycota,3RS4X@4891|Saccharomycetes,3RZ2G@4893|Saccharomycetaceae	4751|Fungi	B	Structural maintenance of chromosomes protein	SMC1	GO:0000070,GO:0000217,GO:0000228,GO:0000278,GO:0000280,GO:0000775,GO:0000779,GO:0000780,GO:0000793,GO:0000794,GO:0000798,GO:0000819,GO:0003674,GO:0003676,GO:0003677,GO:0003680,GO:0003690,GO:0003824,GO:0005488,GO:0005575,GO:0005622,GO:0005623,GO:0005634,GO:0005694,GO:0006139,GO:0006259,GO:0006281,GO:0006302,GO:0006725,GO:0006807,GO:0006950,GO:0006974,GO:0006996,GO:0007049,GO:0007059,GO:0007062,GO:…	-	ko:K06636	ko04110,ko04111,ko04113,ko04114,map04110,map04111,map04113,map04114	-	-	-	ko00000,ko00001,ko03036	-	-	-	SMC_N,SMC_hinge
POS	feature1431	-	BMU_06047	1048_g	V	V	NaN	GTT	1795-1797	599	1048_g	5478.XP_446046.1	0.0	1186.0	COG0072@1|root,KOG2472@2759|Eukaryota,38BAE@33154|Opisthokonta,3NVJA@4751|Fungi,3QK0D@4890|Ascomycota,3RSJ1@4891|Saccharomycetes,3RZVU@4893|Saccharomycetaceae	4751|Fungi	J	to Saccharomyces cerevisiae FRS1 (YLR060W)	FRS1	GO:0002181,GO:0003674,GO:0003824,GO:0004812,GO:0004826,GO:0005575,GO:0005622,GO:0005623,GO:0005737,GO:0006082,GO:0006139,GO:0006399,GO:0006412,GO:0006418,GO:0006432,GO:0006518,GO:0006520,GO:0006725,GO:0006807,GO:0008150,GO:0008152,GO:0009058,GO:0009059,GO:0009328,GO:0009987,GO:0010467,GO:0016070,GO:0016874,GO:0016875,GO:0019538,GO:0019752,GO:0032991,GO:0034641,GO:0034645,GO:0034660,GO:0043038,GO:…	6.1.1.20	ko:K01890	ko00970,map00970	M00359,M00360	R03660	RC00055,RC00523	ko00000,ko00001,ko00002,ko01000,ko01007,ko03016	-	-	iMM904.YLR060W,iND750.YLR060W	B3_4,B5
POS	feature1379	P	BMU_06047	1101_g	P	P	NaN	CCC	424-426	142	1101_g	5478.XP_446100.1	0.0	1624.0	29UGU@1|root,2RXIN@2759|Eukaryota,3A0RU@33154|Opisthokonta,3P1VQ@4751|Fungi,3QUWZ@4890|Ascomycota,3RUAA@4891|Saccharomycetes,3S12W@4893|Saccharomycetaceae	4751|Fungi	S	Some similarities with uniprot P41809 Saccharomyces cerevisiae YDR420W HKR1 Serine threonine rich cell surface protein that contains an EF hand motif involved in the regulation of cell wall beta-1 3 glucan synthesis and bud site selection overexpression confers resistance to Hansenula mrakii killer toxin HM-1	-	GO:0000271,GO:0000278,GO:0000281,GO:0000282,GO:0000910,GO:0001402,GO:0003674,GO:0004888,GO:0005034,GO:0005575,GO:0005576,GO:0005623,GO:0005886,GO:0005975,GO:0005976,GO:0006073,GO:0006074,GO:0006075,GO:0006950,GO:0006970,GO:0006972,GO:0007049,GO:0007154,GO:0007163,GO:0007165,GO:0007231,GO:0007232,GO:0008150,GO:0008152,GO:0009058,GO:0009059,GO:0009250,GO:0009628,GO:0009986,GO:0009987,GO:0016020,GO:…	-	ko:K19848	ko04011,map04011	-	-	-	ko00000,ko00001	-	-	-	-
POS	feature5224	I	BMU_06047	4113_g	I	I	NaN	ATA	94-96	32	4113_g	5478.XP_446290.1	0.0	1173.0	29MT2@1|root,2RV3A@2759|Eukaryota,39JAQ@33154|Opisthokonta,3NU30@4751|Fungi,3QQKB@4890|Ascomycota,3RRDS@4891|Saccharomycetes,3RYTT@4893|Saccharomycetaceae	4751|Fungi	S	to Saccharomyces cerevisiae CUE3 (YGL110C)	-	GO:0003674,GO:0005488,GO:0005515,GO:0005575,GO:0005622,GO:0005623,GO:0005737,GO:0032182,GO:0043130,GO:0044424,GO:0044464	-	ko:K18667	-	-	-	-	ko00000	-	-	-	CUE
POS	feature2778	-	BMU_06047	4232_g	-	-	7	---	0-0	0	4232_g	5478.XP_447758.2	4.51e-235	645.0	COG5536@1|root,KOG0529@2759|Eukaryota,38GJ5@33154|Opisthokonta,3NYGW@4751|Fungi,3QKZZ@4890|Ascomycota,3RS8Y@4891|Saccharomycetes,3S0I9@4893|Saccharomycetaceae	4751|Fungi	O	to Saccharomyces cerevisiae BET4 (YJL031C)	BET4	GO:0003674,GO:0003824,GO:0004659,GO:0004661,GO:0004663,GO:0005488,GO:0005515,GO:0005575,GO:0005622,GO:0005623,GO:0005737,GO:0005777,GO:0005829,GO:0005968,GO:0006464,GO:0006605,GO:0006612,GO:0006807,GO:0006810,GO:0006886,GO:0006888,GO:0008104,GO:0008150,GO:0008152,GO:0008318,GO:0009987,GO:0015031,GO:0015833,GO:0016192,GO:0016740,GO:0016765,GO:0017016,GO:0017137,GO:0018342,GO:0018344,GO:0019538,GO:…	2.5.1.60	ko:K14050	-	-	-	-	ko00000,ko01000,ko01006,ko04131	-	-	-	PPTA
POS	feature724	K	BMU_06047	2684_g	K	K	NaN	AAG	160-162	54	2684_g	5478.XP_446940.1	0.0	919.0	COG0513@1|root,KOG0331@2759|Eukaryota,38GAK@33154|Opisthokonta,3NV0I@4751|Fungi,3QJR4@4890|Ascomycota,3RT4D@4891|Saccharomycetes,3RYGZ@4893|Saccharomycetaceae	4751|Fungi	A	Belongs to the DEAD box helicase family	DBP3	GO:0000027,GO:0000166,GO:0000460,GO:0000463,GO:0000464,GO:0000466,GO:0000469,GO:0000470,GO:0000478,GO:0000479,GO:0003674,GO:0003724,GO:0003824,GO:0004004,GO:0004386,GO:0005488,GO:0005524,GO:0005575,GO:0005622,GO:0005623,GO:0005634,GO:0005730,GO:0005737,GO:0006139,GO:0006364,GO:0006396,GO:0006725,GO:0006807,GO:0006996,GO:0008026,GO:0008144,GO:0008150,GO:0008152,GO:0008186,GO:0009987,GO:0010467,GO:…	3.6.4.13	ko:K14811	-	-	-	-	ko00000,ko01000,ko03009	-	-	-	DEAD,Helicase_C
POS	feature5307	Y	BMU_06047	4134_g	Y	Y	NaN	TAC	664-666	222	4134_g	5478.XP_446311.1	0.0	1064.0	COG0459@1|root,KOG0360@2759|Eukaryota,38BK8@33154|Opisthokonta,3NW60@4751|Fungi,3QMVM@4890|Ascomycota,3RREJ@4891|Saccharomycetes,3RY4I@4893|Saccharomycetaceae	4751|Fungi	O	assists the folding of proteins upon ATP hydrolysis	cct1	GO:0000166,GO:0003674,GO:0005488,GO:0005515,GO:0005524,GO:0005575,GO:0005622,GO:0005623,GO:0005737,GO:0005829,GO:0005832,GO:0005856,GO:0005886,GO:0006457,GO:0006458,GO:0008144,GO:0008150,GO:0009987,GO:0016020,GO:0017076,GO:0030554,GO:0032553,GO:0032555,GO:0032559,GO:0032991,GO:0035639,GO:0036094,GO:0043167,GO:0043168,GO:0043226,GO:0043228,GO:0043229,GO:0043232,GO:0044183,GO:0044424,GO:0044444,GO:…	-	ko:K09493	-	-	-	-	ko00000,ko03036,ko03110,ko04147	-	-	-	Cpn60_TCP1
POS	feature1623	Q	BMU_06047	57_g	H	H	NaN	CAC	46-48	16	57_g	5478.XP_449733.1	0.0	1183.0	KOG0583@1|root,KOG0583@2759|Eukaryota,3AGEH@33154|Opisthokonta,3NUN4@4751|Fungi,3QMTY@4890|Ascomycota,3RSJQ@4891|Saccharomycetes,3RYDH@4893|Saccharomycetaceae	4751|Fungi	T	Non-specific serine threonine protein kinase	SNF1	GO:0000003,GO:0000075,GO:0000077,GO:0000082,GO:0000086,GO:0000166,GO:0000226,GO:0000278,GO:0000302,GO:0000307,GO:0000322,GO:0000323,GO:0000324,GO:0001302,GO:0001403,GO:0003674,GO:0003824,GO:0004672,GO:0004674,GO:0004679,GO:0004693,GO:0005085,GO:0005086,GO:0005488,GO:0005515,GO:0005524,GO:0005575,GO:0005622,GO:0005623,GO:0005634,GO:0005635,GO:0005641,GO:0005654,GO:0005737,GO:0005739,GO:0005768,GO:…	2.7.11.1	ko:K12761	ko04113,ko04138,map04113,map04138	-	-	-	ko00000,ko00001,ko01000,ko01001	-	-	-	AdenylateSensor,Pkinase,UBA_2
POS	feature3010	M	BMU_06047	2751_g	-	-	0	---	0-0	0	2751_g	5478.XP_445054.1	2.6e-269	742.0	2CDW9@1|root,2S8Z5@2759|Eukaryota,3AASU@33154|Opisthokonta,3P6WU@4751|Fungi,3QYSZ@4890|Ascomycota,3RVMR@4891|Saccharomycetes,3S22Q@4893|Saccharomycetaceae	4751|Fungi	K	to Saccharomyces cerevisiae INO2 (YDR123C)	INO2	GO:0005575,GO:0005622,GO:0005623,GO:0005634,GO:0005667,GO:0006355,GO:0006357,GO:0006629,GO:0006644,GO:0006793,GO:0006796,GO:0008150,GO:0008152,GO:0008610,GO:0008654,GO:0009058,GO:0009889,GO:0009891,GO:0009893,GO:0009987,GO:0010468,GO:0010556,GO:0010557,GO:0010604,GO:0010628,GO:0019219,GO:0019222,GO:0019637,GO:0031323,GO:0031325,GO:0031326,GO:0031328,GO:0032991,GO:0043226,GO:0043227,GO:0043229,GO:…	-	ko:K09102	-	-	-	-	ko00000,ko03000	-	-	-	-
POS	feature84	-	BMU_06047	2684_g	K	K	NaN	AAG	85-87	29	2684_g	5478.XP_446940.1	0.0	919.0	COG0513@1|root,KOG0331@2759|Eukaryota,38GAK@33154|Opisthokonta,3NV0I@4751|Fungi,3QJR4@4890|Ascomycota,3RT4D@4891|Saccharomycetes,3RYGZ@4893|Saccharomycetaceae	4751|Fungi	A	Belongs to the DEAD box helicase family	DBP3	GO:0000027,GO:0000166,GO:0000460,GO:0000463,GO:0000464,GO:0000466,GO:0000469,GO:0000470,GO:0000478,GO:0000479,GO:0003674,GO:0003724,GO:0003824,GO:0004004,GO:0004386,GO:0005488,GO:0005524,GO:0005575,GO:0005622,GO:0005623,GO:0005634,GO:0005730,GO:0005737,GO:0006139,GO:0006364,GO:0006396,GO:0006725,GO:0006807,GO:0006996,GO:0008026,GO:0008144,GO:0008150,GO:0008152,GO:0008186,GO:0009987,GO:0010467,GO:…	3.6.4.13	ko:K14811	-	-	-	-	ko00000,ko01000,ko03009	-	-	-	DEAD,Helicase_C
POS	feature7	P	BMU_06047	618_g	P	P	NaN	CCA	472-474	158	618_g	5478.XP_445883.1	0.0	1036.0	28Q4V@1|root,2QWTP@2759|Eukaryota,39JF8@33154|Opisthokonta,3Q3S8@4751|Fungi,3RKUU@4890|Ascomycota,3RS58@4891|Saccharomycetes,3S0Y9@4893|Saccharomycetaceae	4751|Fungi	K	to Saccharomyces cerevisiae AHC1 (YOR023C)	-	GO:0000123,GO:0000724,GO:0000725,GO:0005575,GO:0005622,GO:0005623,GO:0005634,GO:0005654,GO:0005671,GO:0006139,GO:0006259,GO:0006281,GO:0006302,GO:0006310,GO:0006325,GO:0006464,GO:0006473,GO:0006475,GO:0006725,GO:0006807,GO:0006950,GO:0006974,GO:0006996,GO:0008150,GO:0008152,GO:0009987,GO:0016043,GO:0016569,GO:0016570,GO:0016573,GO:0018193,GO:0018205,GO:0018393,GO:0018394,GO:0019538,GO:0031248,GO:…	-	ko:K11370	-	-	-	-	ko00000,ko03036	-	-	-	-
POS	feature2877	-	BMU_06047	4729_g	-	Q	9	CAG	9304-9306	3112	4729_g	5478.XP_445315.1	0.0	6074.0	COG5043@1|root,KOG1809@2759|Eukaryota,38B64@33154|Opisthokonta,3NVAS@4751|Fungi,3QK49@4890|Ascomycota,3RRJV@4891|Saccharomycetes,3S0TK@4893|Saccharomycetaceae	4751|Fungi	U	May be involved in recycling of membrane proteins between an endocytic compartment and the TGN	VPS13	GO:0000003,GO:0003006,GO:0005575,GO:0005622,GO:0005623,GO:0005628,GO:0005737,GO:0005739,GO:0005768,GO:0006605,GO:0006623,GO:0006810,GO:0006886,GO:0006996,GO:0007005,GO:0007034,GO:0007049,GO:0008104,GO:0008150,GO:0009653,GO:0009987,GO:0010927,GO:0012505,GO:0015031,GO:0015833,GO:0016020,GO:0016043,GO:0016192,GO:0019898,GO:0019953,GO:0022402,GO:0022413,GO:0022414,GO:0022607,GO:0030154,GO:0030435,GO:…	-	ko:K19525	-	-	-	-	ko00000	-	-	-	ATG_C,Chorein_N,SHR-BD,VPS13,VPS13_C,VPS13_mid_rpt
POS	feature4551	H	BMU_06047	57_g	H	H	NaN	CAT	40-42	14	57_g	5478.XP_449733.1	0.0	1183.0	KOG0583@1|root,KOG0583@2759|Eukaryota,3AGEH@33154|Opisthokonta,3NUN4@4751|Fungi,3QMTY@4890|Ascomycota,3RSJQ@4891|Saccharomycetes,3RYDH@4893|Saccharomycetaceae	4751|Fungi	T	Non-specific serine threonine protein kinase	SNF1	GO:0000003,GO:0000075,GO:0000077,GO:0000082,GO:0000086,GO:0000166,GO:0000226,GO:0000278,GO:0000302,GO:0000307,GO:0000322,GO:0000323,GO:0000324,GO:0001302,GO:0001403,GO:0003674,GO:0003824,GO:0004672,GO:0004674,GO:0004679,GO:0004693,GO:0005085,GO:0005086,GO:0005488,GO:0005515,GO:0005524,GO:0005575,GO:0005622,GO:0005623,GO:0005634,GO:0005635,GO:0005641,GO:0005654,GO:0005737,GO:0005739,GO:0005768,GO:…	2.7.11.1	ko:K12761	ko04113,ko04138,map04113,map04138	-	-	-	ko00000,ko00001,ko01000,ko01001	-	-	-	AdenylateSensor,Pkinase,UBA_2
POS	feature4802	E	BMU_06047	4788_g	E	E	NaN	GAG	136-138	46	4788_g	5478.XP_445982.1	0.0	1143.0	COG5478@1|root,2QRCK@2759|Eukaryota,3972C@33154|Opisthokonta,3NX36@4751|Fungi,3QPHD@4890|Ascomycota,3RTJN@4891|Saccharomycetes,3RY1Q@4893|Saccharomycetaceae	4751|Fungi	P	to uniprot P40988 Saccharomyces cerevisiae YMR319C FET4	FET4	GO:0000041,GO:0000322,GO:0000323,GO:0000324,GO:0003674,GO:0005215,GO:0005375,GO:0005381,GO:0005575,GO:0005622,GO:0005623,GO:0005737,GO:0005773,GO:0005886,GO:0005887,GO:0006810,GO:0006811,GO:0006812,GO:0006825,GO:0006826,GO:0006829,GO:0008150,GO:0008324,GO:0015075,GO:0015318,GO:0015677,GO:0015680,GO:0016020,GO:0016021,GO:0022857,GO:0022890,GO:0030001,GO:0031224,GO:0031226,GO:0034220,GO:0034755,GO:…	-	ko:K19792	-	-	-	-	ko00000,ko02000	9.A.9.1.1	-	-	Iron_permease
POS	feature1307	Q	BMU_06047	3495_g	Q	Q	NaN	CAG	3616-3618	1206	3495_g	5478.XP_446509.1	0.0	2741.0	COG5308@1|root,KOG1900@2759|Eukaryota,38TTX@33154|Opisthokonta,3NU2K@4751|Fungi,3QKCD@4890|Ascomycota,3RSSM@4891|Saccharomycetes,3RY29@4893|Saccharomycetaceae	4751|Fungi	UY	to Saccharomyces cerevisiae NUP170 (YBL079W) and NUP157 (YER105C)	NUP170	GO:0000972,GO:0000973,GO:0003674,GO:0003676,GO:0003677,GO:0003682,GO:0003723,GO:0005198,GO:0005488,GO:0005575,GO:0005622,GO:0005623,GO:0005634,GO:0005635,GO:0005643,GO:0006323,GO:0006325,GO:0006333,GO:0006338,GO:0006342,GO:0006355,GO:0006403,GO:0006405,GO:0006407,GO:0006606,GO:0006611,GO:0006810,GO:0006886,GO:0006913,GO:0006996,GO:0006997,GO:0006999,GO:0007059,GO:0008104,GO:0008150,GO:0009889,GO:…	-	ko:K14312	ko03013,map03013	M00427	-	-	ko00000,ko00001,ko00002,ko03019	1.I.1	-	-	Nucleoporin_C,Nucleoporin_N
POS	feature1776	E	BMU_06047	3406_g	E	E	NaN	GAA	1495-1497	499	3406_g	5478.XP_446416.1	0.0	1018.0	COG1167@1|root,KOG0634@2759|Eukaryota,38FH8@33154|Opisthokonta,3NU3Z@4751|Fungi,3QKSA@4890|Ascomycota,3RSKI@4891|Saccharomycetes,3RZXH@4893|Saccharomycetaceae	4751|Fungi	E	to Saccharomyces cerevisiae ARO8 (YGL202W)	ARO8	GO:0003674,GO:0003824,GO:0005575,GO:0005622,GO:0005623,GO:0005737,GO:0006082,GO:0006520,GO:0006725,GO:0006807,GO:0008150,GO:0008152,GO:0008483,GO:0008793,GO:0009056,GO:0009063,GO:0009072,GO:0009074,GO:0009987,GO:0016054,GO:0016740,GO:0016769,GO:0019439,GO:0019752,GO:0043436,GO:0044237,GO:0044238,GO:0044248,GO:0044281,GO:0044282,GO:0044424,GO:0044464,GO:0046395,GO:0047536,GO:0071704,GO:1901360,GO:…	2.6.1.27,2.6.1.39,2.6.1.5,2.6.1.57	ko:K00838	ko00130,ko00270,ko00300,ko00350,ko00360,ko00380,ko00400,ko00401,ko00950,ko00960,ko01100,ko01110,ko01130,ko01210,ko01230,map00130,map00270,map00300,map00350,map00360,map00380,map00400,map00401,map00950,map00960,map01100,map01110,map01130,map01210,map01230	M00024,M00025,M00030,M00034	R00694,R00734,R01939	RC00006	ko00000,ko00001,ko00002,ko01000,ko01007	-	-	-	Aminotran_1_2
POS	feature1532	A	BMU_06047	2369_g	A	A	NaN	GCA	250-252	84	2369_g	5478.XP_447352.1	1.55e-175	490.0	29YWI@1|root,2RXUV@2759|Eukaryota,3A10Z@33154|Opisthokonta,3P2DU@4751|Fungi,3QUNM@4890|Ascomycota,3RUDF@4891|Saccharomycetes,3S173@4893|Saccharomycetaceae	4751|Fungi	K	to Saccharomyces cerevisiae THP2 (YHR167W)	-	GO:0000346,GO:0000347,GO:0000445,GO:0000446,GO:0000723,GO:0003674,GO:0003676,GO:0005488,GO:0005575,GO:0005622,GO:0005623,GO:0005634,GO:0005654,GO:0006139,GO:0006259,GO:0006310,GO:0006351,GO:0006354,GO:0006366,GO:0006368,GO:0006403,GO:0006405,GO:0006406,GO:0006611,GO:0006725,GO:0006807,GO:0006810,GO:0006886,GO:0006913,GO:0006996,GO:0008023,GO:0008104,GO:0008150,GO:0008152,GO:0009058,GO:0009059,GO:…	-	ko:K18713	-	-	-	-	ko00000,ko03019	3.A.22.1.1	-	-	THP2
POS	feature1655	T	BMU_06047	3549_g	-	-	11	---	0-0	0	3549_g	5478.XP_447880.1	0.0	2249.0	28RUA@1|root,2QYHN@2759|Eukaryota,39UJN@33154|Opisthokonta,3NWI8@4751|Fungi,3QPET@4890|Ascomycota,3RSFC@4891|Saccharomycetes,3RZJK@4893|Saccharomycetaceae	4751|Fungi	S	to Saccharomyces cerevisiae YOR227W and GIP3 (YPL137C)	-	GO:0005575,GO:0005622,GO:0005623,GO:0005737,GO:0005739,GO:0006996,GO:0007029,GO:0008150,GO:0009987,GO:0010256,GO:0016043,GO:0043226,GO:0043227,GO:0043229,GO:0043231,GO:0044424,GO:0044444,GO:0044464,GO:0071840	-	-	-	-	-	-	-	-	-	-	-
POS	feature5326	E	BMU_06047	1164_g	E	E	NaN	GAG	919-921	307	1164_g	5478.XP_446171.1	2.09e-216	605.0	2C50B@1|root,2S2WZ@2759|Eukaryota,3A1GC@33154|Opisthokonta,3P229@4751|Fungi,3QUUI@4890|Ascomycota,3RUD3@4891|Saccharomycetes,3S146@4893|Saccharomycetaceae	4751|Fungi	A	Regulatory subunit of the histone H2A phosphatase complex, which dephosphorylates H2AS128ph (gamma-H2A) that has been displaced from sites of DNA lesions in the double-stranded DNA break repair process. Dephosphorylation is necessary for efficient recovery from the DNA damage checkpoint (By similarity)	PSY4	GO:0003674,GO:0005575,GO:0005622,GO:0005623,GO:0005634,GO:0005737,GO:0006464,GO:0006470,GO:0006793,GO:0006796,GO:0006807,GO:0008150,GO:0008152,GO:0008287,GO:0009987,GO:0010921,GO:0016311,GO:0019208,GO:0019220,GO:0019222,GO:0019538,GO:0019888,GO:0030234,GO:0030289,GO:0031323,GO:0031399,GO:0032268,GO:0032991,GO:0035303,GO:0035304,GO:0036211,GO:0043170,GO:0043226,GO:0043227,GO:0043229,GO:0043231,GO:…	-	-	-	-	-	-	-	-	-	-	PPP4R2
POS	feature27	P	BMU_06047	668_g	S	S	NaN	TCT	286-288	96	668_g	5478.XP_445830.1	6.97e-163	472.0	KOG4210@1|root,KOG4210@2759|Eukaryota,38ECB@33154|Opisthokonta,3NWRG@4751|Fungi,3QPYM@4890|Ascomycota,3RR0A@4891|Saccharomycetes,3RZMZ@4893|Saccharomycetaceae	4751|Fungi	A	to Saccharomyces cerevisiae NSR1 (YGR159C)	NSR1	GO:0000028,GO:0001651,GO:0003674,GO:0003676,GO:0003677,GO:0003697,GO:0003723,GO:0003729,GO:0005048,GO:0005488,GO:0005575,GO:0005622,GO:0005623,GO:0005634,GO:0005635,GO:0005730,GO:0005732,GO:0005737,GO:0005739,GO:0006139,GO:0006364,GO:0006396,GO:0006725,GO:0006807,GO:0006996,GO:0008139,GO:0008150,GO:0008152,GO:0009987,GO:0010467,GO:0012505,GO:0016043,GO:0016070,GO:0016072,GO:0022607,GO:0022613,GO:…	-	ko:K11294	ko05130,map05130	-	-	-	ko00000,ko00001,ko03009,ko03036	-	-	-	RRM_1
POS	PDR1_346	G	BMU_05444	3802_g	G	G	NaN	GGT	1036-1038	346	3802_g	5478.XP_444792.1	0.0	2129.0	28NJ4@1|root,2QV4Q@2759|Eukaryota,39U13@33154|Opisthokonta,3NWXU@4751|Fungi,3QQXP@4890|Ascomycota,3RT3Y@4891|Saccharomycetes,3RZM0@4893|Saccharomycetaceae	4751|Fungi	K	to Saccharomyces cerevisiae PDR3 (YBL005W) and PDR1 (YGL013C)	PDR1	GO:0000429,GO:0000436,GO:0000976,GO:0000977,GO:0000978,GO:0000981,GO:0000982,GO:0000987,GO:0001012,GO:0001067,GO:0001077,GO:0001228,GO:0003674,GO:0003676,GO:0003677,GO:0003690,GO:0003700,GO:0005488,GO:0005575,GO:0005622,GO:0005623,GO:0005634,GO:0005737,GO:0005829,GO:0006139,GO:0006351,GO:0006355,GO:0006357,GO:0006366,GO:0006725,GO:0006807,GO:0007154,GO:0007584,GO:0008150,GO:0008152,GO:0009058,GO:…	-	-	-	-	-	-	-	-	-	-	Fungal_trans,Zn_clus
AMR	feature3	E	BMU_06047	4121_g	Q	Q	NaN	CAA	130-132	44	4121_g	5478.XP_446298.1	9.28e-124	356.0	2B13Q@1|root,2S09G@2759|Eukaryota,3A23F@33154|Opisthokonta,3P340@4751|Fungi,3QV2U@4890|Ascomycota,3RUN4@4891|Saccharomycetes,3S1DW@4893|Saccharomycetaceae	4751|Fungi	S	uniprot P28319 Saccharomyces cerevisiae YKL096w CWP1 cell wall mannoprotein	-	GO:0000003,GO:0000322,GO:0000323,GO:0000324,GO:0003006,GO:0003674,GO:0005198,GO:0005199,GO:0005575,GO:0005618,GO:0005622,GO:0005623,GO:0005628,GO:0005737,GO:0005773,GO:0007049,GO:0008150,GO:0009277,GO:0009653,GO:0009987,GO:0010927,GO:0016020,GO:0016043,GO:0019953,GO:0022402,GO:0022413,GO:0022414,GO:0022607,GO:0030154,GO:0030312,GO:0030435,GO:0030437,GO:0031321,GO:0031505,GO:0032120,GO:0032502,GO:…	-	-	-	-	-	-	-	-	-	-	PIR
AMR	feature176	S	BMU_06047	668_g	S	S	NaN	TCT	286-288	96	668_g	5478.XP_445830.1	6.97e-163	472.0	KOG4210@1|root,KOG4210@2759|Eukaryota,38ECB@33154|Opisthokonta,3NWRG@4751|Fungi,3QPYM@4890|Ascomycota,3RR0A@4891|Saccharomycetes,3RZMZ@4893|Saccharomycetaceae	4751|Fungi	A	to Saccharomyces cerevisiae NSR1 (YGR159C)	NSR1	GO:0000028,GO:0001651,GO:0003674,GO:0003676,GO:0003677,GO:0003697,GO:0003723,GO:0003729,GO:0005048,GO:0005488,GO:0005575,GO:0005622,GO:0005623,GO:0005634,GO:0005635,GO:0005730,GO:0005732,GO:0005737,GO:0005739,GO:0006139,GO:0006364,GO:0006396,GO:0006725,GO:0006807,GO:0006996,GO:0008139,GO:0008150,GO:0008152,GO:0009987,GO:0010467,GO:0012505,GO:0016043,GO:0016070,GO:0016072,GO:0022607,GO:0022613,GO:…	-	ko:K11294	ko05130,map05130	-	-	-	ko00000,ko00001,ko03009,ko03036	-	-	-	RRM_1
AMR	feature69	T	BMU_06047	4236_g	T	T	NaN	ACA	487-489	163	4236_g	5478.XP_447762.1	0.0	899.0	28KD1@1|root,2QSTW@2759|Eukaryota,39SUA@33154|Opisthokonta,3NU4D@4751|Fungi,3QPIE@4890|Ascomycota,3RT7T@4891|Saccharomycetes,3RXVX@4893|Saccharomycetaceae	4751|Fungi	K	to Saccharomyces cerevisiae ABF1 (YKL112W)	ABF1	GO:0000109,GO:0000113,GO:0000122,GO:0000976,GO:0000977,GO:0000978,GO:0000981,GO:0000982,GO:0000987,GO:0001012,GO:0001046,GO:0001047,GO:0001067,GO:0001077,GO:0001228,GO:0003674,GO:0003676,GO:0003677,GO:0003688,GO:0003690,GO:0003700,GO:0005488,GO:0005575,GO:0005622,GO:0005623,GO:0005634,GO:0006139,GO:0006259,GO:0006260,GO:0006261,GO:0006281,GO:0006289,GO:0006325,GO:0006338,GO:0006342,GO:0006351,GO:…	-	ko:K09249	-	M00692	-	-	ko00000,ko00002,ko03000	-	-	-	BAF1_ABF1
AMR	feature1810	L	BMU_06047	2725_g	L	L	NaN	CTC	3325-3327	1109	2725_g	5478.XP_445029.1	0.0	2001.0	COG0457@1|root,KOG2002@2759|Eukaryota,38B9I@33154|Opisthokonta,3NX05@4751|Fungi,3QNG0@4890|Ascomycota,3RTKI@4891|Saccharomycetes,3RZYS@4893|Saccharomycetaceae	4751|Fungi	P	to Saccharomyces cerevisiae CTR9 (YOL145C)	CTR9	GO:0000082,GO:0000083,GO:0000278,GO:0000414,GO:0000416,GO:0000428,GO:0000785,GO:0000988,GO:0000989,GO:0000993,GO:0001015,GO:0001076,GO:0001098,GO:0001099,GO:0001932,GO:0001934,GO:0003674,GO:0003676,GO:0003677,GO:0005488,GO:0005515,GO:0005575,GO:0005622,GO:0005623,GO:0005634,GO:0005654,GO:0005694,GO:0006139,GO:0006282,GO:0006351,GO:0006353,GO:0006354,GO:0006355,GO:0006356,GO:0006357,GO:0006360,GO:…	-	ko:K15176	-	-	-	-	ko00000,ko03021	-	-	-	TPR_16,TPR_19,TPR_6,TPR_7,TPR_8
AMR	feature1	D	BMU_06047	4280_g	G	G	NaN	GGC	97-99	33	4280_g	5478.XP_445439.1	4.55e-221	612.0	KOG4843@1|root,KOG4843@2759|Eukaryota,39JE5@33154|Opisthokonta,3Q3QS@4751|Fungi,3QZ5Q@4890|Ascomycota,3RUKU@4891|Saccharomycetes,3S1CF@4893|Saccharomycetaceae	4751|Fungi	S	to Saccharomyces cerevisiae RXT3 (YDL076C)	-	GO:0000118,GO:0000228,GO:0000785,GO:0000790,GO:0005575,GO:0005622,GO:0005623,GO:0005634,GO:0005654,GO:0005694,GO:0006355,GO:0006356,GO:0008150,GO:0009889,GO:0009890,GO:0009892,GO:0010468,GO:0010556,GO:0010558,GO:0010605,GO:0010629,GO:0016479,GO:0019219,GO:0019222,GO:0031323,GO:0031324,GO:0031326,GO:0031327,GO:0031974,GO:0031981,GO:0032991,GO:0033698,GO:0043226,GO:0043227,GO:0043228,GO:0043229,GO:…	-	-	-	-	-	-	-	-	-	-	Rxt3
AMR	feature2396	-	BMU_06047	4801_g	K	K	NaN	AAG	1879-1881	627	4801_g	5478.XP_445398.1	0.0	1192.0	COG1253@1|root,KOG2118@2759|Eukaryota,38BRM@33154|Opisthokonta,3NW0Y@4751|Fungi,3QKFX@4890|Ascomycota,3RRMG@4891|Saccharomycetes,3RXZ5@4893|Saccharomycetaceae	4751|Fungi	S	to Saccharomyces cerevisiae MAM3 (YOL060C)	MAM3	GO:0000322,GO:0000323,GO:0000324,GO:0000329,GO:0005575,GO:0005622,GO:0005623,GO:0005737,GO:0005773,GO:0005774,GO:0005783,GO:0006873,GO:0006875,GO:0006996,GO:0007005,GO:0008150,GO:0009987,GO:0012505,GO:0016020,GO:0016021,GO:0016043,GO:0019725,GO:0030003,GO:0030026,GO:0031090,GO:0031224,GO:0042592,GO:0043226,GO:0043227,GO:0043229,GO:0043231,GO:0044422,GO:0044424,GO:0044425,GO:0044437,GO:0044444,GO:…	-	ko:K16302	-	-	-	-	ko00000,ko02000	9.A.40.3	-	-	CBS,DUF21
AMR	feature2386	-	BMU_06047	371_g	L	L	NaN	CTG	952-954	318	371_g	5478.XP_449411.1	6.07e-263	736.0	28HPZ@1|root,2QQ1E@2759|Eukaryota,39THJ@33154|Opisthokonta,3NZZI@4751|Fungi,3QNKR@4890|Ascomycota,3RTA1@4891|Saccharomycetes,3S01Q@4893|Saccharomycetaceae	4751|Fungi	U	Required for the maintenance of the structure of the mitochondrial inner membrane. Involved in mitochondrial morphology	SHE9	GO:0005575,GO:0005622,GO:0005623,GO:0005737,GO:0005739,GO:0005740,GO:0005743,GO:0006996,GO:0007005,GO:0007006,GO:0007007,GO:0008150,GO:0009987,GO:0016020,GO:0016043,GO:0019866,GO:0031090,GO:0031966,GO:0031967,GO:0031975,GO:0043226,GO:0043227,GO:0043229,GO:0043231,GO:0044422,GO:0044424,GO:0044429,GO:0044444,GO:0044446,GO:0044464,GO:0061024,GO:0071840	-	ko:K17983	-	-	-	-	ko00000,ko03029	-	-	-	She9_MDM33
AMR	feature2478	-	BMU_06047	2684_g	K	K	NaN	AAA	199-201	67	2684_g	5478.XP_446940.1	0.0	919.0	COG0513@1|root,KOG0331@2759|Eukaryota,38GAK@33154|Opisthokonta,3NV0I@4751|Fungi,3QJR4@4890|Ascomycota,3RT4D@4891|Saccharomycetes,3RYGZ@4893|Saccharomycetaceae	4751|Fungi	A	Belongs to the DEAD box helicase family	DBP3	GO:0000027,GO:0000166,GO:0000460,GO:0000463,GO:0000464,GO:0000466,GO:0000469,GO:0000470,GO:0000478,GO:0000479,GO:0003674,GO:0003724,GO:0003824,GO:0004004,GO:0004386,GO:0005488,GO:0005524,GO:0005575,GO:0005622,GO:0005623,GO:0005634,GO:0005730,GO:0005737,GO:0006139,GO:0006364,GO:0006396,GO:0006725,GO:0006807,GO:0006996,GO:0008026,GO:0008144,GO:0008150,GO:0008152,GO:0008186,GO:0009987,GO:0010467,GO:…	3.6.4.13	ko:K14811	-	-	-	-	ko00000,ko01000,ko03009	-	-	-	DEAD,Helicase_C
AMR	feature3702	-	BMU_06047	2627_g	-	-	3	---	0-0	0	2627_g	5478.XP_446883.1	4.49e-193	536.0	COG5034@1|root,KOG1973@2759|Eukaryota,38MUR@33154|Opisthokonta,3Q3BX@4751|Fungi,3RKDF@4890|Ascomycota,3RTIV@4891|Saccharomycetes,3RZCE@4893|Saccharomycetaceae	4751|Fungi	B	Chromatin modification-related protein	YNG2	GO:0000123,GO:0003674,GO:0003824,GO:0005488,GO:0005515,GO:0005575,GO:0005622,GO:0005623,GO:0005634,GO:0005654,GO:0005737,GO:0005829,GO:0006139,GO:0006259,GO:0006281,GO:0006282,GO:0006325,GO:0006355,GO:0006357,GO:0006464,GO:0006473,GO:0006475,GO:0006725,GO:0006807,GO:0006950,GO:0006974,GO:0006996,GO:0008150,GO:0008152,GO:0009607,GO:0009889,GO:0009891,GO:0009893,GO:0009987,GO:0010468,GO:0010556,GO:…	-	ko:K11319,ko:K11396	-	-	-	-	ko00000,ko03036	-	-	-	ING
AMR	feature2308	I	BMU_06047	2588_g	T	T	NaN	ACT	172-174	58	2588_g	5478.XP_446844.1	1.73e-248	682.0	2945Y@1|root,2RB2X@2759|Eukaryota,39TBH@33154|Opisthokonta,3P0AI@4751|Fungi,3QTRG@4890|Ascomycota,3RSQE@4891|Saccharomycetes,3S0ED@4893|Saccharomycetaceae	4751|Fungi	S	to Saccharomyces cerevisiae RNH202 (YDR279W)	-	GO:0005575,GO:0005622,GO:0005623,GO:0005634,GO:0006139,GO:0006259,GO:0006260,GO:0006261,GO:0006271,GO:0006273,GO:0006401,GO:0006725,GO:0006807,GO:0008150,GO:0008152,GO:0009056,GO:0009057,GO:0009058,GO:0009059,GO:0009987,GO:0016070,GO:0019439,GO:0022616,GO:0032299,GO:0032991,GO:0033567,GO:0034641,GO:0034645,GO:0034655,GO:0043137,GO:0043170,GO:0043226,GO:0043227,GO:0043229,GO:0043231,GO:0044237,GO:…	-	-	-	-	-	-	-	-	-	-	RNase_H2-Ydr279
AMR	feature3580	-	BMU_06047	4729_g	L	L	NaN	TTA	9322-9324	3108	4729_g	5478.XP_445315.1	0.0	6074.0	COG5043@1|root,KOG1809@2759|Eukaryota,38B64@33154|Opisthokonta,3NVAS@4751|Fungi,3QK49@4890|Ascomycota,3RRJV@4891|Saccharomycetes,3S0TK@4893|Saccharomycetaceae	4751|Fungi	U	May be involved in recycling of membrane proteins between an endocytic compartment and the TGN	VPS13	GO:0000003,GO:0003006,GO:0005575,GO:0005622,GO:0005623,GO:0005628,GO:0005737,GO:0005739,GO:0005768,GO:0006605,GO:0006623,GO:0006810,GO:0006886,GO:0006996,GO:0007005,GO:0007034,GO:0007049,GO:0008104,GO:0008150,GO:0009653,GO:0009987,GO:0010927,GO:0012505,GO:0015031,GO:0015833,GO:0016020,GO:0016043,GO:0016192,GO:0019898,GO:0019953,GO:0022402,GO:0022413,GO:0022414,GO:0022607,GO:0030154,GO:0030435,GO:…	-	ko:K19525	-	-	-	-	ko00000	-	-	-	ATG_C,Chorein_N,SHR-BD,VPS13,VPS13_C,VPS13_mid_rpt
AMR	feature2508	R	BMU_06047	1580_g	R	R	NaN	CGC	46-48	16	1580_g	5478.XP_448693.1	0.0	1367.0	COG1048@1|root,KOG0453@2759|Eukaryota,38FZD@33154|Opisthokonta,3NUC6@4751|Fungi,3QKGC@4890|Ascomycota,3RSZU@4891|Saccharomycetes,3S0E0@4893|Saccharomycetaceae	4751|Fungi	E	Catalyzes the reversible hydration of cis-homoaconitate to (2R,3S)-homoisocitrate, a step in the alpha-aminoadipate pathway for lysine biosynthesis	LYS4	GO:0003674,GO:0003824,GO:0004409,GO:0005575,GO:0005622,GO:0005623,GO:0005737,GO:0005739,GO:0006082,GO:0006520,GO:0006536,GO:0006553,GO:0006807,GO:0006873,GO:0006875,GO:0006879,GO:0006950,GO:0007154,GO:0008150,GO:0008152,GO:0008652,GO:0009058,GO:0009064,GO:0009066,GO:0009067,GO:0009085,GO:0009267,GO:0009605,GO:0009987,GO:0009991,GO:0010106,GO:0016053,GO:0016829,GO:0016835,GO:0016836,GO:0019725,GO:…	4.2.1.36	ko:K01705	ko00300,ko01100,ko01120,ko01130,ko01210,ko01230,map00300,map01100,map01120,map01130,map01210,map01230	M00030,M00433	R04371	RC00618	br01601,ko00000,ko00001,ko00002,ko01000	-	-	-	Aconitase,Aconitase_C
AMR	feature131	M	BMU_06047	3237_g	M	M	NaN	ATG	1312-1314	438	3237_g	5478.XP_448985.1	0.0	868.0	2ASDW@1|root,2RZPK@2759|Eukaryota,3A011@33154|Opisthokonta,3P1WE@4751|Fungi,3QUQY@4890|Ascomycota,3RUAK@4891|Saccharomycetes,3S15I@4893|Saccharomycetaceae	4751|Fungi	S	Saccharomyces cerevisiae YGR117c	-	GO:0005575,GO:0005622,GO:0005623,GO:0005737,GO:0044424,GO:0044464	-	-	-	-	-	-	-	-	-	-	-
AMR	feature906	S	BMU_06047	1101_g	S	S	NaN	AGC	1627-1629	543	1101_g	5478.XP_446100.1	0.0	1624.0	29UGU@1|root,2RXIN@2759|Eukaryota,3A0RU@33154|Opisthokonta,3P1VQ@4751|Fungi,3QUWZ@4890|Ascomycota,3RUAA@4891|Saccharomycetes,3S12W@4893|Saccharomycetaceae	4751|Fungi	S	Some similarities with uniprot P41809 Saccharomyces cerevisiae YDR420W HKR1 Serine threonine rich cell surface protein that contains an EF hand motif involved in the regulation of cell wall beta-1 3 glucan synthesis and bud site selection overexpression confers resistance to Hansenula mrakii killer toxin HM-1	-	GO:0000271,GO:0000278,GO:0000281,GO:0000282,GO:0000910,GO:0001402,GO:0003674,GO:0004888,GO:0005034,GO:0005575,GO:0005576,GO:0005623,GO:0005886,GO:0005975,GO:0005976,GO:0006073,GO:0006074,GO:0006075,GO:0006950,GO:0006970,GO:0006972,GO:0007049,GO:0007154,GO:0007163,GO:0007165,GO:0007231,GO:0007232,GO:0008150,GO:0008152,GO:0009058,GO:0009059,GO:0009250,GO:0009628,GO:0009986,GO:0009987,GO:0016020,GO:…	-	ko:K19848	ko04011,map04011	-	-	-	ko00000,ko00001	-	-	-	-
AMR	feature870	K	BMU_06047	668_g	K	K	NaN	AAG	331-333	111	668_g	5478.XP_445830.1	6.97e-163	472.0	KOG4210@1|root,KOG4210@2759|Eukaryota,38ECB@33154|Opisthokonta,3NWRG@4751|Fungi,3QPYM@4890|Ascomycota,3RR0A@4891|Saccharomycetes,3RZMZ@4893|Saccharomycetaceae	4751|Fungi	A	to Saccharomyces cerevisiae NSR1 (YGR159C)	NSR1	GO:0000028,GO:0001651,GO:0003674,GO:0003676,GO:0003677,GO:0003697,GO:0003723,GO:0003729,GO:0005048,GO:0005488,GO:0005575,GO:0005622,GO:0005623,GO:0005634,GO:0005635,GO:0005730,GO:0005732,GO:0005737,GO:0005739,GO:0006139,GO:0006364,GO:0006396,GO:0006725,GO:0006807,GO:0006996,GO:0008139,GO:0008150,GO:0008152,GO:0009987,GO:0010467,GO:0012505,GO:0016043,GO:0016070,GO:0016072,GO:0022607,GO:0022613,GO:…	-	ko:K11294	ko05130,map05130	-	-	-	ko00000,ko00001,ko03009,ko03036	-	-	-	RRM_1
AMR	feature427	V	BMU_06047	4897_g	E	E	NaN	GAA	2437-2439	813	4897_g	5478.XP_445204.1	0.0	1655.0	KOG0822@1|root,KOG0822@2759|Eukaryota,38FAK@33154|Opisthokonta,3NVXA@4751|Fungi,3QMV1@4890|Ascomycota,3RS6V@4891|Saccharomycetes,3RZ7S@4893|Saccharomycetaceae	4751|Fungi	H	Belongs to the class I-like SAM-binding methyltransferase superfamily	-	GO:0000086,GO:0000144,GO:0000278,GO:0000399,GO:0003674,GO:0003824,GO:0005575,GO:0005622,GO:0005623,GO:0005634,GO:0005737,GO:0005815,GO:0005816,GO:0005824,GO:0005829,GO:0005856,GO:0005933,GO:0005935,GO:0005938,GO:0005940,GO:0006325,GO:0006355,GO:0006464,GO:0006479,GO:0006807,GO:0006950,GO:0006970,GO:0006996,GO:0007049,GO:0007163,GO:0008104,GO:0008150,GO:0008152,GO:0008168,GO:0008170,GO:0008213,GO:…	2.1.1.320	ko:K02516	ko03013,ko04011,ko04111,map03013,map04011,map04111	-	R11216,R11218,R11220	RC00003,RC02120,RC03389,RC03391	ko00000,ko00001,ko01000,ko03036,ko03041	-	-	-	PRMT5,PRMT5_C,PRMT5_TIM
AMR	feature2558	C	BMU_06047	718_g	-	K	0	AAG	553-555	186	718_g	4909.A0A099NWW3	1.25e-163	467.0	COG1727@1|root,COG2238@1|root,KOG1714@2759|Eukaryota,KOG3411@2759|Eukaryota,38CM6@33154|Opisthokonta,3NXGM@4751|Fungi,3QKG8@4890|Ascomycota,3RRNF@4891|Saccharomycetes	4751|Fungi	J	to Saccharomyces cerevisiae RPL18B (YNL301C) and RPL18A (YOL120C)	-	GO:0002181,GO:0003674,GO:0003676,GO:0003723,GO:0003735,GO:0005198,GO:0005488,GO:0005575,GO:0005622,GO:0005623,GO:0005737,GO:0005829,GO:0005840,GO:0006412,GO:0006518,GO:0006807,GO:0008150,GO:0008152,GO:0009058,GO:0009059,GO:0009987,GO:0010467,GO:0015934,GO:0019538,GO:0022625,GO:0022626,GO:0032991,GO:0034641,GO:0034645,GO:0043043,GO:0043170,GO:0043226,GO:0043228,GO:0043229,GO:0043232,GO:0043603,GO:…	-	ko:K02883	ko03010,map03010	M00177,M00179	-	-	br01610,ko00000,ko00001,ko00002,ko03011	-	-	-	Ribosomal_L18
AMR	feature3615	-	BMU_06047	1400_g	S	S	NaN	AGT	142-144	48	1400_g	5478.XP_447622.1	0.0	878.0	2D9S6@1|root,2TFUM@2759|Eukaryota,3AWUH@33154|Opisthokonta,3PWVR@4751|Fungi,3RFV8@4890|Ascomycota,3RWQF@4891|Saccharomycetes,3S24R@4893|Saccharomycetaceae	4751|Fungi	S	to Saccharomyces cerevisiae AFR1 (YDR085C) and YER158C	-	-	-	-	-	-	-	-	-	-	-	-	-
AMR	feature798	Q	BMU_06047	57_g	H	H	NaN	CAC	25-27	9	57_g	5478.XP_449733.1	0.0	1183.0	KOG0583@1|root,KOG0583@2759|Eukaryota,3AGEH@33154|Opisthokonta,3NUN4@4751|Fungi,3QMTY@4890|Ascomycota,3RSJQ@4891|Saccharomycetes,3RYDH@4893|Saccharomycetaceae	4751|Fungi	T	Non-specific serine threonine protein kinase	SNF1	GO:0000003,GO:0000075,GO:0000077,GO:0000082,GO:0000086,GO:0000166,GO:0000226,GO:0000278,GO:0000302,GO:0000307,GO:0000322,GO:0000323,GO:0000324,GO:0001302,GO:0001403,GO:0003674,GO:0003824,GO:0004672,GO:0004674,GO:0004679,GO:0004693,GO:0005085,GO:0005086,GO:0005488,GO:0005515,GO:0005524,GO:0005575,GO:0005622,GO:0005623,GO:0005634,GO:0005635,GO:0005641,GO:0005654,GO:0005737,GO:0005739,GO:0005768,GO:…	2.7.11.1	ko:K12761	ko04113,ko04138,map04113,map04138	-	-	-	ko00000,ko00001,ko01000,ko01001	-	-	-	AdenylateSensor,Pkinase,UBA_2
AMR	feature128	H	BMU_06047	57_g	H	H	NaN	CAT	40-42	14	57_g	5478.XP_449733.1	0.0	1183.0	KOG0583@1|root,KOG0583@2759|Eukaryota,3AGEH@33154|Opisthokonta,3NUN4@4751|Fungi,3QMTY@4890|Ascomycota,3RSJQ@4891|Saccharomycetes,3RYDH@4893|Saccharomycetaceae	4751|Fungi	T	Non-specific serine threonine protein kinase	SNF1	GO:0000003,GO:0000075,GO:0000077,GO:0000082,GO:0000086,GO:0000166,GO:0000226,GO:0000278,GO:0000302,GO:0000307,GO:0000322,GO:0000323,GO:0000324,GO:0001302,GO:0001403,GO:0003674,GO:0003824,GO:0004672,GO:0004674,GO:0004679,GO:0004693,GO:0005085,GO:0005086,GO:0005488,GO:0005515,GO:0005524,GO:0005575,GO:0005622,GO:0005623,GO:0005634,GO:0005635,GO:0005641,GO:0005654,GO:0005737,GO:0005739,GO:0005768,GO:…	2.7.11.1	ko:K12761	ko04113,ko04138,map04113,map04138	-	-	-	ko00000,ko00001,ko01000,ko01001	-	-	-	AdenylateSensor,Pkinase,UBA_2
AMR	feature2649	-	BMU_06047	4280_g	K	K	NaN	AAA	124-126	42	4280_g	5478.XP_445439.1	4.55e-221	612.0	KOG4843@1|root,KOG4843@2759|Eukaryota,39JE5@33154|Opisthokonta,3Q3QS@4751|Fungi,3QZ5Q@4890|Ascomycota,3RUKU@4891|Saccharomycetes,3S1CF@4893|Saccharomycetaceae	4751|Fungi	S	to Saccharomyces cerevisiae RXT3 (YDL076C)	-	GO:0000118,GO:0000228,GO:0000785,GO:0000790,GO:0005575,GO:0005622,GO:0005623,GO:0005634,GO:0005654,GO:0005694,GO:0006355,GO:0006356,GO:0008150,GO:0009889,GO:0009890,GO:0009892,GO:0010468,GO:0010556,GO:0010558,GO:0010605,GO:0010629,GO:0016479,GO:0019219,GO:0019222,GO:0031323,GO:0031324,GO:0031326,GO:0031327,GO:0031974,GO:0031981,GO:0032991,GO:0033698,GO:0043226,GO:0043227,GO:0043228,GO:0043229,GO:…	-	-	-	-	-	-	-	-	-	-	Rxt3
AMR	feature904	R	BMU_06047	838_g	R	R	NaN	CGC	835-837	279	838_g	5478.XP_447087.1	0.0	1292.0	COG0578@1|root,KOG0042@2759|Eukaryota,38FKM@33154|Opisthokonta,3NU42@4751|Fungi,3QQBN@4890|Ascomycota,3RR3W@4891|Saccharomycetes,3S01Z@4893|Saccharomycetaceae	4751|Fungi	C	Belongs to the FAD-dependent glycerol-3-phosphate dehydrogenase family	GUT2	GO:0001302,GO:0003674,GO:0003824,GO:0004368,GO:0005575,GO:0005622,GO:0005623,GO:0005737,GO:0005739,GO:0005740,GO:0005741,GO:0005975,GO:0006066,GO:0006071,GO:0006072,GO:0006116,GO:0006139,GO:0006725,GO:0006732,GO:0006733,GO:0006734,GO:0006753,GO:0006793,GO:0006796,GO:0006807,GO:0007568,GO:0007569,GO:0008150,GO:0008152,GO:0009117,GO:0009331,GO:0009987,GO:0016020,GO:0016021,GO:0016491,GO:0016614,GO:…	1.1.5.3	ko:K00111	ko00564,ko01110,map00564,map01110	-	R00848	RC00029	ko00000,ko00001,ko01000	-	-	iMM904.YIL155C,iND750.YIL155C	DAO,DAO_C,EF-hand_7
AMR	feature3616	-	BMU_06047	1101_g	-	S	40	TCT	2023-2025	716	1101_g	5478.XP_446100.1	0.0	1624.0	29UGU@1|root,2RXIN@2759|Eukaryota,3A0RU@33154|Opisthokonta,3P1VQ@4751|Fungi,3QUWZ@4890|Ascomycota,3RUAA@4891|Saccharomycetes,3S12W@4893|Saccharomycetaceae	4751|Fungi	S	Some similarities with uniprot P41809 Saccharomyces cerevisiae YDR420W HKR1 Serine threonine rich cell surface protein that contains an EF hand motif involved in the regulation of cell wall beta-1 3 glucan synthesis and bud site selection overexpression confers resistance to Hansenula mrakii killer toxin HM-1	-	GO:0000271,GO:0000278,GO:0000281,GO:0000282,GO:0000910,GO:0001402,GO:0003674,GO:0004888,GO:0005034,GO:0005575,GO:0005576,GO:0005623,GO:0005886,GO:0005975,GO:0005976,GO:0006073,GO:0006074,GO:0006075,GO:0006950,GO:0006970,GO:0006972,GO:0007049,GO:0007154,GO:0007163,GO:0007165,GO:0007231,GO:0007232,GO:0008150,GO:0008152,GO:0009058,GO:0009059,GO:0009250,GO:0009628,GO:0009986,GO:0009987,GO:0016020,GO:…	-	ko:K19848	ko04011,map04011	-	-	-	ko00000,ko00001	-	-	-	-
AMR	feature2696	T	BMU_06047	3867_g	T	T	NaN	ACA	346-348	116	3867_g	5478.XP_446265.1	0.0	1939.0	KOG3836@1|root,KOG3836@2759|Eukaryota,39JZT@33154|Opisthokonta,3P07N@4751|Fungi,3QPFB@4890|Ascomycota,3RRTP@4891|Saccharomycetes,3S0T9@4893|Saccharomycetaceae	4751|Fungi	K	to Saccharomyces cerevisiae MGA2 (YIR033W) and SPT23 (YKL020C)	-	GO:0001666,GO:0005575,GO:0005622,GO:0005623,GO:0005634,GO:0005737,GO:0005783,GO:0005789,GO:0006325,GO:0006342,GO:0006355,GO:0006357,GO:0006950,GO:0006996,GO:0008150,GO:0009266,GO:0009409,GO:0009628,GO:0009889,GO:0009890,GO:0009891,GO:0009892,GO:0009893,GO:0009894,GO:0009895,GO:0009987,GO:0010035,GO:0010038,GO:0010468,GO:0010556,GO:0010557,GO:0010558,GO:0010565,GO:0010604,GO:0010605,GO:0010608,GO:…	-	ko:K06867	-	-	-	-	ko00000	-	-	-	Ank,Ank_2,Ank_4,Ank_5,TIG
AMR	feature2597	-	BMU_06047	718_g	K	K	NaN	AAG	544-546	182	718_g	4909.A0A099NWW3	1.25e-163	467.0	COG1727@1|root,COG2238@1|root,KOG1714@2759|Eukaryota,KOG3411@2759|Eukaryota,38CM6@33154|Opisthokonta,3NXGM@4751|Fungi,3QKG8@4890|Ascomycota,3RRNF@4891|Saccharomycetes	4751|Fungi	J	to Saccharomyces cerevisiae RPL18B (YNL301C) and RPL18A (YOL120C)	-	GO:0002181,GO:0003674,GO:0003676,GO:0003723,GO:0003735,GO:0005198,GO:0005488,GO:0005575,GO:0005622,GO:0005623,GO:0005737,GO:0005829,GO:0005840,GO:0006412,GO:0006518,GO:0006807,GO:0008150,GO:0008152,GO:0009058,GO:0009059,GO:0009987,GO:0010467,GO:0015934,GO:0019538,GO:0022625,GO:0022626,GO:0032991,GO:0034641,GO:0034645,GO:0043043,GO:0043170,GO:0043226,GO:0043228,GO:0043229,GO:0043232,GO:0043603,GO:…	-	ko:K02883	ko03010,map03010	M00177,M00179	-	-	br01610,ko00000,ko00001,ko00002,ko03011	-	-	-	Ribosomal_L18
AMR	feature98	L	BMU_06047	3355_g	L	L	NaN	CTA	4-6	2	3355_g	5478.XP_449171.1	0.0	1019.0	COG2079@1|root,2QPZI@2759|Eukaryota,39S6I@33154|Opisthokonta,3NWTN@4751|Fungi,3QQD1@4890|Ascomycota,3RTUY@4891|Saccharomycetes,3S0HX@4893|Saccharomycetaceae	4751|Fungi	S	to Saccharomyces cerevisiae PDH1 (YPR002W)	PDH1	GO:0003674,GO:0003824,GO:0005575,GO:0005622,GO:0005623,GO:0005737,GO:0005739,GO:0005740,GO:0005741,GO:0006082,GO:0006629,GO:0006631,GO:0008150,GO:0008152,GO:0009987,GO:0016020,GO:0016829,GO:0016835,GO:0016836,GO:0016999,GO:0017144,GO:0019541,GO:0019679,GO:0019752,GO:0019867,GO:0031090,GO:0031966,GO:0031967,GO:0031968,GO:0031975,GO:0032787,GO:0043226,GO:0043227,GO:0043229,GO:0043231,GO:0043436,GO:…	4.2.1.79	ko:K01720	ko00640,map00640	-	R04424	RC01152	ko00000,ko00001,ko01000	-	-	-	MmgE_PrpD
AMR	feature3635	N	BMU_06047	4413_g	N	N	NaN	AAT	1618-1620	540	4413_g	5478.XP_445506.1	0.0	1533.0	COG0339@1|root,KOG2090@2759|Eukaryota,38FWV@33154|Opisthokonta,3NU5K@4751|Fungi,3QJCC@4890|Ascomycota,3RRWA@4891|Saccharomycetes,3RYKZ@4893|Saccharomycetaceae	4751|Fungi	O	Cleaves proteins, imported into the mitochondrion, to their mature size. While most mitochondrial precursor proteins are processed to the mature form in one step by mitochondrial processing peptidase (MPP), the sequential cleavage by MIP of an octapeptide after initial processing by MPP is a required step for a subgroup of nuclear-encoded precursor proteins destined for the matrix or the inner me…	OCT1	GO:0003674,GO:0003824,GO:0004175,GO:0004222,GO:0005575,GO:0005622,GO:0005623,GO:0005737,GO:0005739,GO:0005759,GO:0006508,GO:0006518,GO:0006605,GO:0006626,GO:0006627,GO:0006807,GO:0006810,GO:0006839,GO:0006873,GO:0006875,GO:0006879,GO:0006886,GO:0006996,GO:0007005,GO:0008104,GO:0008150,GO:0008152,GO:0008233,GO:0008237,GO:0009987,GO:0010467,GO:0015031,GO:0015833,GO:0016043,GO:0016485,GO:0016787,GO:…	3.4.24.59	ko:K01410	-	-	-	-	ko00000,ko01000,ko01002,ko03029	-	-	-	Peptidase_M3
AMR	feature2644	-	BMU_06047	4280_g	K	K	NaN	AAG	112-114	38	4280_g	5478.XP_445439.1	4.55e-221	612.0	KOG4843@1|root,KOG4843@2759|Eukaryota,39JE5@33154|Opisthokonta,3Q3QS@4751|Fungi,3QZ5Q@4890|Ascomycota,3RUKU@4891|Saccharomycetes,3S1CF@4893|Saccharomycetaceae	4751|Fungi	S	to Saccharomyces cerevisiae RXT3 (YDL076C)	-	GO:0000118,GO:0000228,GO:0000785,GO:0000790,GO:0005575,GO:0005622,GO:0005623,GO:0005634,GO:0005654,GO:0005694,GO:0006355,GO:0006356,GO:0008150,GO:0009889,GO:0009890,GO:0009892,GO:0010468,GO:0010556,GO:0010558,GO:0010605,GO:0010629,GO:0016479,GO:0019219,GO:0019222,GO:0031323,GO:0031324,GO:0031326,GO:0031327,GO:0031974,GO:0031981,GO:0032991,GO:0033698,GO:0043226,GO:0043227,GO:0043228,GO:0043229,GO:…	-	-	-	-	-	-	-	-	-	-	Rxt3
AMR	feature2556	V	BMU_06047	4455_g	V	V	NaN	GTG	772-774	258	4455_g	5478.XP_444795.1	0.0	2149.0	COG0474@1|root,KOG0204@2759|Eukaryota,38BS0@33154|Opisthokonta,3NX5D@4751|Fungi,3QJD1@4890|Ascomycota,3RSGJ@4891|Saccharomycetes,3RYZ6@4893|Saccharomycetaceae	4751|Fungi	P	This magnesium-dependent enzyme catalyzes the hydrolysis of ATP coupled with the transport of calcium	PMC1	GO:0000166,GO:0000322,GO:0000323,GO:0000324,GO:0000329,GO:0003674,GO:0003824,GO:0005215,GO:0005388,GO:0005488,GO:0005509,GO:0005524,GO:0005575,GO:0005622,GO:0005623,GO:0005737,GO:0005773,GO:0005774,GO:0005886,GO:0005887,GO:0006810,GO:0006811,GO:0006812,GO:0006816,GO:0006873,GO:0006874,GO:0006875,GO:0008144,GO:0008150,GO:0008324,GO:0009987,GO:0015075,GO:0015085,GO:0015318,GO:0015399,GO:0015405,GO:…	3.6.3.8	ko:K01537	-	-	-	-	ko00000,ko01000	3.A.3.2	-	-	Cation_ATPase,Cation_ATPase_C,Cation_ATPase_N,E1-E2_ATPase,Hydrolase,Hydrolase_3
AMR	feature3496	-	BMU_06047	2684_g	K	K	NaN	AAG	85-87	29	2684_g	5478.XP_446940.1	0.0	919.0	COG0513@1|root,KOG0331@2759|Eukaryota,38GAK@33154|Opisthokonta,3NV0I@4751|Fungi,3QJR4@4890|Ascomycota,3RT4D@4891|Saccharomycetes,3RYGZ@4893|Saccharomycetaceae	4751|Fungi	A	Belongs to the DEAD box helicase family	DBP3	GO:0000027,GO:0000166,GO:0000460,GO:0000463,GO:0000464,GO:0000466,GO:0000469,GO:0000470,GO:0000478,GO:0000479,GO:0003674,GO:0003724,GO:0003824,GO:0004004,GO:0004386,GO:0005488,GO:0005524,GO:0005575,GO:0005622,GO:0005623,GO:0005634,GO:0005730,GO:0005737,GO:0006139,GO:0006364,GO:0006396,GO:0006725,GO:0006807,GO:0006996,GO:0008026,GO:0008144,GO:0008150,GO:0008152,GO:0008186,GO:0009987,GO:0010467,GO:…	3.6.4.13	ko:K14811	-	-	-	-	ko00000,ko01000,ko03009	-	-	-	DEAD,Helicase_C
VRC	feature73	Q	BMU_06047	4121_g	Q	Q	NaN	CAA	130-132	44	4121_g	5478.XP_446298.1	9.28e-124	356.0	2B13Q@1|root,2S09G@2759|Eukaryota,3A23F@33154|Opisthokonta,3P340@4751|Fungi,3QV2U@4890|Ascomycota,3RUN4@4891|Saccharomycetes,3S1DW@4893|Saccharomycetaceae	4751|Fungi	S	uniprot P28319 Saccharomyces cerevisiae YKL096w CWP1 cell wall mannoprotein	-	GO:0000003,GO:0000322,GO:0000323,GO:0000324,GO:0003006,GO:0003674,GO:0005198,GO:0005199,GO:0005575,GO:0005618,GO:0005622,GO:0005623,GO:0005628,GO:0005737,GO:0005773,GO:0007049,GO:0008150,GO:0009277,GO:0009653,GO:0009987,GO:0010927,GO:0016020,GO:0016043,GO:0019953,GO:0022402,GO:0022413,GO:0022414,GO:0022607,GO:0030154,GO:0030312,GO:0030435,GO:0030437,GO:0031321,GO:0031505,GO:0032120,GO:0032502,GO:…	-	-	-	-	-	-	-	-	-	-	PIR
VRC	feature537	I	BMU_06047	24_g	S	S	NaN	AGT	1441-1443	481	24_g	5478.XP_449765.1	0.0	914.0	29P2H@1|root,2QQN9@2759|Eukaryota,39JDR@33154|Opisthokonta,3Q3QE@4751|Fungi,3RKSW@4890|Ascomycota,3RXR0@4891|Saccharomycetes,3S0PJ@4893|Saccharomycetaceae	4751|Fungi	S	Saccharomyces cerevisiae YMR155w	-	GO:0000322,GO:0000323,GO:0000324,GO:0005575,GO:0005622,GO:0005623,GO:0005737,GO:0005773,GO:0016020,GO:0016021,GO:0031224,GO:0043226,GO:0043227,GO:0043229,GO:0043231,GO:0044424,GO:0044425,GO:0044444,GO:0044464	-	-	-	-	-	-	-	-	-	-	MFS_1,Nodulin-like
VRC	feature209	T	BMU_06047	3141_g	T	T	NaN	ACC	589-591	197	3141_g	5478.XP_445611.1	0.0	4732.0	KOG1910@1|root,KOG1910@2759|Eukaryota,3950X@33154|Opisthokonta,3NUKM@4751|Fungi,3QKQX@4890|Ascomycota,3RSU7@4891|Saccharomycetes,3S08J@4893|Saccharomycetaceae	4751|Fungi	S	Saccharomyces cerevisiae YPR117w	-	GO:0005575,GO:0005622,GO:0005623,GO:0005737,GO:0005739,GO:0043226,GO:0043227,GO:0043229,GO:0043231,GO:0044424,GO:0044444,GO:0044464	-	-	-	-	-	-	-	-	-	-	Apt1,DUF2405,Fmp27,Fmp27_GFWDK,Fmp27_SW,Fmp27_WPPW
VRC	feature290	D	BMU_06047	3886_g	D	D	NaN	GAC	1870-1872	624	3886_g	5478.XP_446246.1	0.0	1313.0	COG2132@1|root,KOG1263@2759|Eukaryota,38G3A@33154|Opisthokonta,3NVG2@4751|Fungi,3QKK2@4890|Ascomycota,3RTXX@4891|Saccharomycetes,3S0BC@4893|Saccharomycetaceae	4751|Fungi	Q	Belongs to the multicopper oxidase family	FET3	GO:0000041,GO:0000322,GO:0000323,GO:0000324,GO:0003674,GO:0003824,GO:0004322,GO:0005575,GO:0005622,GO:0005623,GO:0005737,GO:0005773,GO:0005783,GO:0005886,GO:0005887,GO:0006810,GO:0006811,GO:0006812,GO:0006820,GO:0006826,GO:0006873,GO:0006875,GO:0006879,GO:0008150,GO:0008152,GO:0009987,GO:0010035,GO:0010038,GO:0012505,GO:0015684,GO:0016020,GO:0016021,GO:0016491,GO:0016722,GO:0016724,GO:0019725,GO:…	-	ko:K19791	-	-	-	-	ko00000,ko02000	2.A.108.1	-	-	Cu-oxidase,Cu-oxidase_2,Cu-oxidase_3
VRC	feature2661	N	BMU_06047	4413_g	N	N	NaN	AAT	1618-1620	540	4413_g	5478.XP_445506.1	0.0	1533.0	COG0339@1|root,KOG2090@2759|Eukaryota,38FWV@33154|Opisthokonta,3NU5K@4751|Fungi,3QJCC@4890|Ascomycota,3RRWA@4891|Saccharomycetes,3RYKZ@4893|Saccharomycetaceae	4751|Fungi	O	Cleaves proteins, imported into the mitochondrion, to their mature size. While most mitochondrial precursor proteins are processed to the mature form in one step by mitochondrial processing peptidase (MPP), the sequential cleavage by MIP of an octapeptide after initial processing by MPP is a required step for a subgroup of nuclear-encoded precursor proteins destined for the matrix or the inner me…	OCT1	GO:0003674,GO:0003824,GO:0004175,GO:0004222,GO:0005575,GO:0005622,GO:0005623,GO:0005737,GO:0005739,GO:0005759,GO:0006508,GO:0006518,GO:0006605,GO:0006626,GO:0006627,GO:0006807,GO:0006810,GO:0006839,GO:0006873,GO:0006875,GO:0006879,GO:0006886,GO:0006996,GO:0007005,GO:0008104,GO:0008150,GO:0008152,GO:0008233,GO:0008237,GO:0009987,GO:0010467,GO:0015031,GO:0015833,GO:0016043,GO:0016485,GO:0016787,GO:…	3.4.24.59	ko:K01410	-	-	-	-	ko00000,ko01000,ko01002,ko03029	-	-	-	Peptidase_M3
VRC	feature213	S	BMU_06047	2420_g	S	S	NaN	AGT	4582-4584	1528	2420_g	5478.XP_449053.1	0.0	2979.0	COG1132@1|root,KOG0054@2759|Eukaryota,38CH6@33154|Opisthokonta,3NXEW@4751|Fungi,3QQ0Y@4890|Ascomycota,3RTV3@4891|Saccharomycetes,3S037@4893|Saccharomycetaceae	4751|Fungi	Q	to Saccharomyces cerevisiae YCF1 (YDR135C)	YCF1	GO:0000322,GO:0000323,GO:0000324,GO:0000329,GO:0003674,GO:0003824,GO:0005215,GO:0005310,GO:0005342,GO:0005575,GO:0005622,GO:0005623,GO:0005737,GO:0005773,GO:0005774,GO:0006518,GO:0006575,GO:0006749,GO:0006790,GO:0006807,GO:0006810,GO:0006811,GO:0006820,GO:0006835,GO:0006857,GO:0006950,GO:0006996,GO:0007033,GO:0007034,GO:0008150,GO:0008152,GO:0008509,GO:0008514,GO:0009636,GO:0009987,GO:0010035,GO:…	-	-	-	-	-	-	-	-	-	iMM904.YDR135C	ABC_membrane,ABC_tran
VRC	feature3080	K	BMU_06047	4280_g	K	K	NaN	AAG	112-114	38	4280_g	5478.XP_445439.1	4.55e-221	612.0	KOG4843@1|root,KOG4843@2759|Eukaryota,39JE5@33154|Opisthokonta,3Q3QS@4751|Fungi,3QZ5Q@4890|Ascomycota,3RUKU@4891|Saccharomycetes,3S1CF@4893|Saccharomycetaceae	4751|Fungi	S	to Saccharomyces cerevisiae RXT3 (YDL076C)	-	GO:0000118,GO:0000228,GO:0000785,GO:0000790,GO:0005575,GO:0005622,GO:0005623,GO:0005634,GO:0005654,GO:0005694,GO:0006355,GO:0006356,GO:0008150,GO:0009889,GO:0009890,GO:0009892,GO:0010468,GO:0010556,GO:0010558,GO:0010605,GO:0010629,GO:0016479,GO:0019219,GO:0019222,GO:0031323,GO:0031324,GO:0031326,GO:0031327,GO:0031974,GO:0031981,GO:0032991,GO:0033698,GO:0043226,GO:0043227,GO:0043228,GO:0043229,GO:…	-	-	-	-	-	-	-	-	-	-	Rxt3
VRC	feature12842	S	BMU_06047	1390_g	S	S	NaN	AGC	1579-1581	527	1390_g	5478.XP_447611.1	0.0	1329.0	KOG0600@1|root,KOG0600@2759|Eukaryota,38D3J@33154|Opisthokonta,3NU5C@4751|Fungi,3QJFH@4890|Ascomycota,3RSTG@4891|Saccharomycetes,3RXVZ@4893|Saccharomycetaceae	4751|Fungi	D	Serine threonine-protein kinase involved in transcription regulation. Phosphorylates the UBC2 RAD6 ubiquitin- conjugating enzyme (E2), leading to monoubiquitination of histone H2B and the silencing of telomeric-associated genes. Also required for histone H3 methylation. Necessary for the recovery from pheromone-induced growth arrest in the cell cycle G1 phase (By similarity)	BUR1	GO:0000128,GO:0000166,GO:0000228,GO:0000307,GO:0000785,GO:0000790,GO:0003674,GO:0003824,GO:0004672,GO:0004674,GO:0004693,GO:0005488,GO:0005524,GO:0005575,GO:0005622,GO:0005623,GO:0005634,GO:0005654,GO:0005694,GO:0006139,GO:0006351,GO:0006355,GO:0006357,GO:0006464,GO:0006468,GO:0006725,GO:0006793,GO:0006796,GO:0006807,GO:0008023,GO:0008024,GO:0008144,GO:0008150,GO:0008152,GO:0008353,GO:0009058,GO:…	2.7.11.22,2.7.11.23	ko:K15562	-	-	-	-	ko00000,ko01000,ko01001,ko03021	-	-	-	Pkinase
VRC	feature16005	N	BMU_06047	4291_g	N	N	NaN	AAC	172-174	58	4291_g	5478.XP_445426.1	0.0	1452.0	28MG1@1|root,2QTZG@2759|Eukaryota,39WT5@33154|Opisthokonta,3NY53@4751|Fungi,3QK8Q@4890|Ascomycota,3RSA4@4891|Saccharomycetes,3S0SK@4893|Saccharomycetaceae	4751|Fungi	S	Debaryomyces hansenii and CA4636 IPF1520 Candida albicans	BMT1	GO:0000030,GO:0000271,GO:0003674,GO:0003824,GO:0005975,GO:0005976,GO:0006464,GO:0006486,GO:0006493,GO:0006629,GO:0006643,GO:0006664,GO:0006665,GO:0006687,GO:0006688,GO:0006807,GO:0008150,GO:0008152,GO:0008610,GO:0009058,GO:0009059,GO:0009100,GO:0009101,GO:0009247,GO:0009272,GO:0009987,GO:0010383,GO:0010412,GO:0016051,GO:0016740,GO:0016757,GO:0016758,GO:0019538,GO:0030148,GO:0030447,GO:0033692,GO:…	-	ko:K13682	-	-	-	-	ko00000,ko01000,ko01003	-	GT91	-	DUF3589
VRC	feature12821	W	BMU_06047	24_g	-	H	7	CAT	1471-1473	499	24_g	5478.XP_449765.1	0.0	914.0	29P2H@1|root,2QQN9@2759|Eukaryota,39JDR@33154|Opisthokonta,3Q3QE@4751|Fungi,3RKSW@4890|Ascomycota,3RXR0@4891|Saccharomycetes,3S0PJ@4893|Saccharomycetaceae	4751|Fungi	S	Saccharomyces cerevisiae YMR155w	-	GO:0000322,GO:0000323,GO:0000324,GO:0005575,GO:0005622,GO:0005623,GO:0005737,GO:0005773,GO:0016020,GO:0016021,GO:0031224,GO:0043226,GO:0043227,GO:0043229,GO:0043231,GO:0044424,GO:0044425,GO:0044444,GO:0044464	-	-	-	-	-	-	-	-	-	-	MFS_1,Nodulin-like
VRC	feature319	N	BMU_06047	1229_g	N	N	NaN	AAT	70-72	24	1229_g	5478.XP_445422.1	1.59e-291	794.0	COG1063@1|root,KOG0024@2759|Eukaryota,39SQD@33154|Opisthokonta,3P022@4751|Fungi,3QNPS@4890|Ascomycota,3RRWZ@4891|Saccharomycetes,3RZ7Q@4893|Saccharomycetaceae	4751|Fungi	Q	Saccharomyces cerevisiae	-	GO:0000721,GO:0003674,GO:0003824,GO:0005575,GO:0005622,GO:0005623,GO:0005737,GO:0006066,GO:0008150,GO:0008152,GO:0009058,GO:0016491,GO:0016614,GO:0016616,GO:0019751,GO:0034077,GO:0034079,GO:0034311,GO:0034312,GO:0042844,GO:0042845,GO:0044281,GO:0044283,GO:0044424,GO:0044464,GO:0046165,GO:0046173,GO:0055114,GO:0071704,GO:1901576,GO:1901615,GO:1901617,GO:1902652,GO:1902653	1.1.1.303,1.1.1.4	ko:K00004	ko00650,map00650	-	R02855,R02946,R10504	RC00205,RC00525	ko00000,ko00001,ko01000	-	-	-	ADH_N,ADH_zinc_N
VRC	feature2752	-	BMU_06047	1101_g	-	S	32	TCT	2023-2025	708	1101_g	5478.XP_446100.1	0.0	1624.0	29UGU@1|root,2RXIN@2759|Eukaryota,3A0RU@33154|Opisthokonta,3P1VQ@4751|Fungi,3QUWZ@4890|Ascomycota,3RUAA@4891|Saccharomycetes,3S12W@4893|Saccharomycetaceae	4751|Fungi	S	Some similarities with uniprot P41809 Saccharomyces cerevisiae YDR420W HKR1 Serine threonine rich cell surface protein that contains an EF hand motif involved in the regulation of cell wall beta-1 3 glucan synthesis and bud site selection overexpression confers resistance to Hansenula mrakii killer toxin HM-1	-	GO:0000271,GO:0000278,GO:0000281,GO:0000282,GO:0000910,GO:0001402,GO:0003674,GO:0004888,GO:0005034,GO:0005575,GO:0005576,GO:0005623,GO:0005886,GO:0005975,GO:0005976,GO:0006073,GO:0006074,GO:0006075,GO:0006950,GO:0006970,GO:0006972,GO:0007049,GO:0007154,GO:0007163,GO:0007165,GO:0007231,GO:0007232,GO:0008150,GO:0008152,GO:0009058,GO:0009059,GO:0009250,GO:0009628,GO:0009986,GO:0009987,GO:0016020,GO:…	-	ko:K19848	ko04011,map04011	-	-	-	ko00000,ko00001	-	-	-	-
VRC	feature2737	-	BMU_06047	2684_g	K	K	NaN	AAG	85-87	29	2684_g	5478.XP_446940.1	0.0	919.0	COG0513@1|root,KOG0331@2759|Eukaryota,38GAK@33154|Opisthokonta,3NV0I@4751|Fungi,3QJR4@4890|Ascomycota,3RT4D@4891|Saccharomycetes,3RYGZ@4893|Saccharomycetaceae	4751|Fungi	A	Belongs to the DEAD box helicase family	DBP3	GO:0000027,GO:0000166,GO:0000460,GO:0000463,GO:0000464,GO:0000466,GO:0000469,GO:0000470,GO:0000478,GO:0000479,GO:0003674,GO:0003724,GO:0003824,GO:0004004,GO:0004386,GO:0005488,GO:0005524,GO:0005575,GO:0005622,GO:0005623,GO:0005634,GO:0005730,GO:0005737,GO:0006139,GO:0006364,GO:0006396,GO:0006725,GO:0006807,GO:0006996,GO:0008026,GO:0008144,GO:0008150,GO:0008152,GO:0008186,GO:0009987,GO:0010467,GO:…	3.6.4.13	ko:K14811	-	-	-	-	ko00000,ko01000,ko03009	-	-	-	DEAD,Helicase_C
VRC	feature16205	G	BMU_06047	523_g	D	D	NaN	GAC	262-264	88	523_g	5478.XP_448137.1	2.72e-302	823.0	COG0631@1|root,KOG0698@2759|Eukaryota,38TU8@33154|Opisthokonta,3NX2H@4751|Fungi,3QNBD@4890|Ascomycota,3RT3M@4891|Saccharomycetes,3S0QU@4893|Saccharomycetaceae	4751|Fungi	T	to Saccharomyces cerevisiae PTC4 (YBR125C)	PTC4	GO:0003674,GO:0003824,GO:0004721,GO:0004722,GO:0005575,GO:0005622,GO:0005623,GO:0005737,GO:0006464,GO:0006470,GO:0006793,GO:0006796,GO:0006807,GO:0008150,GO:0008152,GO:0009987,GO:0016311,GO:0016787,GO:0016788,GO:0016791,GO:0019538,GO:0036211,GO:0042578,GO:0043170,GO:0043412,GO:0044237,GO:0044238,GO:0044260,GO:0044267,GO:0044424,GO:0044464,GO:0071704,GO:0140096,GO:1901564	3.1.3.16	ko:K19705	-	-	-	-	ko00000,ko01000,ko01009	-	-	-	PP2C
VRC	feature16129	-	BMU_06047	1101_g	E	E	NaN	GAA	1648-1650	550	1101_g	5478.XP_446100.1	0.0	1624.0	29UGU@1|root,2RXIN@2759|Eukaryota,3A0RU@33154|Opisthokonta,3P1VQ@4751|Fungi,3QUWZ@4890|Ascomycota,3RUAA@4891|Saccharomycetes,3S12W@4893|Saccharomycetaceae	4751|Fungi	S	Some similarities with uniprot P41809 Saccharomyces cerevisiae YDR420W HKR1 Serine threonine rich cell surface protein that contains an EF hand motif involved in the regulation of cell wall beta-1 3 glucan synthesis and bud site selection overexpression confers resistance to Hansenula mrakii killer toxin HM-1	-	GO:0000271,GO:0000278,GO:0000281,GO:0000282,GO:0000910,GO:0001402,GO:0003674,GO:0004888,GO:0005034,GO:0005575,GO:0005576,GO:0005623,GO:0005886,GO:0005975,GO:0005976,GO:0006073,GO:0006074,GO:0006075,GO:0006950,GO:0006970,GO:0006972,GO:0007049,GO:0007154,GO:0007163,GO:0007165,GO:0007231,GO:0007232,GO:0008150,GO:0008152,GO:0009058,GO:0009059,GO:0009250,GO:0009628,GO:0009986,GO:0009987,GO:0016020,GO:…	-	ko:K19848	ko04011,map04011	-	-	-	ko00000,ko00001	-	-	-	-
VRC	feature16155	L	BMU_06047	57_g	H	H	NaN	CAC	28-30	10	57_g	5478.XP_449733.1	0.0	1183.0	KOG0583@1|root,KOG0583@2759|Eukaryota,3AGEH@33154|Opisthokonta,3NUN4@4751|Fungi,3QMTY@4890|Ascomycota,3RSJQ@4891|Saccharomycetes,3RYDH@4893|Saccharomycetaceae	4751|Fungi	T	Non-specific serine threonine protein kinase	SNF1	GO:0000003,GO:0000075,GO:0000077,GO:0000082,GO:0000086,GO:0000166,GO:0000226,GO:0000278,GO:0000302,GO:0000307,GO:0000322,GO:0000323,GO:0000324,GO:0001302,GO:0001403,GO:0003674,GO:0003824,GO:0004672,GO:0004674,GO:0004679,GO:0004693,GO:0005085,GO:0005086,GO:0005488,GO:0005515,GO:0005524,GO:0005575,GO:0005622,GO:0005623,GO:0005634,GO:0005635,GO:0005641,GO:0005654,GO:0005737,GO:0005739,GO:0005768,GO:…	2.7.11.1	ko:K12761	ko04113,ko04138,map04113,map04138	-	-	-	ko00000,ko00001,ko01000,ko01001	-	-	-	AdenylateSensor,Pkinase,UBA_2
VRC	feature15822	-	BMU_06047	3999_g	F	F	NaN	TTC	1342-1344	448	3999_g	5478.XP_446771.1	1.2e-217	613.0	COG2273@1|root,2QQ71@2759|Eukaryota,398QH@33154|Opisthokonta,3NUG7@4751|Fungi,3QPFI@4890|Ascomycota,3RSK8@4891|Saccharomycetes,3S01M@4893|Saccharomycetaceae	4751|Fungi	O	to Saccharomyces cerevisiae CRH1 (YGR189C)	CRH1	GO:0000131,GO:0003674,GO:0003824,GO:0005488,GO:0005575,GO:0005576,GO:0005618,GO:0005622,GO:0005623,GO:0005886,GO:0005975,GO:0005976,GO:0006022,GO:0006030,GO:0006037,GO:0006040,GO:0006807,GO:0008150,GO:0008152,GO:0009277,GO:0009986,GO:0009987,GO:0010383,GO:0016020,GO:0016043,GO:0016740,GO:0016757,GO:0017144,GO:0019863,GO:0019865,GO:0030312,GO:0030445,GO:0030446,GO:0031224,GO:0031225,GO:0031226,GO:…	3.2.1.73	ko:K01216	-	-	-	-	ko00000,ko01000	-	-	-	Glyco_hydro_16
VRC	feature2674	-	BMU_06047	668_g	S	S	NaN	TCT	298-300	100	668_g	5478.XP_445830.1	6.97e-163	472.0	KOG4210@1|root,KOG4210@2759|Eukaryota,38ECB@33154|Opisthokonta,3NWRG@4751|Fungi,3QPYM@4890|Ascomycota,3RR0A@4891|Saccharomycetes,3RZMZ@4893|Saccharomycetaceae	4751|Fungi	A	to Saccharomyces cerevisiae NSR1 (YGR159C)	NSR1	GO:0000028,GO:0001651,GO:0003674,GO:0003676,GO:0003677,GO:0003697,GO:0003723,GO:0003729,GO:0005048,GO:0005488,GO:0005575,GO:0005622,GO:0005623,GO:0005634,GO:0005635,GO:0005730,GO:0005732,GO:0005737,GO:0005739,GO:0006139,GO:0006364,GO:0006396,GO:0006725,GO:0006807,GO:0006996,GO:0008139,GO:0008150,GO:0008152,GO:0009987,GO:0010467,GO:0012505,GO:0016043,GO:0016070,GO:0016072,GO:0022607,GO:0022613,GO:…	-	ko:K11294	ko05130,map05130	-	-	-	ko00000,ko00001,ko03009,ko03036	-	-	-	RRM_1
VRC	feature16235	-	BMU_06047	373_g	-	-	4	---	0-0	0	373_g	5478.XP_449409.1	2.77e-89	263.0	COG5150@1|root,KOG0871@2759|Eukaryota,3A3SW@33154|Opisthokonta,3P4GF@4751|Fungi,3QUZJ@4890|Ascomycota,3RUGS@4891|Saccharomycetes,3S17X@4893|Saccharomycetaceae	4751|Fungi	K	to Saccharomyces cerevisiae NCB2 (YDR397C)	NCB2	GO:0000122,GO:0000988,GO:0000989,GO:0001047,GO:0001067,GO:0001076,GO:0001129,GO:0001132,GO:0003674,GO:0003676,GO:0003677,GO:0003682,GO:0003712,GO:0003714,GO:0005488,GO:0005575,GO:0005622,GO:0005623,GO:0005634,GO:0005654,GO:0006139,GO:0006351,GO:0006352,GO:0006355,GO:0006357,GO:0006366,GO:0006367,GO:0006725,GO:0006807,GO:0006950,GO:0008150,GO:0008152,GO:0009058,GO:0009059,GO:0009266,GO:0009408,GO:…	-	ko:K21751	-	-	-	-	ko00000,ko03021	-	-	-	CBFD_NFYB_HMF
VRC	feature2685	D	BMU_06047	4908_g	D	D	NaN	GAC	232-234	78	4908_g	5478.XP_445215.1	0.0	1311.0	2CMGV@1|root,2QQB6@2759|Eukaryota,38UAE@33154|Opisthokonta,3NZ67@4751|Fungi,3QRC3@4890|Ascomycota,3RTMJ@4891|Saccharomycetes,3RZEJ@4893|Saccharomycetaceae	4751|Fungi	K	to Saccharomyces cerevisiae CRF1 (YDR223W) and IFH1 (YLR223C)	IFH1	GO:0000228,GO:0000785,GO:0000790,GO:0001067,GO:0003674,GO:0003676,GO:0003677,GO:0003712,GO:0003713,GO:0005488,GO:0005575,GO:0005622,GO:0005623,GO:0005634,GO:0005694,GO:0005730,GO:0006139,GO:0006325,GO:0006342,GO:0006348,GO:0006351,GO:0006355,GO:0006357,GO:0006725,GO:0006807,GO:0006996,GO:0008150,GO:0008152,GO:0009058,GO:0009059,GO:0009303,GO:0009889,GO:0009890,GO:0009891,GO:0009892,GO:0009893,GO:…	-	ko:K21627	-	-	-	-	ko00000	-	-	-	CRF1
VRC	feature3123	V	BMU_06047	4897_g	E	E	NaN	GAA	2437-2439	813	4897_g	5478.XP_445204.1	0.0	1655.0	KOG0822@1|root,KOG0822@2759|Eukaryota,38FAK@33154|Opisthokonta,3NVXA@4751|Fungi,3QMV1@4890|Ascomycota,3RS6V@4891|Saccharomycetes,3RZ7S@4893|Saccharomycetaceae	4751|Fungi	H	Belongs to the class I-like SAM-binding methyltransferase superfamily	-	GO:0000086,GO:0000144,GO:0000278,GO:0000399,GO:0003674,GO:0003824,GO:0005575,GO:0005622,GO:0005623,GO:0005634,GO:0005737,GO:0005815,GO:0005816,GO:0005824,GO:0005829,GO:0005856,GO:0005933,GO:0005935,GO:0005938,GO:0005940,GO:0006325,GO:0006355,GO:0006464,GO:0006479,GO:0006807,GO:0006950,GO:0006970,GO:0006996,GO:0007049,GO:0007163,GO:0008104,GO:0008150,GO:0008152,GO:0008168,GO:0008170,GO:0008213,GO:…	2.1.1.320	ko:K02516	ko03013,ko04011,ko04111,map03013,map04011,map04111	-	R11216,R11218,R11220	RC00003,RC02120,RC03389,RC03391	ko00000,ko00001,ko01000,ko03036,ko03041	-	-	-	PRMT5,PRMT5_C,PRMT5_TIM
VRC	feature12824	C	BMU_06047	718_g	-	K	0	AAG	553-555	186	718_g	4909.A0A099NWW3	1.25e-163	467.0	COG1727@1|root,COG2238@1|root,KOG1714@2759|Eukaryota,KOG3411@2759|Eukaryota,38CM6@33154|Opisthokonta,3NXGM@4751|Fungi,3QKG8@4890|Ascomycota,3RRNF@4891|Saccharomycetes	4751|Fungi	J	to Saccharomyces cerevisiae RPL18B (YNL301C) and RPL18A (YOL120C)	-	GO:0002181,GO:0003674,GO:0003676,GO:0003723,GO:0003735,GO:0005198,GO:0005488,GO:0005575,GO:0005622,GO:0005623,GO:0005737,GO:0005829,GO:0005840,GO:0006412,GO:0006518,GO:0006807,GO:0008150,GO:0008152,GO:0009058,GO:0009059,GO:0009987,GO:0010467,GO:0015934,GO:0019538,GO:0022625,GO:0022626,GO:0032991,GO:0034641,GO:0034645,GO:0043043,GO:0043170,GO:0043226,GO:0043228,GO:0043229,GO:0043232,GO:0043603,GO:…	-	ko:K02883	ko03010,map03010	M00177,M00179	-	-	br01610,ko00000,ko00001,ko00002,ko03011	-	-	-	Ribosomal_L18
VRC	feature12848	-	BMU_06047	4801_g	K	K	NaN	AAG	1879-1881	627	4801_g	5478.XP_445398.1	0.0	1192.0	COG1253@1|root,KOG2118@2759|Eukaryota,38BRM@33154|Opisthokonta,3NW0Y@4751|Fungi,3QKFX@4890|Ascomycota,3RRMG@4891|Saccharomycetes,3RXZ5@4893|Saccharomycetaceae	4751|Fungi	S	to Saccharomyces cerevisiae MAM3 (YOL060C)	MAM3	GO:0000322,GO:0000323,GO:0000324,GO:0000329,GO:0005575,GO:0005622,GO:0005623,GO:0005737,GO:0005773,GO:0005774,GO:0005783,GO:0006873,GO:0006875,GO:0006996,GO:0007005,GO:0008150,GO:0009987,GO:0012505,GO:0016020,GO:0016021,GO:0016043,GO:0019725,GO:0030003,GO:0030026,GO:0031090,GO:0031224,GO:0042592,GO:0043226,GO:0043227,GO:0043229,GO:0043231,GO:0044422,GO:0044424,GO:0044425,GO:0044437,GO:0044444,GO:…	-	ko:K16302	-	-	-	-	ko00000,ko02000	9.A.40.3	-	-	CBS,DUF21
VRC	feature3101	-	BMU_06047	2684_g	P	P	NaN	CCA	223-225	75	2684_g	5478.XP_446940.1	0.0	919.0	COG0513@1|root,KOG0331@2759|Eukaryota,38GAK@33154|Opisthokonta,3NV0I@4751|Fungi,3QJR4@4890|Ascomycota,3RT4D@4891|Saccharomycetes,3RYGZ@4893|Saccharomycetaceae	4751|Fungi	A	Belongs to the DEAD box helicase family	DBP3	GO:0000027,GO:0000166,GO:0000460,GO:0000463,GO:0000464,GO:0000466,GO:0000469,GO:0000470,GO:0000478,GO:0000479,GO:0003674,GO:0003724,GO:0003824,GO:0004004,GO:0004386,GO:0005488,GO:0005524,GO:0005575,GO:0005622,GO:0005623,GO:0005634,GO:0005730,GO:0005737,GO:0006139,GO:0006364,GO:0006396,GO:0006725,GO:0006807,GO:0006996,GO:0008026,GO:0008144,GO:0008150,GO:0008152,GO:0008186,GO:0009987,GO:0010467,GO:…	3.6.4.13	ko:K14811	-	-	-	-	ko00000,ko01000,ko03009	-	-	-	DEAD,Helicase_C
VRC	feature13065	R	BMU_06047	1580_g	R	R	NaN	CGC	46-48	16	1580_g	5478.XP_448693.1	0.0	1367.0	COG1048@1|root,KOG0453@2759|Eukaryota,38FZD@33154|Opisthokonta,3NUC6@4751|Fungi,3QKGC@4890|Ascomycota,3RSZU@4891|Saccharomycetes,3S0E0@4893|Saccharomycetaceae	4751|Fungi	E	Catalyzes the reversible hydration of cis-homoaconitate to (2R,3S)-homoisocitrate, a step in the alpha-aminoadipate pathway for lysine biosynthesis	LYS4	GO:0003674,GO:0003824,GO:0004409,GO:0005575,GO:0005622,GO:0005623,GO:0005737,GO:0005739,GO:0006082,GO:0006520,GO:0006536,GO:0006553,GO:0006807,GO:0006873,GO:0006875,GO:0006879,GO:0006950,GO:0007154,GO:0008150,GO:0008152,GO:0008652,GO:0009058,GO:0009064,GO:0009066,GO:0009067,GO:0009085,GO:0009267,GO:0009605,GO:0009987,GO:0009991,GO:0010106,GO:0016053,GO:0016829,GO:0016835,GO:0016836,GO:0019725,GO:…	4.2.1.36	ko:K01705	ko00300,ko01100,ko01120,ko01130,ko01210,ko01230,map00300,map01100,map01120,map01130,map01210,map01230	M00030,M00433	R04371	RC00618	br01601,ko00000,ko00001,ko00002,ko01000	-	-	-	Aconitase,Aconitase_C
VRC	feature13408	-	BMU_06047	4751_g	N	N	NaN	AAT	46-48	16	4751_g	5478.XP_445292.1	8.47e-202	558.0	KOG4614@1|root,KOG4614@2759|Eukaryota,39SUY@33154|Opisthokonta,3NY67@4751|Fungi,3QQB6@4890|Ascomycota,3RT4W@4891|Saccharomycetes,3S15E@4893|Saccharomycetaceae	4751|Fungi	O	to Saccharomyces cerevisiae ATP10 (YLR393W)	ATP10	GO:0003674,GO:0005488,GO:0005515,GO:0005575,GO:0005622,GO:0005623,GO:0005737,GO:0005739,GO:0005740,GO:0005743,GO:0006996,GO:0007005,GO:0008150,GO:0009987,GO:0016020,GO:0016021,GO:0016043,GO:0019866,GO:0022607,GO:0031090,GO:0031224,GO:0031300,GO:0031301,GO:0031304,GO:0031305,GO:0031966,GO:0031967,GO:0031975,GO:0032592,GO:0033615,GO:0034622,GO:0043226,GO:0043227,GO:0043229,GO:0043231,GO:0043461,GO:…	-	ko:K18192	-	-	-	-	ko00000,ko03029	-	-	-	ATP-synt_10
VRC	feature12914	-	BMU_06047	940_g	V	V	NaN	GTG	4-6	2	940_g	5478.XP_447191.1	0.0	2366.0	COG5076@1|root,KOG1245@2759|Eukaryota,38HJJ@33154|Opisthokonta,3NUDN@4751|Fungi,3QNE8@4890|Ascomycota,3RSGG@4891|Saccharomycetes,3S0N9@4893|Saccharomycetaceae	4751|Fungi	B	to Saccharomyces cerevisiae ITC1 (YGL133W) and YPL216W	-	GO:0000122,GO:0000228,GO:0000785,GO:0000790,GO:0005575,GO:0005622,GO:0005623,GO:0005634,GO:0005694,GO:0006325,GO:0006338,GO:0006342,GO:0006348,GO:0006355,GO:0006357,GO:0006996,GO:0008150,GO:0008623,GO:0009373,GO:0009889,GO:0009890,GO:0009892,GO:0009987,GO:0010033,GO:0010468,GO:0010556,GO:0010558,GO:0010605,GO:0010629,GO:0016043,GO:0016458,GO:0019219,GO:0019222,GO:0019236,GO:0031010,GO:0031323,GO:…	2.4.1.265	ko:K03849	ko00510,ko01100,map00510,map01100	M00055	R06263	-	ko00000,ko00001,ko00002,ko01000,ko01003	-	GT57	-	DDT,WAC_Acf1_DNA_bd,WHIM1,WSD
VRC	feature316	Q	BMU_06047	57_g	H	H	NaN	CAC	25-27	9	57_g	5478.XP_449733.1	0.0	1183.0	KOG0583@1|root,KOG0583@2759|Eukaryota,3AGEH@33154|Opisthokonta,3NUN4@4751|Fungi,3QMTY@4890|Ascomycota,3RSJQ@4891|Saccharomycetes,3RYDH@4893|Saccharomycetaceae	4751|Fungi	T	Non-specific serine threonine protein kinase	SNF1	GO:0000003,GO:0000075,GO:0000077,GO:0000082,GO:0000086,GO:0000166,GO:0000226,GO:0000278,GO:0000302,GO:0000307,GO:0000322,GO:0000323,GO:0000324,GO:0001302,GO:0001403,GO:0003674,GO:0003824,GO:0004672,GO:0004674,GO:0004679,GO:0004693,GO:0005085,GO:0005086,GO:0005488,GO:0005515,GO:0005524,GO:0005575,GO:0005622,GO:0005623,GO:0005634,GO:0005635,GO:0005641,GO:0005654,GO:0005737,GO:0005739,GO:0005768,GO:…	2.7.11.1	ko:K12761	ko04113,ko04138,map04113,map04138	-	-	-	ko00000,ko00001,ko01000,ko01001	-	-	-	AdenylateSensor,Pkinase,UBA_2
VRC	feature1060	T	BMU_06047	341_g	I	I	NaN	ATC	334-336	112	341_g	5478.XP_449444.1	8.54e-272	742.0	COG5057@1|root,KOG2867@2759|Eukaryota,38E5Z@33154|Opisthokonta,3NXCW@4751|Fungi,3QK2Q@4890|Ascomycota,3RRI9@4891|Saccharomycetes,3RYGQ@4893|Saccharomycetaceae	4751|Fungi	O	PPIases accelerate the folding of proteins. It catalyzes the cis-trans isomerization of proline imidic peptide bonds in oligopeptides	RRD2	GO:0000159,GO:0000413,GO:0003674,GO:0003755,GO:0003824,GO:0005575,GO:0005622,GO:0005623,GO:0005634,GO:0005737,GO:0006464,GO:0006807,GO:0006950,GO:0006970,GO:0008047,GO:0008150,GO:0008152,GO:0008160,GO:0008287,GO:0009628,GO:0009987,GO:0010921,GO:0016853,GO:0016859,GO:0018193,GO:0018208,GO:0019208,GO:0019211,GO:0019220,GO:0019222,GO:0019538,GO:0019888,GO:0023052,GO:0030234,GO:0031323,GO:0031399,GO:…	-	ko:K17605	ko04931,map04931	-	-	-	ko00000,ko00001,ko01009	-	-	-	PTPA
VRC	feature17175	C	BMU_06047	668_g	S	S	NaN	TCT	286-288	96	668_g	5478.XP_445830.1	6.97e-163	472.0	KOG4210@1|root,KOG4210@2759|Eukaryota,38ECB@33154|Opisthokonta,3NWRG@4751|Fungi,3QPYM@4890|Ascomycota,3RR0A@4891|Saccharomycetes,3RZMZ@4893|Saccharomycetaceae	4751|Fungi	A	to Saccharomyces cerevisiae NSR1 (YGR159C)	NSR1	GO:0000028,GO:0001651,GO:0003674,GO:0003676,GO:0003677,GO:0003697,GO:0003723,GO:0003729,GO:0005048,GO:0005488,GO:0005575,GO:0005622,GO:0005623,GO:0005634,GO:0005635,GO:0005730,GO:0005732,GO:0005737,GO:0005739,GO:0006139,GO:0006364,GO:0006396,GO:0006725,GO:0006807,GO:0006996,GO:0008139,GO:0008150,GO:0008152,GO:0009987,GO:0010467,GO:0012505,GO:0016043,GO:0016070,GO:0016072,GO:0022607,GO:0022613,GO:…	-	ko:K11294	ko05130,map05130	-	-	-	ko00000,ko00001,ko03009,ko03036	-	-	-	RRM_1
FLC	feature114	F	BMU_06047	1139_g	L	L	NaN	CTT	805-807	269	1139_g	5478.XP_446140.1	0.0	1382.0	KOG1290@1|root,KOG1290@2759|Eukaryota,38CNN@33154|Opisthokonta,3NV4H@4751|Fungi,3QJCI@4890|Ascomycota,3RRRJ@4891|Saccharomycetes,3S02M@4893|Saccharomycetaceae	4751|Fungi	T	to Saccharomyces cerevisiae SKY1 (YMR216C)	SKY1	GO:0000245,GO:0000375,GO:0000377,GO:0000398,GO:0003674,GO:0003824,GO:0004672,GO:0004674,GO:0005575,GO:0005622,GO:0005623,GO:0005634,GO:0005737,GO:0005829,GO:0006139,GO:0006376,GO:0006396,GO:0006397,GO:0006464,GO:0006468,GO:0006725,GO:0006793,GO:0006796,GO:0006807,GO:0006873,GO:0007154,GO:0007165,GO:0008104,GO:0008150,GO:0008152,GO:0008361,GO:0008380,GO:0009893,GO:0009987,GO:0010467,GO:0010468,GO:…	2.7.11.1	ko:K08832	-	-	-	-	ko00000,ko01000,ko01001	-	-	-	Pkinase
FLC	feature648	-	BMU_06047	2684_g	N	N	NaN	AAC	133-135	45	2684_g	5478.XP_446940.1	0.0	919.0	COG0513@1|root,KOG0331@2759|Eukaryota,38GAK@33154|Opisthokonta,3NV0I@4751|Fungi,3QJR4@4890|Ascomycota,3RT4D@4891|Saccharomycetes,3RYGZ@4893|Saccharomycetaceae	4751|Fungi	A	Belongs to the DEAD box helicase family	DBP3	GO:0000027,GO:0000166,GO:0000460,GO:0000463,GO:0000464,GO:0000466,GO:0000469,GO:0000470,GO:0000478,GO:0000479,GO:0003674,GO:0003724,GO:0003824,GO:0004004,GO:0004386,GO:0005488,GO:0005524,GO:0005575,GO:0005622,GO:0005623,GO:0005634,GO:0005730,GO:0005737,GO:0006139,GO:0006364,GO:0006396,GO:0006725,GO:0006807,GO:0006996,GO:0008026,GO:0008144,GO:0008150,GO:0008152,GO:0008186,GO:0009987,GO:0010467,GO:…	3.6.4.13	ko:K14811	-	-	-	-	ko00000,ko01000,ko03009	-	-	-	DEAD,Helicase_C
FLC	feature376	L	BMU_06047	644_g	F	F	NaN	TTT	124-126	42	644_g	5478.XP_445856.1	0.0	1197.0	COG0580@1|root,KOG0224@2759|Eukaryota,392UK@33154|Opisthokonta,3NZK7@4751|Fungi,3QQG1@4890|Ascomycota,3RSB1@4891|Saccharomycetes,3RYN8@4893|Saccharomycetaceae	4751|Fungi	G	to Saccharomyces cerevisiae FPS1 (YLL043W)	FPS1	GO:0000003,GO:0000322,GO:0000323,GO:0000324,GO:0000746,GO:0000747,GO:0003674,GO:0005215,GO:0005575,GO:0005622,GO:0005623,GO:0005737,GO:0005773,GO:0005886,GO:0006810,GO:0006811,GO:0006820,GO:0006846,GO:0008150,GO:0008643,GO:0009987,GO:0015144,GO:0015166,GO:0015168,GO:0015254,GO:0015267,GO:0015318,GO:0015698,GO:0015700,GO:0015711,GO:0015718,GO:0015791,GO:0015793,GO:0015849,GO:0015850,GO:0015893,GO:…	-	ko:K03441	-	-	-	-	ko00000,ko02000	1.A.8	-	-	MIP
FLC	feature680	P	BMU_06047	618_g	P	P	NaN	CCA	472-474	158	618_g	5478.XP_445883.1	0.0	1036.0	28Q4V@1|root,2QWTP@2759|Eukaryota,39JF8@33154|Opisthokonta,3Q3S8@4751|Fungi,3RKUU@4890|Ascomycota,3RS58@4891|Saccharomycetes,3S0Y9@4893|Saccharomycetaceae	4751|Fungi	K	to Saccharomyces cerevisiae AHC1 (YOR023C)	-	GO:0000123,GO:0000724,GO:0000725,GO:0005575,GO:0005622,GO:0005623,GO:0005634,GO:0005654,GO:0005671,GO:0006139,GO:0006259,GO:0006281,GO:0006302,GO:0006310,GO:0006325,GO:0006464,GO:0006473,GO:0006475,GO:0006725,GO:0006807,GO:0006950,GO:0006974,GO:0006996,GO:0008150,GO:0008152,GO:0009987,GO:0016043,GO:0016569,GO:0016570,GO:0016573,GO:0018193,GO:0018205,GO:0018393,GO:0018394,GO:0019538,GO:0031248,GO:…	-	ko:K11370	-	-	-	-	ko00000,ko03036	-	-	-	-
FLC	feature563	A	BMU_06047	4236_g	-	T	3	ACT	466-468	160	4236_g	5478.XP_447762.1	0.0	899.0	28KD1@1|root,2QSTW@2759|Eukaryota,39SUA@33154|Opisthokonta,3NU4D@4751|Fungi,3QPIE@4890|Ascomycota,3RT7T@4891|Saccharomycetes,3RXVX@4893|Saccharomycetaceae	4751|Fungi	K	to Saccharomyces cerevisiae ABF1 (YKL112W)	ABF1	GO:0000109,GO:0000113,GO:0000122,GO:0000976,GO:0000977,GO:0000978,GO:0000981,GO:0000982,GO:0000987,GO:0001012,GO:0001046,GO:0001047,GO:0001067,GO:0001077,GO:0001228,GO:0003674,GO:0003676,GO:0003677,GO:0003688,GO:0003690,GO:0003700,GO:0005488,GO:0005575,GO:0005622,GO:0005623,GO:0005634,GO:0006139,GO:0006259,GO:0006260,GO:0006261,GO:0006281,GO:0006289,GO:0006325,GO:0006338,GO:0006342,GO:0006351,GO:…	-	ko:K09249	-	M00692	-	-	ko00000,ko00002,ko03000	-	-	-	BAF1_ABF1
FLC	feature1130	L	BMU_06047	371_g	L	L	NaN	TTA	931-933	311	371_g	5478.XP_449411.1	6.07e-263	736.0	28HPZ@1|root,2QQ1E@2759|Eukaryota,39THJ@33154|Opisthokonta,3NZZI@4751|Fungi,3QNKR@4890|Ascomycota,3RTA1@4891|Saccharomycetes,3S01Q@4893|Saccharomycetaceae	4751|Fungi	U	Required for the maintenance of the structure of the mitochondrial inner membrane. Involved in mitochondrial morphology	SHE9	GO:0005575,GO:0005622,GO:0005623,GO:0005737,GO:0005739,GO:0005740,GO:0005743,GO:0006996,GO:0007005,GO:0007006,GO:0007007,GO:0008150,GO:0009987,GO:0016020,GO:0016043,GO:0019866,GO:0031090,GO:0031966,GO:0031967,GO:0031975,GO:0043226,GO:0043227,GO:0043229,GO:0043231,GO:0044422,GO:0044424,GO:0044429,GO:0044444,GO:0044446,GO:0044464,GO:0061024,GO:0071840	-	ko:K17983	-	-	-	-	ko00000,ko03029	-	-	-	She9_MDM33
FLC	feature2628	C	BMU_06047	3677_g	C	C	NaN	TGT	7972-7974	2658	3677_g	5478.XP_449299.1	0.0	5842.0	KOG3596@1|root,KOG3596@2759|Eukaryota,38BJU@33154|Opisthokonta,3NVH8@4751|Fungi,3QJTG@4890|Ascomycota,3RRKI@4891|Saccharomycetes,3S0MD@4893|Saccharomycetaceae	4751|Fungi	S	to Saccharomyces cerevisiae CSF1 (YLR087C)	CSF1	GO:0005575,GO:0005622,GO:0005623,GO:0005737,GO:0005739,GO:0006091,GO:0006113,GO:0006807,GO:0008150,GO:0008152,GO:0009987,GO:0010467,GO:0015980,GO:0019538,GO:0043170,GO:0043226,GO:0043227,GO:0043229,GO:0043231,GO:0044237,GO:0044238,GO:0044424,GO:0044444,GO:0044464,GO:0051604,GO:0055114,GO:0071704,GO:1901564	-	-	-	-	-	-	-	-	-	-	-
FLC	feature2631	V	BMU_06047	1154_g	V	V	NaN	GTC	1936-1938	646	1154_g	5478.XP_446160.1	0.0	1753.0	KOG2513@1|root,KOG2513@2759|Eukaryota,38FVF@33154|Opisthokonta,3NW0E@4751|Fungi,3QN45@4890|Ascomycota,3RU8R@4891|Saccharomycetes,3RZR1@4893|Saccharomycetaceae	4751|Fungi	D	to Saccharomyces cerevisiae IST2 (YBR086C)	-	GO:0008150,GO:0009987,GO:0022406,GO:0051179,GO:0051640,GO:0051641,GO:0051643,GO:0061817,GO:0140056	-	ko:K19327	-	-	-	-	ko00000,ko04040	1.A.17.1	-	-	Anoctamin
FLC	feature2649	P	BMU_06047	3178_g	P	P	NaN	CCA	781-783	261	3178_g	5478.XP_445574.1	0.0	1203.0	28MJN@1|root,2QU3A@2759|Eukaryota,39QXH@33154|Opisthokonta,3Q6XE@4751|Fungi,3RPQQ@4890|Ascomycota,3RT5M@4891|Saccharomycetes,3RZ99@4893|Saccharomycetaceae	4751|Fungi	S	to Saccharomyces cerevisiae SPT21 (YMR179W)	-	GO:0000183,GO:0005575,GO:0005622,GO:0005623,GO:0005634,GO:0006325,GO:0006342,GO:0006348,GO:0006355,GO:0006357,GO:0006996,GO:0008150,GO:0009889,GO:0009890,GO:0009892,GO:0009987,GO:0010468,GO:0010556,GO:0010558,GO:0010605,GO:0010629,GO:0016043,GO:0016458,GO:0019219,GO:0019222,GO:0030466,GO:0031323,GO:0031324,GO:0031326,GO:0031327,GO:0040029,GO:0043226,GO:0043227,GO:0043229,GO:0043231,GO:0044424,GO:…	-	-	-	-	-	-	-	-	-	-	-
FLC	feature2643	L	BMU_06047	3495_g	Q	Q	NaN	CAG	3616-3618	1206	3495_g	5478.XP_446509.1	0.0	2741.0	COG5308@1|root,KOG1900@2759|Eukaryota,38TTX@33154|Opisthokonta,3NU2K@4751|Fungi,3QKCD@4890|Ascomycota,3RSSM@4891|Saccharomycetes,3RY29@4893|Saccharomycetaceae	4751|Fungi	UY	to Saccharomyces cerevisiae NUP170 (YBL079W) and NUP157 (YER105C)	NUP170	GO:0000972,GO:0000973,GO:0003674,GO:0003676,GO:0003677,GO:0003682,GO:0003723,GO:0005198,GO:0005488,GO:0005575,GO:0005622,GO:0005623,GO:0005634,GO:0005635,GO:0005643,GO:0006323,GO:0006325,GO:0006333,GO:0006338,GO:0006342,GO:0006355,GO:0006403,GO:0006405,GO:0006407,GO:0006606,GO:0006611,GO:0006810,GO:0006886,GO:0006913,GO:0006996,GO:0006997,GO:0006999,GO:0007059,GO:0008104,GO:0008150,GO:0009889,GO:…	-	ko:K14312	ko03013,map03013	M00427	-	-	ko00000,ko00001,ko00002,ko03019	1.I.1	-	-	Nucleoporin_C,Nucleoporin_N
FLC	feature1051	-	BMU_06047	24_g	V	V	NaN	GTG	1420-1422	474	24_g	5478.XP_449765.1	0.0	914.0	29P2H@1|root,2QQN9@2759|Eukaryota,39JDR@33154|Opisthokonta,3Q3QE@4751|Fungi,3RKSW@4890|Ascomycota,3RXR0@4891|Saccharomycetes,3S0PJ@4893|Saccharomycetaceae	4751|Fungi	S	Saccharomyces cerevisiae YMR155w	-	GO:0000322,GO:0000323,GO:0000324,GO:0005575,GO:0005622,GO:0005623,GO:0005737,GO:0005773,GO:0016020,GO:0016021,GO:0031224,GO:0043226,GO:0043227,GO:0043229,GO:0043231,GO:0044424,GO:0044425,GO:0044444,GO:0044464	-	-	-	-	-	-	-	-	-	-	MFS_1,Nodulin-like
FLC	feature1590	G	BMU_06047	2889_g	G	G	NaN	GGA	1123-1125	375	2889_g	5478.XP_002999564.1	1.14e-74	274.0	2D0UM@1|root,2SFJJ@2759|Eukaryota,39VPT@33154|Opisthokonta,3PEIY@4751|Fungi,3QP6V@4890|Ascomycota,3RT0I@4891|Saccharomycetes	4751|Fungi	S	some similarities with uniprot	-	-	-	-	-	-	-	-	-	-	-	-	Flocculin,GLEYA,Hyphal_reg_CWP
FLC	feature1589	K	BMU_06047	2684_g	K	K	NaN	AAG	142-144	48	2684_g	5478.XP_446940.1	0.0	919.0	COG0513@1|root,KOG0331@2759|Eukaryota,38GAK@33154|Opisthokonta,3NV0I@4751|Fungi,3QJR4@4890|Ascomycota,3RT4D@4891|Saccharomycetes,3RYGZ@4893|Saccharomycetaceae	4751|Fungi	A	Belongs to the DEAD box helicase family	DBP3	GO:0000027,GO:0000166,GO:0000460,GO:0000463,GO:0000464,GO:0000466,GO:0000469,GO:0000470,GO:0000478,GO:0000479,GO:0003674,GO:0003724,GO:0003824,GO:0004004,GO:0004386,GO:0005488,GO:0005524,GO:0005575,GO:0005622,GO:0005623,GO:0005634,GO:0005730,GO:0005737,GO:0006139,GO:0006364,GO:0006396,GO:0006725,GO:0006807,GO:0006996,GO:0008026,GO:0008144,GO:0008150,GO:0008152,GO:0008186,GO:0009987,GO:0010467,GO:…	3.6.4.13	ko:K14811	-	-	-	-	ko00000,ko01000,ko03009	-	-	-	DEAD,Helicase_C
FLC	feature450	A	BMU_06047	3549_g	-	-	9	---	0-0	0	3549_g	5478.XP_447880.1	0.0	2249.0	28RUA@1|root,2QYHN@2759|Eukaryota,39UJN@33154|Opisthokonta,3NWI8@4751|Fungi,3QPET@4890|Ascomycota,3RSFC@4891|Saccharomycetes,3RZJK@4893|Saccharomycetaceae	4751|Fungi	S	to Saccharomyces cerevisiae YOR227W and GIP3 (YPL137C)	-	GO:0005575,GO:0005622,GO:0005623,GO:0005737,GO:0005739,GO:0006996,GO:0007029,GO:0008150,GO:0009987,GO:0010256,GO:0016043,GO:0043226,GO:0043227,GO:0043229,GO:0043231,GO:0044424,GO:0044444,GO:0044464,GO:0071840	-	-	-	-	-	-	-	-	-	-	-
FLC	feature1281	-	BMU_06047	1603_g	V	V	NaN	GTG	25-27	9	1603_g	5478.XP_448717.1	3.02e-254	697.0	COG0648@1|root,KOG3997@2759|Eukaryota,39CN0@33154|Opisthokonta,3NTXB@4751|Fungi,3QJYR@4890|Ascomycota,3RT1D@4891|Saccharomycetes,3RZY3@4893|Saccharomycetaceae	4751|Fungi	L	to Saccharomyces cerevisiae APN1 (YKL114C)	APN1	GO:0003674,GO:0003824,GO:0003906,GO:0004518,GO:0004527,GO:0004529,GO:0004536,GO:0005575,GO:0005622,GO:0005623,GO:0005634,GO:0005737,GO:0005739,GO:0006139,GO:0006259,GO:0006281,GO:0006284,GO:0006725,GO:0006807,GO:0006950,GO:0006974,GO:0008081,GO:0008150,GO:0008152,GO:0008296,GO:0008309,GO:0008311,GO:0008408,GO:0009987,GO:0016787,GO:0016788,GO:0016796,GO:0016895,GO:0017005,GO:0033554,GO:0034641,GO:…	4.2.99.18	ko:K10771	ko03410,map03410	M00296	-	-	ko00000,ko00001,ko00002,ko01000,ko03400	-	-	-	AP_endonuc_2
FLC	feature598	H	BMU_06047	3677_g	-	G	15	GGA	4387-4389	1479	3677_g	5478.XP_449299.1	0.0	5842.0	KOG3596@1|root,KOG3596@2759|Eukaryota,38BJU@33154|Opisthokonta,3NVH8@4751|Fungi,3QJTG@4890|Ascomycota,3RRKI@4891|Saccharomycetes,3S0MD@4893|Saccharomycetaceae	4751|Fungi	S	to Saccharomyces cerevisiae CSF1 (YLR087C)	CSF1	GO:0005575,GO:0005622,GO:0005623,GO:0005737,GO:0005739,GO:0006091,GO:0006113,GO:0006807,GO:0008150,GO:0008152,GO:0009987,GO:0010467,GO:0015980,GO:0019538,GO:0043170,GO:0043226,GO:0043227,GO:0043229,GO:0043231,GO:0044237,GO:0044238,GO:0044424,GO:0044444,GO:0044464,GO:0051604,GO:0055114,GO:0071704,GO:1901564	-	-	-	-	-	-	-	-	-	-	-
FLC	feature177	K	BMU_06047	4034_g	K	K	NaN	AAG	49-51	17	4034_g	5478.XP_002999579.1	5.5e-34	117.0	2E02C@1|root,2S7I4@2759|Eukaryota,3A8H9@33154|Opisthokonta,3P6VW@4751|Fungi,3QYPF@4890|Ascomycota,3RVKJ@4891|Saccharomycetes,3S20V@4893|Saccharomycetaceae	4751|Fungi	S	Saccharomyces cerevisiae	-	-	-	-	-	-	-	-	-	-	-	-	TMA7
FLC	feature2574	-	BMU_06047	2224_g	K	K	NaN	AAA	2935-2937	979	2224_g	5478.XP_448842.1	0.0	2264.0	COG5560@1|root,KOG1870@2759|Eukaryota,38FGF@33154|Opisthokonta,3NU7E@4751|Fungi,3QQE0@4890|Ascomycota,3RSII@4891|Saccharomycetes,3RZ9E@4893|Saccharomycetaceae	4751|Fungi	O	Belongs to the peptidase C19 family	-	GO:0003674,GO:0003824,GO:0004843,GO:0005575,GO:0005622,GO:0005623,GO:0005634,GO:0005737,GO:0006508,GO:0006807,GO:0008150,GO:0008152,GO:0008233,GO:0008234,GO:0016787,GO:0019538,GO:0019783,GO:0036459,GO:0043170,GO:0043226,GO:0043227,GO:0043229,GO:0043231,GO:0044238,GO:0044424,GO:0044464,GO:0070011,GO:0071704,GO:0101005,GO:0140096,GO:1901564	3.4.19.12	ko:K11835	-	-	-	-	ko00000,ko01000,ko01002,ko04121	-	-	-	DUSP,UCH
FLC	feature2621	F	BMU_06047	4908_g	-	-	0	---	0-0	0	4908_g	5478.XP_445215.1	0.0	1311.0	2CMGV@1|root,2QQB6@2759|Eukaryota,38UAE@33154|Opisthokonta,3NZ67@4751|Fungi,3QRC3@4890|Ascomycota,3RTMJ@4891|Saccharomycetes,3RZEJ@4893|Saccharomycetaceae	4751|Fungi	K	to Saccharomyces cerevisiae CRF1 (YDR223W) and IFH1 (YLR223C)	IFH1	GO:0000228,GO:0000785,GO:0000790,GO:0001067,GO:0003674,GO:0003676,GO:0003677,GO:0003712,GO:0003713,GO:0005488,GO:0005575,GO:0005622,GO:0005623,GO:0005634,GO:0005694,GO:0005730,GO:0006139,GO:0006325,GO:0006342,GO:0006348,GO:0006351,GO:0006355,GO:0006357,GO:0006725,GO:0006807,GO:0006996,GO:0008150,GO:0008152,GO:0009058,GO:0009059,GO:0009303,GO:0009889,GO:0009890,GO:0009891,GO:0009892,GO:0009893,GO:…	-	ko:K21627	-	-	-	-	ko00000	-	-	-	CRF1
FLC	feature375	F	BMU_06047	644_g	F	F	NaN	TTT	124-126	42	644_g	5478.XP_445856.1	0.0	1197.0	COG0580@1|root,KOG0224@2759|Eukaryota,392UK@33154|Opisthokonta,3NZK7@4751|Fungi,3QQG1@4890|Ascomycota,3RSB1@4891|Saccharomycetes,3RYN8@4893|Saccharomycetaceae	4751|Fungi	G	to Saccharomyces cerevisiae FPS1 (YLL043W)	FPS1	GO:0000003,GO:0000322,GO:0000323,GO:0000324,GO:0000746,GO:0000747,GO:0003674,GO:0005215,GO:0005575,GO:0005622,GO:0005623,GO:0005737,GO:0005773,GO:0005886,GO:0006810,GO:0006811,GO:0006820,GO:0006846,GO:0008150,GO:0008643,GO:0009987,GO:0015144,GO:0015166,GO:0015168,GO:0015254,GO:0015267,GO:0015318,GO:0015698,GO:0015700,GO:0015711,GO:0015718,GO:0015791,GO:0015793,GO:0015849,GO:0015850,GO:0015893,GO:…	-	ko:K03441	-	-	-	-	ko00000,ko02000	1.A.8	-	-	MIP
FLC	feature4014	-	BMU_06047	4729_g	-	L	60	TTA	9322-9324	3169	4729_g	5478.XP_445315.1	0.0	6074.0	COG5043@1|root,KOG1809@2759|Eukaryota,38B64@33154|Opisthokonta,3NVAS@4751|Fungi,3QK49@4890|Ascomycota,3RRJV@4891|Saccharomycetes,3S0TK@4893|Saccharomycetaceae	4751|Fungi	U	May be involved in recycling of membrane proteins between an endocytic compartment and the TGN	VPS13	GO:0000003,GO:0003006,GO:0005575,GO:0005622,GO:0005623,GO:0005628,GO:0005737,GO:0005739,GO:0005768,GO:0006605,GO:0006623,GO:0006810,GO:0006886,GO:0006996,GO:0007005,GO:0007034,GO:0007049,GO:0008104,GO:0008150,GO:0009653,GO:0009987,GO:0010927,GO:0012505,GO:0015031,GO:0015833,GO:0016020,GO:0016043,GO:0016192,GO:0019898,GO:0019953,GO:0022402,GO:0022413,GO:0022414,GO:0022607,GO:0030154,GO:0030435,GO:…	-	ko:K19525	-	-	-	-	ko00000	-	-	-	ATG_C,Chorein_N,SHR-BD,VPS13,VPS13_C,VPS13_mid_rpt
FLC	feature2625	-	BMU_06047	3677_g	S	S	NaN	TCA	7975-7977	2659	3677_g	5478.XP_449299.1	0.0	5842.0	KOG3596@1|root,KOG3596@2759|Eukaryota,38BJU@33154|Opisthokonta,3NVH8@4751|Fungi,3QJTG@4890|Ascomycota,3RRKI@4891|Saccharomycetes,3S0MD@4893|Saccharomycetaceae	4751|Fungi	S	to Saccharomyces cerevisiae CSF1 (YLR087C)	CSF1	GO:0005575,GO:0005622,GO:0005623,GO:0005737,GO:0005739,GO:0006091,GO:0006113,GO:0006807,GO:0008150,GO:0008152,GO:0009987,GO:0010467,GO:0015980,GO:0019538,GO:0043170,GO:0043226,GO:0043227,GO:0043229,GO:0043231,GO:0044237,GO:0044238,GO:0044424,GO:0044444,GO:0044464,GO:0051604,GO:0055114,GO:0071704,GO:1901564	-	-	-	-	-	-	-	-	-	-	-
FLC	feature2632	A	BMU_06047	1154_g	V	V	NaN	GTC	1936-1938	646	1154_g	5478.XP_446160.1	0.0	1753.0	KOG2513@1|root,KOG2513@2759|Eukaryota,38FVF@33154|Opisthokonta,3NW0E@4751|Fungi,3QN45@4890|Ascomycota,3RU8R@4891|Saccharomycetes,3RZR1@4893|Saccharomycetaceae	4751|Fungi	D	to Saccharomyces cerevisiae IST2 (YBR086C)	-	GO:0008150,GO:0009987,GO:0022406,GO:0051179,GO:0051640,GO:0051641,GO:0051643,GO:0061817,GO:0140056	-	ko:K19327	-	-	-	-	ko00000,ko04040	1.A.17.1	-	-	Anoctamin
FLC	feature2650	L	BMU_06047	3178_g	P	P	NaN	CCA	781-783	261	3178_g	5478.XP_445574.1	0.0	1203.0	28MJN@1|root,2QU3A@2759|Eukaryota,39QXH@33154|Opisthokonta,3Q6XE@4751|Fungi,3RPQQ@4890|Ascomycota,3RT5M@4891|Saccharomycetes,3RZ99@4893|Saccharomycetaceae	4751|Fungi	S	to Saccharomyces cerevisiae SPT21 (YMR179W)	-	GO:0000183,GO:0005575,GO:0005622,GO:0005623,GO:0005634,GO:0006325,GO:0006342,GO:0006348,GO:0006355,GO:0006357,GO:0006996,GO:0008150,GO:0009889,GO:0009890,GO:0009892,GO:0009987,GO:0010468,GO:0010556,GO:0010558,GO:0010605,GO:0010629,GO:0016043,GO:0016458,GO:0019219,GO:0019222,GO:0030466,GO:0031323,GO:0031324,GO:0031326,GO:0031327,GO:0040029,GO:0043226,GO:0043227,GO:0043229,GO:0043231,GO:0044424,GO:…	-	-	-	-	-	-	-	-	-	-	-
FLC	feature2588	-	BMU_06047	4373_g	P	P	NaN	CCA	2839-2841	947	4373_g	5478.XP_447327.1	0.0	2036.0	COG0553@1|root,KOG0387@2759|Eukaryota,38BYH@33154|Opisthokonta,3NU5F@4751|Fungi,3QKTA@4890|Ascomycota,3RRKF@4891|Saccharomycetes,3RYDK@4893|Saccharomycetaceae	4751|Fungi	A	to Saccharomyces cerevisiae RAD26 (YJR035W)	rhp26	GO:0000166,GO:0001207,GO:0001208,GO:0003674,GO:0003678,GO:0003824,GO:0004003,GO:0004386,GO:0005488,GO:0005524,GO:0005575,GO:0005622,GO:0005623,GO:0005634,GO:0005737,GO:0006139,GO:0006259,GO:0006281,GO:0006283,GO:0006289,GO:0006325,GO:0006725,GO:0006807,GO:0006950,GO:0006974,GO:0006996,GO:0008026,GO:0008094,GO:0008144,GO:0008150,GO:0008152,GO:0009987,GO:0016043,GO:0016462,GO:0016787,GO:0016817,GO:…	-	ko:K10841	ko03420,map03420	-	-	-	ko00000,ko00001,ko03036,ko03400	-	-	-	Helicase_C,SNF2_N
FLC	feature3117	-	BMU_06047	3270_g	-	-	0	---	0-0	0	3270_g	5478.XP_448952.1	0.0	1929.0	COG0265@1|root,KOG1421@2759|Eukaryota,39J7H@33154|Opisthokonta,3NYAX@4751|Fungi,3QKHK@4890|Ascomycota,3RRUK@4891|Saccharomycetes,3S0KM@4893|Saccharomycetaceae	4751|Fungi	O	to Saccharomyces cerevisiae NMA111 (YNL123W)	NMA111	GO:0003674,GO:0003824,GO:0004175,GO:0004252,GO:0005575,GO:0005622,GO:0005623,GO:0005634,GO:0006508,GO:0006629,GO:0006807,GO:0006915,GO:0006950,GO:0008150,GO:0008152,GO:0008219,GO:0008233,GO:0008236,GO:0009056,GO:0009057,GO:0009266,GO:0009408,GO:0009628,GO:0009987,GO:0012501,GO:0016787,GO:0017171,GO:0019538,GO:0030163,GO:0033554,GO:0034605,GO:0043170,GO:0043226,GO:0043227,GO:0043229,GO:0043231,GO:…	-	-	-	-	-	-	-	-	-	-	PDZ,PDZ_1,PDZ_2,Trypsin_2
FLC	feature1269	-	BMU_06047	3806_g	-	T	0	ACT	1462-1464	489	3806_g	5478.XP_444911.1	0.0	991.0	COG4725@1|root,KOG2098@2759|Eukaryota,38GMY@33154|Opisthokonta,3NZ3M@4751|Fungi,3QRYD@4890|Ascomycota,3RT1U@4891|Saccharomycetes,3RYWT@4893|Saccharomycetaceae	4751|Fungi	A	Belongs to the MT-A70-like family	IME4	GO:0000003,GO:0001510,GO:0001558,GO:0001734,GO:0003674,GO:0003824,GO:0005575,GO:0005622,GO:0005623,GO:0005634,GO:0005654,GO:0006139,GO:0006725,GO:0006807,GO:0007049,GO:0008150,GO:0008152,GO:0008168,GO:0008173,GO:0008174,GO:0008757,GO:0009451,GO:0009987,GO:0010570,GO:0016070,GO:0016071,GO:0016422,GO:0016556,GO:0016604,GO:0016607,GO:0016740,GO:0016741,GO:0022414,GO:0030308,GO:0031974,GO:0031981,GO:…	2.1.1.62	ko:K05925	-	-	-	-	ko00000,ko01000,ko03019	-	-	-	MT-A70
FLC	feature2380	T	BMU_06047	4853_g	T	T	NaN	ACG	2842-2844	948	4853_g	5478.XP_447693.1	0.0	2290.0	28KRH@1|root,2QT7N@2759|Eukaryota,38H20@33154|Opisthokonta,3NXWC@4751|Fungi,3QSC4@4890|Ascomycota,3RRY6@4891|Saccharomycetes,3RYHR@4893|Saccharomycetaceae	4751|Fungi	K	to Saccharomyces cerevisiae CAF130 (YGR134W)	-	GO:0005575,GO:0005622,GO:0005623,GO:0005737,GO:0005829,GO:0006355,GO:0006357,GO:0008150,GO:0009889,GO:0009891,GO:0009893,GO:0010468,GO:0010556,GO:0010557,GO:0010604,GO:0010628,GO:0019219,GO:0019222,GO:0030014,GO:0030015,GO:0031323,GO:0031325,GO:0031326,GO:0031328,GO:0032784,GO:0032786,GO:0032968,GO:0032991,GO:0034243,GO:0044424,GO:0044444,GO:0044464,GO:0045893,GO:0045935,GO:0045944,GO:0048518,GO:…	-	-	-	-	-	-	-	-	-	-	-
FLC	PDR1_346	G	BMU_07766	4563_g	G	G	NaN	GGT	1036-1038	346	4563_g	5478.XP_444792.1	0.0	2129.0	28NJ4@1|root,2QV4Q@2759|Eukaryota,39U13@33154|Opisthokonta,3NWXU@4751|Fungi,3QQXP@4890|Ascomycota,3RT3Y@4891|Saccharomycetes,3RZM0@4893|Saccharomycetaceae	4751|Fungi	K	to Saccharomyces cerevisiae PDR3 (YBL005W) and PDR1 (YGL013C)	PDR1	GO:0000429,GO:0000436,GO:0000976,GO:0000977,GO:0000978,GO:0000981,GO:0000982,GO:0000987,GO:0001012,GO:0001067,GO:0001077,GO:0001228,GO:0003674,GO:0003676,GO:0003677,GO:0003690,GO:0003700,GO:0005488,GO:0005575,GO:0005622,GO:0005623,GO:0005634,GO:0005737,GO:0005829,GO:0006139,GO:0006351,GO:0006355,GO:0006357,GO:0006366,GO:0006725,GO:0006807,GO:0007154,GO:0007584,GO:0008150,GO:0008152,GO:0009058,GO:…	-	-	-	-	-	-	-	-	-	-	Fungal_trans,Zn_clus
FLC	PDR1_1099	G	BMU_05448	3340_g	G	G	NaN	GGT	3295-3297	1099	3340_g	5478.XP_444792.1	0.0	2129.0	28NJ4@1|root,2QV4Q@2759|Eukaryota,39U13@33154|Opisthokonta,3NWXU@4751|Fungi,3QQXP@4890|Ascomycota,3RT3Y@4891|Saccharomycetes,3RZM0@4893|Saccharomycetaceae	4751|Fungi	K	to Saccharomyces cerevisiae PDR3 (YBL005W) and PDR1 (YGL013C)	PDR1	GO:0000429,GO:0000436,GO:0000976,GO:0000977,GO:0000978,GO:0000981,GO:0000982,GO:0000987,GO:0001012,GO:0001067,GO:0001077,GO:0001228,GO:0003674,GO:0003676,GO:0003677,GO:0003690,GO:0003700,GO:0005488,GO:0005575,GO:0005622,GO:0005623,GO:0005634,GO:0005737,GO:0005829,GO:0006139,GO:0006351,GO:0006355,GO:0006357,GO:0006366,GO:0006725,GO:0006807,GO:0007154,GO:0007584,GO:0008150,GO:0008152,GO:0009058,GO:…	-	-	-	-	-	-	-	-	-	-	Fungal_trans,Zn_clus
Note: PDR1 signatures were indicated in the feature_names.
