# Supplementary material for: Genome analysis and machine learning-based feature selection strategy reveal potential drug-resistance determinants in Nakaseomyces glabratus
Source: Emerg Microbes Infect. 2025 Dec 13;14(1):2595789. doi: 10.1080/22221751.2025.2595789 (PMC12704144; doi:10.1080/22221751.2025.2595789)
Supplement: Dataset_S10_Non_fungal_accessory_genes.xlsx [file TEMI_A_2595789_SM5790.xlsx]

## Sheet: Sheet1
Isolate	Gene_locusTag	Most_similar_hit (seed_ortholog)	Seed_ortholog_Evalue	Seed_ortholog_score	Seed_ortholog_eggNOG_OGs	Seed_ortholog_max_annot_lvl	COG_category	Description	Preferred_name	GOs	EC	KEGG_ko	KEGG_Pathway	KEGG_Module	KEGG_Reaction	KEGG_rclass	BRITE	KEGG_TC	CAZy	BiGG_Reaction	PFAMs	PG_ID	PG_number	CBS138_homolog	CBS138-hit_Blast_information("percent_identity", "alignment_length", "mismatches", "gap_opens", "q_start", "q_end", "s_start", "s_end", "evalue", "bit_score")
BMU_06078	5218_g	947842.F1BUN6_9VIRU	3.05e-77	246.0	4QEAI@10239|Viruses	10239|Viruses	S	Phage regulatory protein CII (CP76)	-	-	-	-	-	-	-	-	-	-	-	-	-	10PG8459	10	CAGL0L06314g	28.302 53 38 0 81 133 309 361 0.77 30.0
BMU_06078	5456_g	947842.F1BUJ9_9VIRU	3.46e-63	206.0	4QG2C@10239|Viruses	10239|Viruses	-	-	-	-	-	-	-	-	-	-	-	-	-	-	-	3PG1753	3	CAGL0I04290g	26.126 111 54 4 19 107 74 178 0.5 30.0
BMU_07775	5547_g	947842.F1BUM2_9VIRU	2.8e-138	399.0	4QEFW@10239|Viruses	10239|Viruses	S	Phage major capsid protein, P2 family	-	-	-	-	-	-	-	-	-	-	-	-	-	3PG1720	3	CAGL0D01650g	27.551 98 52 5 89 170 168 262 0.99 28.5
BMU_07775	5548_g	947842.F1BUM4_9VIRU	2.01e-28	111.0	4QDS9@10239|Viruses	10239|Viruses	S	Phage capsid scaffolding protein (GPO) serine peptidase	-	-	-	-	-	-	-	-	-	-	-	-	-	4PG1797	4	CAGL0F02079g	27.381 84 56 3 7 87 809 890 0.19 28.9
BMU_07775	5560_g	947842.F1BUM7_9VIRU	9.04e-100	298.0	4QAYV@10239|Viruses	10239|Viruses	S	Phage portal protein	-	-	-	-	-	-	-	-	-	-	-	-	-	4PG3037	4	CAGL0L03377g	24.242 66 44 1 44 109 983 1042 1.6 27.3
BMU_09955	5116_g	947842.F1BUN6_9VIRU	8.47e-78	246.0	4QEAI@10239|Viruses	10239|Viruses	S	Phage regulatory protein CII (CP76)	-	-	-	-	-	-	-	-	-	-	-	-	-	10PG8459	10	CAGL0L06314g	28.302 53 38 0 81 133 309 361 0.64 30.4
BMU_09955	5129_g	947842.F1BUM7_9VIRU	9e-200	558.0	4QAYV@10239|Viruses	10239|Viruses	S	Phage portal protein	-	-	-	-	-	-	-	-	-	-	-	-	-	3PG8737	3	CAGL0B00484g	30.0 60 38 2 139 198 211 266 0.89 29.3
BMU_09955	5211_g	947842.F1BUK9_9VIRU	3.83e-219	623.0	4QAK6@10239|Viruses	10239|Viruses	S	N-acetylmuramoyl-L-alanine amidase activity	-	-	-	-	-	-	-	-	-	-	-	-	-	5PG1705	5	CAGL0I01320g	24.37 119 68 5 58 163 97 206 0.78 29.6
BMU_09955	5269_g	947842.F1BUJ9_9VIRU	1.4e-61	197.0	4QG2C@10239|Viruses	10239|Viruses	-	-	-	-	-	-	-	-	-	-	-	-	-	-	-	3PG1753	3	CAGL0I07073g	31.579 57 30 1 3 50 130 186 2.3 26.9
BMU_09955	5270_g	947842.F1BUK1_9VIRU	1.45e-71	225.0	4QGDH@10239|Viruses	10239|Viruses	-	-	-	-	-	-	-	-	-	-	-	-	-	-	-	2PG3000	2	CAGL0I04290g	25.225 111 55 4 17 105 74 178 0.38 29.6
BMU_09955	5317_g	947842.F1BUM4_9VIRU	6.4e-20	87.8	4QDS9@10239|Viruses	10239|Viruses	S	Phage capsid scaffolding protein (GPO) serine peptidase	-	-	-	-	-	-	-	-	-	-	-	-	-	4PG1797	4	CAGL0I03960g	33.333 36 24 0 43 78 894 929 0.49 26.6
BMU_09955	5318_g	947842.F1BUM2_9VIRU	2.82e-188	528.0	4QEFW@10239|Viruses	10239|Viruses	S	Phage major capsid protein, P2 family	-	-	-	-	-	-	-	-	-	-	-	-	-	3PG1720	3	CAGL0D01650g	27.928 111 55 7 89 181 168 271 1.6 28.1
BMU_06069	5140_g	947842.F1BUK9_9VIRU	1.57e-187	541.0	4QAK6@10239|Viruses	10239|Viruses	S	N-acetylmuramoyl-L-alanine amidase activity	-	-	-	-	-	-	-	-	-	-	-	-	-	5PG1705	5	CAGL0E05676g	23.529 68 47 1 251 313 516 583 1.0 29.3
BMU_05715	5193_g	947842.F1BUM7_9VIRU	3.99e-42	147.0	4QAYV@10239|Viruses	10239|Viruses	S	Phage portal protein	-	-	-	-	-	-	-	-	-	-	-	-	-	4PG3037	4	CAGL0J05984g	31.915 47 26 1 51 91 229 275 1.8 25.4
BMU_10644	5326_g	947842.F1BUN6_9VIRU	4.27e-81	244.0	4QEAI@10239|Viruses	10239|Viruses	S	Phage regulatory protein CII (CP76)	-	-	-	-	-	-	-	-	-	-	-	-	-	6PG3013	6	CAGL0L06314g	28.302 53 38 0 81 133 309 361 0.32 28.9
BMU_06081	5234_g	947842.F1BUM7_9VIRU	9e-200	558.0	4QAYV@10239|Viruses	10239|Viruses	S	Phage portal protein	-	-	-	-	-	-	-	-	-	-	-	-	-	3PG8737	3	CAGL0B00484g	30.0 60 38 2 139 198 211 266 0.89 29.3
BMU_06081	5238_g	947842.F1BUL4_9VIRU	2.17e-75	242.0	4QF07@10239|Viruses	10239|Viruses	S	Protein of unknown function (DUF2597)	-	-	-	-	-	-	-	-	-	-	-	-	-	4PG1765	4	CAGL0I07755g	22.936 109 62 5 309 407 325 421 1.3 29.6
BMU_06081	5240_g	947842.F1BUK9_9VIRU	0.0	928.0	4QAK6@10239|Viruses	10239|Viruses	S	N-acetylmuramoyl-L-alanine amidase activity	-	-	-	-	-	-	-	-	-	-	-	-	-	5PG1705	5	CAGL0E05676g	23.529 68 47 1 328 390 516 583 1.6 29.6
BMU_05688	5167_g	947842.F1BUK9_9VIRU	5.73e-166	484.0	4QAK6@10239|Viruses	10239|Viruses	S	N-acetylmuramoyl-L-alanine amidase activity	-	-	-	-	-	-	-	-	-	-	-	-	-	5PG1705	5	CAGL0I01320g	24.37 119 68 5 58 163 97 206 0.46 30.0
BMU_05654	5237_g	947842.F1BUN6_9VIRU	7.7e-82	246.0	4QEAI@10239|Viruses	10239|Viruses	S	Phage regulatory protein CII (CP76)	-	-	-	-	-	-	-	-	-	-	-	-	-	6PG3013	6	CAGL0L06314g	28.302 53 38 0 81 133 309 361 0.32 28.9
BMU_08313	5177_g	947842.F1BUN6_9VIRU	7.7e-82	246.0	4QEAI@10239|Viruses	10239|Viruses	S	Phage regulatory protein CII (CP76)	-	-	-	-	-	-	-	-	-	-	-	-	-	6PG3013	6	CAGL0L06314g	28.302 53 38 0 81 133 309 361 0.32 28.9
BMU_08313	5421_g	947842.F1BUK1_9VIRU	1.75e-44	160.0	4QGDH@10239|Viruses	10239|Viruses	-	-	-	-	-	-	-	-	-	-	-	-	-	-	-	2PG1628	2	CAGL0I04290g	26.126 111 54 4 211 299 74 178 0.26 30.8
BMU_10829	4803_g	947842.F1BUN6_9VIRU	7.7e-82	246.0	4QEAI@10239|Viruses	10239|Viruses	S	Phage regulatory protein CII (CP76)	-	-	-	-	-	-	-	-	-	-	-	-	-	6PG3013	6	CAGL0L06314g	28.302 53 38 0 81 133 309 361 0.32 28.9
BMU_10829	4807_g	947842.F1BUK1_9VIRU	1.45e-71	225.0	4QGDH@10239|Viruses	10239|Viruses	-	-	-	-	-	-	-	-	-	-	-	-	-	-	-	2PG3000	2	CAGL0I04290g	25.225 111 55 4 17 105 74 178 0.38 29.6
BMU_06063	5147_g	947842.F1BUJ7_9VIRU	8.35e-72	248.0	4QB9P@10239|Viruses	10239|Viruses	-	-	-	-	-	-	-	-	-	-	-	-	-	-	-	3PG1753	3	CAGL0I04290g	26.126 111 54 4 78 166 74 178 0.87 30.0
BMU_06063	5207_g	947842.F1BUK9_9VIRU	1.28e-232	659.0	4QAK6@10239|Viruses	10239|Viruses	S	N-acetylmuramoyl-L-alanine amidase activity	-	-	-	-	-	-	-	-	-	-	-	-	-	5PG1705	5	CAGL0I01320g	24.37 119 68 5 58 163 97 206 0.77 29.6
BMU_06063	5379_g	947842.F1BUM7_9VIRU	1.54e-45	156.0	4QAYV@10239|Viruses	10239|Viruses	S	Phage portal protein	-	-	-	-	-	-	-	-	-	-	-	-	-	4PG3037	4	CAGL0J05984g	31.915 47 26 1 55 95 229 275 1.8 25.4
BMU_06044	5172_g	947842.F1BUN6_9VIRU	7.7e-82	246.0	4QEAI@10239|Viruses	10239|Viruses	S	Phage regulatory protein CII (CP76)	-	-	-	-	-	-	-	-	-	-	-	-	-	6PG3013	6	CAGL0L06314g	28.302 53 38 0 81 133 309 361 0.32 28.9
BMU_06044	5243_g	947842.F1BUM2_9VIRU	1.52e-180	511.0	4QEFW@10239|Viruses	10239|Viruses	S	Phage major capsid protein, P2 family	-	-	-	-	-	-	-	-	-	-	-	-	-	3PG1720	3	CAGL0D01650g	27.928 111 55 7 89 181 168 271 2.3 28.1
BMU_06044	5263_g	947842.F1BUN1_9VIRU	7.49e-92	275.0	4QAXN@10239|Viruses	10239|Viruses	S	D12 class N6 adenine-specific DNA methyltransferase	-	-	-	-	-	-	-	-	-	-	-	-	-	8PG2991	8	CAGL0C04323g	31.746 63 43 0 49 111 335 397 2.2 26.6
BMU_06044	5539_g	947842.F1BUK1_9VIRU	1.87e-55	187.0	4QGDH@10239|Viruses	10239|Viruses	-	-	-	-	-	-	-	-	-	-	-	-	-	-	-	2PG1628	2	CAGL0I04290g	26.126 111 54 4 160 248 74 178 0.24 30.8
BMU_11813	4588_g	947842.F1BUM7_9VIRU	9e-200	558.0	4QAYV@10239|Viruses	10239|Viruses	S	Phage portal protein	-	-	-	-	-	-	-	-	-	-	-	-	-	3PG8737	3	CAGL0B00484g	30.0 60 38 2 139 198 211 266 0.89 29.3
BMU_10055	5119_g	947842.F1BUN6_9VIRU	7.7e-82	246.0	4QEAI@10239|Viruses	10239|Viruses	S	Phage regulatory protein CII (CP76)	-	-	-	-	-	-	-	-	-	-	-	-	-	6PG3013	6	CAGL0L06314g	28.302 53 38 0 81 133 309 361 0.32 28.9
BMU_06078	5279_g	1225789.M1FQW5_9CAUD	5.35e-198	551.0	4QCXA@10239|Viruses,4QUZI@35237|dsDNA viruses no RNA stage,4QPBH@28883|Caudovirales,4QITN@10662|Myoviridae	10662|Myoviridae	S	Glycosyl transferase family 2	-	-	-	-	-	-	-	-	-	-	-	-	-	5PG2781	5	CAGL0G09955g	29.63 108 75 1 4 110 6 113 1.95e-07 49.3
BMU_07775	5233_g	1225789.M1FQW5_9CAUD	5.35e-198	551.0	4QCXA@10239|Viruses,4QUZI@35237|dsDNA viruses no RNA stage,4QPBH@28883|Caudovirales,4QITN@10662|Myoviridae	10662|Myoviridae	S	Glycosyl transferase family 2	-	-	-	-	-	-	-	-	-	-	-	-	-	5PG2781	5	CAGL0G09955g	29.63 108 75 1 4 110 6 113 1.95e-07 49.3
BMU_10088	5371_g	929814.E5G6M3_9CAUD	3.96e-110	324.0	4QAYV@10239|Viruses,4QUZ7@35237|dsDNA viruses no RNA stage,4QPU3@28883|Caudovirales,4QJ8P@10662|Myoviridae	10662|Myoviridae	S	Phage portal protein	-	-	-	-	-	-	-	-	-	-	-	-	-	2PG2025	2	CAGL0J00671g	30.909 110 54 8 7 109 324 418 0.89 27.7
BMU_07774	5194_g	929814.E5G6M3_9CAUD	9.87e-115	336.0	4QAYV@10239|Viruses,4QUZ7@35237|dsDNA viruses no RNA stage,4QPU3@28883|Caudovirales,4QJ8P@10662|Myoviridae	10662|Myoviridae	S	Phage portal protein	-	-	-	-	-	-	-	-	-	-	-	-	-	2PG2025	2	CAGL0J00671g	30.909 110 54 8 13 115 324 418 0.9 27.7
BMU_05651	5394_g	40631.O64338_BPN15	2.02e-52	181.0	4QAK6@10239|Viruses,4QUP9@35237|dsDNA viruses no RNA stage,4QPBY@28883|Caudovirales,4QKKV@10699|Siphoviridae	10699|Siphoviridae	S	peptidoglycan catabolic process	-	-	-	-	-	-	-	-	-	-	-	-	-	3PG1976	3	CAGL0H07909g	26.582 79 54 3 110 184 42 120 0.94 28.1
BMU_07766	5317_g	187764.Q9AZ47_9CAUD	5.45e-70	239.0	4QAK6@10239|Viruses,4QUP9@35237|dsDNA viruses no RNA stage,4QPBY@28883|Caudovirales,4QNBD@10744|Podoviridae	10744|Podoviridae	S	outer membrane	-	GO:0003674,GO:0005488,GO:0005515,GO:0005575,GO:0008150,GO:0016032,GO:0019012,GO:0019058,GO:0019062,GO:0022610,GO:0042802,GO:0044403,GO:0044406,GO:0044419,GO:0044423,GO:0044650,GO:0051704,GO:0098015,GO:0098024	-	-	-	-	-	-	-	-	-	-	-	4PG1308	4	CAGL0H10406g	44.737 38 19 1 352 389 1145 1180 2.7 28.1
BMU_07775	5232_g	1524881.A0A088CQ58_9CAUD	2.02e-50	179.0	4QAK6@10239|Viruses,4QPBY@28883|Caudovirales,4QNBS@10744|Podoviridae	10744|Podoviridae	S	pathogenesis	-	-	-	-	-	-	-	-	-	-	-	-	-	2PG1860	2	CAGL0M10439g	52.174 23 11 0 8 30 373 395 0.38 29.6
BMU_06081	5241_g	187764.Q9AZ47_9CAUD	1.06e-179	570.0	4QAK6@10239|Viruses,4QUP9@35237|dsDNA viruses no RNA stage,4QPBY@28883|Caudovirales,4QNBD@10744|Podoviridae	10744|Podoviridae	S	outer membrane	-	GO:0003674,GO:0005488,GO:0005515,GO:0005575,GO:0008150,GO:0016032,GO:0019012,GO:0019058,GO:0019062,GO:0022610,GO:0042802,GO:0044403,GO:0044406,GO:0044419,GO:0044423,GO:0044650,GO:0051704,GO:0098015,GO:0098024	-	-	-	-	-	-	-	-	-	-	-	3PG8340	3	CAGL0I04290g	26.126 111 54 4 1623 1711 74 178 5.9 29.6
BMU_05688	5160_g	187764.Q9AZ47_9CAUD	3.79e-42	162.0	4QAK6@10239|Viruses,4QUP9@35237|dsDNA viruses no RNA stage,4QPBY@28883|Caudovirales,4QNBD@10744|Podoviridae	10744|Podoviridae	S	outer membrane	-	GO:0003674,GO:0005488,GO:0005515,GO:0005575,GO:0008150,GO:0016032,GO:0019012,GO:0019058,GO:0019062,GO:0022610,GO:0042802,GO:0044403,GO:0044406,GO:0044419,GO:0044423,GO:0044650,GO:0051704,GO:0098015,GO:0098024	-	-	-	-	-	-	-	-	-	-	-	4PG1308	4	CAGL0I10362g	31.25 32 22 0 257 288 127 158 2.8 27.7
BMU_10045	5216_g	1524881.A0A088CQ58_9CAUD	7.75e-25	106.0	4QAK6@10239|Viruses,4QPBY@28883|Caudovirales,4QNBS@10744|Podoviridae	10744|Podoviridae	S	pathogenesis	-	-	-	-	-	-	-	-	-	-	-	-	-	2PG1860	2	CAGL0B02057g	23.529 51 39 0 45 95 52 102 3.5 25.4
BMU_05223	5202_g	1224318.DT73_13045	5.25e-47	156.0	COG3772@1|root,COG3772@2|Bacteria,1N1G6@1224|Proteobacteria	1224|Proteobacteria	G	lysozyme	-	-	3.2.1.17	ko:K01185	-	-	-	-	ko00000,ko01000	-	-	-	Phage_lysozyme	10PG2469	10	CAGL0I10923g	32.727 55 34 1 2 53 315 369 0.4 28.5
BMU_05711	5069_g	911008.GLAD_01704	3.17e-149	420.0	COG1428@1|root,COG1428@2|Bacteria,1RI9W@1224|Proteobacteria	1224|Proteobacteria	F	Deoxynucleoside kinase	-	-	-	-	-	-	-	-	-	-	-	-	dNK	4PG2790	4	CAGL0C00649g	29.474 95 54 5 77 164 349 437 1.7 27.3
BMU_07766	5057_g	911008.GLAD_01704	3.17e-149	420.0	COG1428@1|root,COG1428@2|Bacteria,1RI9W@1224|Proteobacteria	1224|Proteobacteria	F	Deoxynucleoside kinase	-	-	-	-	-	-	-	-	-	-	-	-	dNK	4PG2790	4	CAGL0C00649g	29.474 95 54 5 77 164 349 437 1.7 27.3
BMU_07766	5199_g	549.BW31_03864	1.51e-123	357.0	2C2GP@1|root,33VWY@2|Bacteria,1NVMY@1224|Proteobacteria	1224|Proteobacteria	-	-	-	-	-	-	-	-	-	-	-	-	-	-	-	6PG2256	6	CAGL0B03553g	46.154 52 14 3 132 169 213 264 0.035 33.5
BMU_07766	5300_g	1224318.DT73_13100	1.71e-49	185.0	2DV74@1|root,33UFA@2|Bacteria,1R2VM@1224|Proteobacteria	1224|Proteobacteria	-	-	-	-	-	-	-	-	-	-	-	-	-	-	-	7PG1954	7	CAGL0E04642g	23.448 145 92 7 19 145 158 301 3.7 27.3
BMU_07766	5356_g	1166130.H650_11970	1.35e-85	261.0	2DF54@1|root,32U4N@2|Bacteria,1NMP3@1224|Proteobacteria	1224|Proteobacteria	S	Bacterial PH domain	-	-	-	-	-	-	-	-	-	-	-	-	SHOCT,bPH_3	17PG8508	17	CAGL0K11209g	25.0 60 45 0 59 118 76 135 0.74 29.3
BMU_07766	5399_g	1224318.DT73_13045	1.13e-25	100.0	COG3772@1|root,COG3772@2|Bacteria,1N1G6@1224|Proteobacteria	1224|Proteobacteria	G	lysozyme	-	-	3.2.1.17	ko:K01185	-	-	-	-	ko00000,ko01000	-	-	-	Phage_lysozyme	10PG2469	10	CAGL0I10923g	31.034 58 37 1 2 56 315 372 0.4 26.9
BMU_06078	4975_g	1224318.DT73_13045	5.25e-47	156.0	COG3772@1|root,COG3772@2|Bacteria,1N1G6@1224|Proteobacteria	1224|Proteobacteria	G	lysozyme	-	-	3.2.1.17	ko:K01185	-	-	-	-	ko00000,ko01000	-	-	-	Phage_lysozyme	10PG2469	10	CAGL0I10923g	32.727 55 34 1 2 53 315 369 0.4 28.5
BMU_06078	4977_g	1224318.DT73_13135	2.72e-30	115.0	2E3XI@1|root,32YUK@2|Bacteria,1NC6D@1224|Proteobacteria	1224|Proteobacteria	-	-	-	-	-	-	-	-	-	-	-	-	-	-	-	2PG1874	2	CAGL0L12210g	36.957 46 27 1 54 97 1741 1786 0.4 28.9
BMU_06078	5296_g	291112.PAU_02333	3.32e-42	150.0	2BD51@1|root,326SN@2|Bacteria,1RM0E@1224|Proteobacteria,1T3QM@1236|Gammaproteobacteria	1224|Proteobacteria	-	-	-	-	-	-	-	-	-	-	-	-	-	-	-	14PG8841	14	CAGL0I08789g	50.0 20 10 0 153 172 95 114 2.3 27.3
BMU_06078	5352_g	911008.GLAD_00212	0.0	1415.0	COG1388@1|root,COG1388@2|Bacteria,1RIKS@1224|Proteobacteria	1224|Proteobacteria	M	LysM domain	-	-	-	-	-	-	-	-	-	-	-	-	LysM	5PG2247	5	CAGL0I00220g	32.653 49 31 1 821 867 155 203 1.5 30.8
BMU_06078	5416_g	549.BW31_03864	1.51e-123	357.0	2C2GP@1|root,33VWY@2|Bacteria,1NVMY@1224|Proteobacteria	1224|Proteobacteria	-	-	-	-	-	-	-	-	-	-	-	-	-	-	-	6PG2256	6	CAGL0B03553g	46.154 52 14 3 132 169 213 264 0.035 33.5
BMU_07775	5199_g	291112.PAU_02333	3.32e-42	150.0	2BD51@1|root,326SN@2|Bacteria,1RM0E@1224|Proteobacteria,1T3QM@1236|Gammaproteobacteria	1224|Proteobacteria	-	-	-	-	-	-	-	-	-	-	-	-	-	-	-	14PG8841	14	CAGL0I08789g	50.0 20 10 0 153 172 95 114 2.3 27.3
BMU_07775	5254_g	911008.GLAD_00210	3.12e-238	657.0	2DBKP@1|root,2Z9U6@2|Bacteria,1NC6J@1224|Proteobacteria	1224|Proteobacteria	-	-	-	-	-	-	-	-	-	-	-	-	-	-	-	4PG2787	4	CAGL0G09911g	26.23 61 42 1 10 67 163 223 2.2 28.1
BMU_07775	5277_g	1166130.H650_11970	2.33e-91	271.0	2DF54@1|root,32U4N@2|Bacteria,1NMP3@1224|Proteobacteria	1224|Proteobacteria	S	Bacterial PH domain	-	-	-	-	-	-	-	-	-	-	-	-	SHOCT,bPH_3	17PG8508	17	CAGL0L03135g	28.125 64 35 2 122 185 349 401 0.3 29.6
BMU_07775	5323_g	1224318.DT73_13045	5.25e-47	156.0	COG3772@1|root,COG3772@2|Bacteria,1N1G6@1224|Proteobacteria	1224|Proteobacteria	G	lysozyme	-	-	3.2.1.17	ko:K01185	-	-	-	-	ko00000,ko01000	-	-	-	Phage_lysozyme	10PG2469	10	CAGL0I10923g	32.727 55 34 1 2 53 315 369 0.4 28.5
BMU_07775	5349_g	911008.GLAD_00212	0.0	1172.0	COG1388@1|root,COG1388@2|Bacteria,1RIKS@1224|Proteobacteria	1224|Proteobacteria	M	LysM domain	-	-	-	-	-	-	-	-	-	-	-	-	LysM	5PG2247	5	CAGL0I00220g	32.653 49 31 1 703 749 155 203 1.1 30.8
BMU_07775	5419_g	291112.PAU_02289	8.49e-17	79.3	COG3210@1|root,COG3210@2|Bacteria,1R9XI@1224|Proteobacteria	1224|Proteobacteria	U	domain, Protein	-	-	-	-	-	-	-	-	-	-	-	-	PT-VENN	7PG2755	7	CAGL0J10538g	34.884 43 21 1 57 99 346 381 1.3 25.8
BMU_07775	5444_g	1224318.DT73_13100	7.87e-48	186.0	2DV74@1|root,33UFA@2|Bacteria,1R2VM@1224|Proteobacteria	1224|Proteobacteria	-	-	-	-	-	-	-	-	-	-	-	-	-	-	-	2PG1391	2	CAGL0L05874g	40.426 47 26 1 17 61 1108 1154 0.47 31.2
BMU_07775	5577_g	549.BW31_03864	1.23e-101	300.0	2C2GP@1|root,33VWY@2|Bacteria,1NVMY@1224|Proteobacteria	1224|Proteobacteria	-	-	-	-	-	-	-	-	-	-	-	-	-	-	-	6PG2256	6	CAGL0B03553g	46.154 52 14 3 119 156 213 264 0.024 33.5
BMU_07775	5623_g	911008.GLAD_01803	1.08e-65	200.0	2EJCF@1|root,33D3H@2|Bacteria,1NI83@1224|Proteobacteria	1224|Proteobacteria	-	-	-	-	-	-	-	-	-	-	-	-	-	-	-	2PG2512	2	CAGL0G08844g	24.561 57 43 0 7 63 231 287 0.32 27.7
BMU_07416	5284_g	1224318.DT73_13045	5.25e-47	156.0	COG3772@1|root,COG3772@2|Bacteria,1N1G6@1224|Proteobacteria	1224|Proteobacteria	G	lysozyme	-	-	3.2.1.17	ko:K01185	-	-	-	-	ko00000,ko01000	-	-	-	Phage_lysozyme	10PG2469	10	CAGL0I10923g	32.727 55 34 1 2 53 315 369 0.4 28.5
BMU_07416	5334_g	1224318.DT73_13100	1.56e-47	186.0	2DV74@1|root,33UFA@2|Bacteria,1R2VM@1224|Proteobacteria	1224|Proteobacteria	-	-	-	-	-	-	-	-	-	-	-	-	-	-	-	7PG1954	7	CAGL0L05874g	40.426 47 26 1 131 175 1108 1154 0.51 31.2
BMU_07416	5360_g	1166130.H650_11970	2.48e-88	271.0	2DF54@1|root,32U4N@2|Bacteria,1NMP3@1224|Proteobacteria	1224|Proteobacteria	S	Bacterial PH domain	-	-	-	-	-	-	-	-	-	-	-	-	SHOCT,bPH_3	17PG8508	17	CAGL0H01199g	25.926 108 68 4 170 275 1224 1321 0.37 30.8
BMU_07416	5467_g	911008.GLAD_00212	6.38e-189	543.0	COG1388@1|root,COG1388@2|Bacteria,1RIKS@1224|Proteobacteria	1224|Proteobacteria	M	LysM domain	-	-	-	-	-	-	-	-	-	-	-	-	LysM	2PG1401	2	CAGL0B03641g	27.66 94 46 4 145 228 829 910 0.65 29.3
BMU_07416	5504_g	291112.PAU_02333	6.9e-32	121.0	2BD51@1|root,326SN@2|Bacteria,1RM0E@1224|Proteobacteria,1T3QM@1236|Gammaproteobacteria	1224|Proteobacteria	-	-	-	-	-	-	-	-	-	-	-	-	-	-	-	14PG8841	14	CAGL0I08789g	50.0 20 10 0 153 172 95 114 1.8 26.9
BMU_10088	5258_g	291112.PAU_02333	3.32e-42	150.0	2BD51@1|root,326SN@2|Bacteria,1RM0E@1224|Proteobacteria,1T3QM@1236|Gammaproteobacteria	1224|Proteobacteria	-	-	-	-	-	-	-	-	-	-	-	-	-	-	-	14PG8841	14	CAGL0I08789g	50.0 20 10 0 153 172 95 114 2.3 27.3
BMU_10088	5294_g	911008.GLAD_00212	0.0	1420.0	COG1388@1|root,COG1388@2|Bacteria,1RIKS@1224|Proteobacteria	1224|Proteobacteria	M	LysM domain	-	-	-	-	-	-	-	-	-	-	-	-	LysM	5PG2247	5	CAGL0I00220g	32.653 49 31 1 465 511 155 203 1.1 30.8
BMU_10088	5358_g	291112.PAU_02289	9.57e-19	86.3	COG3210@1|root,COG3210@2|Bacteria,1R9XI@1224|Proteobacteria	1224|Proteobacteria	U	domain, Protein	-	-	-	-	-	-	-	-	-	-	-	-	PT-VENN	7PG2755	7	CAGL0C05005g	28.0 75 49 2 46 116 368 441 2.2 26.2
BMU_07774	5203_g	291112.PAU_02289	8.49e-17	79.3	COG3210@1|root,COG3210@2|Bacteria,1R9XI@1224|Proteobacteria	1224|Proteobacteria	U	domain, Protein	-	-	-	-	-	-	-	-	-	-	-	-	PT-VENN	7PG2755	7	CAGL0J10538g	34.884 43 21 1 57 99 346 381 1.3 25.8
BMU_07774	5222_g	1224318.DT73_13100	6.06e-45	175.0	2DV74@1|root,33UFA@2|Bacteria,1R2VM@1224|Proteobacteria	1224|Proteobacteria	-	-	-	-	-	-	-	-	-	-	-	-	-	-	-	2PG1391	2	CAGL0L05874g	40.426 47 26 1 111 155 1108 1154 0.39 30.8
BMU_07774	5243_g	911008.GLAD_00212	1.19e-183	531.0	COG1388@1|root,COG1388@2|Bacteria,1RIKS@1224|Proteobacteria	1224|Proteobacteria	M	LysM domain	-	-	-	-	-	-	-	-	-	-	-	-	LysM	2PG1401	2	CAGL0B03641g	27.66 94 46 4 145 228 829 910 0.52 29.6
BMU_05032	5074_g	911008.GLAD_01704	3.17e-149	420.0	COG1428@1|root,COG1428@2|Bacteria,1RI9W@1224|Proteobacteria	1224|Proteobacteria	F	Deoxynucleoside kinase	-	-	-	-	-	-	-	-	-	-	-	-	dNK	4PG2790	4	CAGL0C00649g	29.474 95 54 5 77 164 349 437 1.7 27.3
BMU_05715	5125_g	1004785.AMBLS11_16305	2.38e-60	202.0	COG1215@1|root,COG1215@2|Bacteria,1QZGD@1224|Proteobacteria	1224|Proteobacteria	M	transferase activity, transferring glycosyl groups	-	-	-	-	-	-	-	-	-	-	-	-	-	13PG3256	13	CAGL0L06336g	43.182 44 23 2 127 170 315 356 0.14 32.3
BMU_10644	5257_g	291112.PAU_02333	3.32e-42	150.0	2BD51@1|root,326SN@2|Bacteria,1RM0E@1224|Proteobacteria,1T3QM@1236|Gammaproteobacteria	1224|Proteobacteria	-	-	-	-	-	-	-	-	-	-	-	-	-	-	-	14PG8841	14	CAGL0I08789g	50.0 20 10 0 153 172 95 114 2.3 27.3
BMU_10644	5292_g	1453496.AT03_00190	3.71e-159	462.0	COG0189@1|root,COG0189@2|Bacteria,1R0A9@1224|Proteobacteria	1224|Proteobacteria	HJ	ATP-grasp domain	-	-	-	-	-	-	-	-	-	-	-	-	ATP-grasp_3	3PG9062	3	CAGL0D06270g	32.759 58 36 1 3 60 108 162 2.4 27.7
BMU_10644	5300_g	1224318.DT73_13045	5.25e-47	156.0	COG3772@1|root,COG3772@2|Bacteria,1N1G6@1224|Proteobacteria	1224|Proteobacteria	G	lysozyme	-	-	3.2.1.17	ko:K01185	-	-	-	-	ko00000,ko01000	-	-	-	Phage_lysozyme	10PG2469	10	CAGL0I10923g	32.727 55 34 1 2 53 315 369 0.4 28.5
BMU_10644	5489_g	911008.GLAD_01803	5.47e-66	200.0	2EJCF@1|root,33D3H@2|Bacteria,1NI83@1224|Proteobacteria	1224|Proteobacteria	-	-	-	-	-	-	-	-	-	-	-	-	-	-	-	2PG2512	2	CAGL0G08844g	27.273 44 32 0 11 54 244 287 0.38 27.3
BMU_05697	5185_g	549.BW31_03864	1.1e-101	300.0	2C2GP@1|root,33VWY@2|Bacteria,1NVMY@1224|Proteobacteria	1224|Proteobacteria	-	-	-	-	-	-	-	-	-	-	-	-	-	-	-	6PG2256	6	CAGL0B03553g	46.154 52 14 3 116 153 213 264 0.024 33.5
BMU_08053	5126_g	911008.GLAD_00479	1.58e-286	781.0	COG1192@1|root,COG1192@2|Bacteria,1MVJU@1224|Proteobacteria	1224|Proteobacteria	D	COG1192 ATPases involved in chromosome partitioning	-	-	-	ko:K03496	-	-	-	-	ko00000,ko03036,ko04812	-	-	-	AAA_31,MerR	6PG2726	6	CAGL0J11110g	34.884 43 28 0 128 170 317 359 0.47 30.4
BMU_10087	5194_g	1224318.DT73_13100	2.66e-46	186.0	2DV74@1|root,33UFA@2|Bacteria,1R2VM@1224|Proteobacteria	1224|Proteobacteria	-	-	-	-	-	-	-	-	-	-	-	-	-	-	-	7PG1954	7	CAGL0L05874g	40.426 47 26 1 138 182 1108 1154 0.86 30.8
BMU_06081	5276_g	291112.PAU_02333	3.32e-42	150.0	2BD51@1|root,326SN@2|Bacteria,1RM0E@1224|Proteobacteria,1T3QM@1236|Gammaproteobacteria	1224|Proteobacteria	-	-	-	-	-	-	-	-	-	-	-	-	-	-	-	14PG8841	14	CAGL0I08789g	50.0 20 10 0 153 172 95 114 2.3 27.3
BMU_06081	5413_g	1224318.DT73_13100	1.22e-47	186.0	2DV74@1|root,33UFA@2|Bacteria,1R2VM@1224|Proteobacteria	1224|Proteobacteria	-	-	-	-	-	-	-	-	-	-	-	-	-	-	-	7PG1954	7	CAGL0L05874g	32.394 71 40 2 60 128 1090 1154 0.043 34.7
BMU_05736	5100_g	1150469.RSPPHO_03243	4.75e-12	64.3	2DP8N@1|root,3311E@2|Bacteria,1NC4X@1224|Proteobacteria	1224|Proteobacteria	-	-	-	-	-	-	-	-	-	-	-	-	-	-	-	3PG0713	3	CAGL0F09075g	31.818 44 26 1 36 75 304 347 6.7 23.5
BMU_10726	5044_g	911008.GLAD_01704	2.75e-91	270.0	COG1428@1|root,COG1428@2|Bacteria,1RI9W@1224|Proteobacteria	1224|Proteobacteria	F	Deoxynucleoside kinase	-	-	-	-	-	-	-	-	-	-	-	-	dNK	4PG2790	4	CAGL0H05709g	56.25 16 7 0 116 131 149 164 6.8 24.6
BMU_10726	5196_g	1166130.H650_11970	9.86e-89	271.0	2DF54@1|root,32U4N@2|Bacteria,1NMP3@1224|Proteobacteria	1224|Proteobacteria	S	Bacterial PH domain	-	-	-	-	-	-	-	-	-	-	-	-	SHOCT,bPH_3	17PG8508	17	CAGL0H01199g	25.926 108 68 4 152 257 1224 1321 0.29 30.8
BMU_10726	5226_g	911008.GLAD_00479	1.65e-245	676.0	COG1192@1|root,COG1192@2|Bacteria,1MVJU@1224|Proteobacteria	1224|Proteobacteria	D	COG1192 ATPases involved in chromosome partitioning	-	-	-	ko:K03496	-	-	-	-	ko00000,ko03036,ko04812	-	-	-	AAA_31,MerR	6PG2726	6	CAGL0J11110g	34.884 43 28 0 87 129 317 359 0.43 30.0
BMU_10726	5327_g	911008.GLAD_00210	3.9e-93	281.0	2DBKP@1|root,2Z9U6@2|Bacteria,1NC6J@1224|Proteobacteria	1224|Proteobacteria	-	-	-	-	-	-	-	-	-	-	-	-	-	-	-	4PG2787	4	CAGL0G09911g	26.23 61 42 1 10 67 163 223 0.97 27.3
BMU_10126	5185_g	1004785.AMBLS11_16305	7.53e-66	210.0	COG1215@1|root,COG1215@2|Bacteria,1QZGD@1224|Proteobacteria	1224|Proteobacteria	M	transferase activity, transferring glycosyl groups	-	-	-	-	-	-	-	-	-	-	-	-	-	4PG2207	4	CAGL0E04972g	28.571 70 48 2 33 102 93 160 0.35 29.6
BMU_10126	5305_g	549.BW31_03864	1.51e-123	357.0	2C2GP@1|root,33VWY@2|Bacteria,1NVMY@1224|Proteobacteria	1224|Proteobacteria	-	-	-	-	-	-	-	-	-	-	-	-	-	-	-	6PG2256	6	CAGL0B03553g	46.154 52 14 3 132 169 213 264 0.035 33.5
BMU_10045	5155_g	1166130.H650_11970	4.7e-91	271.0	2DF54@1|root,32U4N@2|Bacteria,1NMP3@1224|Proteobacteria	1224|Proteobacteria	S	Bacterial PH domain	-	-	-	-	-	-	-	-	-	-	-	-	SHOCT,bPH_3	17PG8508	17	CAGL0L03135g	28.125 64 35 2 122 185 349 401 0.22 30.0
BMU_10045	5173_g	291112.PAU_02333	1.01e-23	98.6	2BD51@1|root,326SN@2|Bacteria,1RM0E@1224|Proteobacteria,1T3QM@1236|Gammaproteobacteria	1224|Proteobacteria	-	-	-	-	-	-	-	-	-	-	-	-	-	-	-	14PG8841	14	CAGL0J03652g	23.729 59 45 0 68 126 1000 1058 0.42 28.1
BMU_10045	5207_g	911008.GLAD_00479	2.61e-285	778.0	COG1192@1|root,COG1192@2|Bacteria,1MVJU@1224|Proteobacteria	1224|Proteobacteria	D	COG1192 ATPases involved in chromosome partitioning	-	-	-	ko:K03496	-	-	-	-	ko00000,ko03036,ko04812	-	-	-	AAA_31,MerR	6PG2726	6	CAGL0J11110g	34.884 43 28 0 128 170 317 359 0.39 30.4
BMU_10045	5229_g	1224318.DT73_13135	5.32e-16	75.5	2E3XI@1|root,32YUK@2|Bacteria,1NC6D@1224|Proteobacteria	1224|Proteobacteria	-	-	-	-	-	-	-	-	-	-	-	-	-	-	-	2PG1874	2	CAGL0L12210g	36.957 46 27 1 54 97 1741 1786 0.03 30.4
BMU_07583	5254_g	291112.PAU_02333	3.32e-42	150.0	2BD51@1|root,326SN@2|Bacteria,1RM0E@1224|Proteobacteria,1T3QM@1236|Gammaproteobacteria	1224|Proteobacteria	-	-	-	-	-	-	-	-	-	-	-	-	-	-	-	14PG8841	14	CAGL0I08789g	50.0 20 10 0 153 172 95 114 2.3 27.3
BMU_05651	5274_g	1224318.DT73_13100	1.22e-46	186.0	2DV74@1|root,33UFA@2|Bacteria,1R2VM@1224|Proteobacteria	1224|Proteobacteria	-	-	-	-	-	-	-	-	-	-	-	-	-	-	-	7PG1954	7	CAGL0L05874g	40.426 47 26 1 17 61 1108 1154 0.81 30.8
BMU_05651	5293_g	1224318.DT73_13045	5.25e-47	156.0	COG3772@1|root,COG3772@2|Bacteria,1N1G6@1224|Proteobacteria	1224|Proteobacteria	G	lysozyme	-	-	3.2.1.17	ko:K01185	-	-	-	-	ko00000,ko01000	-	-	-	Phage_lysozyme	10PG2469	10	CAGL0I10923g	32.727 55 34 1 2 53 315 369 0.4 28.5
BMU_05651	5294_g	911008.GLAD_00479	2.55e-278	760.0	COG1192@1|root,COG1192@2|Bacteria,1MVJU@1224|Proteobacteria	1224|Proteobacteria	D	COG1192 ATPases involved in chromosome partitioning	-	-	-	ko:K03496	-	-	-	-	ko00000,ko03036,ko04812	-	-	-	AAA_31,MerR	6PG2726	6	CAGL0J11110g	34.884 43 28 0 128 170 317 359 0.45 30.4
BMU_06072	5081_g	291112.PAU_02333	3.32e-42	150.0	2BD51@1|root,326SN@2|Bacteria,1RM0E@1224|Proteobacteria,1T3QM@1236|Gammaproteobacteria	1224|Proteobacteria	-	-	-	-	-	-	-	-	-	-	-	-	-	-	-	14PG8841	14	CAGL0I08789g	50.0 20 10 0 153 172 95 114 2.3 27.3
BMU_05654	5193_g	1004785.AMBLS11_16305	7.53e-66	210.0	COG1215@1|root,COG1215@2|Bacteria,1QZGD@1224|Proteobacteria	1224|Proteobacteria	M	transferase activity, transferring glycosyl groups	-	-	-	-	-	-	-	-	-	-	-	-	-	4PG2207	4	CAGL0E04972g	28.571 70 48 2 33 102 93 160 0.35 29.6
BMU_05654	5231_g	911008.GLAD_00210	8.16e-185	522.0	2DBKP@1|root,2Z9U6@2|Bacteria,1NC6J@1224|Proteobacteria	1224|Proteobacteria	-	-	-	-	-	-	-	-	-	-	-	-	-	-	-	4PG2787	4	CAGL0D01408g	23.81 84 50 3 33 105 130 210 1.3 28.5
BMU_05654	5253_g	549.BW31_03864	5.13e-100	297.0	2C2GP@1|root,33VWY@2|Bacteria,1NVMY@1224|Proteobacteria	1224|Proteobacteria	-	-	-	-	-	-	-	-	-	-	-	-	-	-	-	6PG2256	6	CAGL0B03553g	46.154 52 14 3 96 133 213 264 0.031 33.5
BMU_05654	5257_g	1166130.H650_11970	1.32e-87	268.0	2DF54@1|root,32U4N@2|Bacteria,1NMP3@1224|Proteobacteria	1224|Proteobacteria	S	Bacterial PH domain	-	-	-	-	-	-	-	-	-	-	-	-	SHOCT,bPH_3	17PG8508	17	CAGL0L03135g	28.125 64 35 2 261 324 349 401 2.1 28.1
BMU_05654	5323_g	1453496.AT03_00190	4.03e-60	199.0	COG0189@1|root,COG0189@2|Bacteria,1R0A9@1224|Proteobacteria	1224|Proteobacteria	HJ	ATP-grasp domain	-	-	-	-	-	-	-	-	-	-	-	-	ATP-grasp_3	3PG9062	3	CAGL0G04763g	34.545 55 30 1 121 169 101 155 0.86 27.7
BMU_05654	5324_g	1224318.DT73_13045	5.25e-47	156.0	COG3772@1|root,COG3772@2|Bacteria,1N1G6@1224|Proteobacteria	1224|Proteobacteria	G	lysozyme	-	-	3.2.1.17	ko:K01185	-	-	-	-	ko00000,ko01000	-	-	-	Phage_lysozyme	10PG2469	10	CAGL0I10923g	32.727 55 34 1 2 53 315 369 0.4 28.5
BMU_9979	5112_g	1453496.AT03_00190	3.71e-159	462.0	COG0189@1|root,COG0189@2|Bacteria,1R0A9@1224|Proteobacteria	1224|Proteobacteria	HJ	ATP-grasp domain	-	-	-	-	-	-	-	-	-	-	-	-	ATP-grasp_3	3PG9062	3	CAGL0D06270g	32.759 58 36 1 3 60 108 162 2.4 27.7
BMU_08313	5260_g	291112.PAU_02333	3.32e-42	150.0	2BD51@1|root,326SN@2|Bacteria,1RM0E@1224|Proteobacteria,1T3QM@1236|Gammaproteobacteria	1224|Proteobacteria	-	-	-	-	-	-	-	-	-	-	-	-	-	-	-	14PG8841	14	CAGL0I08789g	50.0 20 10 0 153 172 95 114 2.3 27.3
BMU_08313	5330_g	1224318.DT73_13045	5.25e-47	156.0	COG3772@1|root,COG3772@2|Bacteria,1N1G6@1224|Proteobacteria	1224|Proteobacteria	G	lysozyme	-	-	3.2.1.17	ko:K01185	-	-	-	-	ko00000,ko01000	-	-	-	Phage_lysozyme	10PG2469	10	CAGL0I10923g	32.727 55 34 1 2 53 315 369 0.4 28.5
BMU_08313	5333_g	1224318.DT73_13100	2.85e-47	186.0	2DV74@1|root,33UFA@2|Bacteria,1R2VM@1224|Proteobacteria	1224|Proteobacteria	-	-	-	-	-	-	-	-	-	-	-	-	-	-	-	7PG1954	7	CAGL0A04829g	25.333 75 45 2 33 96 273 347 4.2 28.1
BMU_10125	5158_g	1004785.AMBLS11_16305	7.53e-66	210.0	COG1215@1|root,COG1215@2|Bacteria,1QZGD@1224|Proteobacteria	1224|Proteobacteria	M	transferase activity, transferring glycosyl groups	-	-	-	-	-	-	-	-	-	-	-	-	-	4PG2207	4	CAGL0E04972g	28.571 70 48 2 33 102 93 160 0.35 29.6
BMU_06063	5245_g	35703.DQ02_19950	2.5e-69	228.0	COG5283@1|root,COG5283@2|Bacteria,1P1DE@1224|Proteobacteria	1224|Proteobacteria	D	Phage tail tape measure protein, TP901 family	-	-	-	-	-	-	-	-	-	-	-	-	PhageMin_Tail	2PG0996	2	CAGL0H00352g	22.807 114 76 3 37 146 198 303 0.6 28.1
BMU_06044	5141_g	291112.PAU_02333	3.32e-42	150.0	2BD51@1|root,326SN@2|Bacteria,1RM0E@1224|Proteobacteria,1T3QM@1236|Gammaproteobacteria	1224|Proteobacteria	-	-	-	-	-	-	-	-	-	-	-	-	-	-	-	14PG8841	14	CAGL0I08789g	50.0 20 10 0 153 172 95 114 2.3 27.3
BMU_06044	5179_g	1166130.H650_11970	4.7e-91	271.0	2DF54@1|root,32U4N@2|Bacteria,1NMP3@1224|Proteobacteria	1224|Proteobacteria	S	Bacterial PH domain	-	-	-	-	-	-	-	-	-	-	-	-	SHOCT,bPH_3	17PG8508	17	CAGL0L03135g	28.125 64 35 2 122 185 349 401 0.22 30.0
BMU_06044	5321_g	911008.GLAD_00479	1.71e-124	362.0	COG1192@1|root,COG1192@2|Bacteria,1MVJU@1224|Proteobacteria	1224|Proteobacteria	D	COG1192 ATPases involved in chromosome partitioning	-	-	-	ko:K03496	-	-	-	-	ko00000,ko03036,ko04812	-	-	-	AAA_31,MerR	6PG2726	6	CAGL0G01166g	31.579 38 26 0 136 173 245 282 0.16 30.0
BMU_06044	5420_g	1004785.AMBLS11_16305	7.53e-66	210.0	COG1215@1|root,COG1215@2|Bacteria,1QZGD@1224|Proteobacteria	1224|Proteobacteria	M	transferase activity, transferring glycosyl groups	-	-	-	-	-	-	-	-	-	-	-	-	-	4PG2207	4	CAGL0E04972g	28.571 70 48 2 33 102 93 160 0.35 29.6
BMU_06044	5582_g	35703.DQ02_19950	1.13e-65	218.0	COG5283@1|root,COG5283@2|Bacteria,1P1DE@1224|Proteobacteria	1224|Proteobacteria	D	Phage tail tape measure protein, TP901 family	-	-	-	-	-	-	-	-	-	-	-	-	PhageMin_Tail	2PG0996	2	CAGL0H00352g	22.807 114 76 3 28 137 198 303 0.53 28.1
BMU_11813	5737_g	291112.PAU_02333	3.32e-42	150.0	2BD51@1|root,326SN@2|Bacteria,1RM0E@1224|Proteobacteria,1T3QM@1236|Gammaproteobacteria	1224|Proteobacteria	-	-	-	-	-	-	-	-	-	-	-	-	-	-	-	14PG8841	14	CAGL0I08789g	50.0 20 10 0 153 172 95 114 2.3 27.3
BMU_07557	5268_g	911008.GLAD_00212	0.0	1407.0	COG1388@1|root,COG1388@2|Bacteria,1RIKS@1224|Proteobacteria	1224|Proteobacteria	M	LysM domain	-	-	-	-	-	-	-	-	-	-	-	-	LysM	5PG2247	5	CAGL0I00220g	32.653 49 31 1 913 959 155 203 1.5 31.2
BMU_07557	5269_g	911008.GLAD_00210	3.12e-238	657.0	2DBKP@1|root,2Z9U6@2|Bacteria,1NC6J@1224|Proteobacteria	1224|Proteobacteria	-	-	-	-	-	-	-	-	-	-	-	-	-	-	-	4PG2787	4	CAGL0G09911g	26.23 61 42 1 10 67 163 223 2.2 28.1
BMU_07557	5290_g	291112.PAU_02333	3.32e-42	150.0	2BD51@1|root,326SN@2|Bacteria,1RM0E@1224|Proteobacteria,1T3QM@1236|Gammaproteobacteria	1224|Proteobacteria	-	-	-	-	-	-	-	-	-	-	-	-	-	-	-	14PG8841	14	CAGL0I08789g	50.0 20 10 0 153 172 95 114 2.3 27.3
BMU_07557	5317_g	1224318.DT73_13045	5.25e-47	156.0	COG3772@1|root,COG3772@2|Bacteria,1N1G6@1224|Proteobacteria	1224|Proteobacteria	G	lysozyme	-	-	3.2.1.17	ko:K01185	-	-	-	-	ko00000,ko01000	-	-	-	Phage_lysozyme	10PG2469	10	CAGL0I10923g	32.727 55 34 1 2 53 315 369 0.4 28.5
BMU_10055	5117_g	1166130.H650_11970	2.04e-81	246.0	2DF54@1|root,32U4N@2|Bacteria,1NMP3@1224|Proteobacteria	1224|Proteobacteria	S	Bacterial PH domain	-	-	-	-	-	-	-	-	-	-	-	-	SHOCT,bPH_3	17PG8508	17	CAGL0L03135g	28.125 64 35 2 107 170 349 401 0.13 30.4
BMU_07771	4861_g	911008.GLAD_02583	5.64e-76	236.0	COG1609@1|root,COG2207@1|root,COG1609@2|Bacteria,COG2207@2|Bacteria,1NYTD@1224|Proteobacteria,1RNGZ@1236|Gammaproteobacteria	1236|Gammaproteobacteria	K	transcriptional regulator	xylR	GO:0003674,GO:0003700,GO:0006355,GO:0008150,GO:0009889,GO:0010468,GO:0010556,GO:0019219,GO:0019222,GO:0031323,GO:0031326,GO:0050789,GO:0050794,GO:0051171,GO:0051252,GO:0060255,GO:0065007,GO:0080090,GO:0140110,GO:1903506,GO:2000112,GO:2001141	-	ko:K02529	-	-	-	-	ko00000,ko03000	-	-	-	HTH_18,HTH_AraC,Peripla_BP_3	4PG3009	4	CAGL0D03256g	36.111 36 23 0 79 114 132 167 0.6 27.3
BMU_07771	4862_g	911008.GLAD_02582	2.88e-136	385.0	COG2992@1|root,COG2992@2|Bacteria,1RD3U@1224|Proteobacteria,1S3RA@1236|Gammaproteobacteria	1236|Gammaproteobacteria	S	FlgJ-related protein	bax	-	-	ko:K03796	-	-	-	-	ko00000	-	GH73	-	Glucosaminidase	5PG8817	5	CAGL0L11792g	33.962 53 34 1 113 164 206 258 0.64 28.5
BMU_07771	5078_g	911008.GLAD_02646	1.23e-140	410.0	COG0138@1|root,COG0138@2|Bacteria,1MUDQ@1224|Proteobacteria,1RMWS@1236|Gammaproteobacteria	1236|Gammaproteobacteria	F	bifunctional purine biosynthesis protein purh	purH	GO:0003674,GO:0003824,GO:0004643,GO:0005575,GO:0005622,GO:0005623,GO:0005737,GO:0005829,GO:0006139,GO:0006163,GO:0006164,GO:0006725,GO:0006753,GO:0006793,GO:0006796,GO:0006807,GO:0008150,GO:0008152,GO:0009058,GO:0009117,GO:0009150,GO:0009152,GO:0009165,GO:0009259,GO:0009260,GO:0009987,GO:0016740,GO:0016741,GO:0016742,GO:0018130,GO:0019438,GO:0019637,GO:0019693,GO:0034641,GO:0034654,GO:0044237,GO:…	2.1.2.3,3.5.4.10	ko:K00602	ko00230,ko00670,ko01100,ko01110,ko01130,ko01523,map00230,map00670,map01100,map01110,map01130,map01523	M00048	R01127,R04560	RC00026,RC00263,RC00456	ko00000,ko00001,ko00002,ko01000,ko04147	-	-	iEcHS_1320.EcHS_A4240,iPC815.YPO3728	AICARFT_IMPCHas,MGS	11PG2988	11	CAGL0A03366g	47.619 189 95 3 8 194 4 190 1.94e-51 172.0
BMU_07771	5104_g	243924.LT42_23050	1.7e-32	115.0	2EAVP@1|root,334X2@2|Bacteria,1N1GF@1224|Proteobacteria,1S8WS@1236|Gammaproteobacteria	1236|Gammaproteobacteria	S	immunity protein	imm	-	-	-	-	-	-	-	-	-	-	-	Colicin_Pyocin	88PG8248	88	CAGL0D05016g	52.174 23 11 0 7 29 205 227 0.7 26.2
BMU_07771	5105_g	1399774.JDWH01000040_gene4044	3.76e-15	74.3	2EDFI@1|root,337BS@2|Bacteria,1NG08@1224|Proteobacteria,1SGJ9@1236|Gammaproteobacteria	1236|Gammaproteobacteria	-	-	-	-	-	-	-	-	-	-	-	-	-	-	-	98PG8292	98	CAGL0H06611g	22.368 76 58 1 66 140 1127 1202 0.26 28.9
BMU_05374	5106_g	911008.GLAD_03235	6.36e-20	84.0	COG0241@1|root,COG0241@2|Bacteria,1RDGR@1224|Proteobacteria,1S3UD@1236|Gammaproteobacteria	1236|Gammaproteobacteria	E	D,D-heptose 1,7-bisphosphate phosphatase	gmhB	GO:0000271,GO:0000287,GO:0003674,GO:0003824,GO:0005488,GO:0005575,GO:0005622,GO:0005623,GO:0005737,GO:0005829,GO:0005975,GO:0005976,GO:0006629,GO:0006793,GO:0006796,GO:0008150,GO:0008152,GO:0008270,GO:0008610,GO:0008653,GO:0009058,GO:0009059,GO:0009103,GO:0009244,GO:0009311,GO:0009312,GO:0009987,GO:0016051,GO:0016311,GO:0016787,GO:0016788,GO:0016791,GO:0033692,GO:0034200,GO:0034637,GO:0034645,GO:…	3.1.3.82,3.1.3.83	ko:K03273	ko00540,ko01100,map00540,map01100	M00064	R05647,R09771	RC00017	ko00000,ko00001,ko00002,ko01000,ko01005	-	-	iB21_1397.B21_00198,iEC55989_1330.EC55989_0198,iECBD_1354.ECBD_3418,iECB_1328.ECB_00199,iECD_1391.ECD_00199,iECIAI1_1343.ECIAI1_0202,iECO103_1326.ECO103_0200,iECSE_1348.ECSE_0202,iETEC_1333.ETEC_0196,iEcHS_1320.EcHS_A0204,iEcolC_1368.EcolC_3459	HAD_2,Hydrolase_like	3PG1079	3	CAGL0A01452g	29.032 31 22 0 4 34 511 541 0.66 23.9
BMU_05374	5114_g	1144664.F973_00043	2.87e-174	487.0	COG1708@1|root,COG1708@2|Bacteria,1QVMI@1224|Proteobacteria,1S59P@1236|Gammaproteobacteria,3NMQX@468|Moraxellaceae	1236|Gammaproteobacteria	S	Domain of unknown function (DUF4111)	-	-	2.7.7.47	ko:K00984	-	-	-	-	ko00000,ko01000,ko01504	-	-	-	DUF4111,NTP_transf_2	82PG8296	82	CAGL0L02277g	40.476 42 25 0 25 66 84 125 0.088 32.0
BMU_05374	5115_g	202954.BBNK01000050_gene879	2.69e-118	370.0	2AQWX@1|root,31G5F@2|Bacteria,1N36S@1224|Proteobacteria,1S9CB@1236|Gammaproteobacteria,3NMFS@468|Moraxellaceae	1236|Gammaproteobacteria	S	Relaxase/Mobilisation nuclease domain	-	-	-	-	-	-	-	-	-	-	-	-	Relaxase	62PG8284	62	CAGL0H03355g	28.205 78 51 1 480 557 123 195 2.3 28.5
BMU_10124	5063_g	1166130.H650_00265	2.49e-150	423.0	COG3316@1|root,COG3316@2|Bacteria,1MWZ2@1224|Proteobacteria,1RRC2@1236|Gammaproteobacteria,3X3BR@547|Enterobacter	1236|Gammaproteobacteria	L	Transposase IS66 family	-	-	-	ko:K18320	-	-	-	-	ko00000	-	-	-	DDE_Tnp_IS240	38PG9079	38	CAGL0M05313g	38.095 42 23 1 147 188 76 114 3.1 26.2
BMU_10124	5064_g	1399774.JDWH01000003_gene1063	2.47e-101	294.0	COG0662@1|root,COG0662@2|Bacteria,1RHRM@1224|Proteobacteria,1S2VE@1236|Gammaproteobacteria,3X3AB@547|Enterobacter	1236|Gammaproteobacteria	G	Cupin 2, conserved barrel domain protein	-	-	-	-	-	-	-	-	-	-	-	-	FdtA	4PG2346	4	CAGL0J04554g	43.478 23 13 0 70 92 76 98 1.3 26.9
BMU_10124	5065_g	1006004.GBAG_2184	4.78e-274	759.0	COG2194@1|root,COG2194@2|Bacteria,1MWS7@1224|Proteobacteria,1RMNG@1236|Gammaproteobacteria	1236|Gammaproteobacteria	S	membrane-associated metal-dependent hydrolase	eptA	-	2.7.8.43	ko:K03760,ko:K19353	ko00540,ko01503,map00540,map01503	M00722	R11555,R11556,R11557	RC00002	ko00000,ko00001,ko00002,ko01000,ko01005	-	-	-	DUF1705,Sulfatase	9PG8507	9	CAGL0H05621g	41.667 36 18 1 11 43 435 470 2.1 28.5
BMU_10124	5066_g	571.MC52_00350	1.2e-162	458.0	COG3039@1|root,COG3039@2|Bacteria,1MXTN@1224|Proteobacteria,1RM94@1236|Gammaproteobacteria	1236|Gammaproteobacteria	L	ISSoEn1, terminal inverted repeat	-	-	-	-	-	-	-	-	-	-	-	-	DDE_Tnp_1_5	40PG8298	40	CAGL0C00858g	21.905 105 71 2 5 98 231 335 0.025 33.5
BMU_10124	5067_g	1115512.EH105704_07_01670	1.78e-316	863.0	COG0642@1|root,COG2205@2|Bacteria,1MW8M@1224|Proteobacteria,1RNDA@1236|Gammaproteobacteria,3XPC2@561|Escherichia	1236|Gammaproteobacteria	T	Member of a two-component regulatory system	silS	-	2.7.13.3	ko:K07644	ko02020,map02020	M00452,M00745	-	-	ko00000,ko00001,ko00002,ko01000,ko01001,ko01504,ko02022	-	-	-	HAMP,HATPase_c,HisKA	17PG3219	17	CAGL0H06567g	29.167 72 48 1 377 445 806 877 0.061 33.5
BMU_10124	5068_g	1399774.JDWH01000012_gene832	7.39e-62	193.0	28MD3@1|root,2ZC18@2|Bacteria,1RA1T@1224|Proteobacteria,1S2N1@1236|Gammaproteobacteria	1236|Gammaproteobacteria	-	-	pcoE	-	-	-	-	-	-	-	-	-	-	-	-	14PG8933	14	CAGL0M08580g	28.049 82 52 3 8 85 83 161 0.15 29.3
BMU_10124	5069_g	1399774.JDWH01000012_gene833	6.36e-257	706.0	COG2215@1|root,COG2215@2|Bacteria,1QDA1@1224|Proteobacteria,1RPK1@1236|Gammaproteobacteria,3X3D6@547|Enterobacter	1236|Gammaproteobacteria	P	Belongs to the NiCoT transporter (TC 2.A.52) family	rcnA	GO:0000041,GO:0003674,GO:0005215,GO:0005575,GO:0005623,GO:0005886,GO:0005887,GO:0006810,GO:0006811,GO:0006812,GO:0008150,GO:0008324,GO:0010035,GO:0010038,GO:0010045,GO:0015075,GO:0015099,GO:0015318,GO:0015562,GO:0015675,GO:0016020,GO:0016021,GO:0022857,GO:0022890,GO:0030001,GO:0031224,GO:0031226,GO:0032025,GO:0034220,GO:0035444,GO:0042221,GO:0044425,GO:0044459,GO:0044464,GO:0046583,GO:0046873,GO:…	-	ko:K08970	-	-	-	-	ko00000,ko02000	2.A.52.2	-	-	NicO	13PG8687	13	CAGL0K06303g	32.143 28 19 0 324 351 1147 1174 6.0 26.9
BMU_10124	5075_g	1121937.AUHJ01000026_gene28	0.0	1952.0	COG4644@1|root,COG4644@2|Bacteria,1MUIU@1224|Proteobacteria,1RPZZ@1236|Gammaproteobacteria,465RU@72275|Alteromonadaceae	1236|Gammaproteobacteria	L	PFAM transposase Tn3 family protein	-	-	-	-	-	-	-	-	-	-	-	-	DDE_Tnp_Tn3,DUF4158	7PG8397	7	CAGL0J06270g	24.324 74 49 4 1322 1390 639 710 1.8 30.8
BMU_10124	5076_g	1484157.PSNIH2_20760	1.52e-237	653.0	COG3547@1|root,COG3547@2|Bacteria,1MUER@1224|Proteobacteria,1RMAQ@1236|Gammaproteobacteria,3W0S8@53335|Pantoea	1236|Gammaproteobacteria	L	Transposase	ISPlu13C	-	-	ko:K07486	-	-	-	-	ko00000	-	-	-	DEDD_Tnp_IS110,Transposase_20	10PG8698	10	CAGL0K08294g	27.907 43 31 0 149 191 619 661 0.47 30.4
BMU_10124	5081_g	911008.GLAD_02646	3.61e-128	377.0	COG0138@1|root,COG0138@2|Bacteria,1MUDQ@1224|Proteobacteria,1RMWS@1236|Gammaproteobacteria	1236|Gammaproteobacteria	F	bifunctional purine biosynthesis protein purh	purH	GO:0003674,GO:0003824,GO:0004643,GO:0005575,GO:0005622,GO:0005623,GO:0005737,GO:0005829,GO:0006139,GO:0006163,GO:0006164,GO:0006725,GO:0006753,GO:0006793,GO:0006796,GO:0006807,GO:0008150,GO:0008152,GO:0009058,GO:0009117,GO:0009150,GO:0009152,GO:0009165,GO:0009259,GO:0009260,GO:0009987,GO:0016740,GO:0016741,GO:0016742,GO:0018130,GO:0019438,GO:0019637,GO:0019693,GO:0034641,GO:0034654,GO:0044237,GO:…	2.1.2.3,3.5.4.10	ko:K00602	ko00230,ko00670,ko01100,ko01110,ko01130,ko01523,map00230,map00670,map01100,map01110,map01130,map01523	M00048	R01127,R04560	RC00026,RC00263,RC00456	ko00000,ko00001,ko00002,ko01000,ko04147	-	-	iEcHS_1320.EcHS_A4240,iPC815.YPO3728	AICARFT_IMPCHas,MGS	11PG2988	11	CAGL0A03366g	47.09 189 96 3 8 194 4 190 5.83e-51 171.0
BMU_10124	5082_g	911008.GLAD_02406	2.84e-82	245.0	COG1763@1|root,COG1763@2|Bacteria,1RD3Q@1224|Proteobacteria,1S72P@1236|Gammaproteobacteria	1236|Gammaproteobacteria	H	molybdopterin-guanine dinucleotide biosynthesis protein	mobB	GO:0000166,GO:0001882,GO:0001883,GO:0003674,GO:0005488,GO:0005525,GO:0017076,GO:0019001,GO:0032549,GO:0032550,GO:0032553,GO:0032555,GO:0032561,GO:0035639,GO:0036094,GO:0043167,GO:0043168,GO:0097159,GO:0097367,GO:1901265,GO:1901363	2.7.7.77	ko:K03753,ko:K13818	ko00790,ko01100,map00790,map01100	-	R11581	-	ko00000,ko00001,ko01000	-	-	iB21_1397.B21_03691,iBWG_1329.BWG_3527,iECBD_1354.ECBD_4174,iECDH1ME8569_1439.ECDH1ME8569_3728,iEcDH1_1363.EcDH1_4130,iJO1366.b3856,iSbBS512_1146.SbBS512_E4328,iY75_1357.Y75_RS17805	MobB	11PG3183	11	CAGL0J01419g	40.0 25 15 0 20 44 823 847 3.9 25.0
BMU_10124	5083_g	911008.GLAD_02405	1.58e-121	347.0	COG0746@1|root,COG0746@2|Bacteria,1RH3M@1224|Proteobacteria,1S74N@1236|Gammaproteobacteria	1236|Gammaproteobacteria	H	Transfers a GMP moiety from GTP to Mo-molybdopterin (Mo- MPT) cofactor (Moco or molybdenum cofactor) to form Mo- molybdopterin guanine dinucleotide (Mo-MGD) cofactor	mobA	GO:0000287,GO:0003674,GO:0003824,GO:0005488,GO:0005575,GO:0005622,GO:0005623,GO:0005737,GO:0006139,GO:0006725,GO:0006732,GO:0006753,GO:0006777,GO:0006793,GO:0006796,GO:0006807,GO:0008150,GO:0008152,GO:0009058,GO:0009108,GO:0009117,GO:0009165,GO:0009987,GO:0016740,GO:0016772,GO:0016779,GO:0018130,GO:0019438,GO:0019538,GO:0019637,GO:0019720,GO:0034641,GO:0034654,GO:0043167,GO:0043169,GO:0043170,GO:…	2.7.7.77	ko:K03752	ko00790,ko01100,map00790,map01100	-	R11581	-	ko00000,ko00001,ko01000	-	-	iAPECO1_1312.APECO1_2604,iEcHS_1320.EcHS_A4080,iEcolC_1368.EcolC_4158,iLF82_1304.LF82_1370,iNRG857_1313.NRG857_19230,iSBO_1134.SBO_3869,iSbBS512_1146.SbBS512_E4329,iUMNK88_1353.UMNK88_4686,ic_1306.c4801	NTP_transf_3	11PG3176	11	CAGL0B02035g	31.481 54 31 1 113 160 391 444 0.34 29.3
BMU_10124	5084_g	911008.GLAD_02404	1.44e-56	176.0	COG3084@1|root,COG3084@2|Bacteria,1N026@1224|Proteobacteria,1S93G@1236|Gammaproteobacteria	1236|Gammaproteobacteria	S	protein conserved in bacteria	yihD	GO:0005575,GO:0005622,GO:0005623,GO:0005737,GO:0005829,GO:0044424,GO:0044444,GO:0044464	-	ko:K09896	-	-	-	-	ko00000	-	-	-	DUF1040	12PG9010	12	CAGL0D04642g	41.935 31 18 0 24 54 263 293 0.058 29.3
BMU_10124	5092_g	981336.F944_00302	9.39e-116	331.0	2ECNF@1|root,30S9Z@2|Bacteria,1Q8Q8@1224|Proteobacteria,1SU39@1236|Gammaproteobacteria,3NPF5@468|Moraxellaceae	1236|Gammaproteobacteria	-	-	-	-	-	-	-	-	-	-	-	-	-	-	-	63PG8283	63	CAGL0B04037g	27.778 36 26 0 26 61 15 50 0.73 27.3
BMU_10124	5094_g	1509403.GW12_15140	2.28e-152	455.0	2AQWX@1|root,31G5F@2|Bacteria,1N36S@1224|Proteobacteria,1S9CB@1236|Gammaproteobacteria,3NMFS@468|Moraxellaceae	1236|Gammaproteobacteria	S	Relaxase/Mobilisation nuclease domain	-	-	-	-	-	-	-	-	-	-	-	-	Relaxase	62PG8284	62	CAGL0H01507g	30.147 136 76 7 304 424 241 372 0.18 32.3
BMU_10124	5101_g	1399774.JDWH01000040_gene4044	3.76e-15	74.3	2EDFI@1|root,337BS@2|Bacteria,1NG08@1224|Proteobacteria,1SGJ9@1236|Gammaproteobacteria	1236|Gammaproteobacteria	-	-	-	-	-	-	-	-	-	-	-	-	-	-	-	98PG8292	98	CAGL0H06611g	22.368 76 58 1 66 140 1127 1202 0.26 28.9
BMU_10124	5102_g	243924.LT42_23050	1.7e-32	115.0	2EAVP@1|root,334X2@2|Bacteria,1N1GF@1224|Proteobacteria,1S8WS@1236|Gammaproteobacteria	1236|Gammaproteobacteria	S	immunity protein	imm	-	-	-	-	-	-	-	-	-	-	-	Colicin_Pyocin	88PG8248	88	CAGL0D05016g	52.174 23 11 0 7 29 205 227 0.7 26.2
BMU_10124	5107_g	1123279.ATUS01000005_gene3192	0.0	999.0	COG0399@1|root,COG0399@2|Bacteria,1MUMJ@1224|Proteobacteria,1RSDY@1236|Gammaproteobacteria,1J81D@118884|unclassified Gammaproteobacteria	1236|Gammaproteobacteria	M	Putative transposase	-	-	-	-	-	-	-	-	-	-	-	-	Y2_Tnp,Zn_Tnp_IS91	29PG3214	29	CAGL0G01991g	34.043 47 27 1 74 116 331 377 1.7 28.9
BMU_10124	5109_g	1263831.F543_22850	2.66e-271	744.0	COG0477@1|root,COG0477@2|Bacteria,1QU36@1224|Proteobacteria,1T24P@1236|Gammaproteobacteria	1236|Gammaproteobacteria	EGP	TIGRFAM Drug resistance transporter Bcr CflA subfamily	sflR	-	-	ko:K07552,ko:K18552	-	-	-	-	br01600,ko00000,ko01504,ko02000	2.A.1.2,2.A.1.2.3	-	-	MFS_1	19PG3141	19	CAGL0G08624g	28.659 164 115 2 15 177 82 244 4.67e-13 68.6
BMU_10124	5110_g	1263831.F543_22840	1.07e-178	499.0	COG3843@1|root,COG3843@2|Bacteria,1MU0S@1224|Proteobacteria,1RYES@1236|Gammaproteobacteria	1236|Gammaproteobacteria	U	Type IV secretory pathway VirD2	-	-	-	-	-	-	-	-	-	-	-	-	DUF3363	17PG3140	17	CAGL0G06732g	25.17 147 89 5 59 200 385 515 0.13 31.2
BMU_10124	5117_g	1144664.F973_00043	6.74e-173	484.0	COG1708@1|root,COG1708@2|Bacteria,1QVMI@1224|Proteobacteria,1S59P@1236|Gammaproteobacteria,3NMQX@468|Moraxellaceae	1236|Gammaproteobacteria	S	Domain of unknown function (DUF4111)	-	-	2.7.7.47	ko:K00984	-	-	-	-	ko00000,ko01000,ko01504	-	-	-	DUF4111,NTP_transf_2	82PG8296	82	CAGL0L02277g	40.476 42 25 0 25 66 84 125 0.099 31.6
BMU_10124	5118_g	202954.BBNK01000050_gene879	6.36e-148	436.0	2AQWX@1|root,31G5F@2|Bacteria,1N36S@1224|Proteobacteria,1S9CB@1236|Gammaproteobacteria,3NMFS@468|Moraxellaceae	1236|Gammaproteobacteria	S	Relaxase/Mobilisation nuclease domain	-	-	-	-	-	-	-	-	-	-	-	-	Relaxase	62PG8284	62	CAGL0C05445g	23.611 144 98 3 36 167 442 585 0.51 30.4
BMU_10124	5127_g	1166016.W5S_1480	1.36e-234	645.0	COG4584@1|root,COG4584@2|Bacteria,1MWIV@1224|Proteobacteria,1RQ9W@1236|Gammaproteobacteria	1236|Gammaproteobacteria	L	to Escherichia coli transposase for insertion sequence element IS21 IstA SW ISTA_ECOLI (P15025) (390 aa) fasta scores E() 3e-27, 33.1 id in 329 aa. Identical to the previously sequenced Yersinia pestis,Yersinia pseudotuberculosis and Escherichia coli pesticin plasmid insertion sequence transposase Y1055 TR P74993 (EMBL U59875) (340 aa) fasta scores E() 0, 100.0 id in 340 aa	-	-	-	-	-	-	-	-	-	-	-	-	HTH_38,HTH_7,rve	47PG8553	47	CAGL0K11396g	34.043 47 23 1 8 46 678 724 0.81 29.3
BMU_10124	5128_g	1166016.W5S_1479	2.15e-172	482.0	COG1484@1|root,COG1484@2|Bacteria,1MWQX@1224|Proteobacteria,1RPJM@1236|Gammaproteobacteria	1236|Gammaproteobacteria	L	ATP-binding protein, IstB SW ISTB_ECOLI (P15026) (265 aa) fasta scores E() 0, 47.4 id in 249 aa. Also almost identical to Yersinia pestis and Escherichia coli	-	-	-	-	-	-	-	-	-	-	-	-	IstB_IS21	44PG3142	44	CAGL0G00506g	30.159 63 41 1 49 111 257 316 0.002 37.0
BMU_10124	5133_g	40215.BBOS01000046_gene2129	6.26e-80	244.0	2DB9W@1|root,2Z7Z9@2|Bacteria,1MZFV@1224|Proteobacteria,1RRZT@1236|Gammaproteobacteria,3NKVF@468|Moraxellaceae	1236|Gammaproteobacteria	S	Methane/Phenol/Toluene Hydroxylase	mphL	GO:0003674,GO:0003824,GO:0004497,GO:0006725,GO:0008150,GO:0008152,GO:0009056,GO:0009987,GO:0016491,GO:0016705,GO:0016709,GO:0018662,GO:0018958,GO:0018959,GO:0019336,GO:0019439,GO:0044237,GO:0044248,GO:0046191,GO:0055114,GO:0071704,GO:1901360,GO:1901361,GO:1901575,GO:1901615,GO:1901616	-	ko:K16243	ko00361,ko00362,ko00623,ko01100,ko01120,ko01220,map00361,map00362,map00623,map01100,map01120,map01220	M00548	R03560,R03608,R10042,R10043	RC00046,RC00490	ko00000,ko00001,ko00002	-	-	-	Phenol_Hydrox	4PG2198	4	CAGL0I04334g	30.769 52 35 1 38 88 78 129 0.18 28.9
BMU_10124	5134_g	575564.HMPREF0014_03528	8.08e-27	98.6	2C44J@1|root,333VN@2|Bacteria,1N6Q4@1224|Proteobacteria,1SERN@1236|Gammaproteobacteria,3NNXH@468|Moraxellaceae	1236|Gammaproteobacteria	S	Phenol hydroxylase subunit	-	-	-	ko:K16249	ko00361,ko00362,ko00623,ko01100,ko01120,ko01220,map00361,map00362,map00623,map01100,map01120,map01220	M00548	R03560,R03608,R10042,R10043	RC00046,RC00490	ko00000,ko00001,ko00002	-	-	-	Phenol_hyd_sub	8PG2200	8	CAGL0L12848g	37.037 27 17 0 17 43 9 35 0.51 24.6
BMU_10124	5141_g	1144664.F973_00043	1.23e-168	473.0	COG1708@1|root,COG1708@2|Bacteria,1QVMI@1224|Proteobacteria,1S59P@1236|Gammaproteobacteria,3NMQX@468|Moraxellaceae	1236|Gammaproteobacteria	S	Domain of unknown function (DUF4111)	-	-	2.7.7.47	ko:K00984	-	-	-	-	ko00000,ko01000,ko01504	-	-	-	DUF4111,NTP_transf_2	82PG8296	82	CAGL0L02277g	40.476 42 25 0 16 57 84 125 0.096 31.6
BMU_10124	5151_g	106648.BBLJ01000113_gene3691	1.76e-83	248.0	COG2801@1|root,COG2801@2|Bacteria,1MVC8@1224|Proteobacteria,1RXYF@1236|Gammaproteobacteria,3NIQD@468|Moraxellaceae	1236|Gammaproteobacteria	L	Integrase core domain	-	-	-	ko:K07497	-	-	-	-	ko00000	-	-	-	HTH_21,rve,rve_3	42PG9087	42	CAGL0J06930g	29.508 61 40 1 37 94 276 336 2.3 25.4
BMU_10124	5152_g	525244.HMPREF0023_3205	2.86e-68	206.0	COG2963@1|root,COG2963@2|Bacteria,1N8W3@1224|Proteobacteria,1SEAC@1236|Gammaproteobacteria,3NNND@468|Moraxellaceae	1236|Gammaproteobacteria	L	Transposase	-	-	-	ko:K07483	-	-	-	-	ko00000	-	-	-	HTH_Tnp_1	45PG9090	45	CAGL0K11528g	28.75 80 43 5 31 103 190 262 0.97 26.2
BMU_05223	5044_g	469595.CSAG_04007	7.65e-242	682.0	COG1192@1|root,COG1192@2|Bacteria,1NAJP@1224|Proteobacteria,1S2DK@1236|Gammaproteobacteria,3WYYN@544|Citrobacter	1236|Gammaproteobacteria	D	AAA domain	-	-	-	-	-	-	-	-	-	-	-	-	AAA_31	26PG8493	26	CAGL0J07260g	33.824 68 40 2 624 691 62 124 1.3 30.0
BMU_05223	5046_g	1484157.PSNIH2_22835	1.72e-167	474.0	2AUZ6@1|root,31KNR@2|Bacteria,1QIIC@1224|Proteobacteria,1TGD4@1236|Gammaproteobacteria,3W1YF@53335|Pantoea	1236|Gammaproteobacteria	-	-	-	-	-	-	-	-	-	-	-	-	-	-	-	17PG3076	17	CAGL0K04939g	29.412 51 31 2 17 64 63 111 0.6 29.3
BMU_05223	5047_g	1484157.PSNIH2_22830	1.43e-185	529.0	COG0443@1|root,COG0443@2|Bacteria,1R4I4@1224|Proteobacteria,1RRY4@1236|Gammaproteobacteria,3W128@53335|Pantoea	1236|Gammaproteobacteria	O	StbA protein	stbA	-	-	ko:K18640	-	-	-	-	ko00000,ko04812	-	-	-	StbA	31PG8273	31	CAGL0L10934g	25.581 43 32 0 280 322 76 118 0.68 30.0
BMU_05223	5048_g	571.MC52_00350	1.2e-162	458.0	COG3039@1|root,COG3039@2|Bacteria,1MXTN@1224|Proteobacteria,1RM94@1236|Gammaproteobacteria	1236|Gammaproteobacteria	L	ISSoEn1, terminal inverted repeat	-	-	-	-	-	-	-	-	-	-	-	-	DDE_Tnp_1_5	40PG8298	40	CAGL0C00858g	21.905 105 71 2 5 98 231 335 0.025 33.5
BMU_05223	5049_g	1115512.EH105704_07_01670	3.12e-315	860.0	COG0642@1|root,COG2205@2|Bacteria,1MW8M@1224|Proteobacteria,1RNDA@1236|Gammaproteobacteria,3XPC2@561|Escherichia	1236|Gammaproteobacteria	T	Member of a two-component regulatory system	silS	-	2.7.13.3	ko:K07644	ko02020,map02020	M00452,M00745	-	-	ko00000,ko00001,ko00002,ko01000,ko01001,ko01504,ko02022	-	-	-	HAMP,HATPase_c,HisKA	17PG3219	17	CAGL0H06567g	21.762 193 119 3 208 369 483 674 0.016 35.4
BMU_05223	5050_g	1399774.JDWH01000012_gene832	7.39e-62	193.0	28MD3@1|root,2ZC18@2|Bacteria,1RA1T@1224|Proteobacteria,1S2N1@1236|Gammaproteobacteria	1236|Gammaproteobacteria	-	-	pcoE	-	-	-	-	-	-	-	-	-	-	-	-	14PG8933	14	CAGL0M08580g	28.049 82 52 3 8 85 83 161 0.15 29.3
BMU_05223	5065_g	1144664.F973_00043	2.87e-174	487.0	COG1708@1|root,COG1708@2|Bacteria,1QVMI@1224|Proteobacteria,1S59P@1236|Gammaproteobacteria,3NMQX@468|Moraxellaceae	1236|Gammaproteobacteria	S	Domain of unknown function (DUF4111)	-	-	2.7.7.47	ko:K00984	-	-	-	-	ko00000,ko01000,ko01504	-	-	-	DUF4111,NTP_transf_2	82PG8296	82	CAGL0L02277g	40.476 42 25 0 25 66 84 125 0.088 32.0
BMU_05223	5067_g	911008.GLAD_02488	2.12e-144	411.0	COG0697@1|root,COG0697@2|Bacteria,1NHTP@1224|Proteobacteria,1RR5J@1236|Gammaproteobacteria	1236|Gammaproteobacteria	EG	transporter	yicL	GO:0005575,GO:0005623,GO:0005886,GO:0016020,GO:0044464,GO:0071944	-	-	-	-	-	-	-	-	-	-	EamA	2PG8764	2	CAGL0M03355g	45.833 24 13 0 51 74 488 511 3.5 26.6
BMU_05223	5068_g	911008.GLAD_01992	4.23e-117	336.0	COG0663@1|root,COG0663@2|Bacteria,1RD76@1224|Proteobacteria,1RPB6@1236|Gammaproteobacteria	1236|Gammaproteobacteria	S	COG0663 Carbonic anhydrases acetyltransferases, isoleucine patch superfamily	yrdA	GO:0003674,GO:0005488,GO:0005515,GO:0005575,GO:0005622,GO:0005623,GO:0005737,GO:0005829,GO:0008150,GO:0008270,GO:0009987,GO:0016043,GO:0022607,GO:0042802,GO:0043167,GO:0043169,GO:0043933,GO:0044085,GO:0044424,GO:0044444,GO:0044464,GO:0046872,GO:0046914,GO:0051259,GO:0051260,GO:0065003,GO:0070206,GO:0070207,GO:0071840	-	-	-	-	-	-	-	-	-	-	Hexapep	25PG8266	25	CAGL0K08888g	33.333 69 40 2 78 141 405 472 0.00083 37.0
BMU_05223	5070_g	981336.F944_00302	9.39e-116	331.0	2ECNF@1|root,30S9Z@2|Bacteria,1Q8Q8@1224|Proteobacteria,1SU39@1236|Gammaproteobacteria,3NPF5@468|Moraxellaceae	1236|Gammaproteobacteria	-	-	-	-	-	-	-	-	-	-	-	-	-	-	-	63PG8283	63	CAGL0B04037g	27.778 36 26 0 26 61 15 50 0.73 27.3
BMU_05223	5071_g	1509403.GW12_15140	1.67e-150	455.0	2AQWX@1|root,31G5F@2|Bacteria,1N36S@1224|Proteobacteria,1S9CB@1236|Gammaproteobacteria,3NMFS@468|Moraxellaceae	1236|Gammaproteobacteria	S	Relaxase/Mobilisation nuclease domain	-	-	-	-	-	-	-	-	-	-	-	-	Relaxase	35PG3223	35	CAGL0H01507g	30.147 136 76 7 310 430 241 372 0.2 32.3
BMU_05223	5072_g	575588.ACPN01000195_gene1722	4.61e-53	175.0	COG0507@1|root,COG0507@2|Bacteria,1MUTR@1224|Proteobacteria,1RQS3@1236|Gammaproteobacteria,3NQP0@468|Moraxellaceae	1236|Gammaproteobacteria	L	MobA/MobL family	-	-	-	-	-	-	-	-	-	-	-	-	MobA_MobL	2PG1419	2	CAGL0F06611g	35.714 42 26 1 32 73 55 95 0.046 30.4
BMU_05223	5073_g	575588.ACPN01000195_gene1721	1.75e-91	268.0	2AZC9@1|root,31RGI@2|Bacteria,1QNZZ@1224|Proteobacteria,1TMNV@1236|Gammaproteobacteria,3NP2F@468|Moraxellaceae	1236|Gammaproteobacteria	-	-	-	-	-	-	-	-	-	-	-	-	-	-	-	37PG8935	37	CAGL0I01584g	30.435 46 29 1 80 125 341 383 0.95 26.9
BMU_05223	5074_g	202956.BBNL01000047_gene2616	2.43e-49	157.0	COG3077@1|root,COG3077@2|Bacteria,1N3CS@1224|Proteobacteria,1S9HN@1236|Gammaproteobacteria,3NSVW@468|Moraxellaceae	1236|Gammaproteobacteria	L	RelB antitoxin	relB	-	-	ko:K18918	-	-	-	-	ko00000,ko02048,ko03000	-	-	-	RelB	39PG8287	39	CAGL0L06512g	43.478 23 13 0 7 29 9 31 0.81 25.0
BMU_05223	5075_g	40215.BBOS01000100_gene639	1.52e-34	119.0	2AZNR@1|root,31RNA@2|Bacteria,1QP5M@1224|Proteobacteria,1TMUN@1236|Gammaproteobacteria,3NPF3@468|Moraxellaceae	1236|Gammaproteobacteria	-	-	-	-	-	-	-	-	-	-	-	-	-	-	-	40PG8286	40	CAGL0D02244g	35.556 45 25 2 17 57 416 460 2.9 23.9
BMU_05223	5076_g	1331660.L313_0274	9.28e-177	498.0	COG5527@1|root,COG5527@2|Bacteria,1QNS1@1224|Proteobacteria,1TMD8@1236|Gammaproteobacteria,3NMUG@468|Moraxellaceae	1236|Gammaproteobacteria	L	Initiator Replication protein	-	-	-	-	-	-	-	-	-	-	-	-	Rep_3	40PG8285	40	CAGL0G07403g	28.947 76 44 2 235 300 569 644 0.87 29.3
BMU_05223	5077_g	202954.BBNK01000054_gene1634	2.29e-45	147.0	2CGYM@1|root,33G21@2|Bacteria,1NN5M@1224|Proteobacteria,1SUKH@1236|Gammaproteobacteria,3NNXD@468|Moraxellaceae	1236|Gammaproteobacteria	-	-	-	-	-	-	-	-	-	-	-	-	-	-	-	39PG8289	39	CAGL0F06171g	24.0 75 54 1 4 75 770 844 1.2 25.4
BMU_05223	5078_g	575588.ACPN01000195_gene1722	1.08e-108	319.0	COG0507@1|root,COG0507@2|Bacteria,1MUTR@1224|Proteobacteria,1RQS3@1236|Gammaproteobacteria,3NQP0@468|Moraxellaceae	1236|Gammaproteobacteria	L	MobA/MobL family	-	-	-	-	-	-	-	-	-	-	-	-	MobA_MobL	40PG8288	40	CAGL0M02871g	33.333 48 30 1 72 117 339 386 1.0 27.3
BMU_05223	5081_g	1484157.PSNIH2_22730	1.71e-127	397.0	COG4643@1|root,COG4643@2|Bacteria,1QIJ2@1224|Proteobacteria,1TGDX@1236|Gammaproteobacteria,3W21X@53335|Pantoea	1236|Gammaproteobacteria	S	Toprim domain	-	-	-	-	-	-	-	-	-	-	-	-	Toprim_3	13PG8388	13	CAGL0L02783g	33.846 65 33 3 738 792 640 704 1.7 30.0
BMU_05223	5082_g	1484157.PSNIH2_22715	4.11e-98	297.0	2AUZ3@1|root,31KNN@2|Bacteria,1QII9@1224|Proteobacteria,1TGD1@1236|Gammaproteobacteria,3W1XZ@53335|Pantoea	1236|Gammaproteobacteria	-	-	-	-	-	-	-	-	-	-	-	-	-	-	-	29PG8268	29	CAGL0G07755g	29.126 103 58 4 144 231 264 366 0.11 32.0
BMU_05223	5083_g	1484157.PSNIH2_22710	9.31e-83	259.0	2AUZV@1|root,31KMV@2|Bacteria,1QIHG@1224|Proteobacteria,1TGC3@1236|Gammaproteobacteria,3W1TR@53335|Pantoea	1236|Gammaproteobacteria	-	-	-	-	-	-	-	-	-	-	-	-	-	-	-	27PG8269	27	CAGL0I06512g	32.075 53 35 1 120 171 1442 1494 0.6 29.6
BMU_05223	5087_g	1399774.JDWH01000040_gene4044	5.8e-15	74.3	2EDFI@1|root,337BS@2|Bacteria,1NG08@1224|Proteobacteria,1SGJ9@1236|Gammaproteobacteria	1236|Gammaproteobacteria	-	-	-	-	-	-	-	-	-	-	-	-	-	-	-	98PG8292	98	CAGL0H06611g	22.368 76 58 1 81 155 1127 1202 0.29 29.3
BMU_05223	5090_g	243924.LT42_23050	1.7e-32	115.0	2EAVP@1|root,334X2@2|Bacteria,1N1GF@1224|Proteobacteria,1S8WS@1236|Gammaproteobacteria	1236|Gammaproteobacteria	S	immunity protein	imm	-	-	-	-	-	-	-	-	-	-	-	Colicin_Pyocin	88PG8248	88	CAGL0D05016g	52.174 23 11 0 7 29 205 227 0.7 26.2
BMU_05223	5104_g	1484157.PSNIH2_21750	4.97e-64	208.0	2A40C@1|root,32QW5@2|Bacteria,1RHQ6@1224|Proteobacteria,1S8H5@1236|Gammaproteobacteria,3W1IP@53335|Pantoea	1236|Gammaproteobacteria	-	-	-	-	-	-	-	-	-	-	-	-	-	-	-	6PG2377	6	CAGL0D03960g	23.077 65 35 2 64 113 392 456 0.78 29.3
BMU_05223	5114_g	1484157.PSNIH2_22015	4.95e-40	142.0	COG0526@1|root,COG0526@2|Bacteria,1MXG2@1224|Proteobacteria,1S08D@1236|Gammaproteobacteria,3W1EQ@53335|Pantoea	1236|Gammaproteobacteria	CO	F plasmid transfer operon protein	-	-	-	ko:K12057	-	-	-	-	ko00000,ko02044	3.A.7.11.1	-	-	TraF	4PG3030	4	CAGL0G10131g	35.294 34 20 1 48 81 66 97 3.8 24.6
BMU_05223	5115_g	1484157.PSNIH2_22020	2.89e-92	271.0	2AUXY@1|root,31KMF@2|Bacteria,1QIH3@1224|Proteobacteria,1TGBQ@1236|Gammaproteobacteria,3W1S5@53335|Pantoea	1236|Gammaproteobacteria	-	-	-	-	-	-	-	-	-	-	-	-	-	-	-	21PG8924	21	CAGL0M01694g	32.0 50 27 1 17 66 733 775 0.17 29.6
BMU_05223	5116_g	1484157.PSNIH2_22025	1.14e-152	433.0	2AUYH@1|root,31KN2@2|Bacteria,1QIHP@1224|Proteobacteria,1TGCC@1236|Gammaproteobacteria,3W1VQ@53335|Pantoea	1236|Gammaproteobacteria	-	-	-	-	-	-	-	-	-	-	-	-	-	-	-	24PG8810	24	CAGL0H02277g	50.0 18 9 0 184 201 66 83 0.68 28.1
BMU_05223	5117_g	1484157.PSNIH2_22030	9.12e-29	107.0	2AV09@1|root,31KQ3@2|Bacteria,1QIJT@1224|Proteobacteria,1TGEV@1236|Gammaproteobacteria,3W26Y@53335|Pantoea	1236|Gammaproteobacteria	-	-	-	-	-	-	-	-	-	-	-	-	-	-	-	7PG3269	7	CAGL0I06556g	30.233 43 30 0 21 63 135 177 2.3 24.3
BMU_05223	5120_g	1484157.PSNIH2_22760	7.06e-91	276.0	2AUXT@1|root,31KM9@2|Bacteria,1QIGW@1224|Proteobacteria,1TGBF@1236|Gammaproteobacteria,3W1Q7@53335|Pantoea	1236|Gammaproteobacteria	-	-	-	-	-	-	-	-	-	-	-	-	-	-	-	19PG8729	19	CAGL0H02453g	41.379 29 17 0 18 46 104 132 1.3 27.7
BMU_05223	5121_g	1484157.PSNIH2_22755	3.83e-182	514.0	COG0714@1|root,COG0714@2|Bacteria,1MXIW@1224|Proteobacteria,1RN7C@1236|Gammaproteobacteria,3W242@53335|Pantoea	1236|Gammaproteobacteria	S	AAA domain (Cdc48 subfamily)	-	-	6.6.1.2	ko:K09882	ko00860,ko01100,map00860,map01100	-	R05227	RC02000	ko00000,ko00001,ko01000	-	-	-	AAA_5	20PG8704	20	CAGL0M11616g	23.671 207 142 5 99 296 1078 1277 8.6e-05 42.4
BMU_05223	5122_g	1484157.PSNIH2_22745	4.45e-200	562.0	2AUZQ@1|root,31KPG@2|Bacteria,1QIJ5@1224|Proteobacteria,1TGE1@1236|Gammaproteobacteria,3W22J@53335|Pantoea	1236|Gammaproteobacteria	S	Protein of unknown function (DUF3150)	-	-	-	-	-	-	-	-	-	-	-	-	DUF3150	22PG8685	22	CAGL0A01243g	26.531 98 62 4 150 246 314 402 0.097 32.3
BMU_05223	5123_g	1388763.O165_003190	6.54e-225	639.0	COG0556@1|root,COG0556@2|Bacteria,1MUFK@1224|Proteobacteria,1RN6Z@1236|Gammaproteobacteria,1YX1I@136845|Pseudomonas putida group	1236|Gammaproteobacteria	L	damaged site, the DNA wraps around one UvrB monomer. DNA wrap is dependent on ATP binding by UvrB and probably causes local melting of the DNA helix, facilitating insertion of UvrB beta-hairpin between the DNA strands. Then UvrB probes one DNA strand for the presence of a lesion. If a lesion is found the UvrA subunits dissociate and the UvrB-DNA preincision complex is formed. This complex is subs…	-	-	-	ko:K03702	ko03420,map03420	-	-	-	ko00000,ko00001,ko03400	-	-	-	Helicase_C,ResIII,UvrB	17PG8519	17	CAGL0L02915g	24.51 204 132 5 191 390 370 555 8.73e-09 55.5
BMU_05223	5124_g	399742.Ent638_0070	2.72e-73	231.0	COG2211@1|root,COG2211@2|Bacteria,1MVUM@1224|Proteobacteria,1RP5J@1236|Gammaproteobacteria,3X344@547|Enterobacter	1236|Gammaproteobacteria	G	sugar (Glycoside-Pentoside-Hexuronide) transporter	yicJ	GO:0005575,GO:0005623,GO:0005886,GO:0016020,GO:0044464,GO:0071944	-	ko:K03292	-	-	-	-	ko00000	2.A.2	-	-	MFS_2	6PG2441	6	CAGL0L02277g	32.692 52 31 2 36 84 224 274 0.38 27.7
BMU_05223	5127_g	1004785.AMBLS11_16310	6.18e-77	258.0	COG0463@1|root,COG0463@2|Bacteria,1QXZ7@1224|Proteobacteria,1T4SI@1236|Gammaproteobacteria	1236|Gammaproteobacteria	M	Glycosyl transferase family 2	-	-	-	-	-	-	-	-	-	-	-	-	Glycos_transf_2	13PG3256	13	CAGL0E06028g	27.966 118 76 2 77 185 69 186 0.000216 41.2
BMU_05223	5133_g	1035839.AFNK01000045_gene1006	2.26e-112	332.0	COG0786@1|root,COG0786@2|Bacteria,1MVBC@1224|Proteobacteria,1RP0S@1236|Gammaproteobacteria	1236|Gammaproteobacteria	P	Catalyzes the sodium-dependent transport of glutamate	gltS	-	-	ko:K03312	-	-	-	-	ko00000,ko02000	2.A.27	-	-	Glt_symporter	21PG8279	21	Not found	Not found
BMU_05223	5134_g	1484157.PSNIH2_22915	8.07e-118	352.0	COG1475@1|root,COG1475@2|Bacteria,1QIHH@1224|Proteobacteria,1TGC4@1236|Gammaproteobacteria,3W1TT@53335|Pantoea	1236|Gammaproteobacteria	K	DNA binding	-	-	-	-	-	-	-	-	-	-	-	-	-	28PG8706	28	CAGL0K10230g	26.154 65 44 2 283 346 210 271 0.65 29.6
BMU_05223	5135_g	1484157.PSNIH2_22910	2.48e-178	500.0	28ICS@1|root,2Z8F1@2|Bacteria,1N32S@1224|Proteobacteria,1RQEN@1236|Gammaproteobacteria,3W02Q@53335|Pantoea	1236|Gammaproteobacteria	S	RePlication protein	-	-	-	-	-	-	-	-	-	-	-	-	Rep_3	28PG8774	28	CAGL0E02145g	23.944 71 48 1 123 187 93 163 2.9 26.9
BMU_05223	5140_g	1029823.AFIE01000103_gene1147	1.24e-150	424.0	COG3316@1|root,COG3316@2|Bacteria,1MWZ2@1224|Proteobacteria,1RRC2@1236|Gammaproteobacteria,3NKP5@468|Moraxellaceae	1236|Gammaproteobacteria	L	DDE domain	-	-	-	ko:K18320	-	-	-	-	ko00000	-	-	-	DDE_Tnp_IS240	38PG9079	38	CAGL0C03916g	25.0 88 66 0 31 118 102 189 0.2 30.0
BMU_05223	5141_g	106648.BBLJ01000060_gene4541	3.07e-169	475.0	COG0399@1|root,COG0399@2|Bacteria,1MUMJ@1224|Proteobacteria,1RSDY@1236|Gammaproteobacteria,3NKKZ@468|Moraxellaceae	1236|Gammaproteobacteria	M	Putative transposase	-	-	-	-	-	-	-	-	-	-	-	-	Y2_Tnp,Zn_Tnp_IS91	5PG2292	5	CAGL0J02860g	26.923 52 35 1 31 79 109 160 1.2 28.1
BMU_05223	5144_g	1484158.PSNIH1_03470	1.32e-141	405.0	COG0582@1|root,COG0582@2|Bacteria,1N45B@1224|Proteobacteria,1RNDM@1236|Gammaproteobacteria,3VY5H@53335|Pantoea	1236|Gammaproteobacteria	L	Belongs to the 'phage' integrase family	int	-	-	-	-	-	-	-	-	-	-	-	Phage_integrase	6PG2261	6	CAGL0D04510g	24.211 95 62 1 104 198 1399 1483 3.9 26.6
BMU_05223	5147_g	1484157.PSNIH2_22175	2.87e-169	476.0	COG0053@1|root,COG0053@2|Bacteria,1MUDS@1224|Proteobacteria,1RNS2@1236|Gammaproteobacteria,3W1PN@53335|Pantoea	1236|Gammaproteobacteria	U	Dimerisation domain of Zinc Transporter	-	-	-	-	-	-	-	-	-	-	-	-	Cation_efflux,ZT_dimer	12PG8760	12	CAGL0F05401g	25.414 181 122 2 38 209 521 697 7.54e-07 47.4
BMU_05223	5149_g	1484157.PSNIH2_22690	6.02e-75	229.0	2AUZA@1|root,31KNV@2|Bacteria,1QIIF@1224|Proteobacteria,1TGD7@1236|Gammaproteobacteria,3W1YV@53335|Pantoea	1236|Gammaproteobacteria	-	-	-	-	-	-	-	-	-	-	-	-	-	-	-	17PG2462	17	CAGL0E04840g	34.545 55 26 3 102 146 173 227 0.73 28.1
BMU_05223	5153_g	575589.HMPREF0018_02842	9.2e-278	771.0	COG0827@1|root,COG0827@2|Bacteria,1N2RX@1224|Proteobacteria,1RRMN@1236|Gammaproteobacteria,3NN13@468|Moraxellaceae	1236|Gammaproteobacteria	L	Eco57I restriction-modification methylase	-	-	3.1.21.4	ko:K01155	-	-	-	-	ko00000,ko01000,ko02048	-	-	-	BsuBI_PstI_RE,Eco57I,N6_Mtase,RrnaAD	19PG3079	19	CAGL0J04048g	25.287 87 43 2 48 124 71 145 0.25 30.8
BMU_05223	5158_g	106648.BBLJ01000113_gene3691	1.06e-84	251.0	COG2801@1|root,COG2801@2|Bacteria,1MVC8@1224|Proteobacteria,1RXYF@1236|Gammaproteobacteria,3NIQD@468|Moraxellaceae	1236|Gammaproteobacteria	L	Integrase core domain	-	-	-	ko:K07497	-	-	-	-	ko00000	-	-	-	HTH_21,rve,rve_3	42PG9087	42	CAGL0F01859g	34.043 47 26 2 18 62 495 538 0.74 26.9
BMU_05223	5159_g	525244.HMPREF0023_3205	2.86e-68	206.0	COG2963@1|root,COG2963@2|Bacteria,1N8W3@1224|Proteobacteria,1SEAC@1236|Gammaproteobacteria,3NNND@468|Moraxellaceae	1236|Gammaproteobacteria	L	Transposase	-	-	-	ko:K07483	-	-	-	-	ko00000	-	-	-	HTH_Tnp_1	45PG9090	45	CAGL0K11528g	28.75 80 43 5 31 103 190 262 0.97 26.2
BMU_05223	5163_g	561229.Dd1591_0929	1.49e-208	604.0	COG0610@1|root,COG0610@2|Bacteria,1MU96@1224|Proteobacteria,1RP2Q@1236|Gammaproteobacteria,2JF4M@204037|Dickeya	1236|Gammaproteobacteria	L	Type I restriction enzyme R protein N terminus (HSDR_N)	-	-	3.1.21.3	ko:K01153	-	-	-	-	ko00000,ko01000,ko02048	-	-	-	EcoR124_C,HSDR_N,ResIII	5PG2995	5	CAGL0I08943g	34.783 46 29 1 9 54 310 354 3.0 27.3
BMU_05223	5164_g	911008.GLAD_00485	7.03e-181	521.0	COG4943@1|root,COG4943@2|Bacteria,1MVTH@1224|Proteobacteria,1RMDP@1236|Gammaproteobacteria	1236|Gammaproteobacteria	T	signal transduction protein containing sensor and EAL	yjcC	-	-	-	-	-	-	-	-	-	-	-	CSS-motif,EAL	5PG1857	5	CAGL0J08206g	31.111 45 30 1 294 338 922 965 0.65 30.4
BMU_05223	5166_g	470.IX87_05330	2.2e-89	264.0	2ENP6@1|root,33GAI@2|Bacteria,1NQ6G@1224|Proteobacteria,1SJ8D@1236|Gammaproteobacteria	1236|Gammaproteobacteria	-	-	-	-	-	-	-	-	-	-	-	-	-	-	-	11PG3002	11	CAGL0M11528g	31.818 66 40 3 1 64 28 90 0.3 28.1
BMU_05223	5168_g	1484157.PSNIH2_22045	2.53e-255	717.0	COG0433@1|root,COG0433@2|Bacteria,1QUPX@1224|Proteobacteria,1T20D@1236|Gammaproteobacteria,3W05W@53335|Pantoea	1236|Gammaproteobacteria	S	TraM recognition site of TraD and TraG	-	-	-	ko:K12071	-	-	-	-	ko00000,ko02044	3.A.7.11.1	-	-	TraG-D_C,TrwB_AAD_bind	13PG3257	13	CAGL0J11484g	26.316 76 52 2 322 396 273 345 0.032 34.3
BMU_05223	5171_g	1166016.W5S_1479	2.15e-172	482.0	COG1484@1|root,COG1484@2|Bacteria,1MWQX@1224|Proteobacteria,1RPJM@1236|Gammaproteobacteria	1236|Gammaproteobacteria	L	ATP-binding protein, IstB SW ISTB_ECOLI (P15026) (265 aa) fasta scores E() 0, 47.4 id in 249 aa. Also almost identical to Yersinia pestis and Escherichia coli	-	-	-	-	-	-	-	-	-	-	-	-	IstB_IS21	44PG3142	44	CAGL0G00506g	30.159 63 41 1 49 111 257 316 0.002 37.0
BMU_05223	5172_g	1166016.W5S_1480	2.39e-161	456.0	COG4584@1|root,COG4584@2|Bacteria,1MWIV@1224|Proteobacteria,1RQ9W@1236|Gammaproteobacteria	1236|Gammaproteobacteria	L	to Escherichia coli transposase for insertion sequence element IS21 IstA SW ISTA_ECOLI (P15025) (390 aa) fasta scores E() 3e-27, 33.1 id in 329 aa. Identical to the previously sequenced Yersinia pestis,Yersinia pseudotuberculosis and Escherichia coli pesticin plasmid insertion sequence transposase Y1055 TR P74993 (EMBL U59875) (340 aa) fasta scores E() 0, 100.0 id in 340 aa	-	-	-	-	-	-	-	-	-	-	-	-	HTH_38,HTH_7,rve	47PG8553	47	CAGL0M10527g	25.974 154 95 7 52 200 1735 1874 0.71 28.9
BMU_05223	5174_g	1484157.PSNIH2_22775	2.1e-306	845.0	COG0210@1|root,COG0210@2|Bacteria,1PRFX@1224|Proteobacteria,1RXIU@1236|Gammaproteobacteria,3W243@53335|Pantoea	1236|Gammaproteobacteria	L	UvrD-like helicase C-terminal domain	-	-	-	-	-	-	-	-	-	-	-	-	UvrD-helicase,UvrD_C	23PG8544	23	CAGL0L03454g	25.0 280 168 13 96 354 216 474 4.8e-08 53.5
BMU_05223	5175_g	1484157.PSNIH2_22875	9.26e-132	394.0	COG2433@1|root,COG2433@2|Bacteria,1QUPW@1224|Proteobacteria,1T20C@1236|Gammaproteobacteria,3W1CN@53335|Pantoea	1236|Gammaproteobacteria	U	Bacterial conjugation TrbI-like protein	traB	-	-	ko:K12065	-	-	-	-	ko00000,ko02044	3.A.7.11.1	-	-	TrbI	6PG2246	6	CAGL0I00748g	27.027 74 45 1 233 306 401 465 0.088 32.7
BMU_05223	5177_g	911008.GLAD_02371	1.26e-43	151.0	COG3210@1|root,COG3210@2|Bacteria,1RFYE@1224|Proteobacteria,1S5T6@1236|Gammaproteobacteria	1236|Gammaproteobacteria	U	domain, Protein	-	-	-	ko:K15125	ko05133,map05133	-	-	-	ko00000,ko00001,ko00536	-	-	-	PT-VENN	3PG2277	3	CAGL0G01166g	30.769 52 30 2 20 68 78 126 7.0 23.5
BMU_05223	5178_g	665029.EAMY_0679	2.85e-44	145.0	2FJIP@1|root,34B85@2|Bacteria,1P2TD@1224|Proteobacteria,1SSEB@1236|Gammaproteobacteria	1236|Gammaproteobacteria	-	-	-	-	-	-	-	-	-	-	-	-	-	-	-	10PG2816	10	CAGL0M09042g	30.769 39 27 0 30 68 172 210 0.005 32.0
BMU_05223	5179_g	911008.GLAD_02370	7.06e-179	501.0	COG3210@1|root,COG3210@2|Bacteria,1MX2K@1224|Proteobacteria,1RNRK@1236|Gammaproteobacteria	1236|Gammaproteobacteria	U	Large exoproteins involved in heme utilization or adhesion	-	-	-	ko:K15125	ko05133,map05133	-	-	-	ko00000,ko00001,ko00536	-	-	-	Fil_haemagg,Fil_haemagg_2,Haemagg_act,PT-VENN	11PG2727	11	CAGL0H07667g	27.083 96 41 4 5 96 1 71 3.1 26.9
BMU_05223	5182_g	1484157.PSNIH2_21325	6.75e-66	212.0	2AV06@1|root,31KQ0@2|Bacteria,1QIJQ@1224|Proteobacteria,1TGEQ@1236|Gammaproteobacteria,3W25Y@53335|Pantoea	1236|Gammaproteobacteria	-	-	-	-	-	-	-	-	-	-	-	-	-	-	-	11PG2252	11	CAGL0K10252g	24.0 100 72 3 54 150 281 379 0.91 27.3
BMU_05223	5184_g	911008.GLAD_01710	8.55e-202	588.0	COG4625@1|root,COG4625@2|Bacteria,1PHUK@1224|Proteobacteria,1RQMM@1236|Gammaproteobacteria	1236|Gammaproteobacteria	S	TIGRFAM outer membrane autotransporter barrel	-	-	-	-	-	-	-	-	-	-	-	-	Autotransporter	6PG2719	6	CAGL0M08228g	21.29 155 111 3 203 354 438 584 3.9 27.3
BMU_05223	5186_g	469595.CSAG_03974	1.86e-79	246.0	28ICS@1|root,2Z8F1@2|Bacteria,1N32S@1224|Proteobacteria,1RQEN@1236|Gammaproteobacteria,3WV5Z@544|Citrobacter	1236|Gammaproteobacteria	S	Initiator Replication protein	repA	-	-	-	-	-	-	-	-	-	-	-	Rep_3	7PG1870	7	CAGL0H09724g	33.333 39 26 0 76 114 236 274 1.4 26.6
BMU_05223	5187_g	1484157.PSNIH2_22855	7.52e-118	362.0	COG3451@1|root,COG3451@2|Bacteria,1MUEN@1224|Proteobacteria,1RMMX@1236|Gammaproteobacteria,3W0ZD@53335|Pantoea	1236|Gammaproteobacteria	U	F pilus assembly Type-IV secretion system for plasmid transfer	-	-	-	ko:K12063	-	-	-	-	ko00000,ko02044	3.A.7.11.1	-	-	AAA_10,TraC_F_IV	3PG1487	3	CAGL0I10362g	28.333 60 40 2 75 134 465 521 4.7 25.8
BMU_05223	5189_g	1484157.PSNIH2_21400	3.22e-150	422.0	2AUZT@1|root,31KPN@2|Bacteria,1QIJA@1224|Proteobacteria,1TGE5@1236|Gammaproteobacteria,3W239@53335|Pantoea	1236|Gammaproteobacteria	-	-	-	-	-	-	-	-	-	-	-	-	-	-	-	17PG8862	17	CAGL0F03795g	50.0 28 12 1 154 179 94 121 0.27 30.0
BMU_05223	5192_g	469595.CSAG_04221	6.11e-158	443.0	COG0745@1|root,COG0745@2|Bacteria,1MU67@1224|Proteobacteria,1RNWH@1236|Gammaproteobacteria,3WXDS@544|Citrobacter	1236|Gammaproteobacteria	KT	Transcriptional regulatory protein, C terminal	copR	-	-	ko:K07665	ko02020,map02020	M00452,M00745	-	-	ko00000,ko00001,ko00002,ko01504,ko02022	-	-	-	Response_reg,Trans_reg_C	7PG8852	7	CAGL0F09097g	31.481 108 70 2 3 108 407 512 1.06e-09 55.5
BMU_05223	5193_g	911008.GLAD_01847	1.17e-102	303.0	COG0583@1|root,COG0583@2|Bacteria,1R6CD@1224|Proteobacteria,1RSEB@1236|Gammaproteobacteria	1236|Gammaproteobacteria	K	Transcriptional regulator	tdcA	GO:0000976,GO:0000984,GO:0000986,GO:0000987,GO:0001017,GO:0001067,GO:0003674,GO:0003676,GO:0003677,GO:0003690,GO:0005488,GO:0005575,GO:0005622,GO:0005623,GO:0005737,GO:0005829,GO:0006355,GO:0008150,GO:0009889,GO:0009891,GO:0009893,GO:0010468,GO:0010556,GO:0010557,GO:0010604,GO:0010628,GO:0019219,GO:0019222,GO:0031323,GO:0031325,GO:0031326,GO:0031328,GO:0043565,GO:0044212,GO:0044424,GO:0044444,GO:…	-	ko:K07592	-	-	-	-	ko00000,ko03000	-	-	-	HTH_1,LysR_substrate	2PG2016	2	CAGL0M00330g	23.636 110 61 2 3 90 192 300 0.52 28.1
BMU_05223	5194_g	911008.GLAD_02333	4.79e-158	444.0	COG2134@1|root,COG2134@2|Bacteria,1NGNY@1224|Proteobacteria,1RMYU@1236|Gammaproteobacteria	1236|Gammaproteobacteria	I	CDP-diacylglycerol	cdh	GO:0003674,GO:0003824,GO:0005575,GO:0005623,GO:0005886,GO:0006139,GO:0006220,GO:0006244,GO:0006629,GO:0006644,GO:0006650,GO:0006725,GO:0006753,GO:0006793,GO:0006796,GO:0006807,GO:0008150,GO:0008152,GO:0008715,GO:0009056,GO:0009058,GO:0009117,GO:0009166,GO:0009395,GO:0009987,GO:0016020,GO:0016042,GO:0016462,GO:0016787,GO:0016817,GO:0016818,GO:0018130,GO:0019438,GO:0019439,GO:0019637,GO:0034404,GO:…	3.6.1.26	ko:K01521	ko00564,ko01110,map00564,map01110	-	R01797	RC00002	ko00000,ko00001,ko01000	-	-	iE2348C_1286.E2348C_4222,iECABU_c1320.ECABU_c44240,iLF82_1304.LF82_0283,iNRG857_1313.NRG857_19560,iSFxv_1172.SFxv_4357,ic_1306.c4870	CDH	2PG8819	2	CAGL0E01485g	31.707 41 27 1 118 157 48 88 1.8 27.3
BMU_05223	5195_g	911008.GLAD_02334	1.98e-119	347.0	COG1613@1|root,COG1613@2|Bacteria,1MUAU@1224|Proteobacteria,1RMAR@1236|Gammaproteobacteria	1236|Gammaproteobacteria	P	sulfate ABC transporter	sbp	GO:0003674,GO:0005488,GO:0005575,GO:0005623,GO:0006790,GO:0006810,GO:0006811,GO:0006820,GO:0008150,GO:0008152,GO:0008272,GO:0009987,GO:0015698,GO:0030288,GO:0030313,GO:0031975,GO:0042597,GO:0043167,GO:0043168,GO:0043199,GO:0044237,GO:0044464,GO:0051179,GO:0051234,GO:0072348,GO:1901681	-	ko:K02048	ko00920,ko02010,map00920,map02010	M00185	-	-	ko00000,ko00001,ko00002,ko02000	3.A.1.6.1,3.A.1.6.3	-	ic_1306.c4869	SBP_bac_11	5PG8726	5	CAGL0M01716g	30.435 46 28 1 2 43 212 257 2.8 26.2
BMU_05223	5196_g	1484157.PSNIH2_21375	6.85e-42	141.0	2CANJ@1|root,31IN8@2|Bacteria,1QGB1@1224|Proteobacteria,1TDQD@1236|Gammaproteobacteria,3W28K@53335|Pantoea	1236|Gammaproteobacteria	-	-	-	-	-	-	-	-	-	-	-	-	-	-	-	3PG2500	3	CAGL0B03531g	36.585 41 24 1 1 41 180 218 1.9 25.8
BMU_05223	5197_g	1484157.PSNIH2_21380	8.94e-20	82.8	2AW9C@1|root,31N4Q@2|Bacteria,1QINQ@1224|Proteobacteria,1TGI2@1236|Gammaproteobacteria,3W2FI@53335|Pantoea	1236|Gammaproteobacteria	-	-	-	-	-	-	-	-	-	-	-	-	-	-	-	8PG2525	8	CAGL0M02959g	28.889 45 31 1 19 63 437 480 4.0 23.9
BMU_05223	5198_g	745277.GRAQ_03351	8.26e-64	199.0	COG3157@1|root,COG3157@2|Bacteria,1R6K0@1224|Proteobacteria,1RSAJ@1236|Gammaproteobacteria,3FHE5@34037|Rahnella	1236|Gammaproteobacteria	S	type VI secretion system effector	-	-	-	ko:K11903	ko02025,ko03070,map02025,map03070	M00334	-	-	ko00000,ko00001,ko00002,ko02044	-	-	-	T6SS_HCP	16PG3018	16	CAGL0B03421g	32.258 62 35 3 16 70 1051 1112 3.4 25.8
BMU_05223	5199_g	911008.GLAD_03940	1.48e-86	262.0	2CJUB@1|root,2Z9DV@2|Bacteria,1R7A4@1224|Proteobacteria,1RYR6@1236|Gammaproteobacteria	1236|Gammaproteobacteria	S	Protein involved in biological_process	-	-	-	-	-	-	-	-	-	-	-	-	-	16PG2997	16	CAGL0B01551g	26.496 117 77 5 2 113 1252 1364 0.84 28.5
BMU_05223	5201_g	1224318.DT73_13040	2.98e-27	105.0	2FF8R@1|root,3476K@2|Bacteria,1P3M7@1224|Proteobacteria,1SSDI@1236|Gammaproteobacteria	1236|Gammaproteobacteria	-	-	-	-	-	-	-	-	-	-	-	-	-	-	-	9PG2475	9	CAGL0I08723g	42.5 40 20 2 100 139 48 84 2.2 26.2
BMU_05223	5207_g	1484157.PSNIH2_21020	1.78e-191	555.0	29NPJ@1|root,31KKU@2|Bacteria,1QIGE@1224|Proteobacteria,1TGAX@1236|Gammaproteobacteria,3W1N7@53335|Pantoea	1236|Gammaproteobacteria	S	Domain of unknown function (DUF4165)	-	-	-	-	-	-	-	-	-	-	-	-	Big_3_2,Big_3_3,DUF4165	13PG2366	13	CAGL0M01606g	24.444 45 34 0 96 140 58 102 0.87 29.3
BMU_05223	5208_g	199310.c5426	3.33e-84	265.0	COG1479@1|root,COG1479@2|Bacteria,1NRBC@1224|Proteobacteria,1RY6F@1236|Gammaproteobacteria	1236|Gammaproteobacteria	S	Protein of unknown function (DUF1524)	-	-	-	-	-	-	-	-	-	-	-	-	DUF1524,DUF262	3PG1014	3	CAGL0J04642g	30.435 92 53 4 44 128 1345 1432 0.82 28.1
BMU_05223	5209_g	553217.ENHAE0001_0826	3.9e-58	193.0	COG2856@1|root,COG2856@2|Bacteria,1RAU7@1224|Proteobacteria,1TD3D@1236|Gammaproteobacteria,3NS6R@468|Moraxellaceae	1236|Gammaproteobacteria	E	Pfam:DUF955	-	-	-	-	-	-	-	-	-	-	-	-	Peptidase_M78	26PG9073	26	CAGL0C04983g	23.276 232 138 11 41 251 111 323 1.1 28.1
BMU_05223	5210_g	1217710.F969_01518	7.99e-26	99.8	COG1396@1|root,COG1396@2|Bacteria,1PDYZ@1224|Proteobacteria,1TD7P@1236|Gammaproteobacteria,3NPK8@468|Moraxellaceae	1236|Gammaproteobacteria	K	Helix-turn-helix XRE-family like proteins	-	-	-	-	-	-	-	-	-	-	-	-	HTH_3	25PG9089	25	CAGL0K05225g	40.541 37 21 1 12 48 706 741 0.52 27.3
BMU_05223	5211_g	911008.GLAD_03072	2.39e-85	261.0	COG0505@1|root,COG0505@2|Bacteria,1MUB9@1224|Proteobacteria,1RMAW@1236|Gammaproteobacteria	1236|Gammaproteobacteria	F	Belongs to the CarA family	carA	GO:0000050,GO:0003674,GO:0003824,GO:0004088,GO:0005575,GO:0005622,GO:0005623,GO:0005737,GO:0005829,GO:0005951,GO:0006082,GO:0006139,GO:0006206,GO:0006207,GO:0006220,GO:0006221,GO:0006520,GO:0006525,GO:0006526,GO:0006541,GO:0006725,GO:0006753,GO:0006793,GO:0006796,GO:0006807,GO:0008150,GO:0008152,GO:0008652,GO:0009058,GO:0009064,GO:0009084,GO:0009112,GO:0009117,GO:0009165,GO:0009218,GO:0009220,GO:…	6.3.5.5	ko:K01956	ko00240,ko00250,ko01100,map00240,map00250,map01100	M00051	R00256,R00575,R01395,R10948,R10949	RC00002,RC00010,RC00043,RC02750,RC02798,RC03314	ko00000,ko00001,ko00002,ko01000	-	-	iAPECO1_1312.APECO1_1950,iUTI89_1310.UTI89_C0036,ic_1306.c0040	CPSase_sm_chain,GATase	3PG0576	3	CAGL0L05676g	38.406 138 70 3 4 126 43 180 4.01e-21 85.9
BMU_05223	5212_g	1484157.PSNIH2_20995	1.54e-137	395.0	COG0338@1|root,COG0338@2|Bacteria,1QIIM@1224|Proteobacteria,1TGDE@1236|Gammaproteobacteria,3W1ZU@53335|Pantoea	1236|Gammaproteobacteria	L	D12 class N6 adenine-specific DNA methyltransferase	-	-	2.1.1.72	ko:K06223	ko03430,map03430	-	-	-	ko00000,ko00001,ko01000,ko02048,ko03032,ko03400	-	-	-	MethyltransfD12	24PG8802	24	CAGL0A01870g	34.043 47 30 1 192 237 433 479 0.44 29.6
BMU_05223	5214_g	35703.DQ02_09745	9.28e-35	122.0	COG2161@1|root,COG2161@2|Bacteria,1N6YR@1224|Proteobacteria,1S8RK@1236|Gammaproteobacteria,3WYWJ@544|Citrobacter	1236|Gammaproteobacteria	D	Antitoxin component of a toxin-antitoxin (TA) module	-	-	-	ko:K18923	-	-	-	-	ko00000,ko02048	-	-	-	PhdYeFM_antitox	3PG8814	3	CAGL0E00231g	27.451 102 48 4 9 91 86 180 1.3 26.6
BMU_05223	5216_g	716541.ECL_A016	1.33e-184	516.0	COG1276@1|root,COG1276@2|Bacteria,1NHA2@1224|Proteobacteria,1RRUC@1236|Gammaproteobacteria	1236|Gammaproteobacteria	P	copper resistance protein	copD	-	-	ko:K07245	-	-	-	-	ko00000,ko02000	9.B.62.1	-	-	CopD	7PG9075	7	CAGL0D03036g	26.087 69 42 2 67 133 373 434 5.6 26.2
BMU_05223	5223_g	911008.GLAD_02962	1.15e-93	276.0	2DUHM@1|root,33QPR@2|Bacteria,1NT6A@1224|Proteobacteria,1SN12@1236|Gammaproteobacteria	1236|Gammaproteobacteria	K	helix_turn_helix, Lux Regulon	-	-	-	-	-	-	-	-	-	-	-	-	GerE	5PG3017	5	CAGL0A00583g	26.506 83 57 2 42 123 222 301 2.2 26.2
BMU_11637	5065_g	911008.GLAD_02212	8.35e-116	335.0	COG4635@1|root,COG4635@2|Bacteria,1RAH2@1224|Proteobacteria,1S372@1236|Gammaproteobacteria	1236|Gammaproteobacteria	CH	Protoporphyrinogen oxidase	hemG	GO:0000166,GO:0003674,GO:0003824,GO:0004729,GO:0005488,GO:0005575,GO:0005622,GO:0005623,GO:0005737,GO:0005829,GO:0006725,GO:0006778,GO:0006779,GO:0006783,GO:0006807,GO:0008150,GO:0008152,GO:0009058,GO:0009987,GO:0010181,GO:0016491,GO:0016627,GO:0016634,GO:0016635,GO:0018130,GO:0019438,GO:0032553,GO:0033013,GO:0033014,GO:0034641,GO:0036094,GO:0042168,GO:0042440,GO:0043167,GO:0043168,GO:0044237,GO:…	1.3.5.3	ko:K00230	ko00860,ko01100,ko01110,map00860,map01100,map01110	M00121	R09489	RC00885	ko00000,ko00001,ko00002,ko01000	-	-	iAF1260.b3850,iAPECO1_1312.APECO1_2607,iB21_1397.B21_03690,iBWG_1329.BWG_3526,iE2348C_1286.E2348C_4162,iECABU_c1320.ECABU_c43520,iECBD_1354.ECBD_4175,iECB_1328.ECB_03741,iECDH10B_1368.ECDH10B_4039,iECDH1ME8569_1439.ECDH1ME8569_3727,iECD_1391.ECD_03741,iECED1_1282.ECED1_4552,iECH74115_1262.ECH74115_5289,iECIAI1_1343.ECIAI1_4043,iECNA114_1301.ECNA114_4159,iECOK1_1307.ECOK1_4319,iECS88_1305.ECS88_42…	Flavodoxin_5	4PG3229	4	CAGL0L07634g	42.424 33 15 1 173 205 759 787 0.38 30.0
BMU_11637	5071_g	1051646.VITU9109_06924	1.07e-183	515.0	COG0294@1|root,COG0294@2|Bacteria,1MUIR@1224|Proteobacteria,1RM8G@1236|Gammaproteobacteria,1XTE1@135623|Vibrionales	1236|Gammaproteobacteria	H	Catalyzes the condensation of para-aminobenzoate (pABA) with 6-hydroxymethyl-7,8-dihydropterin diphosphate (DHPt-PP) to form 7,8-dihydropteroate (H2Pte), the immediate precursor of folate derivatives	folK	-	2.5.1.15,2.7.6.3	ko:K13941,ko:K18824,ko:K18974	ko00790,ko01100,map00790,map01100	M00126,M00840	R03066,R03067,R03503	RC00002,RC00017,RC00121,RC00842	ko00000,ko00001,ko00002,ko01000,ko01504	-	-	-	HPPK,Pterin_bind	16PG8800	16	CAGL0J07920g	27.244 312 179 12 4 270 498 806 8e-22 94.7
BMU_11637	5072_g	1484157.PSNIH2_20760	1.52e-237	653.0	COG3547@1|root,COG3547@2|Bacteria,1MUER@1224|Proteobacteria,1RMAQ@1236|Gammaproteobacteria,3W0S8@53335|Pantoea	1236|Gammaproteobacteria	L	Transposase	ISPlu13C	-	-	ko:K07486	-	-	-	-	ko00000	-	-	-	DEDD_Tnp_IS110,Transposase_20	10PG8698	10	CAGL0K08294g	27.907 43 31 0 149 191 619 661 0.47 30.4
BMU_11637	5073_g	1121937.AUHJ01000026_gene28	0.0	1952.0	COG4644@1|root,COG4644@2|Bacteria,1MUIU@1224|Proteobacteria,1RPZZ@1236|Gammaproteobacteria,465RU@72275|Alteromonadaceae	1236|Gammaproteobacteria	L	PFAM transposase Tn3 family protein	-	-	-	-	-	-	-	-	-	-	-	-	DDE_Tnp_Tn3,DUF4158	7PG8397	7	CAGL0I10901g	30.0 40 28 0 17 56 601 640 1.6 31.2
BMU_11637	5074_g	1484157.PSNIH2_19755	3.3e-113	324.0	COG0262@1|root,COG0262@2|Bacteria,1RH0P@1224|Proteobacteria,1S3TW@1236|Gammaproteobacteria,3W25C@53335|Pantoea	1236|Gammaproteobacteria	H	Dihydrofolate reductase	-	-	1.5.1.3	ko:K18589	ko00670,ko00790,ko01100,map00670,map00790,map01100	-	R00936,R00937,R00939,R00940,R02235,R02236	RC00109,RC00110,RC00158	br01600,ko00000,ko00001,ko01000,ko01504	-	-	-	DHFR_1	15PG3148	15	CAGL0J03894g	26.506 166 97 7 6 149 7 169 1.65e-05 41.2
BMU_11637	5086_g	1399774.JDWH01000039_gene4070	2.62e-219	608.0	COG1609@1|root,COG1609@2|Bacteria,1MVZ4@1224|Proteobacteria,1RMGU@1236|Gammaproteobacteria,3X1GA@547|Enterobacter	1236|Gammaproteobacteria	K	Periplasmic binding protein LacI transcriptional regulator	lacI	GO:0000976,GO:0000984,GO:0000986,GO:0000987,GO:0001017,GO:0001067,GO:0001130,GO:0001131,GO:0001141,GO:0001217,GO:0003674,GO:0003676,GO:0003677,GO:0003690,GO:0003700,GO:0005488,GO:0005515,GO:0006355,GO:0008150,GO:0009889,GO:0009890,GO:0009892,GO:0010468,GO:0010556,GO:0010558,GO:0010605,GO:0010629,GO:0019219,GO:0019222,GO:0031323,GO:0031324,GO:0031326,GO:0031327,GO:0042802,GO:0043565,GO:0044212,GO:…	-	-	-	-	-	-	-	-	-	-	LacI,Peripla_BP_3	4PG8676	4	CAGL0B02079g	26.496 117 78 4 35 146 56 169 0.029 33.9
BMU_11637	5087_g	571.MC52_00495	7.12e-212	587.0	COG0604@1|root,COG0604@2|Bacteria,1MU4N@1224|Proteobacteria,1SMHI@1236|Gammaproteobacteria	1236|Gammaproteobacteria	C	Zinc-binding dehydrogenase	-	-	-	-	-	-	-	-	-	-	-	-	ADH_N,ADH_zinc_N_2	6PG8767	6	CAGL0K09702g	27.053 207 119 8 1 178 24 227 1.32e-08 53.1
BMU_11637	5088_g	571.MC52_00350	1.2e-162	458.0	COG3039@1|root,COG3039@2|Bacteria,1MXTN@1224|Proteobacteria,1RM94@1236|Gammaproteobacteria	1236|Gammaproteobacteria	L	ISSoEn1, terminal inverted repeat	-	-	-	-	-	-	-	-	-	-	-	-	DDE_Tnp_1_5	40PG8298	40	CAGL0C00858g	21.905 105 71 2 5 98 231 335 0.025 33.5
BMU_11637	5089_g	1115512.EH105704_07_01670	9.51e-261	719.0	COG0642@1|root,COG2205@2|Bacteria,1MW8M@1224|Proteobacteria,1RNDA@1236|Gammaproteobacteria,3XPC2@561|Escherichia	1236|Gammaproteobacteria	T	Member of a two-component regulatory system	silS	-	2.7.13.3	ko:K07644	ko02020,map02020	M00452,M00745	-	-	ko00000,ko00001,ko00002,ko01000,ko01001,ko01504,ko02022	-	-	-	HAMP,HATPase_c,HisKA	17PG3219	17	CAGL0H06567g	29.167 72 48 1 304 372 806 877 0.051 33.5
BMU_11637	5090_g	1399774.JDWH01000012_gene832	7.39e-62	193.0	28MD3@1|root,2ZC18@2|Bacteria,1RA1T@1224|Proteobacteria,1S2N1@1236|Gammaproteobacteria	1236|Gammaproteobacteria	-	-	pcoE	-	-	-	-	-	-	-	-	-	-	-	-	14PG8933	14	CAGL0M08580g	28.049 82 52 3 8 85 83 161 0.15 29.3
BMU_11637	5091_g	1399774.JDWH01000012_gene833	1.81e-225	624.0	COG2215@1|root,COG2215@2|Bacteria,1QDA1@1224|Proteobacteria,1RPK1@1236|Gammaproteobacteria,3X3D6@547|Enterobacter	1236|Gammaproteobacteria	P	Belongs to the NiCoT transporter (TC 2.A.52) family	rcnA	GO:0000041,GO:0003674,GO:0005215,GO:0005575,GO:0005623,GO:0005886,GO:0005887,GO:0006810,GO:0006811,GO:0006812,GO:0008150,GO:0008324,GO:0010035,GO:0010038,GO:0010045,GO:0015075,GO:0015099,GO:0015318,GO:0015562,GO:0015675,GO:0016020,GO:0016021,GO:0022857,GO:0022890,GO:0030001,GO:0031224,GO:0031226,GO:0032025,GO:0034220,GO:0035444,GO:0042221,GO:0044425,GO:0044459,GO:0044464,GO:0046583,GO:0046873,GO:…	-	ko:K08970	-	-	-	-	ko00000,ko02000	2.A.52.2	-	-	NicO	13PG8687	13	CAGL0K06303g	32.143 28 19 0 284 311 1147 1174 5.2 26.9
BMU_11637	5092_g	1509403.GW12_15140	1.09e-152	455.0	2AQWX@1|root,31G5F@2|Bacteria,1N36S@1224|Proteobacteria,1S9CB@1236|Gammaproteobacteria,3NMFS@468|Moraxellaceae	1236|Gammaproteobacteria	S	Relaxase/Mobilisation nuclease domain	-	-	-	-	-	-	-	-	-	-	-	-	Relaxase	62PG8284	62	CAGL0H01507g	30.147 136 76 7 283 403 241 372 0.18 32.3
BMU_11637	5094_g	981336.F944_00302	9.39e-116	331.0	2ECNF@1|root,30S9Z@2|Bacteria,1Q8Q8@1224|Proteobacteria,1SU39@1236|Gammaproteobacteria,3NPF5@468|Moraxellaceae	1236|Gammaproteobacteria	-	-	-	-	-	-	-	-	-	-	-	-	-	-	-	63PG8283	63	CAGL0B04037g	27.778 36 26 0 26 61 15 50 0.73 27.3
BMU_11637	5096_g	202956.BBNL01000047_gene2616	2.43e-49	157.0	COG3077@1|root,COG3077@2|Bacteria,1N3CS@1224|Proteobacteria,1S9HN@1236|Gammaproteobacteria,3NSVW@468|Moraxellaceae	1236|Gammaproteobacteria	L	RelB antitoxin	relB	-	-	ko:K18918	-	-	-	-	ko00000,ko02048,ko03000	-	-	-	RelB	39PG8287	39	CAGL0L06512g	43.478 23 13 0 7 29 9 31 0.81 25.0
BMU_11637	5097_g	40215.BBOS01000100_gene639	1.52e-34	119.0	2AZNR@1|root,31RNA@2|Bacteria,1QP5M@1224|Proteobacteria,1TMUN@1236|Gammaproteobacteria,3NPF3@468|Moraxellaceae	1236|Gammaproteobacteria	-	-	-	-	-	-	-	-	-	-	-	-	-	-	-	40PG8286	40	CAGL0D02244g	35.556 45 25 2 17 57 416 460 2.9 23.9
BMU_11637	5098_g	1331660.L313_0274	9.28e-177	498.0	COG5527@1|root,COG5527@2|Bacteria,1QNS1@1224|Proteobacteria,1TMD8@1236|Gammaproteobacteria,3NMUG@468|Moraxellaceae	1236|Gammaproteobacteria	L	Initiator Replication protein	-	-	-	-	-	-	-	-	-	-	-	-	Rep_3	40PG8285	40	CAGL0G07403g	28.947 76 44 2 235 300 569 644 0.87 29.3
BMU_11637	5099_g	202954.BBNK01000054_gene1634	2.29e-45	147.0	2CGYM@1|root,33G21@2|Bacteria,1NN5M@1224|Proteobacteria,1SUKH@1236|Gammaproteobacteria,3NNXD@468|Moraxellaceae	1236|Gammaproteobacteria	-	-	-	-	-	-	-	-	-	-	-	-	-	-	-	39PG8289	39	CAGL0F06171g	24.0 75 54 1 4 75 770 844 1.2 25.4
BMU_11637	5100_g	575588.ACPN01000195_gene1722	1.63e-188	527.0	COG0507@1|root,COG0507@2|Bacteria,1MUTR@1224|Proteobacteria,1RQS3@1236|Gammaproteobacteria,3NQP0@468|Moraxellaceae	1236|Gammaproteobacteria	L	MobA/MobL family	-	-	-	-	-	-	-	-	-	-	-	-	MobA_MobL	40PG8288	40	CAGL0F06611g	35.714 42 26 1 217 258 55 95 0.19 31.2
BMU_11637	5101_g	575588.ACPN01000195_gene1721	1.75e-91	268.0	2AZC9@1|root,31RGI@2|Bacteria,1QNZZ@1224|Proteobacteria,1TMNV@1236|Gammaproteobacteria,3NP2F@468|Moraxellaceae	1236|Gammaproteobacteria	-	-	-	-	-	-	-	-	-	-	-	-	-	-	-	37PG8935	37	CAGL0I01584g	30.435 46 29 1 80 125 341 383 0.95 26.9
BMU_11637	5105_g	1399774.JDWH01000040_gene4044	3.76e-15	74.3	2EDFI@1|root,337BS@2|Bacteria,1NG08@1224|Proteobacteria,1SGJ9@1236|Gammaproteobacteria	1236|Gammaproteobacteria	-	-	-	-	-	-	-	-	-	-	-	-	-	-	-	98PG8292	98	CAGL0H06611g	22.368 76 58 1 66 140 1127 1202 0.26 28.9
BMU_11637	5106_g	243924.LT42_23050	1.7e-32	115.0	2EAVP@1|root,334X2@2|Bacteria,1N1GF@1224|Proteobacteria,1S8WS@1236|Gammaproteobacteria	1236|Gammaproteobacteria	S	immunity protein	imm	-	-	-	-	-	-	-	-	-	-	-	Colicin_Pyocin	88PG8248	88	CAGL0D05016g	52.174 23 11 0 7 29 205 227 0.7 26.2
BMU_11637	5112_g	1166016.W5S_1480	1.36e-234	645.0	COG4584@1|root,COG4584@2|Bacteria,1MWIV@1224|Proteobacteria,1RQ9W@1236|Gammaproteobacteria	1236|Gammaproteobacteria	L	to Escherichia coli transposase for insertion sequence element IS21 IstA SW ISTA_ECOLI (P15025) (390 aa) fasta scores E() 3e-27, 33.1 id in 329 aa. Identical to the previously sequenced Yersinia pestis,Yersinia pseudotuberculosis and Escherichia coli pesticin plasmid insertion sequence transposase Y1055 TR P74993 (EMBL U59875) (340 aa) fasta scores E() 0, 100.0 id in 340 aa	-	-	-	-	-	-	-	-	-	-	-	-	HTH_38,HTH_7,rve	47PG8553	47	CAGL0K11396g	34.043 47 23 1 8 46 678 724 0.81 29.3
BMU_11637	5113_g	1166016.W5S_1479	2.15e-172	482.0	COG1484@1|root,COG1484@2|Bacteria,1MWQX@1224|Proteobacteria,1RPJM@1236|Gammaproteobacteria	1236|Gammaproteobacteria	L	ATP-binding protein, IstB SW ISTB_ECOLI (P15026) (265 aa) fasta scores E() 0, 47.4 id in 249 aa. Also almost identical to Yersinia pestis and Escherichia coli	-	-	-	-	-	-	-	-	-	-	-	-	IstB_IS21	44PG3142	44	CAGL0G00506g	30.159 63 41 1 49 111 257 316 0.002 37.0
BMU_11637	5119_g	1263831.F543_22840	1.07e-178	499.0	COG3843@1|root,COG3843@2|Bacteria,1MU0S@1224|Proteobacteria,1RYES@1236|Gammaproteobacteria	1236|Gammaproteobacteria	U	Type IV secretory pathway VirD2	-	-	-	-	-	-	-	-	-	-	-	-	DUF3363	17PG3140	17	CAGL0G06732g	25.17 147 89 5 59 200 385 515 0.13 31.2
BMU_11637	5120_g	1263831.F543_22850	2.66e-271	744.0	COG0477@1|root,COG0477@2|Bacteria,1QU36@1224|Proteobacteria,1T24P@1236|Gammaproteobacteria	1236|Gammaproteobacteria	EGP	TIGRFAM Drug resistance transporter Bcr CflA subfamily	sflR	-	-	ko:K07552,ko:K18552	-	-	-	-	br01600,ko00000,ko01504,ko02000	2.A.1.2,2.A.1.2.3	-	-	MFS_1	19PG3141	19	CAGL0G08624g	28.659 164 115 2 15 177 82 244 4.67e-13 68.6
BMU_11637	5122_g	1123279.ATUS01000005_gene3192	0.0	999.0	COG0399@1|root,COG0399@2|Bacteria,1MUMJ@1224|Proteobacteria,1RSDY@1236|Gammaproteobacteria,1J81D@118884|unclassified Gammaproteobacteria	1236|Gammaproteobacteria	M	Putative transposase	-	-	-	-	-	-	-	-	-	-	-	-	Y2_Tnp,Zn_Tnp_IS91	29PG3214	29	CAGL0G01991g	34.043 47 27 1 74 116 331 377 1.7 28.9
BMU_11637	5130_g	1484158.PSNIH1_19225	2.59e-21	90.1	COG1974@1|root,COG1974@2|Bacteria,1MZFA@1224|Proteobacteria,1S5X5@1236|Gammaproteobacteria,3W1VG@53335|Pantoea	1236|Gammaproteobacteria	KT	Peptidase S24-like	umuD	-	-	ko:K03503	-	-	-	-	ko00000,ko01000,ko01002,ko03400	-	-	-	Peptidase_S24	5PG3235	5	CAGL0J11484g	24.194 62 37 1 58 109 216 277 0.54 27.3
BMU_11637	5131_g	1006000.GKAS_00498	3.77e-87	257.0	COG1662@1|root,COG1662@2|Bacteria,1NHAK@1224|Proteobacteria,1RQRY@1236|Gammaproteobacteria	1236|Gammaproteobacteria	L	cog cog1662	-	-	-	ko:K07480	-	-	-	-	ko00000	-	-	-	DDE_Tnp_IS1,Zn_Tnp_IS1	21PG3143	21	CAGL0D04444g	27.778 36 26 0 83 118 329 364 0.41 27.7
BMU_11637	5132_g	1399774.JDWH01000039_gene4072	1.57e-279	764.0	COG2223@1|root,COG2223@2|Bacteria,1MYS9@1224|Proteobacteria,1RMRW@1236|Gammaproteobacteria,3X4CA@547|Enterobacter	1236|Gammaproteobacteria	P	LacY proton/sugar symporter	lacY	GO:0003674,GO:0005215,GO:0005351,GO:0005402,GO:0005488,GO:0005575,GO:0005623,GO:0005886,GO:0005887,GO:0006810,GO:0006811,GO:0006812,GO:0008150,GO:0008324,GO:0008643,GO:0015075,GO:0015077,GO:0015078,GO:0015144,GO:0015154,GO:0015155,GO:0015157,GO:0015291,GO:0015293,GO:0015294,GO:0015295,GO:0015318,GO:0015528,GO:0015672,GO:0015766,GO:0015767,GO:0015772,GO:0016020,GO:0016021,GO:0022804,GO:0022857,GO:…	-	ko:K02532	-	-	-	-	ko00000,ko02000	2.A.1.5	-	iAF1260.b0343,iAPECO1_1312.APECO1_1650,iB21_1397.B21_00301,iBWG_1329.BWG_3743,iE2348C_1286.E2348C_0298,iECABU_c1320.ECABU_c04330,iECBD_1354.ECBD_3314,iECB_1328.ECB_00297,iECDH10B_1368.ECDH10B_1356,iECDH1ME8569_1439.ECDH1ME8569_0330,iECD_1391.ECD_00297,iECED1_1282.ECED1_0371,iECO103_1326.ECO103_0325,iECO111_1330.ECO111_0379,iECO26_1355.ECO26_0379,iECOK1_1307.ECOK1_0335,iECP_1309.ECP_0416,iECS88_13…	LacY_symp	11PG3218	11	CAGL0E06468g	29.67 91 44 3 187 277 364 434 2.8 28.1
BMU_11637	5133_g	911008.GLAD_04714	1.35e-121	348.0	COG3250@1|root,COG3250@2|Bacteria,1MVBN@1224|Proteobacteria,1RMER@1236|Gammaproteobacteria	1236|Gammaproteobacteria	G	Belongs to the glycosyl hydrolase 2 family	lacZ	GO:0000287,GO:0003674,GO:0003824,GO:0004553,GO:0004565,GO:0005488,GO:0005515,GO:0005575,GO:0005975,GO:0005984,GO:0005988,GO:0005990,GO:0008150,GO:0008152,GO:0009056,GO:0009311,GO:0009313,GO:0009341,GO:0009987,GO:0015925,GO:0016052,GO:0016787,GO:0016798,GO:0031420,GO:0032991,GO:0042802,GO:0043167,GO:0043169,GO:0044237,GO:0044238,GO:0044248,GO:0044262,GO:0044275,GO:0046352,GO:0046872,GO:0071704,GO:…	3.2.1.23	ko:K01190	ko00052,ko00511,ko00600,ko01100,map00052,map00511,map00600,map01100	-	R01105,R01678,R03355,R04783,R06114	RC00049,RC00452	ko00000,ko00001,ko01000	-	-	iAF1260.b0344,iB21_1397.B21_00302,iECBD_1354.ECBD_3313,iECB_1328.ECB_00298,iECDH1ME8569_1439.ECDH1ME8569_0331,iECD_1391.ECD_00298,iECNA114_1301.ECNA114_0327,iEcDH1_1363.EcDH1_3262,iJO1366.b0344,iJR904.b0344,iY75_1357.Y75_RS01775	Bgal_small_N,DUF4981,Glyco_hydro_2,Glyco_hydro_2_C,Glyco_hydro_2_N	3PG3232	3	CAGL0A01284g	26.761 71 29 3 36 86 158 225 2.9 26.2
BMU_11637	5143_g	1484157.PSNIH2_21985	6.8e-30	109.0	2AUXK@1|root,31KM1@2|Bacteria,1QIGP@1224|Proteobacteria,1TGB8@1236|Gammaproteobacteria,3W1P7@53335|Pantoea	1236|Gammaproteobacteria	-	-	-	-	-	-	-	-	-	-	-	-	-	-	-	11PG8962	11	CAGL0J02002g	69.231 13 4 0 17 29 36 48 6.6 23.1
BMU_11637	5144_g	1484157.PSNIH2_21990	4.45e-146	414.0	COG1651@1|root,COG1651@2|Bacteria,1RD39@1224|Proteobacteria,1S3U8@1236|Gammaproteobacteria,3W210@53335|Pantoea	1236|Gammaproteobacteria	O	Required for disulfide bond formation in some periplasmic proteins. Acts by transferring its disulfide bond to other proteins and is reduced in the process	dsbC	-	5.3.4.1	ko:K03981	-	-	-	-	ko00000,ko01000,ko02044,ko03110	3.A.7.11.1	-	-	DsbC_N,Thioredoxin_2	15PG8850	15	CAGL0C05159g	28.049 82 52 2 120 195 260 340 0.000594 38.5
BMU_11637	5146_g	911008.GLAD_02211	8.67e-229	640.0	COG0812@1|root,COG0812@2|Bacteria,1MXDH@1224|Proteobacteria,1RNXK@1236|Gammaproteobacteria	1236|Gammaproteobacteria	M	cell wall formation	murB	GO:0000166,GO:0000270,GO:0003674,GO:0003824,GO:0005488,GO:0005575,GO:0005622,GO:0005623,GO:0005737,GO:0005829,GO:0006022,GO:0006023,GO:0006024,GO:0006807,GO:0008150,GO:0008152,GO:0008360,GO:0008762,GO:0009058,GO:0009059,GO:0009252,GO:0009273,GO:0009987,GO:0016043,GO:0016491,GO:0016614,GO:0016616,GO:0022603,GO:0022604,GO:0030203,GO:0034645,GO:0036094,GO:0042546,GO:0043167,GO:0043168,GO:0043170,GO:…	1.3.1.98	ko:K00075	ko00520,ko00550,ko01100,map00520,map00550,map01100	-	R03191,R03192	RC02639	ko00000,ko00001,ko01000,ko01011	-	-	iECED1_1282.ECED1_4683,iECUMN_1333.ECUMN_4498_AT6,iLF82_1304.LF82_1416,iNRG857_1313.NRG857_19845	FAD_binding_4,MurB_C	3PG8502	3	CAGL0I03806g	26.351 148 88 6 347 485 365 500 0.000139 42.4
BMU_11637	5148_g	202954.BBNK01000050_gene879	5.76e-145	429.0	2AQWX@1|root,31G5F@2|Bacteria,1N36S@1224|Proteobacteria,1S9CB@1236|Gammaproteobacteria,3NMFS@468|Moraxellaceae	1236|Gammaproteobacteria	S	Relaxase/Mobilisation nuclease domain	-	-	-	-	-	-	-	-	-	-	-	-	Relaxase	62PG8284	62	CAGL0L08822g	26.087 115 61 6 113 214 217 320 0.43 30.4
BMU_11637	5151_g	525244.HMPREF0023_3205	2.86e-68	206.0	COG2963@1|root,COG2963@2|Bacteria,1N8W3@1224|Proteobacteria,1SEAC@1236|Gammaproteobacteria,3NNND@468|Moraxellaceae	1236|Gammaproteobacteria	L	Transposase	-	-	-	ko:K07483	-	-	-	-	ko00000	-	-	-	HTH_Tnp_1	45PG9090	45	CAGL0K11528g	28.75 80 43 5 31 103 190 262 0.97 26.2
BMU_11637	5152_g	106648.BBLJ01000113_gene3691	1.15e-84	251.0	COG2801@1|root,COG2801@2|Bacteria,1MVC8@1224|Proteobacteria,1RXYF@1236|Gammaproteobacteria,3NIQD@468|Moraxellaceae	1236|Gammaproteobacteria	L	Integrase core domain	-	-	-	ko:K07497	-	-	-	-	ko00000	-	-	-	HTH_21,rve,rve_3	42PG9087	42	CAGL0J06930g	29.508 61 40 1 37 94 276 336 2.2 25.8
BMU_11637	5155_g	1144664.F973_00043	1.23e-168	473.0	COG1708@1|root,COG1708@2|Bacteria,1QVMI@1224|Proteobacteria,1S59P@1236|Gammaproteobacteria,3NMQX@468|Moraxellaceae	1236|Gammaproteobacteria	S	Domain of unknown function (DUF4111)	-	-	2.7.7.47	ko:K00984	-	-	-	-	ko00000,ko01000,ko01504	-	-	-	DUF4111,NTP_transf_2	82PG8296	82	CAGL0L02277g	40.476 42 25 0 16 57 84 125 0.096 31.6
BMU_11637	5158_g	1144664.F973_00043	2.9e-167	469.0	COG1708@1|root,COG1708@2|Bacteria,1QVMI@1224|Proteobacteria,1S59P@1236|Gammaproteobacteria,3NMQX@468|Moraxellaceae	1236|Gammaproteobacteria	S	Domain of unknown function (DUF4111)	-	-	2.7.7.47	ko:K00984	-	-	-	-	ko00000,ko01000,ko01504	-	-	-	DUF4111,NTP_transf_2	82PG8296	82	CAGL0L02277g	40.476 42 25 0 16 57 84 125 0.1 31.6
BMU_11637	5164_g	911008.GLAD_02886	0.0	972.0	COG3507@1|root,COG3507@2|Bacteria,1NNX4@1224|Proteobacteria,1RYTM@1236|Gammaproteobacteria	1236|Gammaproteobacteria	G	Belongs to the glycosyl hydrolase 43 family	yagH	-	3.2.1.37	ko:K01198	ko00520,ko01100,map00520,map01100	-	R01433	RC00467	ko00000,ko00001,ko01000	-	GH43	-	DUF1349,Glyco_hydro_43	2PG3215	2	CAGL0M01056g	47.826 23 12 0 263 285 158 180 0.72 29.3
BMU_11637	5166_g	911008.GLAD_01955	2.06e-307	848.0	COG1289@1|root,COG1289@2|Bacteria,1MX9H@1224|Proteobacteria,1RPFA@1236|Gammaproteobacteria	1236|Gammaproteobacteria	U	Forms an efflux pump with AaeA. Could function as a metabolic relief valve, allowing to eliminate certain compounds when they accumulate to high levels in the cell	aaeB	GO:0005575,GO:0005623,GO:0005886,GO:0006810,GO:0006811,GO:0006820,GO:0008150,GO:0015711,GO:0015849,GO:0016020,GO:0044464,GO:0046942,GO:0051179,GO:0051234,GO:0071702,GO:0071944	-	ko:K03468	-	-	-	-	ko00000,ko02000	2.A.85.1.2	-	-	FUSC	2PG3216	2	CAGL0E05412g	40.909 44 22 2 93 136 1061 1100 0.34 31.2
BMU_11637	5171_g	1484157.PSNIH2_22715	1.03e-73	232.0	2AUZ3@1|root,31KNN@2|Bacteria,1QII9@1224|Proteobacteria,1TGD1@1236|Gammaproteobacteria,3W1XZ@53335|Pantoea	1236|Gammaproteobacteria	-	-	-	-	-	-	-	-	-	-	-	-	-	-	-	29PG8268	29	CAGL0G07755g	29.126 103 58 4 61 148 264 366 0.065 32.0
BMU_05711	5066_g	911008.GLAD_02408	2.24e-80	251.0	COG0477@1|root,COG2814@2|Bacteria,1MUDA@1224|Proteobacteria,1RP1M@1236|Gammaproteobacteria	1236|Gammaproteobacteria	EGP	Major facilitator superfamily	hsrA	GO:0003674,GO:0005215,GO:0005575,GO:0005623,GO:0005886,GO:0005887,GO:0006810,GO:0008150,GO:0016020,GO:0016021,GO:0022857,GO:0031224,GO:0031226,GO:0044425,GO:0044459,GO:0044464,GO:0051179,GO:0051234,GO:0055085,GO:0071944	-	-	-	-	-	-	-	-	-	-	MFS_1,MFS_3,Sugar_tr	3PG2976	3	CAGL0J01375g	32.979 94 62 1 13 106 48 140 1.66e-07 47.0
BMU_05711	5067_g	911008.GLAD_02407	6.36e-162	453.0	COG2186@1|root,COG2186@2|Bacteria,1MV83@1224|Proteobacteria,1RR9F@1236|Gammaproteobacteria	1236|Gammaproteobacteria	K	transcriptional regulator	yieP	GO:0005575,GO:0005622,GO:0005623,GO:0005737,GO:0005829,GO:0044424,GO:0044444,GO:0044464	-	-	-	-	-	-	-	-	-	-	FCD,GntR	10PG8849	10	CAGL0B00352g	40.541 37 20 1 168 202 31 67 2.1 26.9
BMU_05711	5068_g	911008.GLAD_01705	6.19e-46	149.0	COG3615@1|root,COG3615@2|Bacteria,1RHB4@1224|Proteobacteria,1S6Q0@1236|Gammaproteobacteria	1236|Gammaproteobacteria	P	protein domain, possibly involved in tellurite resistance	-	-	-	-	-	-	-	-	-	-	-	-	DUF1971	11PG3278	11	CAGL0F01001g	56.25 16 6 1 30 44 100 115 2.1 23.9
BMU_05711	5092_g	1005995.GTPT_3391	4.68e-47	152.0	2EHP5@1|root,33BEY@2|Bacteria,1NGA4@1224|Proteobacteria,1SH81@1236|Gammaproteobacteria	1236|Gammaproteobacteria	S	Bacterial mobilisation protein (MobC)	-	-	-	-	-	-	-	-	-	-	-	-	MobC	27PG9091	27	CAGL0E01925g	72.727 11 3 0 8 18 49 59 3.5 23.9
BMU_05711	5093_g	243924.LT42_23050	1.7e-32	115.0	2EAVP@1|root,334X2@2|Bacteria,1N1GF@1224|Proteobacteria,1S8WS@1236|Gammaproteobacteria	1236|Gammaproteobacteria	S	immunity protein	imm	-	-	-	-	-	-	-	-	-	-	-	Colicin_Pyocin	88PG8248	88	CAGL0D05016g	52.174 23 11 0 7 29 205 227 0.7 26.2
BMU_05711	5094_g	1399774.JDWH01000040_gene4044	3.76e-15	74.3	2EDFI@1|root,337BS@2|Bacteria,1NG08@1224|Proteobacteria,1SGJ9@1236|Gammaproteobacteria	1236|Gammaproteobacteria	-	-	-	-	-	-	-	-	-	-	-	-	-	-	-	98PG8292	98	CAGL0H06611g	22.368 76 58 1 66 140 1127 1202 0.26 28.9
BMU_05711	5107_g	981336.F944_00302	9.39e-116	331.0	2ECNF@1|root,30S9Z@2|Bacteria,1Q8Q8@1224|Proteobacteria,1SU39@1236|Gammaproteobacteria,3NPF5@468|Moraxellaceae	1236|Gammaproteobacteria	-	-	-	-	-	-	-	-	-	-	-	-	-	-	-	63PG8283	63	CAGL0B04037g	27.778 36 26 0 26 61 15 50 0.73 27.3
BMU_05711	5108_g	1509403.GW12_15140	3.75e-150	453.0	2AQWX@1|root,31G5F@2|Bacteria,1N36S@1224|Proteobacteria,1S9CB@1236|Gammaproteobacteria,3NMFS@468|Moraxellaceae	1236|Gammaproteobacteria	S	Relaxase/Mobilisation nuclease domain	-	-	-	-	-	-	-	-	-	-	-	-	Relaxase	62PG8284	62	CAGL0E05742g	40.741 27 16 0 277 303 470 496 2.7 28.9
BMU_05711	5111_g	202954.BBNK01000050_gene879	2.02e-135	414.0	2AQWX@1|root,31G5F@2|Bacteria,1N36S@1224|Proteobacteria,1S9CB@1236|Gammaproteobacteria,3NMFS@468|Moraxellaceae	1236|Gammaproteobacteria	S	Relaxase/Mobilisation nuclease domain	-	-	-	-	-	-	-	-	-	-	-	-	Relaxase	62PG8284	62	CAGL0E02475g	24.771 109 62 3 316 404 1314 1422 2.2 29.3
BMU_05711	5112_g	1144664.F973_00043	2.87e-174	487.0	COG1708@1|root,COG1708@2|Bacteria,1QVMI@1224|Proteobacteria,1S59P@1236|Gammaproteobacteria,3NMQX@468|Moraxellaceae	1236|Gammaproteobacteria	S	Domain of unknown function (DUF4111)	-	-	2.7.7.47	ko:K00984	-	-	-	-	ko00000,ko01000,ko01504	-	-	-	DUF4111,NTP_transf_2	82PG8296	82	CAGL0L02277g	40.476 42 25 0 25 66 84 125 0.088 32.0
BMU_05711	5120_g	1484157.PSNIH2_21645	7.91e-155	439.0	COG4974@1|root,COG4974@2|Bacteria,1MVAN@1224|Proteobacteria,1RMSS@1236|Gammaproteobacteria,3W1M0@53335|Pantoea	1236|Gammaproteobacteria	L	Phage integrase, N-terminal SAM-like domain	-	-	-	-	-	-	-	-	-	-	-	-	Phage_int_SAM_4,Phage_integrase	12PG3108	12	CAGL0K06677g	20.548 73 58 0 12 84 183 255 0.3 29.6
BMU_05711	5121_g	1006000.GKAS_04466	1.32e-107	325.0	COG3316@1|root,COG3316@2|Bacteria,1MWZ2@1224|Proteobacteria,1RRC2@1236|Gammaproteobacteria	1236|Gammaproteobacteria	L	Transposase and inactivated derivatives	-	-	-	ko:K18320	-	-	-	-	ko00000	-	-	-	DDE_Tnp_IS240	3PG2225	3	CAGL0J03894g	25.974 154 92 5 6 139 7 158 0.000142 40.8
BMU_05711	5124_g	1123279.ATUS01000005_gene3192	0.0	978.0	COG0399@1|root,COG0399@2|Bacteria,1MUMJ@1224|Proteobacteria,1RSDY@1236|Gammaproteobacteria,1J81D@118884|unclassified Gammaproteobacteria	1236|Gammaproteobacteria	M	Putative transposase	-	-	-	-	-	-	-	-	-	-	-	-	Y2_Tnp,Zn_Tnp_IS91	29PG3214	29	CAGL0G06732g	25.17 147 89 5 619 760 385 515 0.35 32.0
BMU_05711	5126_g	1166016.W5S_1479	2.15e-172	482.0	COG1484@1|root,COG1484@2|Bacteria,1MWQX@1224|Proteobacteria,1RPJM@1236|Gammaproteobacteria	1236|Gammaproteobacteria	L	ATP-binding protein, IstB SW ISTB_ECOLI (P15026) (265 aa) fasta scores E() 0, 47.4 id in 249 aa. Also almost identical to Yersinia pestis and Escherichia coli	-	-	-	-	-	-	-	-	-	-	-	-	IstB_IS21	44PG3142	44	CAGL0G00506g	30.159 63 41 1 49 111 257 316 0.002 37.0
BMU_05711	5127_g	1166016.W5S_1480	1.36e-234	645.0	COG4584@1|root,COG4584@2|Bacteria,1MWIV@1224|Proteobacteria,1RQ9W@1236|Gammaproteobacteria	1236|Gammaproteobacteria	L	to Escherichia coli transposase for insertion sequence element IS21 IstA SW ISTA_ECOLI (P15025) (390 aa) fasta scores E() 3e-27, 33.1 id in 329 aa. Identical to the previously sequenced Yersinia pestis,Yersinia pseudotuberculosis and Escherichia coli pesticin plasmid insertion sequence transposase Y1055 TR P74993 (EMBL U59875) (340 aa) fasta scores E() 0, 100.0 id in 340 aa	-	-	-	-	-	-	-	-	-	-	-	-	HTH_38,HTH_7,rve	47PG8553	47	CAGL0K11396g	34.043 47 23 1 8 46 678 724 0.81 29.3
BMU_05711	5132_g	1484157.PSNIH2_22785	0.0	998.0	28KC1@1|root,2Z9Z1@2|Bacteria,1MW96@1224|Proteobacteria,1RYPT@1236|Gammaproteobacteria,3W1XY@53335|Pantoea	1236|Gammaproteobacteria	S	Type-1V conjugative transfer system mating pair stabilisation	traN	-	-	ko:K12058	-	-	-	-	ko00000,ko02044	3.A.7.11.1	-	-	TraN	10PG8376	10	CAGL0G02211g	30.612 49 34 0 189 237 557 605 3.5 28.5
BMU_05711	5134_g	1115512.EH105704_07_01670	5.37e-199	559.0	COG0642@1|root,COG2205@2|Bacteria,1MW8M@1224|Proteobacteria,1RNDA@1236|Gammaproteobacteria,3XPC2@561|Escherichia	1236|Gammaproteobacteria	T	Member of a two-component regulatory system	silS	-	2.7.13.3	ko:K07644	ko02020,map02020	M00452,M00745	-	-	ko00000,ko00001,ko00002,ko01000,ko01001,ko01504,ko02022	-	-	-	HAMP,HATPase_c,HisKA	17PG3219	17	CAGL0K11396g	30.864 81 50 2 52 131 299 374 0.69 29.3
BMU_05711	5135_g	571.MC52_00350	1.2e-162	458.0	COG3039@1|root,COG3039@2|Bacteria,1MXTN@1224|Proteobacteria,1RM94@1236|Gammaproteobacteria	1236|Gammaproteobacteria	L	ISSoEn1, terminal inverted repeat	-	-	-	-	-	-	-	-	-	-	-	-	DDE_Tnp_1_5	40PG8298	40	CAGL0C00858g	21.905 105 71 2 5 98 231 335 0.025 33.5
BMU_05711	5139_g	1331660.L313_0274	9.28e-177	498.0	COG5527@1|root,COG5527@2|Bacteria,1QNS1@1224|Proteobacteria,1TMD8@1236|Gammaproteobacteria,3NMUG@468|Moraxellaceae	1236|Gammaproteobacteria	L	Initiator Replication protein	-	-	-	-	-	-	-	-	-	-	-	-	Rep_3	40PG8285	40	CAGL0G07403g	28.947 76 44 2 235 300 569 644 0.87 29.3
BMU_05711	5140_g	202954.BBNK01000054_gene1634	2.29e-45	147.0	2CGYM@1|root,33G21@2|Bacteria,1NN5M@1224|Proteobacteria,1SUKH@1236|Gammaproteobacteria,3NNXD@468|Moraxellaceae	1236|Gammaproteobacteria	-	-	-	-	-	-	-	-	-	-	-	-	-	-	-	39PG8289	39	CAGL0F06171g	24.0 75 54 1 4 75 770 844 1.2 25.4
BMU_05711	5141_g	1484158.PSNIH1_20245	4.9e-249	731.0	COG4678@1|root,COG4678@2|Bacteria,1PI2N@1224|Proteobacteria,1TKJC@1236|Gammaproteobacteria,3W2KF@53335|Pantoea	1236|Gammaproteobacteria	G	TraG-like protein, N-terminal region	-	-	-	ko:K12056	-	-	-	-	ko00000,ko02044	3.A.7.11.1	-	-	TraG_N	7PG2718	7	CAGL0B01925g	22.0 100 74 1 55 154 843 938 2.3 29.3
BMU_05711	5142_g	911008.GLAD_02742	1.16e-281	770.0	COG5338@1|root,COG5338@2|Bacteria,1R56M@1224|Proteobacteria,1S0PC@1236|Gammaproteobacteria	1236|Gammaproteobacteria	S	Putative beta-barrel porin 2	-	-	-	ko:K20920	ko05111,map05111	-	-	-	ko00000,ko00001,ko02000	1.B.66.3.1,1.B.66.3.2	-	-	BBP2_2	4PG1599	4	CAGL0L07810g	28.125 64 45 1 74 137 183 245 1.0 29.3
BMU_05711	5143_g	911008.GLAD_02743	5.45e-109	315.0	COG1596@1|root,COG1596@2|Bacteria,1MXYS@1224|Proteobacteria,1SC60@1236|Gammaproteobacteria	1236|Gammaproteobacteria	M	COG1596 Periplasmic protein involved in polysaccharide export	gumB	-	-	ko:K20988	ko05111,map05111	-	-	-	ko00000,ko00001,ko02000	1.B.18	-	-	Poly_export,SLBB	2PG1221	2	CAGL0M09493g	52.174 23 11 0 125 147 517 539 4.2 25.4
BMU_05711	5144_g	911008.GLAD_01853	0.0	878.0	COG2271@1|root,COG2271@2|Bacteria,1MVPS@1224|Proteobacteria,1RNMV@1236|Gammaproteobacteria	1236|Gammaproteobacteria	G	transporter	garP	GO:0003674,GO:0005215,GO:0005575,GO:0005623,GO:0005886,GO:0006810,GO:0006811,GO:0006820,GO:0008150,GO:0015711,GO:0016020,GO:0016021,GO:0022857,GO:0031224,GO:0044425,GO:0044464,GO:0051179,GO:0051234,GO:0055085,GO:0071702,GO:0071944	-	ko:K03535,ko:K12299	-	-	-	-	ko00000,ko02000	2.A.1.14.1,2.A.1.14.14	-	iSF_1195.SF3164,iSFxv_1172.SFxv_3474,iS_1188.S3379	MFS_1	2PG2972	2	CAGL0F00209g	25.0 236 153 10 8 229 82 307 2.74e-06 47.4
BMU_05711	5146_g	911008.GLAD_02196	1.02e-117	339.0	29BQ8@1|root,2ZYNK@2|Bacteria,1RFTJ@1224|Proteobacteria,1S4P6@1236|Gammaproteobacteria	1236|Gammaproteobacteria	-	-	-	-	-	-	-	-	-	-	-	-	-	-	-	3PG8836	3	CAGL0F00935g	34.146 41 27 0 91 131 176 216 0.18 29.6
BMU_05711	5147_g	911008.GLAD_02194	1.33e-52	166.0	2EPSI@1|root,33HD1@2|Bacteria,1NJXR@1224|Proteobacteria,1SJ8E@1236|Gammaproteobacteria	1236|Gammaproteobacteria	-	-	-	-	-	-	-	-	-	-	-	-	-	-	-	4PG9012	4	CAGL0L08624g	42.308 26 14 1 61 86 1005 1029 1.1 25.8
BMU_05711	5148_g	1484157.PSNIH2_21785	4.81e-100	308.0	2AUYX@1|root,31KNG@2|Bacteria,1QII3@1224|Proteobacteria,1TGCU@1236|Gammaproteobacteria,3W1X8@53335|Pantoea	1236|Gammaproteobacteria	-	-	-	-	-	-	-	-	-	-	-	-	-	-	-	16PG8616	16	CAGL0H03201g	31.2 125 72 3 31 141 130 254 6.16e-07 48.5
BMU_05711	5149_g	469595.CSAG_04354	2.53e-149	425.0	COG3547@1|root,COG3547@2|Bacteria,1MUER@1224|Proteobacteria,1RMAQ@1236|Gammaproteobacteria,3WZ69@544|Citrobacter	1236|Gammaproteobacteria	L	Transposase	ISPlu13C	-	-	-	-	-	-	-	-	-	-	-	DEDD_Tnp_IS110,Transposase_20	10PG8698	10	CAGL0M04323g	37.838 37 23 0 62 98 144 180 0.31 29.6
BMU_05711	5150_g	469595.CSAG_04856	7.39e-36	123.0	2EYV1@1|root,33S25@2|Bacteria,1NS6E@1224|Proteobacteria,1SK6E@1236|Gammaproteobacteria	1236|Gammaproteobacteria	-	-	-	-	-	-	-	-	-	-	-	-	-	-	-	4PG3097	4	CAGL0I08085g	34.091 44 24 2 7 48 77 117 0.55 25.0
BMU_05711	5151_g	1399774.JDWH01000001_gene2334	5.05e-74	229.0	COG4469@1|root,COG4469@2|Bacteria,1NP9U@1224|Proteobacteria,1SHA6@1236|Gammaproteobacteria	1236|Gammaproteobacteria	S	Competence protein	-	-	-	-	-	-	-	-	-	-	-	-	CoiA	7PG8829	7	CAGL0M08690g	27.273 44 32 0 71 114 235 278 3.4 25.8
BMU_05711	5156_g	911008.GLAD_03242	2.09e-177	494.0	COG0491@1|root,COG0491@2|Bacteria,1MU8Q@1224|Proteobacteria,1S22I@1236|Gammaproteobacteria	1236|Gammaproteobacteria	S	Thiolesterase that catalyzes the hydrolysis of S-D- lactoyl-glutathione to form glutathione and D-lactic acid	gloB	GO:0003674,GO:0003824,GO:0004416,GO:0005488,GO:0006081,GO:0006082,GO:0006089,GO:0006950,GO:0008150,GO:0008152,GO:0008270,GO:0009056,GO:0009266,GO:0009408,GO:0009438,GO:0009628,GO:0009987,GO:0016787,GO:0016788,GO:0016790,GO:0019243,GO:0019752,GO:0032787,GO:0042180,GO:0042182,GO:0043167,GO:0043169,GO:0043436,GO:0044237,GO:0044248,GO:0044281,GO:0044282,GO:0046185,GO:0046872,GO:0046914,GO:0050896,GO:…	3.1.2.6	ko:K01069	ko00620,map00620	-	R01736	RC00004,RC00137	ko00000,ko00001,ko01000	-	-	iECABU_c1320.ECABU_c02250	HAGH_C,Lactamase_B	5PG2729	5	CAGL0I00924g	25.097 259 171 8 2 239 16 272 1.69e-19 82.8
BMU_05711	5157_g	1484157.PSNIH2_21990	4.45e-146	414.0	COG1651@1|root,COG1651@2|Bacteria,1RD39@1224|Proteobacteria,1S3U8@1236|Gammaproteobacteria,3W210@53335|Pantoea	1236|Gammaproteobacteria	O	Required for disulfide bond formation in some periplasmic proteins. Acts by transferring its disulfide bond to other proteins and is reduced in the process	dsbC	-	5.3.4.1	ko:K03981	-	-	-	-	ko00000,ko01000,ko02044,ko03110	3.A.7.11.1	-	-	DsbC_N,Thioredoxin_2	15PG8850	15	CAGL0C05159g	28.049 82 52 2 120 195 260 340 0.000594 38.5
BMU_05711	5158_g	35703.DQ02_09495	1.17e-17	77.4	COG1487@1|root,COG1487@2|Bacteria,1MZB6@1224|Proteobacteria,1S3CW@1236|Gammaproteobacteria,3WYXE@544|Citrobacter	1236|Gammaproteobacteria	S	PIN domain	vapC	-	-	ko:K18828	-	-	-	-	ko00000,ko01000,ko02048,ko03016	-	-	-	PIN	9PG8946	9	CAGL0I03740g	41.667 24 12 1 31 52 117 140 1.7 23.5
BMU_05711	5159_g	716541.ECL_A141	2.88e-88	262.0	COG0741@1|root,COG0741@2|Bacteria,1MZU4@1224|Proteobacteria,1S4BQ@1236|Gammaproteobacteria,3X2DJ@547|Enterobacter	1236|Gammaproteobacteria	M	Transglycosylase SLT domain	pilT	-	-	-	-	-	-	-	-	-	-	-	SLT	8PG8913	8	CAGL0I02860g	25.0 44 33 0 117 160 508 551 0.96 27.7
BMU_05711	5164_g	1124991.MU9_414	3.1e-227	629.0	COG3385@1|root,COG3385@2|Bacteria,1R55Y@1224|Proteobacteria,1RRSD@1236|Gammaproteobacteria	1236|Gammaproteobacteria	L	Transposase	-	-	-	-	-	-	-	-	-	-	-	-	DDE_Tnp_1	33PG8299	33	CAGL0J02728g	34.286 35 23 0 131 165 142 176 6.3 26.6
BMU_05711	5165_g	469595.CSAG_04345	1.36e-288	789.0	COG2304@1|root,COG2310@1|root,COG2304@2|Bacteria,COG2310@2|Bacteria,1N920@1224|Proteobacteria,1RPDN@1236|Gammaproteobacteria	1236|Gammaproteobacteria	T	tellurium resistance protein	-	-	-	-	-	-	-	-	-	-	-	-	TerD,vWA-TerF-like	9PG2735	9	CAGL0M00330g	41.379 29 17 0 295 323 62 90 1.2 28.9
BMU_05711	5166_g	469595.CSAG_04718	3.68e-144	413.0	COG2801@1|root,COG2801@2|Bacteria,1MVXQ@1224|Proteobacteria,1RR4F@1236|Gammaproteobacteria,3WZ0P@544|Citrobacter	1236|Gammaproteobacteria	L	26 bp terminal inverted repeat of ISEc14, contains 4 mismatches	-	-	-	ko:K07497	-	-	-	-	ko00000	-	-	-	HTH_21,rve	3PG8742	3	CAGL0H09174g	34.524 84 40 3 176 249 829 907 1.0 28.9
BMU_05711	5167_g	1484157.PSNIH2_21275	2.59e-200	579.0	29NPJ@1|root,31KPA@2|Bacteria,1QIJ1@1224|Proteobacteria,1TGDV@1236|Gammaproteobacteria,3W21Q@53335|Pantoea	1236|Gammaproteobacteria	S	Domain of unknown function (DUF4165)	-	-	-	-	-	-	-	-	-	-	-	-	Big_3_2,Big_3_3,DUF4165	15PG8478	15	CAGL0H10208g	21.579 190 129 7 107 282 750 933 2.2 28.5
BMU_05711	5168_g	911008.GLAD_01875	2.45e-202	567.0	COG2141@1|root,COG2141@2|Bacteria,1MVF0@1224|Proteobacteria,1RMCE@1236|Gammaproteobacteria	1236|Gammaproteobacteria	C	COG2141 Coenzyme F420-dependent N5,N10-methylene tetrahydromethanopterin reductase and related flavin-dependent oxidoreductases	yhbW	GO:0005575,GO:0005622,GO:0005623,GO:0005737,GO:0005829,GO:0044424,GO:0044444,GO:0044464	-	-	-	-	-	-	-	-	-	-	Bac_luciferase	2PG8716	2	CAGL0L04752g	23.913 46 32 1 25 70 98 140 4.1 27.3
BMU_05711	5171_g	911008.GLAD_01988	8.66e-157	448.0	COG1126@1|root,COG1126@2|Bacteria,1MU9Q@1224|Proteobacteria,1RMX1@1236|Gammaproteobacteria	1236|Gammaproteobacteria	E	(ABC) transporter	yhdZ	GO:0000166,GO:0003674,GO:0005488,GO:0005524,GO:0008144,GO:0017076,GO:0030554,GO:0032553,GO:0032555,GO:0032559,GO:0035639,GO:0036094,GO:0043167,GO:0043168,GO:0097159,GO:0097367,GO:1901265,GO:1901363	3.6.3.21	ko:K02028,ko:K02029,ko:K09972,ko:K10004,ko:K10010,ko:K10038	ko02010,ko02020,map02010,map02020	M00227,M00230,M00232,M00234,M00236	-	-	ko00000,ko00001,ko00002,ko01000,ko02000	3.A.1.3,3.A.1.3.10,3.A.1.3.14,3.A.1.3.17,3.A.1.3.18,3.A.1.3.19,3.A.1.3.2,3.A.1.3.4,3.A.1.3.7,3.A.1.3.8	-	iJN746.PP_1300	ABC_tran	12PG9070	12	CAGL0M13739g	27.652 264 162 10 140 390 420 667 6.72e-22 95.9
BMU_05711	5173_g	1399774.JDWH01000012_gene827	9.05e-159	454.0	COG3667@1|root,COG3667@2|Bacteria,1MXW6@1224|Proteobacteria,1RZEY@1236|Gammaproteobacteria	1236|Gammaproteobacteria	P	copper resistance	copB	-	-	ko:K07233	-	-	-	-	ko00000	-	-	-	CopB	2PG2363	2	CAGL0B04961g	34.848 66 36 2 284 345 94 156 1.7 28.1
BMU_05711	5174_g	911008.GLAD_02341	3.77e-133	386.0	COG2258@1|root,COG2258@2|Bacteria,1RAPM@1224|Proteobacteria,1RRB8@1236|Gammaproteobacteria	1236|Gammaproteobacteria	C	protein conserved in bacteria	yiiM	GO:0005575,GO:0005622,GO:0005623,GO:0005737,GO:0005829,GO:0008150,GO:0008152,GO:0009056,GO:0009404,GO:0009407,GO:0009636,GO:0009987,GO:0019748,GO:0042221,GO:0044237,GO:0044248,GO:0044424,GO:0044444,GO:0044464,GO:0050896,GO:0098754	-	-	-	-	-	-	-	-	-	-	3-alpha,MOSC	2PG0948	2	CAGL0E04356g	37.129 202 93 5 1 183 40 226 6.38e-35 126.0
BMU_05711	5177_g	1484157.PSNIH2_21345	2.52e-71	219.0	COG4262@1|root,COG4262@2|Bacteria,1QFYV@1224|Proteobacteria,1TDAF@1236|Gammaproteobacteria,3W1N9@53335|Pantoea	1236|Gammaproteobacteria	S	Catalyzes the irreversible transfer of a propylamine group from the amino donor S-adenosylmethioninamine (decarboxy- AdoMet) to putrescine (1,4-diaminobutane) to yield spermidine	-	-	-	-	-	-	-	-	-	-	-	-	-	2PG1652	2	CAGL0C04235g	35.714 28 14 1 110 137 269 292 5.7 24.6
BMU_05711	5178_g	1484157.PSNIH2_22205	5.27e-34	120.0	2AV0W@1|root,31KQR@2|Bacteria,1QIKF@1224|Proteobacteria,1TGFH@1236|Gammaproteobacteria,3W28M@53335|Pantoea	1236|Gammaproteobacteria	-	-	-	-	-	-	-	-	-	-	-	-	-	-	-	11PG2817	11	CAGL0A01452g	45.833 24 13 0 79 102 689 712 1.5 25.8
BMU_05711	5180_g	1073999.BN137_1650	3.4e-171	497.0	COG1629@1|root,COG4771@2|Bacteria,1MUC1@1224|Proteobacteria,1RNHR@1236|Gammaproteobacteria	1236|Gammaproteobacteria	P	Receptor	-	-	-	ko:K16089,ko:K19611	ko02020,map02020	-	-	-	ko00000,ko00001,ko02000	1.B.14.1,1.B.14.1.22,1.B.14.1.3,1.B.14.1.5,1.B.14.10	-	-	Plug,TonB_dep_Rec	7PG1626	7	CAGL0F00363g	27.778 72 36 1 204 259 68 139 0.27 30.0
BMU_05711	5181_g	891974.E05_51160	5.2e-158	451.0	COG0589@1|root,COG0589@2|Bacteria,1PAFP@1224|Proteobacteria,1RSCS@1236|Gammaproteobacteria	1236|Gammaproteobacteria	T	Universal stress protein	-	-	-	-	-	-	-	-	-	-	-	-	Usp	2PG0643	2	CAGL0F02585g	29.464 112 61 4 81 177 16 124 1.1 28.9
BMU_05711	5185_g	1484157.PSNIH2_22070	1.53e-60	188.0	2AV0Y@1|root,31KQT@2|Bacteria,1QIKH@1224|Proteobacteria,1TGFJ@1236|Gammaproteobacteria,3W28R@53335|Pantoea	1236|Gammaproteobacteria	-	-	-	-	-	-	-	-	-	-	-	-	-	-	-	8PG8966	8	CAGL0G09119g	35.135 37 21 1 79 115 31 64 5.4 24.3
BMU_05711	5187_g	911008.GLAD_01326	5.85e-91	266.0	COG3111@1|root,COG3111@2|Bacteria,1REUG@1224|Proteobacteria,1S54G@1236|Gammaproteobacteria	1236|Gammaproteobacteria	S	single-species biofilm formation on inanimate substrate	ydeI	GO:0000302,GO:0006950,GO:0006979,GO:0008150,GO:0009636,GO:0009987,GO:0010035,GO:0033554,GO:0034599,GO:0034614,GO:0035690,GO:0042221,GO:0042493,GO:0042542,GO:0042710,GO:0044010,GO:0044011,GO:0044764,GO:0046677,GO:0050896,GO:0051703,GO:0051704,GO:0051716,GO:0070301,GO:0070887,GO:0071236,GO:0090605,GO:0090609,GO:0097237,GO:1901700,GO:1901701	-	-	-	-	-	-	-	-	-	-	BOF	2PG1509	2	CAGL0M13365g	30.769 39 27 0 81 119 545 583 2.1 25.8
BMU_05711	5188_g	549.BW31_03865	7.33e-151	428.0	2C2GP@1|root,33TXR@2|Bacteria,1NGIN@1224|Proteobacteria,1SN9N@1236|Gammaproteobacteria	1236|Gammaproteobacteria	-	-	-	-	-	-	-	-	-	-	-	-	-	-	-	4PG8583	4	CAGL0I03586g	31.481 54 26 3 36 85 70 116 0.18 30.8
BMU_05711	5190_g	1080067.BAZH01000031_gene2476	2.69e-42	139.0	COG1534@1|root,COG1534@2|Bacteria,1N8K5@1224|Proteobacteria,1SDIM@1236|Gammaproteobacteria,3WYMM@544|Citrobacter	1236|Gammaproteobacteria	J	CRS1_YhbY	yhbY	GO:0000027,GO:0000028,GO:0000966,GO:0000967,GO:0003674,GO:0005488,GO:0005575,GO:0005622,GO:0005623,GO:0005737,GO:0005829,GO:0006139,GO:0006364,GO:0006396,GO:0006725,GO:0006807,GO:0006996,GO:0008150,GO:0008152,GO:0009987,GO:0010467,GO:0016043,GO:0016070,GO:0016072,GO:0022607,GO:0022613,GO:0022618,GO:0034470,GO:0034471,GO:0034622,GO:0034641,GO:0034660,GO:0042254,GO:0042255,GO:0042273,GO:0042274,GO:…	-	ko:K07574	-	-	-	-	ko00000,ko03009	-	-	-	CRS1_YhbY	4PG8994	4	CAGL0B03113g	41.379 29 17 0 36 64 479 507 1.5 24.6
BMU_05711	5191_g	911008.GLAD_01893	4.73e-136	385.0	COG0293@1|root,COG0293@2|Bacteria,1MW1C@1224|Proteobacteria,1RN5M@1236|Gammaproteobacteria	1236|Gammaproteobacteria	J	Specifically methylates the uridine in position 2552 of 23S rRNA at the 2'-O position of the ribose in the fully assembled 50S ribosomal subunit	ftsJ	GO:0000027,GO:0000154,GO:0000451,GO:0000453,GO:0001510,GO:0003674,GO:0003824,GO:0005575,GO:0005622,GO:0005623,GO:0005737,GO:0005829,GO:0006139,GO:0006364,GO:0006396,GO:0006725,GO:0006807,GO:0006996,GO:0008150,GO:0008152,GO:0008168,GO:0008171,GO:0008173,GO:0008649,GO:0008650,GO:0008757,GO:0009451,GO:0009987,GO:0010467,GO:0016043,GO:0016070,GO:0016072,GO:0016436,GO:0016740,GO:0016741,GO:0022607,GO:…	2.1.1.166	ko:K02427	-	-	-	-	ko00000,ko01000,ko03009	-	-	-	FtsJ	4PG8874	4	CAGL0H08954g	30.986 213 121 4 8 194 24 236 5.06e-28 103.0
BMU_05711	5197_g	1121937.AUHJ01000026_gene28	9.7e-254	721.0	COG4644@1|root,COG4644@2|Bacteria,1MUIU@1224|Proteobacteria,1RPZZ@1236|Gammaproteobacteria,465RU@72275|Alteromonadaceae	1236|Gammaproteobacteria	L	PFAM transposase Tn3 family protein	-	-	-	-	-	-	-	-	-	-	-	-	DDE_Tnp_Tn3,DUF4158	11PG3170	11	CAGL0J06270g	24.324 74 49 4 238 306 639 710 0.38 30.4
BMU_05711	5198_g	1484158.PSNIH1_19225	4.23e-22	89.7	COG1974@1|root,COG1974@2|Bacteria,1MZFA@1224|Proteobacteria,1S5X5@1236|Gammaproteobacteria,3W1VG@53335|Pantoea	1236|Gammaproteobacteria	KT	Peptidase S24-like	umuD	-	-	ko:K03503	-	-	-	-	ko00000,ko01000,ko01002,ko03400	-	-	-	Peptidase_S24	5PG3235	5	CAGL0J11484g	24.194 62 37 1 1 52 216 277 0.15 27.3
BMU_05711	5199_g	575588.ACPN01000195_gene1722	1.63e-188	527.0	COG0507@1|root,COG0507@2|Bacteria,1MUTR@1224|Proteobacteria,1RQS3@1236|Gammaproteobacteria,3NQP0@468|Moraxellaceae	1236|Gammaproteobacteria	L	MobA/MobL family	-	-	-	-	-	-	-	-	-	-	-	-	MobA_MobL	40PG8288	40	CAGL0F06611g	35.714 42 26 1 217 258 55 95 0.19 31.2
BMU_05711	5201_g	911008.GLAD_01933	2.06e-219	615.0	COG2376@1|root,COG2376@2|Bacteria,1MVSR@1224|Proteobacteria,1RNRQ@1236|Gammaproteobacteria	1236|Gammaproteobacteria	G	Dihydroxyacetone kinase	dhaK	-	2.7.1.121,2.7.1.28,2.7.1.29,4.6.1.15	ko:K00863,ko:K05878	ko00051,ko00561,ko00680,ko01100,ko01120,ko01200,ko04622,map00051,map00561,map00680,map01100,map01120,map01200,map04622	M00344	R01011,R01012,R01059	RC00002,RC00015,RC00017	ko00000,ko00001,ko00002,ko01000	-	-	-	Dak1,Dak2	2PG8562	2	CAGL0L11374g	39.577 331 155 14 10 310 7 322 7.44e-52 177.0
BMU_05711	5202_g	1484157.PSNIH2_22045	2.46e-200	573.0	COG0433@1|root,COG0433@2|Bacteria,1QUPX@1224|Proteobacteria,1T20D@1236|Gammaproteobacteria,3W05W@53335|Pantoea	1236|Gammaproteobacteria	S	TraM recognition site of TraD and TraG	-	-	-	ko:K12071	-	-	-	-	ko00000,ko02044	3.A.7.11.1	-	-	TraG-D_C,TrwB_AAD_bind	13PG3257	13	CAGL0J07920g	26.733 101 61 2 62 162 454 541 1.5 28.5
BMU_05711	5206_g	911008.GLAD_03940	1.48e-86	262.0	2CJUB@1|root,2Z9DV@2|Bacteria,1R7A4@1224|Proteobacteria,1RYR6@1236|Gammaproteobacteria	1236|Gammaproteobacteria	S	Protein involved in biological_process	-	-	-	-	-	-	-	-	-	-	-	-	-	16PG2997	16	CAGL0B01551g	26.496 117 77 5 2 113 1252 1364 0.84 28.5
BMU_05711	5209_g	1123279.ATUS01000001_gene1828	3.62e-63	204.0	COG4974@1|root,COG4974@2|Bacteria,1MVAN@1224|Proteobacteria,1RMSS@1236|Gammaproteobacteria,1J61P@118884|unclassified Gammaproteobacteria	1236|Gammaproteobacteria	L	Phage integrase, N-terminal SAM-like domain	-	-	-	-	-	-	-	-	-	-	-	-	Phage_int_SAM_4,Phage_integrase	7PG3273	7	CAGL0M01188g	43.333 30 12 1 70 99 1022 1046 5.4 25.4
BMU_05711	5215_g	1121937.AUHJ01000026_gene27	3.27e-111	323.0	COG1961@1|root,COG1961@2|Bacteria,1R3XB@1224|Proteobacteria,1RSC2@1236|Gammaproteobacteria,466JF@72275|Alteromonadaceae	1236|Gammaproteobacteria	L	Resolvase, N terminal domain	-	-	-	-	-	-	-	-	-	-	-	-	HTH_7,Resolvase	2PG1585	2	CAGL0G09493g	24.545 110 64 3 51 150 569 669 3.2 26.6
BMU_05711	5220_g	471881.PROPEN_01768	1.29e-32	117.0	COG0436@1|root,COG0436@2|Bacteria,1MW0Z@1224|Proteobacteria,1RN5B@1236|Gammaproteobacteria,3Z1KT@583|Proteus	1236|Gammaproteobacteria	H	Aminotransferase class I and II	alaA	GO:0003674,GO:0003824,GO:0004021,GO:0005488,GO:0006082,GO:0006090,GO:0006520,GO:0006522,GO:0006523,GO:0006807,GO:0006950,GO:0006974,GO:0008144,GO:0008150,GO:0008152,GO:0008483,GO:0008652,GO:0009058,GO:0009078,GO:0009079,GO:0009987,GO:0016053,GO:0016740,GO:0016769,GO:0019272,GO:0019752,GO:0019842,GO:0030170,GO:0030632,GO:0032787,GO:0033554,GO:0036094,GO:0042221,GO:0042851,GO:0042852,GO:0043167,GO:…	2.6.1.2,2.6.1.66	ko:K14260	ko00220,ko00250,ko00290,ko01100,ko01110,ko01130,ko01210,ko01230,map00220,map00250,map00290,map01100,map01110,map01130,map01210,map01230	-	R00258,R01215	RC00006,RC00008,RC00036	ko00000,ko00001,ko01000,ko01007	-	-	-	Aminotran_1_2	3PG2506	3	CAGL0H01067g	46.875 32 13 1 5 36 12 39 0.17 26.9
BMU_05711	5226_g	911008.GLAD_01777	1.59e-71	219.0	COG1539@1|root,COG1539@2|Bacteria,1MZ8Z@1224|Proteobacteria,1S9B2@1236|Gammaproteobacteria	1236|Gammaproteobacteria	H	Catalyzes the conversion of 7,8-dihydroneopterin to 6- hydroxymethyl-7,8-dihydropterin	folB	GO:0003674,GO:0003824,GO:0004150,GO:0005488,GO:0005515,GO:0016829,GO:0016830,GO:0016832,GO:0042802	1.13.11.81,4.1.2.25,5.1.99.8	ko:K01633	ko00790,ko01100,map00790,map01100	M00126,M00840	R03504,R11037,R11073	RC00721,RC00943,RC01479,RC03333,RC03334	ko00000,ko00001,ko00002,ko01000	-	-	iECDH1ME8569_1439.ECDH1ME8569_2955,iECSE_1348.ECSE_3338,iPC815.YPO0648,iSBO_1134.SBO_2914,iSDY_1059.SDY_3241,iSFxv_1172.SFxv_3403,iUTI89_1310.UTI89_C3494,iYL1228.KPN_03462,ic_1306.c3808	FolB	2PG8960	2	CAGL0J07920g	26.277 137 84 4 56 182 118 247 6.93e-06 43.5
BMU_06084	5065_g	716541.ECL_04704	1.51e-154	437.0	COG0050@1|root,COG0050@2|Bacteria,1MVC0@1224|Proteobacteria,1RMYX@1236|Gammaproteobacteria,3X1IQ@547|Enterobacter	1236|Gammaproteobacteria	J	This protein promotes the GTP-dependent binding of aminoacyl-tRNA to the A-site of ribosomes during protein biosynthesis	tuf	-	-	ko:K02358	-	-	-	-	ko00000,ko03012,ko03029,ko04147	-	-	-	GTP_EFTU,GTP_EFTU_D2,GTP_EFTU_D3	24PG8662	24	CAGL0G09581g	66.21 219 72 1 1 217 32 250 2.8299999999999996e-104 305.0
BMU_06084	5066_g	911008.GLAD_02289	2.48e-82	248.0	COG0796@1|root,COG0796@2|Bacteria,1NAI2@1224|Proteobacteria,1RPU9@1236|Gammaproteobacteria	1236|Gammaproteobacteria	M	Provides the (R)-glutamate required for cell wall biosynthesis	murI	GO:0000270,GO:0003674,GO:0003824,GO:0006022,GO:0006023,GO:0006024,GO:0006807,GO:0008150,GO:0008152,GO:0008881,GO:0009058,GO:0009059,GO:0009252,GO:0009273,GO:0009987,GO:0016853,GO:0016854,GO:0016855,GO:0030203,GO:0034645,GO:0036361,GO:0042546,GO:0043170,GO:0044036,GO:0044038,GO:0044085,GO:0044237,GO:0044249,GO:0044260,GO:0047661,GO:0070589,GO:0071554,GO:0071704,GO:0071840,GO:1901135,GO:1901137,GO:…	5.1.1.3	ko:K01776	ko00471,ko01100,map00471,map01100	-	R00260	RC00302	ko00000,ko00001,ko01000,ko01011	-	-	iAPECO1_1312.APECO1_2496,iEC042_1314.EC042_4342,iECOK1_1307.ECOK1_4443,iECS88_1305.ECS88_4426,iPC815.YPO3909,iUMN146_1321.UM146_20110,iUTI89_1310.UTI89_C4562	Asp_Glu_race	3PG1594	3	CAGL0H02475g	34.375 32 21 0 6 37 685 716 0.4 28.1
BMU_06084	5099_g	1399774.JDWH01000040_gene4044	7.84e-15	74.3	2EDFI@1|root,337BS@2|Bacteria,1NG08@1224|Proteobacteria,1SGJ9@1236|Gammaproteobacteria	1236|Gammaproteobacteria	-	-	-	-	-	-	-	-	-	-	-	-	-	-	-	98PG8292	98	CAGL0H06611g	22.368 76 58 1 92 166 1127 1202 0.31 29.3
BMU_05221	5042_g	1484158.PSNIH1_19750	1.42e-197	573.0	COG4548@1|root,COG4548@2|Bacteria,1QFBU@1224|Proteobacteria,1TCIC@1236|Gammaproteobacteria,3W2HN@53335|Pantoea	1236|Gammaproteobacteria	P	von Willebrand factor type A domain	-	-	-	-	-	-	-	-	-	-	-	-	VWA	21PG3255	21	CAGL0L03586g	29.839 124 58 6 77 177 497 614 2.0 28.9
BMU_05221	5043_g	1484157.PSNIH2_22735	1.3e-27	101.0	2AV2V@1|root,31KSS@2|Bacteria,1QIND@1224|Proteobacteria,1TGHN@1236|Gammaproteobacteria,3W2EI@53335|Pantoea	1236|Gammaproteobacteria	-	-	-	-	-	-	-	-	-	-	-	-	-	-	-	12PG9094	12	CAGL0K00110g	32.609 46 28 1 16 58 727 772 0.028 29.6
BMU_05221	5044_g	1484157.PSNIH2_22730	8.08e-163	485.0	COG4643@1|root,COG4643@2|Bacteria,1QIJ2@1224|Proteobacteria,1TGDX@1236|Gammaproteobacteria,3W21X@53335|Pantoea	1236|Gammaproteobacteria	S	Toprim domain	-	-	-	-	-	-	-	-	-	-	-	-	Toprim_3	4PG1985	4	CAGL0B02948g	25.0 108 64 5 18 109 78 184 0.75 30.8
BMU_05221	5045_g	1484157.PSNIH2_22715	4.11e-98	297.0	2AUZ3@1|root,31KNN@2|Bacteria,1QII9@1224|Proteobacteria,1TGD1@1236|Gammaproteobacteria,3W1XZ@53335|Pantoea	1236|Gammaproteobacteria	-	-	-	-	-	-	-	-	-	-	-	-	-	-	-	29PG8268	29	CAGL0G07755g	29.126 103 58 4 144 231 264 366 0.11 32.0
BMU_05221	5046_g	1484157.PSNIH2_22710	9.31e-83	259.0	2AUZV@1|root,31KMV@2|Bacteria,1QIHG@1224|Proteobacteria,1TGC3@1236|Gammaproteobacteria,3W1TR@53335|Pantoea	1236|Gammaproteobacteria	-	-	-	-	-	-	-	-	-	-	-	-	-	-	-	27PG8269	27	CAGL0I06512g	32.075 53 35 1 120 171 1442 1494 0.6 29.6
BMU_05221	5047_g	1484157.PSNIH2_22705	3.99e-137	398.0	2AUZV@1|root,31KPP@2|Bacteria,1QIJB@1224|Proteobacteria,1TGE6@1236|Gammaproteobacteria,3W23F@53335|Pantoea	1236|Gammaproteobacteria	-	-	-	-	-	-	-	-	-	-	-	-	-	-	-	23PG8743	23	CAGL0F01661g	37.209 43 26 1 36 78 2 43 0.21 30.8
BMU_05221	5048_g	1484157.PSNIH2_22690	6.02e-75	229.0	2AUZA@1|root,31KNV@2|Bacteria,1QIIF@1224|Proteobacteria,1TGD7@1236|Gammaproteobacteria,3W1YV@53335|Pantoea	1236|Gammaproteobacteria	-	-	-	-	-	-	-	-	-	-	-	-	-	-	-	17PG2462	17	CAGL0E04840g	34.545 55 26 3 102 146 173 227 0.73 28.1
BMU_05221	5050_g	1484157.PSNIH2_22675	8.45e-120	353.0	2AUYQ@1|root,31KN8@2|Bacteria,1QIHX@1224|Proteobacteria,1TGCJ@1236|Gammaproteobacteria,3W1WH@53335|Pantoea	1236|Gammaproteobacteria	S	DNA replication terminus site-binding protein (Ter protein)	-	-	-	ko:K10748	-	-	-	-	ko00000,ko03032	-	-	-	Ter	8PG2369	8	CAGL0B04257g	30.769 39 27 0 48 86 8 46 0.51 29.6
BMU_05221	5051_g	1484157.PSNIH2_22045	3.59e-316	874.0	COG0433@1|root,COG0433@2|Bacteria,1QUPX@1224|Proteobacteria,1T20D@1236|Gammaproteobacteria,3W05W@53335|Pantoea	1236|Gammaproteobacteria	S	TraM recognition site of TraD and TraG	-	-	-	ko:K12071	-	-	-	-	ko00000,ko02044	3.A.7.11.1	-	-	TraG-D_C,TrwB_AAD_bind	13PG3257	13	CAGL0J11484g	26.316 76 52 2 416 490 273 345 0.043 33.9
BMU_05221	5052_g	1484157.PSNIH2_22040	0.0	1238.0	COG3481@1|root,COG3481@2|Bacteria,1QIHM@1224|Proteobacteria,1TGCA@1236|Gammaproteobacteria,3W1VD@53335|Pantoea	1236|Gammaproteobacteria	S	Putative helicase	-	-	-	ko:K12070	-	-	-	-	ko00000,ko02044	3.A.7.11.1	-	-	TraI_2	16PG8351	16	CAGL0A02475g	30.357 56 39 0 211 266 271 326 0.052 35.8
BMU_05221	5053_g	1484157.PSNIH2_22025	1.14e-152	433.0	2AUYH@1|root,31KN2@2|Bacteria,1QIHP@1224|Proteobacteria,1TGCC@1236|Gammaproteobacteria,3W1VQ@53335|Pantoea	1236|Gammaproteobacteria	-	-	-	-	-	-	-	-	-	-	-	-	-	-	-	24PG8810	24	CAGL0H02277g	50.0 18 9 0 184 201 66 83 0.68 28.1
BMU_05221	5054_g	1484157.PSNIH2_22020	2.89e-92	271.0	2AUXY@1|root,31KMF@2|Bacteria,1QIH3@1224|Proteobacteria,1TGBQ@1236|Gammaproteobacteria,3W1S5@53335|Pantoea	1236|Gammaproteobacteria	-	-	-	-	-	-	-	-	-	-	-	-	-	-	-	21PG8924	21	CAGL0M01694g	32.0 50 27 1 17 66 733 775 0.17 29.6
BMU_05221	5055_g	1484157.PSNIH2_22015	3.32e-202	565.0	COG0526@1|root,COG0526@2|Bacteria,1MXG2@1224|Proteobacteria,1S08D@1236|Gammaproteobacteria,3W1EQ@53335|Pantoea	1236|Gammaproteobacteria	CO	F plasmid transfer operon protein	-	-	-	ko:K12057	-	-	-	-	ko00000,ko02044	3.A.7.11.1	-	-	TraF	15PG8710	15	CAGL0L01749g	35.294 34 22 0 285 318 20 53 2.5 27.7
BMU_05221	5056_g	1484157.PSNIH2_22010	1.18e-209	605.0	28MTB@1|root,2ZB1J@2|Bacteria,1MWD0@1224|Proteobacteria,1RSK4@1236|Gammaproteobacteria,3W1FV@53335|Pantoea	1236|Gammaproteobacteria	S	Conjugative relaxosome accessory transposon protein	-	-	-	ko:K12072	-	-	-	-	ko00000,ko02044	3.A.7.11.1	-	-	TraH	14PG8387	14	CAGL0I05016g	18.868 159 103 6 604 736 326 484 3.3 28.9
BMU_05221	5065_g	575589.HMPREF0018_02842	6.95e-95	289.0	COG0827@1|root,COG0827@2|Bacteria,1N2RX@1224|Proteobacteria,1RRMN@1236|Gammaproteobacteria,3NN13@468|Moraxellaceae	1236|Gammaproteobacteria	L	Eco57I restriction-modification methylase	-	-	3.1.21.4	ko:K01155	-	-	-	-	ko00000,ko01000,ko02048	-	-	-	BsuBI_PstI_RE,Eco57I,N6_Mtase,RrnaAD	5PG1181	5	CAGL0J04048g	25.287 87 43 2 48 124 71 145 0.052 30.4
BMU_05221	5067_g	981223.AIED01000077_gene668	8.64e-88	262.0	2AEWM@1|root,314U9@2|Bacteria,1QIYT@1224|Proteobacteria,1TGVG@1236|Gammaproteobacteria,3NM65@468|Moraxellaceae	1236|Gammaproteobacteria	-	-	-	-	-	-	-	-	-	-	-	-	-	-	-	14PG3086	14	CAGL0B04785g	31.395 86 51 5 56 137 9 90 0.34 28.9
BMU_05221	5068_g	525244.HMPREF0023_2087	3.75e-215	595.0	COG5527@1|root,COG5527@2|Bacteria,1RD9C@1224|Proteobacteria,1S4ZG@1236|Gammaproteobacteria,3NJHN@468|Moraxellaceae	1236|Gammaproteobacteria	L	Initiator Replication protein	-	-	-	-	-	-	-	-	-	-	-	-	Rep_3	19PG3078	19	CAGL0G08602g	31.429 70 44 1 229 294 298 367 1.2 28.9
BMU_05221	5069_g	553217.ENHAE0001_0826	3.55e-62	204.0	COG2856@1|root,COG2856@2|Bacteria,1RAU7@1224|Proteobacteria,1TD3D@1236|Gammaproteobacteria,3NS6R@468|Moraxellaceae	1236|Gammaproteobacteria	E	Pfam:DUF955	-	-	-	-	-	-	-	-	-	-	-	-	Peptidase_M78	26PG9073	26	CAGL0C04983g	22.271 229 144 9 41 251 111 323 1.2 28.1
BMU_05221	5070_g	1217710.F969_01518	7.99e-26	99.8	COG1396@1|root,COG1396@2|Bacteria,1PDYZ@1224|Proteobacteria,1TD7P@1236|Gammaproteobacteria,3NPK8@468|Moraxellaceae	1236|Gammaproteobacteria	K	Helix-turn-helix XRE-family like proteins	-	-	-	-	-	-	-	-	-	-	-	-	HTH_3	25PG9089	25	CAGL0K05225g	40.541 37 21 1 12 48 706 741 0.52 27.3
BMU_05221	5071_g	517433.PanABDRAFT_0983	3.26e-22	88.6	2EMEJ@1|root,33F3D@2|Bacteria,1NKUN@1224|Proteobacteria,1STAF@1236|Gammaproteobacteria	1236|Gammaproteobacteria	-	-	-	-	-	-	-	-	-	-	-	-	-	-	-	18PG9096	18	CAGL0M00748g	31.707 41 26 1 48 86 313 353 0.95 25.8
BMU_05221	5083_g	469595.CSAG_04007	1.85e-241	682.0	COG1192@1|root,COG1192@2|Bacteria,1NAJP@1224|Proteobacteria,1S2DK@1236|Gammaproteobacteria,3WYYN@544|Citrobacter	1236|Gammaproteobacteria	D	AAA domain	-	-	-	-	-	-	-	-	-	-	-	-	AAA_31	26PG8493	26	CAGL0J07260g	33.824 68 40 2 639 706 62 124 1.3 30.0
BMU_05221	5085_g	1484157.PSNIH2_22835	1.72e-167	474.0	2AUZ6@1|root,31KNR@2|Bacteria,1QIIC@1224|Proteobacteria,1TGD4@1236|Gammaproteobacteria,3W1YF@53335|Pantoea	1236|Gammaproteobacteria	-	-	-	-	-	-	-	-	-	-	-	-	-	-	-	17PG3076	17	CAGL0K04939g	29.412 51 31 2 17 64 63 111 0.6 29.3
BMU_05221	5086_g	1484157.PSNIH2_22830	1.43e-185	529.0	COG0443@1|root,COG0443@2|Bacteria,1R4I4@1224|Proteobacteria,1RRY4@1236|Gammaproteobacteria,3W128@53335|Pantoea	1236|Gammaproteobacteria	O	StbA protein	stbA	-	-	ko:K18640	-	-	-	-	ko00000,ko04812	-	-	-	StbA	31PG8273	31	CAGL0D01408g	20.526 190 133 4 298 480 88 266 0.33 31.2
BMU_05221	5087_g	716541.ECL_00067	1.37e-233	643.0	COG3039@1|root,COG3039@2|Bacteria,1MXTN@1224|Proteobacteria,1RM94@1236|Gammaproteobacteria	1236|Gammaproteobacteria	L	ISSoEn1, terminal inverted repeat	-	-	-	-	-	-	-	-	-	-	-	-	DDE_Tnp_1_5	40PG8298	40	CAGL0C00858g	21.905 105 71 2 117 210 231 335 0.059 33.1
BMU_05221	5088_g	1484158.PSNIH1_20015	2.12e-38	130.0	2AV1F@1|root,31KR9@2|Bacteria,1QIKZ@1224|Proteobacteria,1TGG0@1236|Gammaproteobacteria,3W2A1@53335|Pantoea	1236|Gammaproteobacteria	S	Enterobacterial protein of unknown function (DUF957)	-	-	-	-	-	-	-	-	-	-	-	-	DUF957	10PG2798	10	CAGL0I04290g	34.286 35 23 0 38 72 192 226 0.26 27.7
BMU_05221	5089_g	1484157.PSNIH2_22230	4.11e-52	170.0	2FIKA@1|root,31KPF@2|Bacteria,1QIJ4@1224|Proteobacteria,1TGE0@1236|Gammaproteobacteria,3W22G@53335|Pantoea	1236|Gammaproteobacteria	S	Protein of unknown function (DUF3085)	-	-	-	-	-	-	-	-	-	-	-	-	DUF3085	11PG2820	11	CAGL0G06666g	36.364 44 26 2 9 52 1106 1147 2.4 26.2
BMU_05221	5093_g	1076550.LH22_06245	3.29e-83	249.0	COG1134@1|root,COG1134@2|Bacteria,1MWWC@1224|Proteobacteria,1RN2T@1236|Gammaproteobacteria,3W05N@53335|Pantoea	1236|Gammaproteobacteria	GM	ABC transporter	kpsT	-	3.6.3.38	ko:K09689,ko:K09691	ko02010,map02010	M00249,M00250	-	-	ko00000,ko00001,ko00002,ko01000,ko02000	3.A.1.101,3.A.1.103	-	-	ABC_tran	16PG2482	16	CAGL0G00242g	25.926 81 59 1 42 121 722 802 0.00086 36.2
BMU_05221	5094_g	1076550.LH22_06250	1.56e-171	488.0	COG3524@1|root,COG3524@2|Bacteria,1R3ZY@1224|Proteobacteria,1RPZH@1236|Gammaproteobacteria,3W290@53335|Pantoea	1236|Gammaproteobacteria	M	COG3524 Capsule polysaccharide export protein	kpsE	-	-	ko:K10107	ko02010,map02010	M00249	-	-	ko00000,ko00001,ko00002,ko02000	3.A.1.101	-	-	-	21PG9066	21	CAGL0F00671g	21.605 162 105 5 126 270 1009 1165 0.61 29.6
BMU_05221	5097_g	550540.Fbal_0444	2.81e-197	582.0	COG0438@1|root,COG1215@1|root,COG0438@2|Bacteria,COG1215@2|Bacteria,1MU5I@1224|Proteobacteria,1RSQ9@1236|Gammaproteobacteria	1236|Gammaproteobacteria	M	COG0463 Glycosyltransferases involved in cell wall biogenesis	-	-	-	-	-	-	-	-	-	-	-	-	Glyco_trans_1_4,Glyco_transf_4,Glycos_transf_1,Glycos_transf_2	17PG2869	17	CAGL0L09889g	36.62 71 26 5 344 404 654 715 0.43 32.0
BMU_05221	5106_g	1035839.AFNK01000045_gene1006	2.63e-260	716.0	COG0786@1|root,COG0786@2|Bacteria,1MVBC@1224|Proteobacteria,1RP0S@1236|Gammaproteobacteria	1236|Gammaproteobacteria	P	Catalyzes the sodium-dependent transport of glutamate	gltS	-	-	ko:K03312	-	-	-	-	ko00000,ko02000	2.A.27	-	-	Glt_symporter	21PG8279	21	CAGL0I10200g	24.49 98 67 2 286 376 103 200 1.1 29.3
BMU_05221	5107_g	1196095.GAPWK_0872	3.1e-227	629.0	COG3385@1|root,COG3385@2|Bacteria,1R55Y@1224|Proteobacteria,1RRSD@1236|Gammaproteobacteria	1236|Gammaproteobacteria	L	Transposase	-	-	-	-	-	-	-	-	-	-	-	-	DDE_Tnp_1	33PG8299	33	CAGL0H02431g	23.214 56 43 0 248 303 971 1026 3.8 27.3
BMU_05221	5114_g	1484157.PSNIH2_22855	0.0	1555.0	COG3451@1|root,COG3451@2|Bacteria,1MUEN@1224|Proteobacteria,1RMMX@1236|Gammaproteobacteria,3W0ZD@53335|Pantoea	1236|Gammaproteobacteria	U	F pilus assembly Type-IV secretion system for plasmid transfer	-	-	-	ko:K12063	-	-	-	-	ko00000,ko02044	3.A.7.11.1	-	-	AAA_10,TraC_F_IV	17PG8355	17	CAGL0G04345g	24.0 100 68 4 963 1061 396 488 3.7 29.6
BMU_05221	5115_g	1484157.PSNIH2_22870	3.42e-24	97.1	2AUXQ@1|root,31KM7@2|Bacteria,1QIGU@1224|Proteobacteria,1TGBD@1236|Gammaproteobacteria,3W1PY@53335|Pantoea	1236|Gammaproteobacteria	-	-	-	-	-	-	-	-	-	-	-	-	-	-	-	16PG3100	16	CAGL0I07799g	42.105 38 20 1 39 74 4 41 0.017 30.8
BMU_05221	5116_g	1484157.PSNIH2_22875	1.31e-239	666.0	COG2433@1|root,COG2433@2|Bacteria,1QUPW@1224|Proteobacteria,1T20C@1236|Gammaproteobacteria,3W1CN@53335|Pantoea	1236|Gammaproteobacteria	U	Bacterial conjugation TrbI-like protein	traB	-	-	ko:K12065	-	-	-	-	ko00000,ko02044	3.A.7.11.1	-	-	TrbI	10PG3072	10	CAGL0I00748g	27.027 74 45 1 6 79 401 465 0.033 34.3
BMU_05221	5117_g	1484157.PSNIH2_22880	1.65e-15	73.9	2AUXC@1|root,31KKS@2|Bacteria,1QIGC@1224|Proteobacteria,1TGAV@1236|Gammaproteobacteria,3W1MW@53335|Pantoea	1236|Gammaproteobacteria	-	-	-	-	-	-	-	-	-	-	-	-	-	-	-	9PG9092	9	CAGL0F03971g	44.186 43 21 2 2 44 542 581 1.5 25.4
BMU_05221	5118_g	911008.GLAD_02287	6.67e-195	540.0	COG0583@1|root,COG0583@2|Bacteria,1MXXA@1224|Proteobacteria,1RREE@1236|Gammaproteobacteria	1236|Gammaproteobacteria	K	Negatively regulates the transcription of the flagellar master operon flhDC by binding to the upstream region of the operon	hdfR	GO:0003674,GO:0003700,GO:0006355,GO:0008150,GO:0009889,GO:0009890,GO:0009892,GO:0010468,GO:0010556,GO:0010558,GO:0010605,GO:0010629,GO:0019219,GO:0019222,GO:0031323,GO:0031324,GO:0031326,GO:0031327,GO:0045892,GO:0045934,GO:0048519,GO:0048523,GO:0050789,GO:0050794,GO:0051171,GO:0051172,GO:0051252,GO:0051253,GO:0060255,GO:0065007,GO:0080090,GO:0140110,GO:1902679,GO:1903506,GO:1903507,GO:2000112,GO:…	-	-	-	-	-	-	-	-	-	-	HTH_1,LysR_substrate	5PG8887	5	CAGL0L12122g	22.892 83 51 2 132 214 50 119 0.028 33.1
BMU_05221	5119_g	911008.GLAD_01706	4.83e-201	568.0	COG1263@1|root,COG1264@1|root,COG1263@2|Bacteria,COG1264@2|Bacteria,1R8HD@1224|Proteobacteria,1RSQY@1236|Gammaproteobacteria	1236|Gammaproteobacteria	G	Phosphotransferase System	-	-	-	-	-	-	-	-	-	-	-	-	PTS_EIIB,PTS_EIIC	10PG8611	10	CAGL0M02519g	52.632 19 9 0 337 355 283 301 1.8 28.5
BMU_05221	5123_g	1484157.PSNIH2_22805	0.0	2474.0	2AV0A@1|root,31KQ4@2|Bacteria,1QIJU@1224|Proteobacteria,1TGEX@1236|Gammaproteobacteria,3W275@53335|Pantoea	1236|Gammaproteobacteria	-	-	-	-	-	-	-	-	-	-	-	-	-	-	-	18PG8386	18	CAGL0L05874g	23.502 217 141 9 1027 1236 649 847 0.11 35.0
BMU_05221	5124_g	1484157.PSNIH2_22810	1.59e-59	191.0	2AUY7@1|root,31KMP@2|Bacteria,1QIHC@1224|Proteobacteria,1TGBZ@1236|Gammaproteobacteria,3W1T9@53335|Pantoea	1236|Gammaproteobacteria	-	-	-	-	-	-	-	-	-	-	-	-	-	-	-	5PG9080	5	CAGL0J08998g	28.947 38 27 0 87 124 1232 1269 4.2 25.8
BMU_05221	5125_g	1484157.PSNIH2_22820	1.43e-66	204.0	2AUYB@1|root,31KMT@2|Bacteria,1QIHF@1224|Proteobacteria,1TGC2@1236|Gammaproteobacteria,3W1TN@53335|Pantoea	1236|Gammaproteobacteria	-	-	-	-	-	-	-	-	-	-	-	-	-	-	-	4PG9088	4	CAGL0F01661g	21.519 79 50 2 7 82 39 108 0.95 26.6
BMU_05221	5130_g	1484157.PSNIH2_22910	2.48e-178	500.0	28ICS@1|root,2Z8F1@2|Bacteria,1N32S@1224|Proteobacteria,1RQEN@1236|Gammaproteobacteria,3W02Q@53335|Pantoea	1236|Gammaproteobacteria	S	RePlication protein	-	-	-	-	-	-	-	-	-	-	-	-	Rep_3	28PG8774	28	CAGL0E02145g	23.944 71 48 1 123 187 93 163 2.9 26.9
BMU_05221	5131_g	1484157.PSNIH2_22915	8.07e-118	352.0	COG1475@1|root,COG1475@2|Bacteria,1QIHH@1224|Proteobacteria,1TGC4@1236|Gammaproteobacteria,3W1TT@53335|Pantoea	1236|Gammaproteobacteria	K	DNA binding	-	-	-	-	-	-	-	-	-	-	-	-	-	28PG8706	28	CAGL0K10230g	26.154 65 44 2 283 346 210 271 0.65 29.6
BMU_05221	5132_g	1484157.PSNIH2_22925	3.2e-75	234.0	2AUX9@1|root,31KKP@2|Bacteria,1QIG8@1224|Proteobacteria,1TGAN@1236|Gammaproteobacteria,3W1M6@53335|Pantoea	1236|Gammaproteobacteria	-	-	-	-	-	-	-	-	-	-	-	-	-	-	-	25PG8837	25	CAGL0I01386g	29.787 94 50 3 17 106 368 449 1.0 28.5
BMU_05221	5133_g	1484157.PSNIH2_20995	4.3e-100	298.0	COG0338@1|root,COG0338@2|Bacteria,1QIIM@1224|Proteobacteria,1TGDE@1236|Gammaproteobacteria,3W1ZU@53335|Pantoea	1236|Gammaproteobacteria	L	D12 class N6 adenine-specific DNA methyltransferase	-	-	2.1.1.72	ko:K06223	ko03430,map03430	-	-	-	ko00000,ko00001,ko01000,ko02048,ko03032,ko03400	-	-	-	MethyltransfD12	24PG8802	24	CAGL0A01870g	34.043 47 30 1 140 185 433 479 0.32 29.6
BMU_05221	5134_g	1484157.PSNIH2_21775	4.92e-34	129.0	COG0270@1|root,COG0270@2|Bacteria,1MV9H@1224|Proteobacteria,1RPM4@1236|Gammaproteobacteria,3W1RI@53335|Pantoea	1236|Gammaproteobacteria	H	C-5 cytosine-specific DNA methylase	dcm	-	2.1.1.37	ko:K00558	ko00270,ko01100,ko05206,map00270,map01100,map05206	M00035	R04858	RC00003,RC00332	ko00000,ko00001,ko00002,ko01000,ko02048,ko03032,ko03036	-	-	-	DNA_methylase	3PG1884	3	CAGL0E02057g	25.0 48 36 0 15 62 132 179 0.67 26.9
BMU_05221	5135_g	1484157.PSNIH2_21780	1.8e-86	257.0	COG1525@1|root,COG1525@2|Bacteria,1N145@1224|Proteobacteria,1S9I3@1236|Gammaproteobacteria,3W1WF@53335|Pantoea	1236|Gammaproteobacteria	L	Staphylococcal nuclease homologue	-	-	-	-	-	-	-	-	-	-	-	-	Excalibur,SNase	14PG2315	14	CAGL0H03201g	31.2 125 72 3 38 148 130 254 3.25e-08 49.3
BMU_05221	5136_g	1484157.PSNIH2_21785	1.96e-101	305.0	2AUYX@1|root,31KNG@2|Bacteria,1QII3@1224|Proteobacteria,1TGCU@1236|Gammaproteobacteria,3W1X8@53335|Pantoea	1236|Gammaproteobacteria	-	-	-	-	-	-	-	-	-	-	-	-	-	-	-	16PG8616	16	CAGL0J05104g	20.0 75 57 2 69 143 255 326 1.2 28.5
BMU_05221	5139_g	1267600.JFGT01000006_gene1542	0.0	900.0	COG0659@1|root,COG0659@2|Bacteria,1MVWV@1224|Proteobacteria,1RMCN@1236|Gammaproteobacteria,3VYZN@53335|Pantoea	1236|Gammaproteobacteria	P	Sulfate permease	ybaR1	-	-	ko:K03321	-	-	-	-	ko00000,ko02000	2.A.53.3	-	-	STAS,Sulfate_transp	17PG3065	17	CAGL0L09207g	22.822 482 283 17 16 431 90 548 9.24e-15 74.7
BMU_05221	5142_g	1509403.GW12_15140	4.11e-150	455.0	2AQWX@1|root,31G5F@2|Bacteria,1N36S@1224|Proteobacteria,1S9CB@1236|Gammaproteobacteria,3NMFS@468|Moraxellaceae	1236|Gammaproteobacteria	S	Relaxase/Mobilisation nuclease domain	-	-	-	-	-	-	-	-	-	-	-	-	Relaxase	35PG3223	35	CAGL0H01507g	30.147 136 76 7 310 430 241 372 0.22 32.3
BMU_05221	5144_g	981336.F944_00302	9.39e-116	331.0	2ECNF@1|root,30S9Z@2|Bacteria,1Q8Q8@1224|Proteobacteria,1SU39@1236|Gammaproteobacteria,3NPF5@468|Moraxellaceae	1236|Gammaproteobacteria	-	-	-	-	-	-	-	-	-	-	-	-	-	-	-	63PG8283	63	CAGL0B04037g	27.778 36 26 0 26 61 15 50 0.73 27.3
BMU_05221	5148_g	575588.ACPN01000195_gene1721	6.72e-37	127.0	2AZC9@1|root,31RGI@2|Bacteria,1QNZZ@1224|Proteobacteria,1TMNV@1236|Gammaproteobacteria,3NP2F@468|Moraxellaceae	1236|Gammaproteobacteria	-	-	-	-	-	-	-	-	-	-	-	-	-	-	-	37PG8935	37	CAGL0H01309g	28.0 50 33 1 13 59 66 115 0.73 25.0
BMU_05221	5149_g	575588.ACPN01000195_gene1722	1.63e-188	527.0	COG0507@1|root,COG0507@2|Bacteria,1MUTR@1224|Proteobacteria,1RQS3@1236|Gammaproteobacteria,3NQP0@468|Moraxellaceae	1236|Gammaproteobacteria	L	MobA/MobL family	-	-	-	-	-	-	-	-	-	-	-	-	MobA_MobL	40PG8288	40	CAGL0F06611g	35.714 42 26 1 217 258 55 95 0.19 31.2
BMU_05221	5150_g	202954.BBNK01000054_gene1634	2.29e-45	147.0	2CGYM@1|root,33G21@2|Bacteria,1NN5M@1224|Proteobacteria,1SUKH@1236|Gammaproteobacteria,3NNXD@468|Moraxellaceae	1236|Gammaproteobacteria	-	-	-	-	-	-	-	-	-	-	-	-	-	-	-	39PG8289	39	CAGL0F06171g	24.0 75 54 1 4 75 770 844 1.2 25.4
BMU_05221	5151_g	1331660.L313_0274	9.28e-177	498.0	COG5527@1|root,COG5527@2|Bacteria,1QNS1@1224|Proteobacteria,1TMD8@1236|Gammaproteobacteria,3NMUG@468|Moraxellaceae	1236|Gammaproteobacteria	L	Initiator Replication protein	-	-	-	-	-	-	-	-	-	-	-	-	Rep_3	40PG8285	40	CAGL0G07403g	28.947 76 44 2 235 300 569 644 0.87 29.3
BMU_05221	5152_g	40215.BBOS01000100_gene639	1.52e-34	119.0	2AZNR@1|root,31RNA@2|Bacteria,1QP5M@1224|Proteobacteria,1TMUN@1236|Gammaproteobacteria,3NPF3@468|Moraxellaceae	1236|Gammaproteobacteria	-	-	-	-	-	-	-	-	-	-	-	-	-	-	-	40PG8286	40	CAGL0D02244g	35.556 45 25 2 17 57 416 460 2.9 23.9
BMU_05221	5153_g	202956.BBNL01000047_gene2616	2.43e-49	157.0	COG3077@1|root,COG3077@2|Bacteria,1N3CS@1224|Proteobacteria,1S9HN@1236|Gammaproteobacteria,3NSVW@468|Moraxellaceae	1236|Gammaproteobacteria	L	RelB antitoxin	relB	-	-	ko:K18918	-	-	-	-	ko00000,ko02048,ko03000	-	-	-	RelB	39PG8287	39	CAGL0L06512g	43.478 23 13 0 7 29 9 31 0.81 25.0
BMU_05221	5156_g	469595.CSAG_04303	0.0	1085.0	COG4644@1|root,COG4644@2|Bacteria,1MUIU@1224|Proteobacteria,1RPZZ@1236|Gammaproteobacteria,3WZJF@544|Citrobacter	1236|Gammaproteobacteria	L	Tn3 transposase DDE domain	tnpA	-	-	-	-	-	-	-	-	-	-	-	DDE_Tnp_Tn3,DUF4158	6PG2716	6	CAGL0K10714g	33.333 48 32 0 258 305 146 193 2.9 28.5
BMU_05221	5158_g	1484157.PSNIH2_21750	1.57e-86	262.0	2A40C@1|root,32QW5@2|Bacteria,1RHQ6@1224|Proteobacteria,1S8H5@1236|Gammaproteobacteria,3W1IP@53335|Pantoea	1236|Gammaproteobacteria	-	-	-	-	-	-	-	-	-	-	-	-	-	-	-	10PG2882	10	CAGL0F01859g	28.261 46 30 1 174 216 112 157 0.94 28.5
BMU_05221	5166_g	911008.GLAD_03105	8.94e-59	183.0	COG1846@1|root,COG1846@2|Bacteria,1RH1F@1224|Proteobacteria,1S8WM@1236|Gammaproteobacteria	1236|Gammaproteobacteria	K	Transcriptional regulator	ohrR	-	-	-	-	-	-	-	-	-	-	-	MarR	4PG2788	4	CAGL0M03355g	25.0 72 44 1 8 69 318 389 0.45 26.9
BMU_05221	5172_g	1144664.F973_00043	1.39e-174	489.0	COG1708@1|root,COG1708@2|Bacteria,1QVMI@1224|Proteobacteria,1S59P@1236|Gammaproteobacteria,3NMQX@468|Moraxellaceae	1236|Gammaproteobacteria	S	Domain of unknown function (DUF4111)	-	-	2.7.7.47	ko:K00984	-	-	-	-	ko00000,ko01000,ko01504	-	-	-	DUF4111,NTP_transf_2	82PG8296	82	CAGL0L02277g	40.476 42 25 0 42 83 84 125 0.11 32.0
BMU_05221	5173_g	202954.BBNK01000050_gene879	3.81e-135	414.0	2AQWX@1|root,31G5F@2|Bacteria,1N36S@1224|Proteobacteria,1S9CB@1236|Gammaproteobacteria,3NMFS@468|Moraxellaceae	1236|Gammaproteobacteria	S	Relaxase/Mobilisation nuclease domain	-	-	-	-	-	-	-	-	-	-	-	-	Relaxase	62PG8284	62	CAGL0E02475g	24.771 109 62 3 336 424 1314 1422 2.3 29.3
BMU_05221	5180_g	1028307.EAE_20970	1.48e-32	113.0	2E08X@1|root,32VWI@2|Bacteria,1N41W@1224|Proteobacteria,1SBBU@1236|Gammaproteobacteria,3X41Z@547|Enterobacter	1236|Gammaproteobacteria	-	-	ynfN	-	-	-	-	-	-	-	-	-	-	-	-	15PG9039	15	CAGL0G10087g	28.571 28 20 0 1 28 118 145 5.2 22.7
BMU_05221	5182_g	911008.GLAD_00449	9.54e-136	385.0	COG0582@1|root,COG0582@2|Bacteria,1P1R9@1224|Proteobacteria,1RRV0@1236|Gammaproteobacteria	1236|Gammaproteobacteria	L	Integrase	-	-	-	-	-	-	-	-	-	-	-	-	Phage_integrase	13PG8886	13	CAGL0L06314g	29.412 102 51 4 15 115 469 550 0.65 28.5
BMU_05221	5183_g	1141663.OOC_13079	1.32e-94	281.0	COG1393@1|root,COG1393@2|Bacteria,1MZ4Z@1224|Proteobacteria,1S3Z8@1236|Gammaproteobacteria,3ZA48@586|Providencia	1236|Gammaproteobacteria	C	COG1393 Arsenate reductase and related proteins, glutaredoxin family	arsC	GO:0003674,GO:0003824,GO:0006950,GO:0006974,GO:0008150,GO:0008152,GO:0008794,GO:0009987,GO:0016491,GO:0030611,GO:0030613,GO:0030614,GO:0033554,GO:0042221,GO:0046685,GO:0050896,GO:0051716,GO:0055114	1.20.4.1	ko:K00537	-	-	-	-	ko00000,ko01000	-	-	iE2348C_1286.E2348C_3739,iECW_1372.ECW_m3763,iEKO11_1354.EKO11_0239,iLF82_1304.LF82_0152,iNRG857_1313.NRG857_17370,iWFL_1372.ECW_m3763	ArsC	9PG8531	9	CAGL0F05489g	35.185 54 33 1 103 156 263 314 5.1 26.6
BMU_05221	5185_g	1006000.GKAS_04689	4.98e-48	153.0	COG3077@1|root,COG3077@2|Bacteria,1N8G2@1224|Proteobacteria,1SCQI@1236|Gammaproteobacteria	1236|Gammaproteobacteria	L	bifunctional antitoxin of the RelE-RelB toxin-antitoxin system transcriptional repressor	relB	GO:0000976,GO:0001067,GO:0001130,GO:0001217,GO:0003674,GO:0003676,GO:0003677,GO:0003690,GO:0003700,GO:0005488,GO:0005575,GO:0006139,GO:0006351,GO:0006355,GO:0006725,GO:0006807,GO:0008150,GO:0008152,GO:0009058,GO:0009059,GO:0009889,GO:0009890,GO:0009892,GO:0009987,GO:0010467,GO:0010468,GO:0010556,GO:0010558,GO:0010605,GO:0010629,GO:0016070,GO:0018130,GO:0019219,GO:0019222,GO:0019438,GO:0031323,GO:…	-	ko:K18918	-	-	-	-	ko00000,ko02048,ko03000	-	-	-	RelB	12PG9017	12	CAGL0D00330g	35.294 51 29 1 33 79 275 325 0.63 25.8
BMU_05221	5186_g	1484157.PSNIH2_22175	2.11e-219	605.0	COG0053@1|root,COG0053@2|Bacteria,1MUDS@1224|Proteobacteria,1RNS2@1236|Gammaproteobacteria,3W1PN@53335|Pantoea	1236|Gammaproteobacteria	U	Dimerisation domain of Zinc Transporter	-	-	-	-	-	-	-	-	-	-	-	-	Cation_efflux,ZT_dimer	12PG8760	12	CAGL0H08822g	25.106 235 143 6 17 222 181 411 8.13e-07 48.1
BMU_05221	5190_g	525244.HMPREF0023_3205	2.86e-68	206.0	COG2963@1|root,COG2963@2|Bacteria,1N8W3@1224|Proteobacteria,1SEAC@1236|Gammaproteobacteria,3NNND@468|Moraxellaceae	1236|Gammaproteobacteria	L	Transposase	-	-	-	ko:K07483	-	-	-	-	ko00000	-	-	-	HTH_Tnp_1	45PG9090	45	CAGL0K11528g	28.75 80 43 5 31 103 190 262 0.97 26.2
BMU_05221	5194_g	911008.GLAD_02970	6.62e-153	434.0	28PWQ@1|root,2ZCGY@2|Bacteria,1RKWF@1224|Proteobacteria,1S3BG@1236|Gammaproteobacteria	1236|Gammaproteobacteria	-	-	-	-	-	-	-	-	-	-	-	-	-	-	-	13PG2410	13	CAGL0H02651g	23.276 116 78 3 180 287 941 1053 1.9 28.1
BMU_05221	5195_g	891974.E05_11330	6.32e-25	102.0	COG1012@1|root,COG1012@2|Bacteria,1MU1V@1224|Proteobacteria,1RMBQ@1236|Gammaproteobacteria	1236|Gammaproteobacteria	C	belongs to the aldehyde dehydrogenase family	ssdA	-	1.2.1.16,1.2.1.20,1.2.1.79	ko:K00135	ko00250,ko00310,ko00350,ko00650,ko00760,ko01100,ko01120,map00250,map00310,map00350,map00650,map00760,map01100,map01120	M00027	R00713,R00714,R02401	RC00080	ko00000,ko00001,ko00002,ko01000	-	-	-	Aldedh	4PG2827	4	CAGL0F07777g	32.877 73 49 0 4 76 39 111 3.06e-08 47.4
BMU_05221	5197_g	1051646.VITU9109_06924	1.09e-59	190.0	COG0294@1|root,COG0294@2|Bacteria,1MUIR@1224|Proteobacteria,1RM8G@1236|Gammaproteobacteria,1XTE1@135623|Vibrionales	1236|Gammaproteobacteria	H	Catalyzes the condensation of para-aminobenzoate (pABA) with 6-hydroxymethyl-7,8-dihydropterin diphosphate (DHPt-PP) to form 7,8-dihydropteroate (H2Pte), the immediate precursor of folate derivatives	folK	-	2.5.1.15,2.7.6.3	ko:K13941,ko:K18824,ko:K18974	ko00790,ko01100,map00790,map01100	M00126,M00840	R03066,R03067,R03503	RC00002,RC00017,RC00121,RC00842	ko00000,ko00001,ko00002,ko01000,ko01504	-	-	-	HPPK,Pterin_bind	3PG2510	3	CAGL0J07920g	31.193 109 63 3 4 100 498 606 4.99e-12 58.2
BMU_05221	5198_g	575564.HMPREF0014_03528	3.71e-28	103.0	2C44J@1|root,333VN@2|Bacteria,1N6Q4@1224|Proteobacteria,1SERN@1236|Gammaproteobacteria,3NNXH@468|Moraxellaceae	1236|Gammaproteobacteria	S	Phenol hydroxylase subunit	-	-	-	ko:K16249	ko00361,ko00362,ko00623,ko01100,ko01120,ko01220,map00361,map00362,map00623,map01100,map01120,map01220	M00548	R03560,R03608,R10042,R10043	RC00046,RC00490	ko00000,ko00001,ko00002	-	-	-	Phenol_hyd_sub	8PG2200	8	CAGL0E04026g	33.333 36 19 1 44 74 165 200 0.49 26.6
BMU_05221	5201_g	701347.Entcl_3781	2.15e-81	248.0	COG0523@1|root,COG0523@2|Bacteria,1MVZV@1224|Proteobacteria,1RQDY@1236|Gammaproteobacteria,3X0Q1@547|Enterobacter	1236|Gammaproteobacteria	S	GTP-binding protein YjiA	yjiA	GO:0003674,GO:0003824,GO:0003924,GO:0005488,GO:0005515,GO:0005575,GO:0005622,GO:0005623,GO:0005737,GO:0005829,GO:0006950,GO:0006974,GO:0008150,GO:0009987,GO:0016462,GO:0016787,GO:0016817,GO:0016818,GO:0017111,GO:0033554,GO:0042802,GO:0043167,GO:0043169,GO:0044424,GO:0044444,GO:0044464,GO:0046872,GO:0046914,GO:0050896,GO:0051716	-	-	-	-	-	-	-	-	-	-	CobW_C,cobW	15PG2495	15	CAGL0M10747g	36.667 30 19 0 14 43 262 291 0.15 29.3
BMU_05221	5202_g	481805.EcolC_3715	0.0	1010.0	COG1479@1|root,COG1479@2|Bacteria,1NRBC@1224|Proteobacteria,1RY6F@1236|Gammaproteobacteria	1236|Gammaproteobacteria	S	Protein of unknown function (DUF1524)	-	-	-	-	-	-	-	-	-	-	-	-	DUF1524,DUF262	22PG3250	22	CAGL0E02585g	32.308 65 35 2 178 242 599 654 1.9 28.9
BMU_05221	5203_g	1484157.PSNIH2_22060	2.22e-142	423.0	COG0616@1|root,COG0616@2|Bacteria,1MUXE@1224|Proteobacteria,1RNYW@1236|Gammaproteobacteria,3W1WW@53335|Pantoea	1236|Gammaproteobacteria	OU	Peptidase family S49	-	-	-	ko:K04773	-	-	-	-	ko00000,ko01000,ko01002	-	-	-	Peptidase_S49	6PG9055	6	CAGL0H01221g	30.769 52 34 1 41 90 50 101 0.043 34.3
BMU_05221	5204_g	106648.BBLJ01000107_gene3686	2.68e-183	521.0	COG2801@1|root,COG2801@2|Bacteria,1PNRG@1224|Proteobacteria,1RPA5@1236|Gammaproteobacteria,3NJNS@468|Moraxellaceae	1236|Gammaproteobacteria	L	Integrase core domain	insK	GO:0006950,GO:0006974,GO:0008150,GO:0009987,GO:0033554,GO:0050896,GO:0051716	-	ko:K07497	-	-	-	-	ko00000	-	-	-	HTH_21,rve,rve_2	15PG9063	15	CAGL0J04884g	26.866 67 46 2 44 107 1 67 1.7 28.9
BMU_05221	5206_g	911008.GLAD_00485	2.64e-69	226.0	COG4943@1|root,COG4943@2|Bacteria,1MVTH@1224|Proteobacteria,1RMDP@1236|Gammaproteobacteria	1236|Gammaproteobacteria	T	signal transduction protein containing sensor and EAL	yjcC	-	-	-	-	-	-	-	-	-	-	-	CSS-motif,EAL	5PG1857	5	CAGL0E01177g	39.394 33 19 1 153 185 64 95 6.9 24.6
BMU_05221	5208_g	1166130.H650_00265	1.42e-145	410.0	COG3316@1|root,COG3316@2|Bacteria,1MWZ2@1224|Proteobacteria,1RRC2@1236|Gammaproteobacteria,3X3BR@547|Enterobacter	1236|Gammaproteobacteria	L	Transposase IS66 family	-	-	-	ko:K18320	-	-	-	-	ko00000	-	-	-	DDE_Tnp_IS240	38PG9079	38	CAGL0M05313g	38.095 42 23 1 147 188 76 114 3.4 26.2
BMU_05221	5210_g	911008.GLAD_01793	1.12e-120	344.0	COG3663@1|root,COG3663@2|Bacteria,1RAVZ@1224|Proteobacteria,1S2GN@1236|Gammaproteobacteria	1236|Gammaproteobacteria	L	Excises ethenocytosine and uracil, which can arise by alkylation or deamination of cytosine, respectively, from the corresponding mispairs with guanine in ds-DNA. It is capable of hydrolyzing the carbon-nitrogen bond between the sugar-phosphate backbone of the DNA and the mispaired base. The complementary strand guanine functions in substrate recognition. Required for DNA damage lesion repair in …	mug	-	3.2.2.28	ko:K03649	ko03410,map03410	-	-	-	ko00000,ko00001,ko01000,ko03400	-	-	-	UDG	5PG8910	5	CAGL0L06556g	35.294 51 27 2 64 108 217 267 0.22 29.6
BMU_05221	5214_g	1484157.PSNIH2_22660	4.74e-123	363.0	COG0582@1|root,COG0582@2|Bacteria,1R71Y@1224|Proteobacteria,1S1NK@1236|Gammaproteobacteria,3W0D6@53335|Pantoea	1236|Gammaproteobacteria	L	Belongs to the 'phage' integrase family	-	-	-	-	-	-	-	-	-	-	-	-	Phage_int_SAM_4,Phage_integrase	19PG8666	19	CAGL0K07436g	19.643 56 41 1 82 133 105 160 0.1 31.6
BMU_05221	5217_g	911008.GLAD_02424	4.94e-105	308.0	COG0356@1|root,COG0356@2|Bacteria,1MV87@1224|Proteobacteria,1RPHK@1236|Gammaproteobacteria	1236|Gammaproteobacteria	C	it plays a direct role in the translocation of protons across the membrane	atpB	GO:0003674,GO:0003824,GO:0005215,GO:0005575,GO:0005622,GO:0005623,GO:0005886,GO:0005887,GO:0006139,GO:0006163,GO:0006164,GO:0006725,GO:0006753,GO:0006754,GO:0006793,GO:0006796,GO:0006807,GO:0006810,GO:0006811,GO:0006812,GO:0008150,GO:0008152,GO:0008324,GO:0009058,GO:0009117,GO:0009123,GO:0009124,GO:0009126,GO:0009127,GO:0009141,GO:0009142,GO:0009144,GO:0009145,GO:0009150,GO:0009152,GO:0009156,GO:…	-	ko:K02108	ko00190,ko00195,ko01100,map00190,map00195,map01100	M00157	-	-	ko00000,ko00001,ko00002,ko00194,ko03110	3.A.2.1	-	iAPECO1_1312.APECO1_2725,iE2348C_1286.E2348C_4048,iEC042_1314.EC042_4125,iECABU_c1320.ECABU_c42230,iECED1_1282.ECED1_4428,iECIAI39_1322.ECIAI39_4342,iECNA114_1301.ECNA114_3887,iECOK1_1307.ECOK1_4187,iECP_1309.ECP_3937,iECS88_1305.ECS88_4160,iECSF_1327.ECSF_3586,iECUMN_1333.ECUMN_4268,iEcSMS35_1347.EcSMS35_4106,iLF82_1304.LF82_0192,iNRG857_1313.NRG857_18615,iUMN146_1321.UM146_18880,iUMNK88_1353.UM…	ATP-synt_A	8PG8809	8	CAGL0G08822g	42.424 33 15 2 94 126 1738 1766 2.4 26.2
BMU_05221	5228_g	911008.GLAD_03072	1.3e-120	352.0	COG0505@1|root,COG0505@2|Bacteria,1MUB9@1224|Proteobacteria,1RMAW@1236|Gammaproteobacteria	1236|Gammaproteobacteria	F	Belongs to the CarA family	carA	GO:0000050,GO:0003674,GO:0003824,GO:0004088,GO:0005575,GO:0005622,GO:0005623,GO:0005737,GO:0005829,GO:0005951,GO:0006082,GO:0006139,GO:0006206,GO:0006207,GO:0006220,GO:0006221,GO:0006520,GO:0006525,GO:0006526,GO:0006541,GO:0006725,GO:0006753,GO:0006793,GO:0006796,GO:0006807,GO:0008150,GO:0008152,GO:0008652,GO:0009058,GO:0009064,GO:0009084,GO:0009112,GO:0009117,GO:0009165,GO:0009218,GO:0009220,GO:…	6.3.5.5	ko:K01956	ko00240,ko00250,ko01100,map00240,map00250,map01100	M00051	R00256,R00575,R01395,R10948,R10949	RC00002,RC00010,RC00043,RC02750,RC02798,RC03314	ko00000,ko00001,ko00002,ko01000	-	-	iAPECO1_1312.APECO1_1950,iUTI89_1310.UTI89_C0036,ic_1306.c0040	CPSase_sm_chain,GATase	3PG0576	3	CAGL0L05676g	38.365 159 83 3 4 147 22 180 6.84e-24 95.9
BMU_05221	5231_g	1440052.EAKF1_ch2085	1.02e-30	114.0	COG0204@1|root,COG0204@2|Bacteria,1MVWG@1224|Proteobacteria,1RR21@1236|Gammaproteobacteria,3XMIX@561|Escherichia	1236|Gammaproteobacteria	I	transferase activity, transferring acyl groups	yihG	GO:0005575,GO:0005623,GO:0005886,GO:0016020,GO:0044464,GO:0071944	-	-	-	-	-	-	-	-	-	-	Acyltransferase	4PG2800	4	CAGL0F04235g	27.273 44 32 0 11 54 159 202 0.31 25.8
BMU_05221	5233_g	1073999.BN137_2815	3.14e-37	134.0	COG1596@1|root,COG1596@2|Bacteria,1N7GP@1224|Proteobacteria,1RQSM@1236|Gammaproteobacteria	1236|Gammaproteobacteria	M	polysaccharide export	wza	-	-	ko:K01991	ko02026,map02026	-	-	-	ko00000,ko00001,ko02000	1.B.18	-	-	Poly_export,SLBB	3PG2543	3	CAGL0C04785g	35.135 37 21 1 8 44 25 58 2.3 23.9
BMU_05221	5234_g	911008.GLAD_02586	4.94e-149	424.0	COG4213@1|root,COG4213@2|Bacteria,1MX63@1224|Proteobacteria,1RRJ3@1236|Gammaproteobacteria	1236|Gammaproteobacteria	G	D-xylose ABC transporter periplasmic substrate-binding protein	xylF	GO:0003674,GO:0005488,GO:0005575,GO:0005623,GO:0005975,GO:0005996,GO:0006810,GO:0008150,GO:0008152,GO:0008643,GO:0015749,GO:0015750,GO:0015753,GO:0019321,GO:0030246,GO:0030288,GO:0030313,GO:0031975,GO:0034219,GO:0036094,GO:0042597,GO:0042732,GO:0044238,GO:0044281,GO:0044464,GO:0048029,GO:0051179,GO:0051234,GO:0055085,GO:0071702,GO:0071704	-	ko:K10543	ko02010,map02010	M00215	-	-	ko00000,ko00001,ko00002,ko02000	3.A.1.2.4	-	iB21_1397.B21_03369,iECBD_1354.ECBD_0168,iECD_1391.ECD_03418,iEcHS_1320.EcHS_A3769,iEcolC_1368.EcolC_0148,iUTI89_1310.UTI89_C4107,ic_1306.c4386	Peripla_BP_4	9PG8724	9	CAGL0A02750g	33.333 30 20 0 46 75 273 302 3.0 26.6
BMU_05221	5236_g	911008.GLAD_03422	1.05e-93	273.0	28PF7@1|root,2ZC6G@2|Bacteria,1RA3M@1224|Proteobacteria,1S20M@1236|Gammaproteobacteria	1236|Gammaproteobacteria	S	Biofilm formation regulator YbaJ	tomB	GO:0003674,GO:0003676,GO:0003677,GO:0005488,GO:0008150,GO:0009987,GO:0042710,GO:0044010,GO:0044764,GO:0051704,GO:0097159,GO:1901363	-	ko:K19162	-	-	-	-	ko00000,ko02048	-	-	-	YbaJ	6PG2051	6	CAGL0L12100g	66.667 15 5 0 90 104 25 39 0.96 26.9
BMU_10121	5023_g	911008.GLAD_01992	4.23e-117	336.0	COG0663@1|root,COG0663@2|Bacteria,1RD76@1224|Proteobacteria,1RPB6@1236|Gammaproteobacteria	1236|Gammaproteobacteria	S	COG0663 Carbonic anhydrases acetyltransferases, isoleucine patch superfamily	yrdA	GO:0003674,GO:0005488,GO:0005515,GO:0005575,GO:0005622,GO:0005623,GO:0005737,GO:0005829,GO:0008150,GO:0008270,GO:0009987,GO:0016043,GO:0022607,GO:0042802,GO:0043167,GO:0043169,GO:0043933,GO:0044085,GO:0044424,GO:0044444,GO:0044464,GO:0046872,GO:0046914,GO:0051259,GO:0051260,GO:0065003,GO:0070206,GO:0070207,GO:0071840	-	-	-	-	-	-	-	-	-	-	Hexapep	25PG8266	25	CAGL0K08888g	33.333 69 40 2 78 141 405 472 0.00083 37.0
BMU_10121	5024_g	911008.GLAD_01997	6.39e-251	714.0	COG0758@1|root,COG0758@2|Bacteria,1MVF6@1224|Proteobacteria,1RPJE@1236|Gammaproteobacteria	1236|Gammaproteobacteria	LU	Rossmann fold nucleotide-binding protein involved in DNA uptake	smf	-	-	ko:K04096	-	-	-	-	ko00000	-	-	-	DNA_processg_A	2PG2707	2	CAGL0M11484g	35.714 168 93 5 696 854 1300 1461 1.28e-16 83.2
BMU_10121	5025_g	911008.GLAD_01998	3.59e-113	325.0	COG0242@1|root,COG0242@2|Bacteria,1RA2P@1224|Proteobacteria,1S247@1236|Gammaproteobacteria	1236|Gammaproteobacteria	J	Removes the formyl group from the N-terminal Met of newly synthesized proteins. Requires at least a dipeptide for an efficient rate of reaction. N-terminal L-methionine is a prerequisite for activity but the enzyme has broad specificity at other positions	def	GO:0003674,GO:0003824,GO:0005488,GO:0005506,GO:0005575,GO:0005622,GO:0005623,GO:0005737,GO:0005829,GO:0006464,GO:0006807,GO:0008150,GO:0008152,GO:0008198,GO:0008270,GO:0008463,GO:0009987,GO:0016787,GO:0016810,GO:0016811,GO:0018193,GO:0018206,GO:0019538,GO:0031365,GO:0036211,GO:0042586,GO:0043021,GO:0043022,GO:0043167,GO:0043169,GO:0043170,GO:0043412,GO:0043686,GO:0044237,GO:0044238,GO:0044260,GO:…	3.5.1.88	ko:K01462	-	-	-	-	ko00000,ko01000	-	-	-	Pep_deformylase	2PG2084	2	CAGL0G07733g	31.667 60 35 2 78 134 22 78 0.14 30.0
BMU_10121	5057_g	1509403.GW12_15140	2.23e-150	455.0	2AQWX@1|root,31G5F@2|Bacteria,1N36S@1224|Proteobacteria,1S9CB@1236|Gammaproteobacteria,3NMFS@468|Moraxellaceae	1236|Gammaproteobacteria	S	Relaxase/Mobilisation nuclease domain	-	-	-	-	-	-	-	-	-	-	-	-	Relaxase	35PG3223	35	CAGL0H01507g	30.147 136 76 7 288 408 241 372 0.23 32.3
BMU_10121	5058_g	981336.F944_00302	9.39e-116	331.0	2ECNF@1|root,30S9Z@2|Bacteria,1Q8Q8@1224|Proteobacteria,1SU39@1236|Gammaproteobacteria,3NPF5@468|Moraxellaceae	1236|Gammaproteobacteria	-	-	-	-	-	-	-	-	-	-	-	-	-	-	-	63PG8283	63	CAGL0B04037g	27.778 36 26 0 26 61 15 50 0.73 27.3
BMU_10121	5067_g	1399774.JDWH01000040_gene4044	3.76e-15	74.3	2EDFI@1|root,337BS@2|Bacteria,1NG08@1224|Proteobacteria,1SGJ9@1236|Gammaproteobacteria	1236|Gammaproteobacteria	-	-	-	-	-	-	-	-	-	-	-	-	-	-	-	98PG8292	98	CAGL0H06611g	22.368 76 58 1 66 140 1127 1202 0.26 28.9
BMU_10121	5068_g	243924.LT42_23050	1.7e-32	115.0	2EAVP@1|root,334X2@2|Bacteria,1N1GF@1224|Proteobacteria,1S8WS@1236|Gammaproteobacteria	1236|Gammaproteobacteria	S	immunity protein	imm	-	-	-	-	-	-	-	-	-	-	-	Colicin_Pyocin	88PG8248	88	CAGL0D05016g	52.174 23 11 0 7 29 205 227 0.7 26.2
BMU_10121	5069_g	1005995.GTPT_3391	4.68e-47	152.0	2EHP5@1|root,33BEY@2|Bacteria,1NGA4@1224|Proteobacteria,1SH81@1236|Gammaproteobacteria	1236|Gammaproteobacteria	S	Bacterial mobilisation protein (MobC)	-	-	-	-	-	-	-	-	-	-	-	-	MobC	27PG9091	27	CAGL0E01925g	72.727 11 3 0 8 18 49 59 3.5 23.9
BMU_10121	5073_g	1144664.F973_00043	2.9e-167	469.0	COG1708@1|root,COG1708@2|Bacteria,1QVMI@1224|Proteobacteria,1S59P@1236|Gammaproteobacteria,3NMQX@468|Moraxellaceae	1236|Gammaproteobacteria	S	Domain of unknown function (DUF4111)	-	-	2.7.7.47	ko:K00984	-	-	-	-	ko00000,ko01000,ko01504	-	-	-	DUF4111,NTP_transf_2	82PG8296	82	CAGL0L02277g	40.476 42 25 0 16 57 84 125 0.1 31.6
BMU_10121	5074_g	202954.BBNK01000050_gene879	5.66e-117	367.0	2AQWX@1|root,31G5F@2|Bacteria,1N36S@1224|Proteobacteria,1S9CB@1236|Gammaproteobacteria,3NMFS@468|Moraxellaceae	1236|Gammaproteobacteria	S	Relaxase/Mobilisation nuclease domain	-	-	-	-	-	-	-	-	-	-	-	-	Relaxase	62PG8284	62	CAGL0M12100g	32.653 49 32 1 274 322 203 250 7.3 27.3
BMU_10121	5084_g	911008.GLAD_01988	5.88e-171	489.0	COG1126@1|root,COG1126@2|Bacteria,1MU9Q@1224|Proteobacteria,1RMX1@1236|Gammaproteobacteria	1236|Gammaproteobacteria	E	(ABC) transporter	yhdZ	GO:0000166,GO:0003674,GO:0005488,GO:0005524,GO:0008144,GO:0017076,GO:0030554,GO:0032553,GO:0032555,GO:0032559,GO:0035639,GO:0036094,GO:0043167,GO:0043168,GO:0097159,GO:0097367,GO:1901265,GO:1901363	3.6.3.21	ko:K02028,ko:K02029,ko:K09972,ko:K10004,ko:K10010,ko:K10038	ko02010,ko02020,map02010,map02020	M00227,M00230,M00232,M00234,M00236	-	-	ko00000,ko00001,ko00002,ko01000,ko02000	3.A.1.3,3.A.1.3.10,3.A.1.3.14,3.A.1.3.17,3.A.1.3.18,3.A.1.3.19,3.A.1.3.2,3.A.1.3.4,3.A.1.3.7,3.A.1.3.8	-	iJN746.PP_1300	ABC_tran	12PG9070	12	CAGL0M13739g	25.455 385 244 14 150 508 327 694 7.299999999999999e-24 103.0
BMU_10121	5091_g	1144664.F973_00043	1.23e-168	473.0	COG1708@1|root,COG1708@2|Bacteria,1QVMI@1224|Proteobacteria,1S59P@1236|Gammaproteobacteria,3NMQX@468|Moraxellaceae	1236|Gammaproteobacteria	S	Domain of unknown function (DUF4111)	-	-	2.7.7.47	ko:K00984	-	-	-	-	ko00000,ko01000,ko01504	-	-	-	DUF4111,NTP_transf_2	82PG8296	82	CAGL0L02277g	40.476 42 25 0 16 57 84 125 0.096 31.6
BMU_10121	5094_g	1166130.H650_00265	2.49e-150	423.0	COG3316@1|root,COG3316@2|Bacteria,1MWZ2@1224|Proteobacteria,1RRC2@1236|Gammaproteobacteria,3X3BR@547|Enterobacter	1236|Gammaproteobacteria	L	Transposase IS66 family	-	-	-	ko:K18320	-	-	-	-	ko00000	-	-	-	DDE_Tnp_IS240	38PG9079	38	CAGL0M05313g	38.095 42 23 1 147 188 76 114 3.1 26.2
BMU_10121	5095_g	525244.HMPREF0023_3205	2.86e-68	206.0	COG2963@1|root,COG2963@2|Bacteria,1N8W3@1224|Proteobacteria,1SEAC@1236|Gammaproteobacteria,3NNND@468|Moraxellaceae	1236|Gammaproteobacteria	L	Transposase	-	-	-	ko:K07483	-	-	-	-	ko00000	-	-	-	HTH_Tnp_1	45PG9090	45	CAGL0K11528g	28.75 80 43 5 31 103 190 262 0.97 26.2
BMU_10121	5096_g	106648.BBLJ01000113_gene3691	7.64e-82	248.0	COG2801@1|root,COG2801@2|Bacteria,1MVC8@1224|Proteobacteria,1RXYF@1236|Gammaproteobacteria,3NIQD@468|Moraxellaceae	1236|Gammaproteobacteria	L	Integrase core domain	-	-	-	ko:K07497	-	-	-	-	ko00000	-	-	-	HTH_21,rve,rve_3	4PG3112	4	CAGL0L11264g	34.848 66 38 3 81 146 15 75 2.0 27.3
BMU_11806	5016_g	911008.GLAD_01232	2.5e-86	254.0	COG3445@1|root,COG3445@2|Bacteria,1RDRB@1224|Proteobacteria,1S45G@1236|Gammaproteobacteria	1236|Gammaproteobacteria	S	Acts as a radical domain for damaged PFL and possibly other radical proteins	grcA	GO:0003674,GO:0003824,GO:0005575,GO:0005622,GO:0005623,GO:0005737,GO:0005829,GO:0006082,GO:0006520,GO:0006566,GO:0006567,GO:0006807,GO:0008150,GO:0008152,GO:0008861,GO:0009056,GO:0009063,GO:0009066,GO:0009068,GO:0009987,GO:0016054,GO:0016407,GO:0016408,GO:0016453,GO:0016740,GO:0016746,GO:0016747,GO:0019752,GO:0043436,GO:0044237,GO:0044238,GO:0044248,GO:0044281,GO:0044282,GO:0044424,GO:0044444,GO:…	-	ko:K06866	-	-	-	-	ko00000	-	-	iSF_1195.SF2641,iSFxv_1172.SFxv_2898,iS_1188.S2814	Gly_radical	4PG3272	4	CAGL0M11396g	30.645 62 37 2 32 90 326 384 1.8 26.2
BMU_11806	5017_g	911008.GLAD_01233	3.57e-172	479.0	COG0692@1|root,COG0692@2|Bacteria,1MV80@1224|Proteobacteria,1RPDH@1236|Gammaproteobacteria	1236|Gammaproteobacteria	L	Excises uracil residues from the DNA which can arise as a result of misincorporation of dUMP residues by DNA polymerase or due to deamination of cytosine	ung	GO:0003674,GO:0003824,GO:0004844,GO:0005575,GO:0005622,GO:0005623,GO:0005737,GO:0006139,GO:0006259,GO:0006281,GO:0006284,GO:0006285,GO:0006725,GO:0006807,GO:0006950,GO:0006974,GO:0008150,GO:0008152,GO:0009987,GO:0016787,GO:0016798,GO:0016799,GO:0019104,GO:0033554,GO:0034641,GO:0043170,GO:0044237,GO:0044238,GO:0044260,GO:0044424,GO:0044464,GO:0046483,GO:0050896,GO:0051716,GO:0071704,GO:0090304,GO:…	3.2.2.27	ko:K03648	ko03410,ko05340,map03410,map05340	-	-	-	ko00000,ko00001,ko01000,ko03400	-	-	-	UDG	3PG3262	3	CAGL0G07084g	47.345 226 107 5 6 220 102 326 1.44e-61 194.0
BMU_11806	5083_g	911008.GLAD_01705	6.19e-46	149.0	COG3615@1|root,COG3615@2|Bacteria,1RHB4@1224|Proteobacteria,1S6Q0@1236|Gammaproteobacteria	1236|Gammaproteobacteria	P	protein domain, possibly involved in tellurite resistance	-	-	-	-	-	-	-	-	-	-	-	-	DUF1971	11PG3278	11	CAGL0F01001g	56.25 16 6 1 30 44 100 115 2.1 23.9
BMU_11806	5084_g	911008.GLAD_01992	4.23e-117	336.0	COG0663@1|root,COG0663@2|Bacteria,1RD76@1224|Proteobacteria,1RPB6@1236|Gammaproteobacteria	1236|Gammaproteobacteria	S	COG0663 Carbonic anhydrases acetyltransferases, isoleucine patch superfamily	yrdA	GO:0003674,GO:0005488,GO:0005515,GO:0005575,GO:0005622,GO:0005623,GO:0005737,GO:0005829,GO:0008150,GO:0008270,GO:0009987,GO:0016043,GO:0022607,GO:0042802,GO:0043167,GO:0043169,GO:0043933,GO:0044085,GO:0044424,GO:0044444,GO:0044464,GO:0046872,GO:0046914,GO:0051259,GO:0051260,GO:0065003,GO:0070206,GO:0070207,GO:0071840	-	-	-	-	-	-	-	-	-	-	Hexapep	25PG8266	25	CAGL0K08888g	33.333 69 40 2 78 141 405 472 0.00083 37.0
BMU_11806	5085_g	1509403.GW12_15140	1.84e-150	455.0	2AQWX@1|root,31G5F@2|Bacteria,1N36S@1224|Proteobacteria,1S9CB@1236|Gammaproteobacteria,3NMFS@468|Moraxellaceae	1236|Gammaproteobacteria	S	Relaxase/Mobilisation nuclease domain	-	-	-	-	-	-	-	-	-	-	-	-	Relaxase	62PG8284	62	CAGL0H01507g	30.147 136 76 7 282 402 241 372 0.22 32.3
BMU_11806	5086_g	981336.F944_00302	9.39e-116	331.0	2ECNF@1|root,30S9Z@2|Bacteria,1Q8Q8@1224|Proteobacteria,1SU39@1236|Gammaproteobacteria,3NPF5@468|Moraxellaceae	1236|Gammaproteobacteria	-	-	-	-	-	-	-	-	-	-	-	-	-	-	-	63PG8283	63	CAGL0B04037g	27.778 36 26 0 26 61 15 50 0.73 27.3
BMU_11806	5088_g	202954.BBNK01000054_gene1634	1.08e-42	140.0	2CGYM@1|root,33G21@2|Bacteria,1NN5M@1224|Proteobacteria,1SUKH@1236|Gammaproteobacteria,3NNXD@468|Moraxellaceae	1236|Gammaproteobacteria	-	-	-	-	-	-	-	-	-	-	-	-	-	-	-	39PG8289	39	CAGL0F06171g	24.324 74 53 1 1 71 771 844 1.5 25.0
BMU_11806	5089_g	1331660.L313_0274	9.28e-177	498.0	COG5527@1|root,COG5527@2|Bacteria,1QNS1@1224|Proteobacteria,1TMD8@1236|Gammaproteobacteria,3NMUG@468|Moraxellaceae	1236|Gammaproteobacteria	L	Initiator Replication protein	-	-	-	-	-	-	-	-	-	-	-	-	Rep_3	40PG8285	40	CAGL0G07403g	28.947 76 44 2 235 300 569 644 0.87 29.3
BMU_11806	5090_g	40215.BBOS01000100_gene639	1.52e-34	119.0	2AZNR@1|root,31RNA@2|Bacteria,1QP5M@1224|Proteobacteria,1TMUN@1236|Gammaproteobacteria,3NPF3@468|Moraxellaceae	1236|Gammaproteobacteria	-	-	-	-	-	-	-	-	-	-	-	-	-	-	-	40PG8286	40	CAGL0D02244g	35.556 45 25 2 17 57 416 460 2.9 23.9
BMU_11806	5091_g	202956.BBNL01000047_gene2616	2.43e-49	157.0	COG3077@1|root,COG3077@2|Bacteria,1N3CS@1224|Proteobacteria,1S9HN@1236|Gammaproteobacteria,3NSVW@468|Moraxellaceae	1236|Gammaproteobacteria	L	RelB antitoxin	relB	-	-	ko:K18918	-	-	-	-	ko00000,ko02048,ko03000	-	-	-	RelB	39PG8287	39	CAGL0L06512g	43.478 23 13 0 7 29 9 31 0.81 25.0
BMU_11806	5092_g	575588.ACPN01000195_gene1721	1.75e-91	268.0	2AZC9@1|root,31RGI@2|Bacteria,1QNZZ@1224|Proteobacteria,1TMNV@1236|Gammaproteobacteria,3NP2F@468|Moraxellaceae	1236|Gammaproteobacteria	-	-	-	-	-	-	-	-	-	-	-	-	-	-	-	37PG8935	37	CAGL0I01584g	30.435 46 29 1 80 125 341 383 0.95 26.9
BMU_11806	5093_g	575588.ACPN01000195_gene1722	1.63e-188	527.0	COG0507@1|root,COG0507@2|Bacteria,1MUTR@1224|Proteobacteria,1RQS3@1236|Gammaproteobacteria,3NQP0@468|Moraxellaceae	1236|Gammaproteobacteria	L	MobA/MobL family	-	-	-	-	-	-	-	-	-	-	-	-	MobA_MobL	40PG8288	40	CAGL0F06611g	35.714 42 26 1 217 258 55 95 0.19 31.2
BMU_11806	5095_g	1005995.GTPT_3391	4.68e-47	152.0	2EHP5@1|root,33BEY@2|Bacteria,1NGA4@1224|Proteobacteria,1SH81@1236|Gammaproteobacteria	1236|Gammaproteobacteria	S	Bacterial mobilisation protein (MobC)	-	-	-	-	-	-	-	-	-	-	-	-	MobC	27PG9091	27	CAGL0E01925g	72.727 11 3 0 8 18 49 59 3.5 23.9
BMU_11806	5096_g	243924.LT42_23050	1.7e-32	115.0	2EAVP@1|root,334X2@2|Bacteria,1N1GF@1224|Proteobacteria,1S8WS@1236|Gammaproteobacteria	1236|Gammaproteobacteria	S	immunity protein	imm	-	-	-	-	-	-	-	-	-	-	-	Colicin_Pyocin	88PG8248	88	CAGL0D05016g	52.174 23 11 0 7 29 205 227 0.7 26.2
BMU_11806	5097_g	1399774.JDWH01000040_gene4044	3.76e-15	74.3	2EDFI@1|root,337BS@2|Bacteria,1NG08@1224|Proteobacteria,1SGJ9@1236|Gammaproteobacteria	1236|Gammaproteobacteria	-	-	-	-	-	-	-	-	-	-	-	-	-	-	-	98PG8292	98	CAGL0H06611g	22.368 76 58 1 66 140 1127 1202 0.26 28.9
BMU_11806	5111_g	202954.BBNK01000050_gene879	8.81e-147	443.0	2AQWX@1|root,31G5F@2|Bacteria,1N36S@1224|Proteobacteria,1S9CB@1236|Gammaproteobacteria,3NMFS@468|Moraxellaceae	1236|Gammaproteobacteria	S	Relaxase/Mobilisation nuclease domain	-	-	-	-	-	-	-	-	-	-	-	-	Relaxase	18PG8717	18	CAGL0H03355g	28.205 78 51 1 468 545 123 195 1.8 28.9
BMU_11806	5112_g	1144664.F973_00043	1.23e-168	473.0	COG1708@1|root,COG1708@2|Bacteria,1QVMI@1224|Proteobacteria,1S59P@1236|Gammaproteobacteria,3NMQX@468|Moraxellaceae	1236|Gammaproteobacteria	S	Domain of unknown function (DUF4111)	-	-	2.7.7.47	ko:K00984	-	-	-	-	ko00000,ko01000,ko01504	-	-	-	DUF4111,NTP_transf_2	82PG8296	82	CAGL0L02277g	40.476 42 25 0 16 57 84 125 0.096 31.6
BMU_11806	5121_g	1166130.H650_00265	1.27e-127	377.0	COG3316@1|root,COG3316@2|Bacteria,1MWZ2@1224|Proteobacteria,1RRC2@1236|Gammaproteobacteria,3X3BR@547|Enterobacter	1236|Gammaproteobacteria	L	Transposase IS66 family	-	-	-	ko:K18320	-	-	-	-	ko00000	-	-	-	DDE_Tnp_IS240	10PG3252	10	CAGL0H07403g	28.261 92 44 4 92 161 175 266 5.8 27.3
BMU_11806	5130_g	1028307.EAE_20970	1.48e-32	113.0	2E08X@1|root,32VWI@2|Bacteria,1N41W@1224|Proteobacteria,1SBBU@1236|Gammaproteobacteria,3X41Z@547|Enterobacter	1236|Gammaproteobacteria	-	-	ynfN	-	-	-	-	-	-	-	-	-	-	-	-	15PG9039	15	CAGL0G10087g	28.571 28 20 0 1 28 118 145 5.2 22.7
BMU_11806	5131_g	1028307.EAE_20965	1.91e-42	139.0	COG1278@1|root,COG1278@2|Bacteria,1N2ZX@1224|Proteobacteria,1SAFC@1236|Gammaproteobacteria,3X2TD@547|Enterobacter	1236|Gammaproteobacteria	K	Cold shock protein domain	-	-	-	ko:K03704	-	-	-	-	ko00000,ko03000	-	-	-	CSD	15PG9028	15	CAGL0B03421g	34.043 47 29 1 24 70 851 895 0.14 27.3
BMU_11806	5133_g	1114922.CIFAM_22_00330	1.15e-115	340.0	COG1192@1|root,COG1192@2|Bacteria,1MV43@1224|Proteobacteria,1RNJK@1236|Gammaproteobacteria	1236|Gammaproteobacteria	D	chromosome partitioning	-	-	-	ko:K03496	-	-	-	-	ko00000,ko03036,ko04812	-	-	-	AAA_31	19PG8699	19	CAGL0D02156g	28.571 91 50 4 44 128 55 136 0.15 30.4
BMU_11806	5136_g	1484157.PSNIH2_22045	1.63e-210	600.0	COG0433@1|root,COG0433@2|Bacteria,1QUPX@1224|Proteobacteria,1T20D@1236|Gammaproteobacteria,3W05W@53335|Pantoea	1236|Gammaproteobacteria	S	TraM recognition site of TraD and TraG	-	-	-	ko:K12071	-	-	-	-	ko00000,ko02044	3.A.7.11.1	-	-	TraG-D_C,TrwB_AAD_bind	13PG3257	13	CAGL0J11484g	26.316 76 52 2 254 328 273 345 0.022 34.3
BMU_11806	5138_g	525244.HMPREF0023_3205	2.86e-68	206.0	COG2963@1|root,COG2963@2|Bacteria,1N8W3@1224|Proteobacteria,1SEAC@1236|Gammaproteobacteria,3NNND@468|Moraxellaceae	1236|Gammaproteobacteria	L	Transposase	-	-	-	ko:K07483	-	-	-	-	ko00000	-	-	-	HTH_Tnp_1	45PG9090	45	CAGL0K11528g	28.75 80 43 5 31 103 190 262 0.97 26.2
BMU_11806	5139_g	106648.BBLJ01000113_gene3691	1.15e-84	251.0	COG2801@1|root,COG2801@2|Bacteria,1MVC8@1224|Proteobacteria,1RXYF@1236|Gammaproteobacteria,3NIQD@468|Moraxellaceae	1236|Gammaproteobacteria	L	Integrase core domain	-	-	-	ko:K07497	-	-	-	-	ko00000	-	-	-	HTH_21,rve,rve_3	42PG9087	42	CAGL0J06930g	29.508 61 40 1 37 94 276 336 2.2 25.8
BMU_11806	5140_g	481805.EcolC_3715	0.0	967.0	COG1479@1|root,COG1479@2|Bacteria,1NRBC@1224|Proteobacteria,1RY6F@1236|Gammaproteobacteria	1236|Gammaproteobacteria	S	Protein of unknown function (DUF1524)	-	-	-	-	-	-	-	-	-	-	-	-	DUF1524,DUF262	22PG3250	22	CAGL0E02585g	32.308 65 35 2 178 242 599 654 1.9 28.9
BMU_11806	5141_g	1004785.AMBLS11_16310	2.67e-64	220.0	COG0463@1|root,COG0463@2|Bacteria,1QXZ7@1224|Proteobacteria,1T4SI@1236|Gammaproteobacteria	1236|Gammaproteobacteria	M	Glycosyl transferase family 2	-	-	-	-	-	-	-	-	-	-	-	-	Glycos_transf_2	13PG3256	13	CAGL0G09955g	28.571 63 45 0 4 66 35 97 0.003 37.0
BMU_11806	5142_g	1028307.EAE_06600	1.69e-60	203.0	2C33V@1|root,32RBH@2|Bacteria,1RJ75@1224|Proteobacteria,1S64H@1236|Gammaproteobacteria,3X3ZR@547|Enterobacter	1236|Gammaproteobacteria	-	-	-	-	-	-	-	-	-	-	-	-	-	-	-	5PG3261	5	Not found	Not found
BMU_11806	5143_g	716541.ECL_00067	3.3e-235	646.0	COG3039@1|root,COG3039@2|Bacteria,1MXTN@1224|Proteobacteria,1RM94@1236|Gammaproteobacteria	1236|Gammaproteobacteria	L	ISSoEn1, terminal inverted repeat	-	-	-	-	-	-	-	-	-	-	-	-	DDE_Tnp_1_5	40PG8298	40	CAGL0C00858g	21.905 105 71 2 103 196 231 335 0.057 33.1
BMU_11806	5145_g	573.JG24_01715	2.39e-76	229.0	COG0262@1|root,COG0262@2|Bacteria,1RH0P@1224|Proteobacteria,1S3TW@1236|Gammaproteobacteria	1236|Gammaproteobacteria	H	Dihydrofolate reductase	-	-	1.5.1.3	ko:K18589	ko00670,ko00790,ko01100,map00670,map00790,map01100	-	R00936,R00937,R00939,R00940,R02235,R02236	RC00109,RC00110,RC00158	br01600,ko00000,ko00001,ko01000,ko01504	-	-	-	DHFR_1	15PG3148	15	CAGL0J03894g	28.0 125 68 4 10 113 19 142 1.49e-05 40.0
BMU_11806	5148_g	1484157.PSNIH2_22720	5.93e-96	291.0	2AVRJ@1|root,31MIW@2|Bacteria,1QIJ7@1224|Proteobacteria,1TGE2@1236|Gammaproteobacteria,3W230@53335|Pantoea	1236|Gammaproteobacteria	-	-	-	-	-	-	-	-	-	-	-	-	-	-	-	11PG9074	11	CAGL0L02783g	32.353 68 36 3 106 163 640 707 0.38 30.0
BMU_11806	5155_g	634500.EbC_05520	8.87e-82	246.0	COG3157@1|root,COG3157@2|Bacteria,1N1FT@1224|Proteobacteria,1RQRH@1236|Gammaproteobacteria	1236|Gammaproteobacteria	S	Type VI secretion system effector	-	-	-	ko:K11903	ko02025,ko03070,map02025,map03070	M00334	-	-	ko00000,ko00001,ko00002,ko02044	-	-	-	T6SS_HCP	15PG8264	15	CAGL0G08129g	27.027 74 43 2 22 87 642 712 6.3 25.4
BMU_11806	5156_g	1484157.PSNIH2_22890	4.2e-134	385.0	2AUZ1@1|root,31KNK@2|Bacteria,1QII6@1224|Proteobacteria,1TGCY@1236|Gammaproteobacteria,3W1XJ@53335|Pantoea	1236|Gammaproteobacteria	S	TraE protein	-	-	-	ko:K12067	-	-	-	-	ko00000,ko02044	3.A.7.11.1	-	-	TraE	18PG3260	18	Not found	Not found
BMU_11806	5159_g	911008.GLAD_02459	4.36e-110	324.0	COG4948@1|root,COG4948@2|Bacteria,1MYZE@1224|Proteobacteria,1RYFV@1236|Gammaproteobacteria	1236|Gammaproteobacteria	M	Mandelate Racemase Muconate Lactonizing	-	-	5.1.2.2,5.5.1.25	ko:K01781,ko:K20549	ko00627,ko01120,map00627,map01120	-	R03791,R04161	RC00998	ko00000,ko00001,ko01000	-	-	-	MR_MLE_C,MR_MLE_N	7PG8694	7	CAGL0J07744g	28.767 73 29 3 96 147 331 401 0.92 27.3
BMU_11806	5160_g	1166016.W5S_1480	1.36e-234	645.0	COG4584@1|root,COG4584@2|Bacteria,1MWIV@1224|Proteobacteria,1RQ9W@1236|Gammaproteobacteria	1236|Gammaproteobacteria	L	to Escherichia coli transposase for insertion sequence element IS21 IstA SW ISTA_ECOLI (P15025) (390 aa) fasta scores E() 3e-27, 33.1 id in 329 aa. Identical to the previously sequenced Yersinia pestis,Yersinia pseudotuberculosis and Escherichia coli pesticin plasmid insertion sequence transposase Y1055 TR P74993 (EMBL U59875) (340 aa) fasta scores E() 0, 100.0 id in 340 aa	-	-	-	-	-	-	-	-	-	-	-	-	HTH_38,HTH_7,rve	47PG8553	47	CAGL0K11396g	34.043 47 23 1 8 46 678 724 0.81 29.3
BMU_11806	5161_g	1484157.PSNIH2_22755	9.99e-88	267.0	COG0714@1|root,COG0714@2|Bacteria,1MXIW@1224|Proteobacteria,1RN7C@1236|Gammaproteobacteria,3W242@53335|Pantoea	1236|Gammaproteobacteria	S	AAA domain (Cdc48 subfamily)	-	-	6.6.1.2	ko:K09882	ko00860,ko01100,map00860,map01100	-	R05227	RC02000	ko00000,ko00001,ko01000	-	-	-	AAA_5	20PG8704	20	CAGL0I03850g	41.379 29 17 0 15 43 127 155 0.24 29.3
BMU_11806	5162_g	1484157.PSNIH2_22035	1.62e-100	305.0	2AUZN@1|root,31KPD@2|Bacteria,1QIJ3@1224|Proteobacteria,1TGDZ@1236|Gammaproteobacteria,3W227@53335|Pantoea	1236|Gammaproteobacteria	-	-	-	-	-	-	-	-	-	-	-	-	-	-	-	4PG3254	4	CAGL0A02475g	30.357 56 39 0 47 102 271 326 0.01 35.8
BMU_11806	5164_g	1484157.PSNIH2_22020	1.05e-63	197.0	2AUXY@1|root,31KMF@2|Bacteria,1QIH3@1224|Proteobacteria,1TGBQ@1236|Gammaproteobacteria,3W1S5@53335|Pantoea	1236|Gammaproteobacteria	-	-	-	-	-	-	-	-	-	-	-	-	-	-	-	21PG8924	21	CAGL0M01694g	30.357 56 32 1 11 66 727 775 0.12 29.3
BMU_11806	5165_g	1484157.PSNIH2_22025	3.78e-134	385.0	2AUYH@1|root,31KN2@2|Bacteria,1QIHP@1224|Proteobacteria,1TGCC@1236|Gammaproteobacteria,3W1VQ@53335|Pantoea	1236|Gammaproteobacteria	-	-	-	-	-	-	-	-	-	-	-	-	-	-	-	24PG8810	24	CAGL0H02277g	50.0 18 9 0 154 171 66 83 0.71 27.7
BMU_11806	5167_g	399742.Ent638_4249	6.47e-50	165.0	28ICS@1|root,2Z8F1@2|Bacteria,1N32S@1224|Proteobacteria,1RQEN@1236|Gammaproteobacteria,3X3T1@547|Enterobacter	1236|Gammaproteobacteria	S	RePlication protein	-	-	-	-	-	-	-	-	-	-	-	-	Rep_3	2PG3275	2	CAGL0H07227g	30.864 81 36 4 1 78 279 342 0.59 26.2
BMU_11806	5168_g	1484158.PSNIH1_19750	2.68e-102	323.0	COG4548@1|root,COG4548@2|Bacteria,1QFBU@1224|Proteobacteria,1TCIC@1236|Gammaproteobacteria,3W2HN@53335|Pantoea	1236|Gammaproteobacteria	P	von Willebrand factor type A domain	-	-	-	-	-	-	-	-	-	-	-	-	VWA	21PG3255	21	CAGL0H00737g	25.899 139 85 4 221 348 60 191 3.2 27.7
BMU_11806	5170_g	1484157.PSNIH2_22830	6.61e-51	171.0	COG0443@1|root,COG0443@2|Bacteria,1R4I4@1224|Proteobacteria,1RRY4@1236|Gammaproteobacteria,3W128@53335|Pantoea	1236|Gammaproteobacteria	O	StbA protein	stbA	-	-	ko:K18640	-	-	-	-	ko00000,ko04812	-	-	-	StbA	2PG3274	2	CAGL0I08899g	41.935 31 18 0 7 37 254 284 1.4 26.2
BMU_11806	5172_g	469595.CSAG_04345	1.61e-67	217.0	COG2304@1|root,COG2310@1|root,COG2304@2|Bacteria,COG2310@2|Bacteria,1N920@1224|Proteobacteria,1RPDN@1236|Gammaproteobacteria	1236|Gammaproteobacteria	T	tellurium resistance protein	-	-	-	-	-	-	-	-	-	-	-	-	TerD,vWA-TerF-like	3PG3266	3	CAGL0L09669g	28.916 83 53 3 13 95 987 1063 1.1 27.3
BMU_11806	5174_g	1484157.PSNIH2_22145	4.82e-41	144.0	2AKHN@1|root,31B9K@2|Bacteria,1QG9U@1224|Proteobacteria,1TDP3@1236|Gammaproteobacteria,3W27F@53335|Pantoea	1236|Gammaproteobacteria	S	Family of unknown function (DUF5417)	-	-	-	-	-	-	-	-	-	-	-	-	DUF5417	7PG8750	7	CAGL0B02321g	27.473 91 54 3 1 83 403 489 0.44 29.6
BMU_11806	5181_g	1484157.PSNIH2_22845	8.39e-145	418.0	COG1475@1|root,COG1475@2|Bacteria,1NGXR@1224|Proteobacteria,1RNZ3@1236|Gammaproteobacteria,3VZ8K@53335|Pantoea	1236|Gammaproteobacteria	K	ParB family	-	-	-	ko:K03497	-	-	-	-	ko00000,ko03000,ko03036,ko04812	-	-	-	ParB,ParBc	26PG8493	26	CAGL0L04576g	27.692 65 45 1 234 296 395 459 6.7 26.6
BMU_11806	5183_g	1484157.PSNIH2_22030	8.83e-65	201.0	2AV09@1|root,31KQ3@2|Bacteria,1QIJT@1224|Proteobacteria,1TGEV@1236|Gammaproteobacteria,3W26Y@53335|Pantoea	1236|Gammaproteobacteria	-	-	-	-	-	-	-	-	-	-	-	-	-	-	-	7PG3269	7	CAGL0F00913g	43.333 30 17 0 103 132 136 165 3.6 25.4
BMU_11806	5184_g	199310.c0012	2.88e-132	381.0	COG0176@1|root,COG0176@2|Bacteria,1MWQ8@1224|Proteobacteria,1RMS0@1236|Gammaproteobacteria,3XM3G@561|Escherichia	1236|Gammaproteobacteria	F	Transaldolase is important for the balance of metabolites in the pentose-phosphate pathway	tal	GO:0003674,GO:0003824,GO:0004801,GO:0005575,GO:0005622,GO:0005623,GO:0005737,GO:0005829,GO:0006081,GO:0006098,GO:0006139,GO:0006725,GO:0006732,GO:0006733,GO:0006739,GO:0006753,GO:0006793,GO:0006796,GO:0006807,GO:0008150,GO:0008152,GO:0009052,GO:0009117,GO:0009987,GO:0016740,GO:0016744,GO:0019362,GO:0019637,GO:0019682,GO:0019693,GO:0034641,GO:0044237,GO:0044238,GO:0044281,GO:0044424,GO:0044444,GO:…	2.2.1.2	ko:K00616	ko00030,ko01100,ko01110,ko01120,ko01130,ko01200,ko01230,map00030,map01100,map01110,map01120,map01130,map01200,map01230	M00004,M00007	R01827	RC00439,RC00604	ko00000,ko00001,ko00002,ko01000	-	-	-	TAL_FSA	5PG3264	5	CAGL0B03069g	64.444 180 63 1 18 196 23 202 5.41e-79 237.0
BMU_11806	5185_g	911008.GLAD_00772	9.62e-58	184.0	COG2197@1|root,COG2197@2|Bacteria,1MWHX@1224|Proteobacteria,1RRK0@1236|Gammaproteobacteria	1236|Gammaproteobacteria	K	Component of the Rcs signaling system, which controls transcription of numerous genes. Binds to DNA to regulate expression of genes	rcsA	GO:0006139,GO:0006351,GO:0006725,GO:0006807,GO:0008150,GO:0008152,GO:0009058,GO:0009059,GO:0009987,GO:0010467,GO:0016070,GO:0018130,GO:0019438,GO:0032774,GO:0034641,GO:0034645,GO:0034654,GO:0043170,GO:0044237,GO:0044238,GO:0044249,GO:0044260,GO:0044271,GO:0046483,GO:0071704,GO:0090304,GO:0097659,GO:1901360,GO:1901362,GO:1901576	-	ko:K07781	ko02020,ko02024,ko02026,map02020,map02024,map02026	-	-	-	ko00000,ko00001,ko03000	-	-	-	GerE	2PG3270	2	CAGL0C01595g	33.333 60 34 2 51 106 453 510 0.27 28.5
BMU_11806	5186_g	202954.BBNK01000067_gene3222	2.46e-135	387.0	COG0589@1|root,COG0589@2|Bacteria,1PAFP@1224|Proteobacteria,1RSCS@1236|Gammaproteobacteria,3NMMX@468|Moraxellaceae	1236|Gammaproteobacteria	T	Universal stress protein family	-	-	-	-	-	-	-	-	-	-	-	-	Usp	4PG9071	4	CAGL0H03377g	28.736 87 55 3 109 191 232 315 0.65 28.5
BMU_11806	5187_g	981223.AIED01000077_gene668	2.12e-32	116.0	2AEWM@1|root,314U9@2|Bacteria,1QIYT@1224|Proteobacteria,1TGVG@1236|Gammaproteobacteria,3NM65@468|Moraxellaceae	1236|Gammaproteobacteria	-	-	-	-	-	-	-	-	-	-	-	-	-	-	-	3PG3281	3	CAGL0J01936g	36.364 44 27 1 7 49 148 191 0.08 27.7
BMU_11806	5188_g	198214.SF3854	2.25e-79	236.0	COG3118@1|root,COG3118@2|Bacteria,1MZBB@1224|Proteobacteria,1S5WR@1236|Gammaproteobacteria	1236|Gammaproteobacteria	O	Belongs to the thioredoxin family	trxA	GO:0003674,GO:0003824,GO:0004791,GO:0005575,GO:0005622,GO:0005623,GO:0005737,GO:0005829,GO:0006950,GO:0006979,GO:0008150,GO:0008152,GO:0009636,GO:0009987,GO:0015035,GO:0015036,GO:0016209,GO:0016491,GO:0016651,GO:0016667,GO:0016668,GO:0016671,GO:0019725,GO:0033554,GO:0034599,GO:0042221,GO:0042592,GO:0044424,GO:0044444,GO:0044464,GO:0045454,GO:0047134,GO:0050789,GO:0050794,GO:0050896,GO:0051716,GO:…	-	ko:K03671	ko04621,ko05418,map04621,map05418	-	-	-	ko00000,ko00001,ko03110	-	-	iECW_1372.ECW_m4079,iECs_1301.ECs4714,iEKO11_1354.EKO11_4576,iG2583_1286.G2583_4574,iSBO_1134.SBO_3791,iSDY_1059.SDY_3968,iSF_1195.SF3854,iSSON_1240.SSON_3952,iS_1188.S3905,iWFL_1372.ECW_m4079,iZ_1308.Z5291	Thioredoxin	3PG8976	3	CAGL0K00803g	47.561 82 41 2 20 101 11 90 2.0900000000000002e-21 79.7
BMU_11806	5189_g	1144664.F973_00043	1.31e-164	462.0	COG1708@1|root,COG1708@2|Bacteria,1QVMI@1224|Proteobacteria,1S59P@1236|Gammaproteobacteria,3NMQX@468|Moraxellaceae	1236|Gammaproteobacteria	S	Domain of unknown function (DUF4111)	-	-	2.7.7.47	ko:K00984	-	-	-	-	ko00000,ko01000,ko01504	-	-	-	DUF4111,NTP_transf_2	82PG8296	82	CAGL0L02277g	40.476 42 25 0 16 57 84 125 0.1 31.6
BMU_11806	5190_g	911008.GLAD_00817	6.75e-158	448.0	COG3765@1|root,COG3765@2|Bacteria,1MVM1@1224|Proteobacteria,1RNAU@1236|Gammaproteobacteria	1236|Gammaproteobacteria	M	chain length	wzzB	GO:0005575,GO:0005623,GO:0005886,GO:0016020,GO:0044464,GO:0071944	-	ko:K05789	-	-	-	-	ko00000,ko01005	-	-	-	Wzz	2PG3259	2	CAGL0G08272g	25.758 132 85 4 31 158 206 328 0.21 30.8
BMU_11806	5191_g	1076550.LH22_06250	5.01e-99	298.0	COG3524@1|root,COG3524@2|Bacteria,1R3ZY@1224|Proteobacteria,1RPZH@1236|Gammaproteobacteria,3W290@53335|Pantoea	1236|Gammaproteobacteria	M	COG3524 Capsule polysaccharide export protein	kpsE	-	-	ko:K10107	ko02010,map02010	M00249	-	-	ko00000,ko00001,ko00002,ko02000	3.A.1.101	-	-	-	21PG9066	21	CAGL0M09757g	26.042 96 70 1 5 100 214 308 0.46 28.9
BMU_11806	5195_g	1484158.PSNIH1_19750	1.04e-129	389.0	COG4548@1|root,COG4548@2|Bacteria,1QFBU@1224|Proteobacteria,1TCIC@1236|Gammaproteobacteria,3W2HN@53335|Pantoea	1236|Gammaproteobacteria	P	von Willebrand factor type A domain	-	-	-	-	-	-	-	-	-	-	-	-	VWA	2PG9083	2	CAGL0F06941g	31.081 74 46 3 180 253 70 138 3.5 26.9
BMU_05731	5053_g	911008.GLAD_02406	1.13e-114	329.0	COG1763@1|root,COG1763@2|Bacteria,1RD3Q@1224|Proteobacteria,1S72P@1236|Gammaproteobacteria	1236|Gammaproteobacteria	H	molybdopterin-guanine dinucleotide biosynthesis protein	mobB	GO:0000166,GO:0001882,GO:0001883,GO:0003674,GO:0005488,GO:0005525,GO:0017076,GO:0019001,GO:0032549,GO:0032550,GO:0032553,GO:0032555,GO:0032561,GO:0035639,GO:0036094,GO:0043167,GO:0043168,GO:0097159,GO:0097367,GO:1901265,GO:1901363	2.7.7.77	ko:K03753,ko:K13818	ko00790,ko01100,map00790,map01100	-	R11581	-	ko00000,ko00001,ko01000	-	-	iB21_1397.B21_03691,iBWG_1329.BWG_3527,iECBD_1354.ECBD_4174,iECDH1ME8569_1439.ECDH1ME8569_3728,iEcDH1_1363.EcDH1_4130,iJO1366.b3856,iSbBS512_1146.SbBS512_E4328,iY75_1357.Y75_RS17805	MobB	11PG3183	11	CAGL0H00330g	33.929 56 31 1 36 85 1688 1743 0.085 31.2
BMU_07766	5055_g	911008.GLAD_02290	0.0	1038.0	COG4206@1|root,COG4206@2|Bacteria,1MW63@1224|Proteobacteria,1RMFJ@1236|Gammaproteobacteria	1236|Gammaproteobacteria	P	Involved in the active translocation of vitamin B12 (cyanocobalamin) across the outer membrane to the periplasmic space. It derives its energy for transport by interacting with the trans-periplasmic membrane protein TonB	btuB	GO:0003674,GO:0005215,GO:0005216,GO:0005488,GO:0005515,GO:0005575,GO:0006810,GO:0006811,GO:0008150,GO:0015075,GO:0015267,GO:0015318,GO:0015889,GO:0015893,GO:0016020,GO:0016021,GO:0019904,GO:0022803,GO:0022838,GO:0022857,GO:0031224,GO:0034220,GO:0042221,GO:0042493,GO:0044425,GO:0050896,GO:0051179,GO:0051180,GO:0051181,GO:0051234,GO:0055085,GO:0071702,GO:0071705	-	ko:K16092	-	-	-	-	ko00000,ko02000	1.B.14.3	-	iECB_1328.ECB_03851,iECP_1309.ECP_4183,iSF_1195.SF4048,iS_1188.S3696	Plug,TonB_dep_Rec	6PG8464	6	CAGL0M09603g	32.308 65 37 2 682 740 83 146 2.4 28.5
BMU_07766	5056_g	911008.GLAD_01705	6.19e-46	149.0	COG3615@1|root,COG3615@2|Bacteria,1RHB4@1224|Proteobacteria,1S6Q0@1236|Gammaproteobacteria	1236|Gammaproteobacteria	P	protein domain, possibly involved in tellurite resistance	-	-	-	-	-	-	-	-	-	-	-	-	DUF1971	11PG3278	11	CAGL0F01001g	56.25 16 6 1 30 44 100 115 2.1 23.9
BMU_07766	5068_g	981336.F944_00302	9.39e-116	331.0	2ECNF@1|root,30S9Z@2|Bacteria,1Q8Q8@1224|Proteobacteria,1SU39@1236|Gammaproteobacteria,3NPF5@468|Moraxellaceae	1236|Gammaproteobacteria	-	-	-	-	-	-	-	-	-	-	-	-	-	-	-	63PG8283	63	CAGL0B04037g	27.778 36 26 0 26 61 15 50 0.73 27.3
BMU_07766	5069_g	1509403.GW12_15140	3.73e-150	455.0	2AQWX@1|root,31G5F@2|Bacteria,1N36S@1224|Proteobacteria,1S9CB@1236|Gammaproteobacteria,3NMFS@468|Moraxellaceae	1236|Gammaproteobacteria	S	Relaxase/Mobilisation nuclease domain	-	-	-	-	-	-	-	-	-	-	-	-	Relaxase	13PG8295	13	CAGL0H01507g	30.147 136 76 7 304 424 241 372 0.2 32.7
BMU_07766	5070_g	1331660.L313_0274	9.28e-177	498.0	COG5527@1|root,COG5527@2|Bacteria,1QNS1@1224|Proteobacteria,1TMD8@1236|Gammaproteobacteria,3NMUG@468|Moraxellaceae	1236|Gammaproteobacteria	L	Initiator Replication protein	-	-	-	-	-	-	-	-	-	-	-	-	Rep_3	40PG8285	40	CAGL0G07403g	28.947 76 44 2 235 300 569 644 0.87 29.3
BMU_07766	5071_g	202954.BBNK01000054_gene1634	2.29e-45	147.0	2CGYM@1|root,33G21@2|Bacteria,1NN5M@1224|Proteobacteria,1SUKH@1236|Gammaproteobacteria,3NNXD@468|Moraxellaceae	1236|Gammaproteobacteria	-	-	-	-	-	-	-	-	-	-	-	-	-	-	-	39PG8289	39	CAGL0F06171g	24.0 75 54 1 4 75 770 844 1.2 25.4
BMU_07766	5072_g	575588.ACPN01000195_gene1722	1.63e-188	527.0	COG0507@1|root,COG0507@2|Bacteria,1MUTR@1224|Proteobacteria,1RQS3@1236|Gammaproteobacteria,3NQP0@468|Moraxellaceae	1236|Gammaproteobacteria	L	MobA/MobL family	-	-	-	-	-	-	-	-	-	-	-	-	MobA_MobL	40PG8288	40	CAGL0F06611g	35.714 42 26 1 217 258 55 95 0.19 31.2
BMU_07766	5073_g	575588.ACPN01000195_gene1721	1.75e-91	268.0	2AZC9@1|root,31RGI@2|Bacteria,1QNZZ@1224|Proteobacteria,1TMNV@1236|Gammaproteobacteria,3NP2F@468|Moraxellaceae	1236|Gammaproteobacteria	-	-	-	-	-	-	-	-	-	-	-	-	-	-	-	37PG8935	37	CAGL0I01584g	30.435 46 29 1 80 125 341 383 0.95 26.9
BMU_07766	5074_g	202956.BBNL01000047_gene2616	2.43e-49	157.0	COG3077@1|root,COG3077@2|Bacteria,1N3CS@1224|Proteobacteria,1S9HN@1236|Gammaproteobacteria,3NSVW@468|Moraxellaceae	1236|Gammaproteobacteria	L	RelB antitoxin	relB	-	-	ko:K18918	-	-	-	-	ko00000,ko02048,ko03000	-	-	-	RelB	39PG8287	39	CAGL0L06512g	43.478 23 13 0 7 29 9 31 0.81 25.0
BMU_07766	5075_g	40215.BBOS01000100_gene639	1.52e-34	119.0	2AZNR@1|root,31RNA@2|Bacteria,1QP5M@1224|Proteobacteria,1TMUN@1236|Gammaproteobacteria,3NPF3@468|Moraxellaceae	1236|Gammaproteobacteria	-	-	-	-	-	-	-	-	-	-	-	-	-	-	-	40PG8286	40	CAGL0D02244g	35.556 45 25 2 17 57 416 460 2.9 23.9
BMU_07766	5076_g	550540.Fbal_0444	7.58e-241	697.0	COG0438@1|root,COG1215@1|root,COG0438@2|Bacteria,COG1215@2|Bacteria,1MU5I@1224|Proteobacteria,1RSQ9@1236|Gammaproteobacteria	1236|Gammaproteobacteria	M	COG0463 Glycosyltransferases involved in cell wall biogenesis	-	-	-	-	-	-	-	-	-	-	-	-	Glyco_trans_1_4,Glyco_transf_4,Glycos_transf_1,Glycos_transf_2	17PG2869	17	CAGL0L09889g	36.62 71 26 5 344 404 654 715 0.52 31.6
BMU_07766	5079_g	1166016.W5S_1479	2.15e-172	482.0	COG1484@1|root,COG1484@2|Bacteria,1MWQX@1224|Proteobacteria,1RPJM@1236|Gammaproteobacteria	1236|Gammaproteobacteria	L	ATP-binding protein, IstB SW ISTB_ECOLI (P15026) (265 aa) fasta scores E() 0, 47.4 id in 249 aa. Also almost identical to Yersinia pestis and Escherichia coli	-	-	-	-	-	-	-	-	-	-	-	-	IstB_IS21	44PG3142	44	CAGL0G00506g	30.159 63 41 1 49 111 257 316 0.002 37.0
BMU_07766	5080_g	1166016.W5S_1480	1.36e-234	645.0	COG4584@1|root,COG4584@2|Bacteria,1MWIV@1224|Proteobacteria,1RQ9W@1236|Gammaproteobacteria	1236|Gammaproteobacteria	L	to Escherichia coli transposase for insertion sequence element IS21 IstA SW ISTA_ECOLI (P15025) (390 aa) fasta scores E() 3e-27, 33.1 id in 329 aa. Identical to the previously sequenced Yersinia pestis,Yersinia pseudotuberculosis and Escherichia coli pesticin plasmid insertion sequence transposase Y1055 TR P74993 (EMBL U59875) (340 aa) fasta scores E() 0, 100.0 id in 340 aa	-	-	-	-	-	-	-	-	-	-	-	-	HTH_38,HTH_7,rve	47PG8553	47	CAGL0K11396g	34.043 47 23 1 8 46 678 724 0.81 29.3
BMU_07766	5084_g	1484157.PSNIH2_21020	2.47e-147	439.0	29NPJ@1|root,31KKU@2|Bacteria,1QIGE@1224|Proteobacteria,1TGAX@1236|Gammaproteobacteria,3W1N7@53335|Pantoea	1236|Gammaproteobacteria	S	Domain of unknown function (DUF4165)	-	-	-	-	-	-	-	-	-	-	-	-	Big_3_2,Big_3_3,DUF4165	9PG3006	9	CAGL0J09922g	36.364 22 14 0 231 252 48 69 5.5 26.2
BMU_07766	5086_g	243924.LT42_23050	1.7e-32	115.0	2EAVP@1|root,334X2@2|Bacteria,1N1GF@1224|Proteobacteria,1S8WS@1236|Gammaproteobacteria	1236|Gammaproteobacteria	S	immunity protein	imm	-	-	-	-	-	-	-	-	-	-	-	Colicin_Pyocin	88PG8248	88	CAGL0D05016g	52.174 23 11 0 7 29 205 227 0.7 26.2
BMU_07766	5087_g	1399774.JDWH01000040_gene4044	3.76e-15	74.3	2EDFI@1|root,337BS@2|Bacteria,1NG08@1224|Proteobacteria,1SGJ9@1236|Gammaproteobacteria	1236|Gammaproteobacteria	-	-	-	-	-	-	-	-	-	-	-	-	-	-	-	98PG8292	98	CAGL0H06611g	22.368 76 58 1 66 140 1127 1202 0.26 28.9
BMU_07766	5094_g	1484157.PSNIH2_22870	3.42e-24	97.1	2AUXQ@1|root,31KM7@2|Bacteria,1QIGU@1224|Proteobacteria,1TGBD@1236|Gammaproteobacteria,3W1PY@53335|Pantoea	1236|Gammaproteobacteria	-	-	-	-	-	-	-	-	-	-	-	-	-	-	-	16PG3100	16	CAGL0I07799g	42.105 38 20 1 39 74 4 41 0.017 30.8
BMU_07766	5095_g	1484157.PSNIH2_22855	0.0	1148.0	COG3451@1|root,COG3451@2|Bacteria,1MUEN@1224|Proteobacteria,1RMMX@1236|Gammaproteobacteria,3W0ZD@53335|Pantoea	1236|Gammaproteobacteria	U	F pilus assembly Type-IV secretion system for plasmid transfer	-	-	-	ko:K12063	-	-	-	-	ko00000,ko02044	3.A.7.11.1	-	-	AAA_10,TraC_F_IV	17PG8355	17	CAGL0G04345g	24.0 100 68 4 929 1027 396 488 3.1 29.6
BMU_07766	5097_g	1484157.PSNIH2_21345	2.24e-89	271.0	COG4262@1|root,COG4262@2|Bacteria,1QFYV@1224|Proteobacteria,1TDAF@1236|Gammaproteobacteria,3W1N9@53335|Pantoea	1236|Gammaproteobacteria	S	Catalyzes the irreversible transfer of a propylamine group from the amino donor S-adenosylmethioninamine (decarboxy- AdoMet) to putrescine (1,4-diaminobutane) to yield spermidine	-	-	-	-	-	-	-	-	-	-	-	-	-	7PG8407	7	CAGL0K09372g	42.424 33 19 0 69 101 295 327 2.4 27.3
BMU_07766	5098_g	1484157.PSNIH2_21325	3.1e-124	367.0	2AV06@1|root,31KQ0@2|Bacteria,1QIJQ@1224|Proteobacteria,1TGEQ@1236|Gammaproteobacteria,3W25Y@53335|Pantoea	1236|Gammaproteobacteria	-	-	-	-	-	-	-	-	-	-	-	-	-	-	-	11PG2252	11	CAGL0K10252g	24.0 100 72 3 198 294 281 379 1.4 28.5
BMU_07766	5105_g	1144664.F973_00043	1.3e-171	480.0	COG1708@1|root,COG1708@2|Bacteria,1QVMI@1224|Proteobacteria,1S59P@1236|Gammaproteobacteria,3NMQX@468|Moraxellaceae	1236|Gammaproteobacteria	S	Domain of unknown function (DUF4111)	-	-	2.7.7.47	ko:K00984	-	-	-	-	ko00000,ko01000,ko01504	-	-	-	DUF4111,NTP_transf_2	82PG8296	82	CAGL0L02277g	40.476 42 25 0 25 66 84 125 0.09 32.0
BMU_07766	5106_g	202954.BBNK01000050_gene879	3.56e-136	414.0	2AQWX@1|root,31G5F@2|Bacteria,1N36S@1224|Proteobacteria,1S9CB@1236|Gammaproteobacteria,3NMFS@468|Moraxellaceae	1236|Gammaproteobacteria	S	Relaxase/Mobilisation nuclease domain	-	-	-	-	-	-	-	-	-	-	-	-	Relaxase	13PG8295	13	CAGL0J08998g	24.615 130 83 5 291 417 780 897 0.13 33.1
BMU_07766	5114_g	1484157.PSNIH2_22090	1.82e-42	154.0	2AUXZ@1|root,31KMG@2|Bacteria,1QIH4@1224|Proteobacteria,1TGBR@1236|Gammaproteobacteria,3W1S6@53335|Pantoea	1236|Gammaproteobacteria	-	-	-	-	-	-	-	-	-	-	-	-	-	-	-	4PG1986	4	CAGL0J08030g	32.653 49 33 0 394 442 1812 1860 1.1 29.6
BMU_07766	5115_g	1484157.PSNIH2_22105	1.21e-89	278.0	2AUYG@1|root,31KMZ@2|Bacteria,1QIHK@1224|Proteobacteria,1TGC9@1236|Gammaproteobacteria,3W1V8@53335|Pantoea	1236|Gammaproteobacteria	-	-	-	-	-	-	-	-	-	-	-	-	-	-	-	11PG8663	11	CAGL0B01287g	21.084 166 104 4 17 160 251 411 0.029 33.5
BMU_07766	5117_g	1484158.PSNIH1_19750	6.24e-260	737.0	COG4548@1|root,COG4548@2|Bacteria,1QFBU@1224|Proteobacteria,1TCIC@1236|Gammaproteobacteria,3W2HN@53335|Pantoea	1236|Gammaproteobacteria	P	von Willebrand factor type A domain	-	-	-	-	-	-	-	-	-	-	-	-	VWA	21PG3255	21	CAGL0L03586g	29.839 124 58 6 212 312 497 614 2.6 28.9
BMU_07766	5118_g	1484157.PSNIH2_22745	4.45e-200	562.0	2AUZQ@1|root,31KPG@2|Bacteria,1QIJ5@1224|Proteobacteria,1TGE1@1236|Gammaproteobacteria,3W22J@53335|Pantoea	1236|Gammaproteobacteria	S	Protein of unknown function (DUF3150)	-	-	-	-	-	-	-	-	-	-	-	-	DUF3150	22PG8685	22	CAGL0A01243g	26.531 98 62 4 150 246 314 402 0.097 32.3
BMU_07766	5119_g	1484157.PSNIH2_22785	3.9e-167	497.0	28KC1@1|root,2Z9Z1@2|Bacteria,1MW96@1224|Proteobacteria,1RYPT@1236|Gammaproteobacteria,3W1XY@53335|Pantoea	1236|Gammaproteobacteria	S	Type-1V conjugative transfer system mating pair stabilisation	traN	-	-	ko:K12058	-	-	-	-	ko00000,ko02044	3.A.7.11.1	-	-	TraN	3PG1319	3	CAGL0M03729g	26.0 50 37 0 142 191 190 239 2.7 27.3
BMU_07766	5120_g	1484157.PSNIH2_22780	1.3e-161	457.0	2AUZJ@1|root,31KP9@2|Bacteria,1QIJ0@1224|Proteobacteria,1TGDU@1236|Gammaproteobacteria,3W21N@53335|Pantoea	1236|Gammaproteobacteria	-	-	-	-	-	-	-	-	-	-	-	-	-	-	-	21PG8775	21	CAGL0L03135g	34.211 38 24 1 115 151 302 339 1.1 28.9
BMU_07766	5121_g	1484157.PSNIH2_22775	0.0	931.0	COG0210@1|root,COG0210@2|Bacteria,1PRFX@1224|Proteobacteria,1RXIU@1236|Gammaproteobacteria,3W243@53335|Pantoea	1236|Gammaproteobacteria	L	UvrD-like helicase C-terminal domain	-	-	-	-	-	-	-	-	-	-	-	-	UvrD-helicase,UvrD_C	23PG8544	23	CAGL0L03454g	25.0 280 168 13 146 404 216 474 4.17e-08 53.9
BMU_07766	5122_g	1484157.PSNIH2_22915	8.07e-118	352.0	COG1475@1|root,COG1475@2|Bacteria,1QIHH@1224|Proteobacteria,1TGC4@1236|Gammaproteobacteria,3W1TT@53335|Pantoea	1236|Gammaproteobacteria	K	DNA binding	-	-	-	-	-	-	-	-	-	-	-	-	-	28PG8706	28	CAGL0K10230g	26.154 65 44 2 283 346 210 271 0.63 29.6
BMU_07766	5123_g	1484157.PSNIH2_22910	7.09e-178	499.0	28ICS@1|root,2Z8F1@2|Bacteria,1N32S@1224|Proteobacteria,1RQEN@1236|Gammaproteobacteria,3W02Q@53335|Pantoea	1236|Gammaproteobacteria	S	RePlication protein	-	-	-	-	-	-	-	-	-	-	-	-	Rep_3	28PG8774	28	CAGL0E02145g	23.944 71 48 1 123 187 93 163 2.9 26.9
BMU_07766	5124_g	911008.GLAD_02507	2.67e-60	186.0	2E50Y@1|root,32ZUC@2|Bacteria,1N5RZ@1224|Proteobacteria,1SBJA@1236|Gammaproteobacteria	1236|Gammaproteobacteria	S	Toxin SymE, type I toxin-antitoxin system	-	-	-	ko:K19048	-	-	-	-	ko00000,ko02048	-	-	-	SymE_toxin	17PG8971	17	CAGL0K12782g	44.118 34 16 1 40 73 43 73 0.91 26.6
BMU_07766	5127_g	550540.Fbal_0447	4.01e-78	257.0	COG1196@1|root,COG1196@2|Bacteria,1NB6D@1224|Proteobacteria,1S8BQ@1236|Gammaproteobacteria	1236|Gammaproteobacteria	D	nuclear chromosome segregation	-	-	-	-	-	-	-	-	-	-	-	-	-	2PG9085	2	CAGL0F05533g	37.255 51 30 1 203 253 265 313 1.4 28.1
BMU_07766	5128_g	1076550.LH22_06250	1.56e-171	488.0	COG3524@1|root,COG3524@2|Bacteria,1R3ZY@1224|Proteobacteria,1RPZH@1236|Gammaproteobacteria,3W290@53335|Pantoea	1236|Gammaproteobacteria	M	COG3524 Capsule polysaccharide export protein	kpsE	-	-	ko:K10107	ko02010,map02010	M00249	-	-	ko00000,ko00001,ko00002,ko02000	3.A.1.101	-	-	-	21PG9066	21	CAGL0F00671g	21.605 162 105 5 126 270 1009 1165 0.61 29.6
BMU_07766	5129_g	1076550.LH22_06245	3.29e-83	249.0	COG1134@1|root,COG1134@2|Bacteria,1MWWC@1224|Proteobacteria,1RN2T@1236|Gammaproteobacteria,3W05N@53335|Pantoea	1236|Gammaproteobacteria	GM	ABC transporter	kpsT	-	3.6.3.38	ko:K09689,ko:K09691	ko02010,map02010	M00249,M00250	-	-	ko00000,ko00001,ko00002,ko01000,ko02000	3.A.1.101,3.A.1.103	-	-	ABC_tran	16PG2482	16	CAGL0G00242g	25.926 81 59 1 42 121 722 802 0.00086 36.2
BMU_07766	5132_g	1263831.F543_22850	5.15e-271	744.0	COG0477@1|root,COG0477@2|Bacteria,1QU36@1224|Proteobacteria,1T24P@1236|Gammaproteobacteria	1236|Gammaproteobacteria	EGP	TIGRFAM Drug resistance transporter Bcr CflA subfamily	sflR	-	-	ko:K07552,ko:K18552	-	-	-	-	br01600,ko00000,ko01504,ko02000	2.A.1.2,2.A.1.2.3	-	-	MFS_1	19PG3141	19	CAGL0G08624g	28.659 164 115 2 15 177 82 244 4.98e-13 68.6
BMU_07766	5133_g	1263831.F543_22840	1.83e-175	499.0	COG3843@1|root,COG3843@2|Bacteria,1MU0S@1224|Proteobacteria,1RYES@1236|Gammaproteobacteria	1236|Gammaproteobacteria	U	Type IV secretory pathway VirD2	-	-	-	-	-	-	-	-	-	-	-	-	DUF3363	17PG3140	17	CAGL0G06732g	25.17 147 89 5 241 382 385 515 0.18 32.0
BMU_07766	5135_g	1217710.F969_01518	7.99e-26	99.8	COG1396@1|root,COG1396@2|Bacteria,1PDYZ@1224|Proteobacteria,1TD7P@1236|Gammaproteobacteria,3NPK8@468|Moraxellaceae	1236|Gammaproteobacteria	K	Helix-turn-helix XRE-family like proteins	-	-	-	-	-	-	-	-	-	-	-	-	HTH_3	25PG9089	25	CAGL0K05225g	40.541 37 21 1 12 48 706 741 0.52 27.3
BMU_07766	5136_g	553217.ENHAE0001_0826	1.14e-60	200.0	COG2856@1|root,COG2856@2|Bacteria,1RAU7@1224|Proteobacteria,1TD3D@1236|Gammaproteobacteria,3NS6R@468|Moraxellaceae	1236|Gammaproteobacteria	E	Pfam:DUF955	-	-	-	-	-	-	-	-	-	-	-	-	Peptidase_M78	26PG9073	26	CAGL0C04983g	23.144 229 142 9 41 251 111 323 0.29 30.0
BMU_07766	5137_g	202954.BBNK01000020_gene3414	2.59e-84	249.0	2AZCW@1|root,31RKD@2|Bacteria,1QP3W@1224|Proteobacteria,1TMTB@1236|Gammaproteobacteria,3NPBY@468|Moraxellaceae	1236|Gammaproteobacteria	-	-	-	-	-	-	-	-	-	-	-	-	-	-	-	19PG9086	19	CAGL0H06765g	52.0 25 12 0 21 45 181 205 0.1 29.6
BMU_07766	5138_g	1006004.GBAG_4327	6.57e-38	137.0	2DPIX@1|root,32UM8@2|Bacteria,1N54B@1224|Proteobacteria,1SA22@1236|Gammaproteobacteria	1236|Gammaproteobacteria	-	-	-	-	-	-	-	-	-	-	-	-	-	-	-	2PG1356	2	CAGL0K05753g	90.909 11 1 0 84 94 455 465 1.5 25.4
BMU_07766	5140_g	1035839.AFNK01000058_gene775	3.49e-96	288.0	2E4K1@1|root,32ZF0@2|Bacteria,1NBMK@1224|Proteobacteria,1SC66@1236|Gammaproteobacteria	1236|Gammaproteobacteria	-	-	-	-	-	-	-	-	-	-	-	-	-	-	-	4PG2014	4	CAGL0M07139g	29.87 77 41 4 2 72 67 136 8.0 25.0
BMU_07766	5141_g	1484157.PSNIH2_22715	4.11e-98	297.0	2AUZ3@1|root,31KNN@2|Bacteria,1QII9@1224|Proteobacteria,1TGD1@1236|Gammaproteobacteria,3W1XZ@53335|Pantoea	1236|Gammaproteobacteria	-	-	-	-	-	-	-	-	-	-	-	-	-	-	-	29PG8268	29	CAGL0G07755g	29.126 103 58 4 144 231 264 366 0.11 32.0
BMU_07766	5142_g	1484157.PSNIH2_22710	9.31e-83	259.0	2AUZV@1|root,31KMV@2|Bacteria,1QIHG@1224|Proteobacteria,1TGC3@1236|Gammaproteobacteria,3W1TR@53335|Pantoea	1236|Gammaproteobacteria	-	-	-	-	-	-	-	-	-	-	-	-	-	-	-	27PG8269	27	CAGL0I06512g	32.075 53 35 1 120 171 1442 1494 0.6 29.6
BMU_07766	5143_g	1484157.PSNIH2_22705	6.62e-80	247.0	2AUZV@1|root,31KPP@2|Bacteria,1QIJB@1224|Proteobacteria,1TGE6@1236|Gammaproteobacteria,3W23F@53335|Pantoea	1236|Gammaproteobacteria	-	-	-	-	-	-	-	-	-	-	-	-	-	-	-	23PG8743	23	CAGL0F01661g	37.209 43 26 1 36 78 2 43 0.072 31.2
BMU_07766	5144_g	1117958.PE143B_0105815	1.36e-19	81.3	2EGAD@1|root,33A27@2|Bacteria,1NMNP@1224|Proteobacteria,1SGIF@1236|Gammaproteobacteria	1236|Gammaproteobacteria	-	-	-	-	-	-	-	-	-	-	-	-	-	-	-	13PG2532	13	CAGL0J08250g	32.432 37 23 1 15 51 33 67 1.4 25.0
BMU_07766	5145_g	561229.Dd1591_0929	0.0	1585.0	COG0610@1|root,COG0610@2|Bacteria,1MU96@1224|Proteobacteria,1RP2Q@1236|Gammaproteobacteria,2JF4M@204037|Dickeya	1236|Gammaproteobacteria	L	Type I restriction enzyme R protein N terminus (HSDR_N)	-	-	3.1.21.3	ko:K01153	-	-	-	-	ko00000,ko01000,ko02048	-	-	-	EcoR124_C,HSDR_N,ResIII	13PG2358	13	CAGL0I09614g	23.596 178 109 9 248 415 133 293 1.9 30.0
BMU_07766	5146_g	1484157.PSNIH2_21975	1.19e-52	170.0	2AUXU@1|root,31KMB@2|Bacteria,1QIGY@1224|Proteobacteria,1TGBH@1236|Gammaproteobacteria,3W1QC@53335|Pantoea	1236|Gammaproteobacteria	-	-	-	-	-	-	-	-	-	-	-	-	-	-	-	10PG8893	10	CAGL0A04455g	38.462 39 24 0 61 99 925 963 0.57 26.9
BMU_07766	5147_g	1484157.PSNIH2_21985	5.04e-44	147.0	2AUXK@1|root,31KM1@2|Bacteria,1QIGP@1224|Proteobacteria,1TGB8@1236|Gammaproteobacteria,3W1P7@53335|Pantoea	1236|Gammaproteobacteria	-	-	-	-	-	-	-	-	-	-	-	-	-	-	-	11PG8962	11	CAGL0J08547g	37.5 32 20 0 35 66 305 336 3.0 25.0
BMU_07766	5148_g	1484157.PSNIH2_21990	4.45e-146	414.0	COG1651@1|root,COG1651@2|Bacteria,1RD39@1224|Proteobacteria,1S3U8@1236|Gammaproteobacteria,3W210@53335|Pantoea	1236|Gammaproteobacteria	O	Required for disulfide bond formation in some periplasmic proteins. Acts by transferring its disulfide bond to other proteins and is reduced in the process	dsbC	-	5.3.4.1	ko:K03981	-	-	-	-	ko00000,ko01000,ko02044,ko03110	3.A.7.11.1	-	-	DsbC_N,Thioredoxin_2	15PG8850	15	CAGL0C05159g	28.049 82 52 2 120 195 260 340 0.000594 38.5
BMU_07766	5150_g	1388763.O165_003190	1.76e-196	563.0	COG0556@1|root,COG0556@2|Bacteria,1MUFK@1224|Proteobacteria,1RN6Z@1236|Gammaproteobacteria,1YX1I@136845|Pseudomonas putida group	1236|Gammaproteobacteria	L	damaged site, the DNA wraps around one UvrB monomer. DNA wrap is dependent on ATP binding by UvrB and probably causes local melting of the DNA helix, facilitating insertion of UvrB beta-hairpin between the DNA strands. Then UvrB probes one DNA strand for the presence of a lesion. If a lesion is found the UvrA subunits dissociate and the UvrB-DNA preincision complex is formed. This complex is subs…	-	-	-	ko:K03702	ko03420,map03420	-	-	-	ko00000,ko00001,ko03400	-	-	-	Helicase_C,ResIII,UvrB	3PG1969	3	CAGL0M06567g	36.232 69 29 4 14 74 46 107 0.27 30.8
BMU_07766	5153_g	1484157.PSNIH2_22840	1.57e-61	202.0	2AV02@1|root,31KPW@2|Bacteria,1QIJM@1224|Proteobacteria,1TGEJ@1236|Gammaproteobacteria,3W25E@53335|Pantoea	1236|Gammaproteobacteria	-	-	-	-	-	-	-	-	-	-	-	-	-	-	-	3PG1315	3	CAGL0I10362g	39.474 38 21 1 168 205 13 48 2.4 27.7
BMU_07766	5154_g	1484157.PSNIH2_22845	3.84e-73	229.0	COG1475@1|root,COG1475@2|Bacteria,1NGXR@1224|Proteobacteria,1RNZ3@1236|Gammaproteobacteria,3VZ8K@53335|Pantoea	1236|Gammaproteobacteria	K	ParB family	-	-	-	ko:K03497	-	-	-	-	ko00000,ko03000,ko03036,ko04812	-	-	-	ParB,ParBc	12PG3090	12	CAGL0J07260g	33.824 68 40 2 99 166 62 124 0.099 30.4
BMU_07766	5155_g	1484157.PSNIH2_00090	1.79e-85	253.0	COG1662@1|root,COG1662@2|Bacteria,1NHAK@1224|Proteobacteria,1RQRY@1236|Gammaproteobacteria	1236|Gammaproteobacteria	L	cog cog1662	-	-	-	ko:K07480	-	-	-	-	ko00000	-	-	-	DDE_Tnp_IS1,Zn_Tnp_IS1	21PG3143	21	CAGL0H06479g	33.333 39 25 1 76 113 19 57 0.81 26.9
BMU_07766	5159_g	1006004.GBAG_1916	3.68e-99	289.0	COG2801@1|root,COG2801@2|Bacteria,1MWVQ@1224|Proteobacteria,1RN12@1236|Gammaproteobacteria	1236|Gammaproteobacteria	L	PFAM Integrase catalytic	-	-	-	-	-	-	-	-	-	-	-	-	HTH_23,HTH_28,HTH_32,rve	9PG2884	9	CAGL0K02101g	55.0 20 9 0 62 81 1174 1193 2.8 26.2
BMU_07766	5161_g	35703.DQ02_09740	7.46e-59	182.0	COG2026@1|root,COG2026@2|Bacteria,1MZ76@1224|Proteobacteria,1S8RR@1236|Gammaproteobacteria,3WYWS@544|Citrobacter	1236|Gammaproteobacteria	DJ	ParE toxin of type II toxin-antitoxin system, parDE	stbE	-	-	ko:K06218	-	-	-	-	ko00000,ko02048	-	-	-	ParE_toxin	7PG2516	7	CAGL0B01859g	39.286 28 17 0 3 30 306 333 0.59 26.6
BMU_07766	5163_g	932677.PAJ_1218	1.9e-94	280.0	COG4221@1|root,COG4221@2|Bacteria,1MUF8@1224|Proteobacteria,1RMKM@1236|Gammaproteobacteria,3VZPQ@53335|Pantoea	1236|Gammaproteobacteria	S	Belongs to the short-chain dehydrogenases reductases (SDR) family	VY92_08700	-	-	-	-	-	-	-	-	-	-	-	adh_short	13PG8833	13	CAGL0M11242g	34.426 122 77 2 32 150 138 259 1.27e-17 75.1
BMU_07766	5164_g	1484157.PSNIH2_22835	2.52e-148	424.0	2AUZ6@1|root,31KNR@2|Bacteria,1QIIC@1224|Proteobacteria,1TGD4@1236|Gammaproteobacteria,3W1YF@53335|Pantoea	1236|Gammaproteobacteria	-	-	-	-	-	-	-	-	-	-	-	-	-	-	-	17PG3076	17	CAGL0K04939g	29.412 51 31 2 17 64 63 111 0.44 29.6
BMU_07766	5165_g	1484157.PSNIH2_22830	1.06e-185	529.0	COG0443@1|root,COG0443@2|Bacteria,1R4I4@1224|Proteobacteria,1RRY4@1236|Gammaproteobacteria,3W128@53335|Pantoea	1236|Gammaproteobacteria	O	StbA protein	stbA	-	-	ko:K18640	-	-	-	-	ko00000,ko04812	-	-	-	StbA	31PG8273	31	CAGL0D01408g	20.526 190 133 4 298 480 88 266 0.3 31.2
BMU_07766	5166_g	1484157.PSNIH2_22040	0.0	1055.0	COG3481@1|root,COG3481@2|Bacteria,1QIHM@1224|Proteobacteria,1TGCA@1236|Gammaproteobacteria,3W1VD@53335|Pantoea	1236|Gammaproteobacteria	S	Putative helicase	-	-	-	ko:K12070	-	-	-	-	ko00000,ko02044	3.A.7.11.1	-	-	TraI_2	4PG1302	4	CAGL0M07051g	29.474 95 58 4 401 492 310 398 0.34 32.3
BMU_07766	5168_g	1035839.AFNK01000045_gene1006	4.33e-137	396.0	COG0786@1|root,COG0786@2|Bacteria,1MVBC@1224|Proteobacteria,1RP0S@1236|Gammaproteobacteria	1236|Gammaproteobacteria	P	Catalyzes the sodium-dependent transport of glutamate	gltS	-	-	ko:K03312	-	-	-	-	ko00000,ko02000	2.A.27	-	-	Glt_symporter	21PG8279	21	CAGL0J09812g	35.294 34 22 0 170 203 426 459 3.6 26.2
BMU_07766	5172_g	1484157.PSNIH2_22690	6.02e-75	229.0	2AUZA@1|root,31KNV@2|Bacteria,1QIIF@1224|Proteobacteria,1TGD7@1236|Gammaproteobacteria,3W1YV@53335|Pantoea	1236|Gammaproteobacteria	-	-	-	-	-	-	-	-	-	-	-	-	-	-	-	17PG2462	17	CAGL0E04840g	34.545 55 26 3 102 146 173 227 0.73 28.1
BMU_07766	5174_g	743974.MBO_02817	5.89e-165	467.0	COG0827@1|root,COG0827@2|Bacteria,1N2RX@1224|Proteobacteria,1RRMN@1236|Gammaproteobacteria,3NM52@468|Moraxellaceae	1236|Gammaproteobacteria	L	BsuBI/PstI restriction endonuclease C-terminus	-	-	3.1.21.4	ko:K01155	-	-	-	-	ko00000,ko01000,ko02048	-	-	-	BsuBI_PstI_RE,Eco57I,N6_Mtase	19PG3079	19	CAGL0H00330g	30.952 42 18 1 24 65 4 34 0.75 29.3
BMU_07766	5175_g	575589.HMPREF0018_02842	5.43e-187	528.0	COG0827@1|root,COG0827@2|Bacteria,1N2RX@1224|Proteobacteria,1RRMN@1236|Gammaproteobacteria,3NN13@468|Moraxellaceae	1236|Gammaproteobacteria	L	Eco57I restriction-modification methylase	-	-	3.1.21.4	ko:K01155	-	-	-	-	ko00000,ko01000,ko02048	-	-	-	BsuBI_PstI_RE,Eco57I,N6_Mtase,RrnaAD	10PG3070	10	CAGL0K03333g	26.23 61 41 1 115 171 78 138 1.1 28.5
BMU_07766	5176_g	1484157.PSNIH2_22885	1.95e-196	554.0	28HGW@1|root,2Z7SN@2|Bacteria,1QIIR@1224|Proteobacteria,1TGDJ@1236|Gammaproteobacteria,3W20S@53335|Pantoea	1236|Gammaproteobacteria	S	TraK protein	-	-	-	ko:K12066	-	-	-	-	ko00000,ko02044	3.A.7.11.1	-	-	TraK	14PG9065	14	CAGL0L04400g	23.567 157 96 6 92 225 150 305 1.3 28.9
BMU_07766	5177_g	1484157.PSNIH2_22890	4.2e-134	385.0	2AUZ1@1|root,31KNK@2|Bacteria,1QII6@1224|Proteobacteria,1TGCY@1236|Gammaproteobacteria,3W1XJ@53335|Pantoea	1236|Gammaproteobacteria	S	TraE protein	-	-	-	ko:K12067	-	-	-	-	ko00000,ko02044	3.A.7.11.1	-	-	TraE	18PG3260	18	Not found	Not found
BMU_07766	5178_g	1484157.PSNIH2_22900	1.12e-20	84.7	2AV0H@1|root,31KQB@2|Bacteria,1QIK1@1224|Proteobacteria,1TGF3@1236|Gammaproteobacteria,3W27J@53335|Pantoea	1236|Gammaproteobacteria	-	-	-	-	-	-	-	-	-	-	-	-	-	-	-	20PG8967	20	CAGL0G03245g	44.118 34 15 1 5 38 416 445 1.7 23.9
BMU_07766	5179_g	469595.CSAG_04353	0.0	904.0	28K5Z@1|root,2Z9UG@2|Bacteria,1R39G@1224|Proteobacteria,1T657@1236|Gammaproteobacteria	1236|Gammaproteobacteria	-	-	-	-	-	-	-	-	-	-	-	-	-	-	-	4PG2731	4	CAGL0I08437g	32.727 55 36 1 399 452 684 738 1.7 29.6
BMU_07766	5181_g	202954.BBNK01000067_gene3222	2.46e-135	387.0	COG0589@1|root,COG0589@2|Bacteria,1PAFP@1224|Proteobacteria,1RSCS@1236|Gammaproteobacteria,3NMMX@468|Moraxellaceae	1236|Gammaproteobacteria	T	Universal stress protein family	-	-	-	-	-	-	-	-	-	-	-	-	Usp	4PG9071	4	CAGL0H03377g	28.736 87 55 3 109 191 232 315 0.65 28.5
BMU_07766	5182_g	981223.AIED01000077_gene668	8.64e-88	262.0	2AEWM@1|root,314U9@2|Bacteria,1QIYT@1224|Proteobacteria,1TGVG@1236|Gammaproteobacteria,3NM65@468|Moraxellaceae	1236|Gammaproteobacteria	-	-	-	-	-	-	-	-	-	-	-	-	-	-	-	14PG3086	14	CAGL0B04785g	31.395 86 51 5 56 137 9 90 0.34 28.9
BMU_07766	5183_g	525244.HMPREF0023_2087	3.75e-215	595.0	COG5527@1|root,COG5527@2|Bacteria,1RD9C@1224|Proteobacteria,1S4ZG@1236|Gammaproteobacteria,3NJHN@468|Moraxellaceae	1236|Gammaproteobacteria	L	Initiator Replication protein	-	-	-	-	-	-	-	-	-	-	-	-	Rep_3	19PG3078	19	CAGL0G08602g	31.429 70 44 1 229 294 298 367 1.2 28.9
BMU_07766	5186_g	1166130.H650_17600	1.04e-208	589.0	COG0754@1|root,COG0754@2|Bacteria,1MW6V@1224|Proteobacteria,1RQAP@1236|Gammaproteobacteria,3X21I@547|Enterobacter	1236|Gammaproteobacteria	E	Glutathionylspermidine synthase	yjfC	-	-	-	-	-	-	-	-	-	-	-	GSP_synth	8PG2960	8	CAGL0J09746g	40.0 35 21 0 293 327 78 112 3.0 28.1
BMU_07766	5187_g	911008.GLAD_02803	1.08e-54	182.0	COG0477@1|root,COG0477@2|Bacteria,1MU46@1224|Proteobacteria,1RZEM@1236|Gammaproteobacteria	1236|Gammaproteobacteria	EGP	Major facilitator superfamily	-	-	-	-	-	-	-	-	-	-	-	-	MFS_1,Sugar_tr	3PG1357	3	CAGL0C01265g	50.0 32 15 1 34 65 363 393 2.5 24.6
BMU_07766	5189_g	1028307.EAE_20970	1.48e-32	113.0	2E08X@1|root,32VWI@2|Bacteria,1N41W@1224|Proteobacteria,1SBBU@1236|Gammaproteobacteria,3X41Z@547|Enterobacter	1236|Gammaproteobacteria	-	-	ynfN	-	-	-	-	-	-	-	-	-	-	-	-	15PG9039	15	CAGL0G10087g	28.571 28 20 0 1 28 118 145 5.2 22.7
BMU_07766	5190_g	349966.DJ58_1145	1.11e-152	447.0	COG4268@1|root,COG4268@2|Bacteria,1MW1B@1224|Proteobacteria,1RQC0@1236|Gammaproteobacteria,41FII@629|Yersinia	1236|Gammaproteobacteria	V	McrBC 5-methylcytosine restriction system component	-	-	-	ko:K19147	-	-	-	-	ko00000,ko02048	-	-	-	McrBC	2PG1306	2	CAGL0H03663g	34.211 38 25 0 230 267 295 332 4.4 27.3
BMU_07766	5191_g	1045856.EcWSU1_00203	7e-287	783.0	COG0050@1|root,COG0050@2|Bacteria,1MVC0@1224|Proteobacteria,1RMYX@1236|Gammaproteobacteria,3X1IQ@547|Enterobacter	1236|Gammaproteobacteria	J	This protein promotes the GTP-dependent binding of aminoacyl-tRNA to the A-site of ribosomes during protein biosynthesis	tuf	-	-	ko:K02358	-	-	-	-	ko00000,ko03012,ko03029,ko04147	-	-	-	GTP_EFTU,GTP_EFTU_D2,GTP_EFTU_D3	24PG8662	24	CAGL0G09581g	63.25 400 140 3 1 393 32 431 0.0 524.0
BMU_07766	5192_g	1115515.EV102420_40_00420	7.27e-38	129.0	COG2193@1|root,COG2193@2|Bacteria,1RCW7@1224|Proteobacteria,1S45S@1236|Gammaproteobacteria,3XN6R@561|Escherichia	1236|Gammaproteobacteria	P	Iron-storage protein, whose ferroxidase center binds Fe(2 ) ions, oxidizes them by dioxygen to Fe(3 ), and participates in the subsequent Fe(3 ) oxide mineral core formation within the central cavity of the protein complex	bfr	GO:0003674,GO:0003824,GO:0004322,GO:0005488,GO:0005506,GO:0005515,GO:0005575,GO:0005622,GO:0005623,GO:0005737,GO:0005829,GO:0006873,GO:0006875,GO:0006879,GO:0006880,GO:0008150,GO:0008152,GO:0009987,GO:0016491,GO:0016722,GO:0016724,GO:0019725,GO:0020037,GO:0030003,GO:0042592,GO:0042802,GO:0043167,GO:0043169,GO:0044424,GO:0044444,GO:0044464,GO:0046872,GO:0046906,GO:0046914,GO:0046916,GO:0048037,GO:…	1.16.3.1	ko:K03594	ko00860,map00860	-	R00078	RC02758	ko00000,ko00001,ko01000	-	-	-	Ferritin	11PG1862	11	CAGL0E00781g	34.286 35 23 0 17 51 477 511 0.16 26.9
BMU_07766	5193_g	517433.PanABDRAFT_1578	0.0	885.0	COG0467@1|root,COG1401@1|root,COG0467@2|Bacteria,COG1401@2|Bacteria,1MYQM@1224|Proteobacteria,1RSU7@1236|Gammaproteobacteria,3W131@53335|Pantoea	1236|Gammaproteobacteria	V	AAA domain (dynein-related subfamily)	-	-	-	ko:K07452	-	-	-	-	ko00000,ko01000,ko02048	-	-	-	AAA_5	5PG1902	5	CAGL0M11990g	28.571 126 75 5 72 190 151 268 0.007 37.4
BMU_07766	5197_g	1484158.PSNIH1_09155	1.6e-207	602.0	COG1344@1|root,COG1344@2|Bacteria,1MV1N@1224|Proteobacteria,1RN0Y@1236|Gammaproteobacteria,3VZRA@53335|Pantoea	1236|Gammaproteobacteria	N	Flagellin is the subunit protein which polymerizes to form the filaments of bacterial flagella	-	-	-	ko:K02406	ko02020,ko02040,ko04621,ko04626,ko05132,ko05134,map02020,map02040,map04621,map04626,map05132,map05134	-	-	-	ko00000,ko00001,ko02035	-	-	-	Flagellin_C,Flagellin_N	4PG1304	4	CAGL0J04532g	25.893 112 77 3 16 121 200 311 1.1 30.4
BMU_07766	5200_g	571.MC52_00495	2.32e-55	181.0	COG0604@1|root,COG0604@2|Bacteria,1MU4N@1224|Proteobacteria,1SMHI@1236|Gammaproteobacteria	1236|Gammaproteobacteria	C	Zinc-binding dehydrogenase	-	-	-	-	-	-	-	-	-	-	-	-	ADH_N,ADH_zinc_N_2	2PG1360	2	CAGL0L03135g	40.0 30 15 1 14 40 950 979 3.4 24.3
BMU_07766	5201_g	571.MC52_00230	1.7e-162	457.0	COG3039@1|root,COG3039@2|Bacteria,1MXTN@1224|Proteobacteria,1RM94@1236|Gammaproteobacteria	1236|Gammaproteobacteria	L	ISSoEn1, terminal inverted repeat	-	-	-	-	-	-	-	-	-	-	-	-	DDE_Tnp_1_5	40PG8298	40	CAGL0C00858g	21.905 105 71 2 5 98 231 335 0.033 33.1
BMU_07766	5202_g	1484158.PSNIH1_20015	1.05e-38	131.0	2AV1F@1|root,31KR9@2|Bacteria,1QIKZ@1224|Proteobacteria,1TGG0@1236|Gammaproteobacteria,3W2A1@53335|Pantoea	1236|Gammaproteobacteria	S	Enterobacterial protein of unknown function (DUF957)	-	-	-	-	-	-	-	-	-	-	-	-	DUF957	10PG2798	10	CAGL0I04290g	34.286 35 23 0 38 72 192 226 0.28 27.3
BMU_07766	5204_g	1484157.PSNIH2_22020	2.32e-79	238.0	2AUXY@1|root,31KMF@2|Bacteria,1QIH3@1224|Proteobacteria,1TGBQ@1236|Gammaproteobacteria,3W1S5@53335|Pantoea	1236|Gammaproteobacteria	-	-	-	-	-	-	-	-	-	-	-	-	-	-	-	21PG8924	21	CAGL0M01694g	28.07 57 34 1 17 73 733 782 0.16 29.3
BMU_07766	5205_g	1484157.PSNIH2_22025	1.14e-152	433.0	2AUYH@1|root,31KN2@2|Bacteria,1QIHP@1224|Proteobacteria,1TGCC@1236|Gammaproteobacteria,3W1VQ@53335|Pantoea	1236|Gammaproteobacteria	-	-	-	-	-	-	-	-	-	-	-	-	-	-	-	24PG8810	24	CAGL0H02277g	50.0 18 9 0 184 201 66 83 0.68 28.1
BMU_07766	5207_g	1484157.PSNIH2_22810	1.59e-59	191.0	2AUY7@1|root,31KMP@2|Bacteria,1QIHC@1224|Proteobacteria,1TGBZ@1236|Gammaproteobacteria,3W1T9@53335|Pantoea	1236|Gammaproteobacteria	-	-	-	-	-	-	-	-	-	-	-	-	-	-	-	5PG9080	5	CAGL0J08998g	28.947 38 27 0 87 124 1232 1269 4.2 25.8
BMU_07766	5208_g	1484157.PSNIH2_22820	1.43e-66	204.0	2AUYB@1|root,31KMT@2|Bacteria,1QIHF@1224|Proteobacteria,1TGC2@1236|Gammaproteobacteria,3W1TN@53335|Pantoea	1236|Gammaproteobacteria	-	-	-	-	-	-	-	-	-	-	-	-	-	-	-	4PG9088	4	CAGL0F01661g	21.519 79 50 2 7 82 39 108 0.95 26.6
BMU_07766	5210_g	1399774.JDWH01000009_gene1969	3.34e-307	847.0	COG0582@1|root,COG0582@2|Bacteria,1R9JZ@1224|Proteobacteria,1RY18@1236|Gammaproteobacteria	1236|Gammaproteobacteria	L	viral genome integration into host DNA	-	-	-	-	-	-	-	-	-	-	-	-	-	5PG1280	5	CAGL0M01870g	32.258 62 37 1 207 263 38 99 2.8 27.7
BMU_07766	5211_g	1484157.PSNIH2_21410	2.69e-151	439.0	2AUXM@1|root,31KM4@2|Bacteria,1QIGR@1224|Proteobacteria,1TGBA@1236|Gammaproteobacteria,3W1PE@53335|Pantoea	1236|Gammaproteobacteria	-	-	-	-	-	-	-	-	-	-	-	-	-	-	-	8PG2382	8	CAGL0B00858g	22.772 101 64 2 16 113 229 318 1.8 27.3
BMU_07766	5212_g	1484157.PSNIH2_22050	2.61e-137	404.0	2AVB6@1|root,31M2G@2|Bacteria,1QIG5@1224|Proteobacteria,1TGAJ@1236|Gammaproteobacteria,3W1KF@53335|Pantoea	1236|Gammaproteobacteria	-	-	-	-	-	-	-	-	-	-	-	-	-	-	-	6PG9055	6	CAGL0H01221g	30.769 52 34 1 77 126 50 101 0.051 33.5
BMU_07766	5213_g	481805.EcolC_3715	1.55e-296	818.0	COG1479@1|root,COG1479@2|Bacteria,1NRBC@1224|Proteobacteria,1RY6F@1236|Gammaproteobacteria	1236|Gammaproteobacteria	S	Protein of unknown function (DUF1524)	-	-	-	-	-	-	-	-	-	-	-	-	DUF1524,DUF262	22PG3250	22	CAGL0E02585g	32.308 65 35 2 194 258 599 654 1.5 29.3
BMU_07766	5214_g	911008.GLAD_00827	6.99e-49	162.0	COG1209@1|root,COG1209@2|Bacteria,1MU0X@1224|Proteobacteria,1RMTR@1236|Gammaproteobacteria	1236|Gammaproteobacteria	H	Catalyzes the formation of dTDP-glucose, from dTTP and glucose 1-phosphate, as well as its pyrophosphorolysis	rfbA	GO:0000271,GO:0000287,GO:0003674,GO:0003824,GO:0005488,GO:0005515,GO:0005575,GO:0005622,GO:0005623,GO:0005737,GO:0005829,GO:0005975,GO:0005976,GO:0008150,GO:0008152,GO:0008879,GO:0009058,GO:0009059,GO:0009987,GO:0016051,GO:0016740,GO:0016772,GO:0016779,GO:0033692,GO:0034637,GO:0034645,GO:0042802,GO:0043167,GO:0043169,GO:0043170,GO:0044237,GO:0044238,GO:0044249,GO:0044260,GO:0044262,GO:0044264,GO:…	2.7.7.24	ko:K00973	ko00521,ko00523,ko00525,ko01130,map00521,map00523,map00525,map01130	M00793	R02328	RC00002	ko00000,ko00001,ko00002,ko01000	-	-	iSDY_1059.SDY_2206,iSF_1195.SF2102,iSFxv_1172.SFxv_2338,iS_1188.S2225	NTP_transferase	5PG1998	5	CAGL0M08734g	34.043 47 25 2 22 64 12 56 1.2 25.0
BMU_07766	5218_g	911008.GLAD_02970	2.67e-154	434.0	28PWQ@1|root,2ZCGY@2|Bacteria,1RKWF@1224|Proteobacteria,1S3BG@1236|Gammaproteobacteria	1236|Gammaproteobacteria	-	-	-	-	-	-	-	-	-	-	-	-	-	-	-	13PG2410	13	CAGL0D06446g	29.577 71 39 2 144 203 216 286 0.72 28.9
BMU_07766	5220_g	1166130.H650_00265	2.49e-150	423.0	COG3316@1|root,COG3316@2|Bacteria,1MWZ2@1224|Proteobacteria,1RRC2@1236|Gammaproteobacteria,3X3BR@547|Enterobacter	1236|Gammaproteobacteria	L	Transposase IS66 family	-	-	-	ko:K18320	-	-	-	-	ko00000	-	-	-	DDE_Tnp_IS240	38PG9079	38	CAGL0M05313g	38.095 42 23 1 147 188 76 114 3.1 26.2
BMU_07766	5222_g	399742.Ent638_1530	1.15e-301	822.0	COG3547@1|root,COG3547@2|Bacteria,1QYJU@1224|Proteobacteria,1RN0A@1236|Gammaproteobacteria	1236|Gammaproteobacteria	L	Transposase IS116 IS110 IS902	-	-	-	-	-	-	-	-	-	-	-	-	DEDD_Tnp_IS110,Transposase_20	14PG8652	14	CAGL0J06688g	34.0 50 32 1 122 170 619 668 1.3 29.3
BMU_07766	5224_g	1484157.PSNIH2_22420	4.98e-191	537.0	COG4469@1|root,COG4469@2|Bacteria,1RJ70@1224|Proteobacteria,1S6GU@1236|Gammaproteobacteria,3W1XV@53335|Pantoea	1236|Gammaproteobacteria	S	Competence protein	-	-	-	-	-	-	-	-	-	-	-	-	CoiA	16PG8696	16	CAGL0E04906g	31.325 83 47 4 30 105 12 91 0.26 30.8
BMU_07766	5225_g	469595.CSAG_03974	1.49e-217	605.0	28ICS@1|root,2Z8F1@2|Bacteria,1N32S@1224|Proteobacteria,1RQEN@1236|Gammaproteobacteria,3WV5Z@544|Citrobacter	1236|Gammaproteobacteria	S	Initiator Replication protein	repA	-	-	-	-	-	-	-	-	-	-	-	Rep_3	15PG8695	15	CAGL0J09658g	30.0 60 41 1 122 180 502 561 3.1 27.7
BMU_07766	5226_g	911008.GLAD_02336	5.29e-207	582.0	COG0053@1|root,COG0053@2|Bacteria,1MUDS@1224|Proteobacteria,1RNS2@1236|Gammaproteobacteria	1236|Gammaproteobacteria	P	Belongs to the cation diffusion facilitator (CDF) transporter (TC 2.A.4) family	fieF	GO:0000041,GO:0003674,GO:0005215,GO:0005381,GO:0005385,GO:0005488,GO:0005515,GO:0005575,GO:0005623,GO:0005886,GO:0006810,GO:0006811,GO:0006812,GO:0006826,GO:0006829,GO:0006873,GO:0006875,GO:0006876,GO:0006882,GO:0008150,GO:0008324,GO:0009987,GO:0015075,GO:0015086,GO:0015093,GO:0015291,GO:0015318,GO:0015341,GO:0015562,GO:0015684,GO:0015691,GO:0016020,GO:0019725,GO:0022804,GO:0022857,GO:0022883,GO:…	-	ko:K13283	-	-	-	-	ko00000,ko02000	2.A.4.7.1	-	-	Cation_efflux,ZT_dimer	4PG8477	4	CAGL0F08041g	47.273 110 56 1 388 495 210 319 4.4299999999999994e-23 101.0
BMU_07766	5227_g	1484157.PSNIH2_21775	1.81e-210	592.0	COG0270@1|root,COG0270@2|Bacteria,1MV9H@1224|Proteobacteria,1RPM4@1236|Gammaproteobacteria,3W1RI@53335|Pantoea	1236|Gammaproteobacteria	H	C-5 cytosine-specific DNA methylase	dcm	-	2.1.1.37	ko:K00558	ko00270,ko01100,ko05206,map00270,map01100,map05206	M00035	R04858	RC00003,RC00332	ko00000,ko00001,ko00002,ko01000,ko02048,ko03032,ko03036	-	-	-	DNA_methylase	12PG8598	12	CAGL0A01870g	30.769 65 42 2 86 150 556 617 3.1 27.7
BMU_07766	5229_g	1484157.PSNIH2_21770	5.93e-85	262.0	28KPS@1|root,2ZA7W@2|Bacteria,1QEZJ@1224|Proteobacteria,1SNQ1@1236|Gammaproteobacteria,3W0K5@53335|Pantoea	1236|Gammaproteobacteria	S	Protein of unknown function (DUF1173)	-	-	-	-	-	-	-	-	-	-	-	-	DUF1173	2PG1337	2	CAGL0H06765g	29.545 44 31 0 16 59 570 613 2.5 26.2
BMU_07766	5230_g	911008.GLAD_03077	8.73e-73	220.0	COG2249@1|root,COG2249@2|Bacteria,1MXFT@1224|Proteobacteria,1RPAQ@1236|Gammaproteobacteria	1236|Gammaproteobacteria	C	Regulatory subunit of a potassium efflux system that confers protection against electrophiles. Required for full activity of KefC. Shows redox enzymatic activity, but this enzymatic activity is not required for activation of KefC	kefF	GO:0000166,GO:0003674,GO:0003824,GO:0003955,GO:0005488,GO:0006091,GO:0008150,GO:0008152,GO:0009055,GO:0009987,GO:0010181,GO:0016491,GO:0016651,GO:0016655,GO:0022898,GO:0022900,GO:0032409,GO:0032411,GO:0032412,GO:0032414,GO:0032553,GO:0032879,GO:0034762,GO:0034764,GO:0034765,GO:0034767,GO:0036094,GO:0043167,GO:0043168,GO:0043269,GO:0043270,GO:0044093,GO:0044237,GO:0048037,GO:0048518,GO:0050662,GO:…	-	ko:K11746	-	-	-	-	ko00000,ko02000	2.A.37.1.1	-	-	Flavodoxin_2	3PG2511	3	CAGL0M14091g	41.86 43 25 0 27 69 81 123 1.48e-08 48.1
BMU_07766	5231_g	911008.GLAD_03076	2.7e-119	371.0	COG3468@1|root,COG3468@2|Bacteria,1R8WV@1224|Proteobacteria,1RPXJ@1236|Gammaproteobacteria	1236|Gammaproteobacteria	MU	outer membrane autotransporter barrel domain protein	-	-	-	ko:K12678	-	-	-	-	ko00000,ko02000,ko02044	1.B.12.1.1,1.B.12.1.3	-	-	Autotransporter,ESPR,PATR,Pertactin	6PG2374	6	CAGL0F03531g	27.397 73 46 2 80 148 482 551 0.71 29.6
BMU_07766	5232_g	1484157.PSNIH2_21275	2.1e-143	427.0	29NPJ@1|root,31KPA@2|Bacteria,1QIJ1@1224|Proteobacteria,1TGDV@1236|Gammaproteobacteria,3W21Q@53335|Pantoea	1236|Gammaproteobacteria	S	Domain of unknown function (DUF4165)	-	-	-	-	-	-	-	-	-	-	-	-	Big_3_2,Big_3_3,DUF4165	3PG2873	3	CAGL0A00913g	29.73 74 38 3 81 143 709 779 2.4 27.3
BMU_07766	5233_g	1224318.DT73_09200	1.14e-161	468.0	COG3157@1|root,COG3157@2|Bacteria,1RB0U@1224|Proteobacteria,1S2CP@1236|Gammaproteobacteria	1236|Gammaproteobacteria	M	COG3209 Rhs family protein	yhhZ	-	-	ko:K06887	-	-	-	-	ko00000	-	-	-	Colicin-DNase,HNH,T6SS_HCP	13PG8702	13	CAGL0E02585g	26.554 177 116 5 116 284 10 180 0.002 38.9
BMU_07766	5234_g	1388763.O165_003190	2.87e-148	438.0	COG0556@1|root,COG0556@2|Bacteria,1MUFK@1224|Proteobacteria,1RN6Z@1236|Gammaproteobacteria,1YX1I@136845|Pseudomonas putida group	1236|Gammaproteobacteria	L	damaged site, the DNA wraps around one UvrB monomer. DNA wrap is dependent on ATP binding by UvrB and probably causes local melting of the DNA helix, facilitating insertion of UvrB beta-hairpin between the DNA strands. Then UvrB probes one DNA strand for the presence of a lesion. If a lesion is found the UvrA subunits dissociate and the UvrB-DNA preincision complex is formed. This complex is subs…	-	-	-	ko:K03702	ko03420,map03420	-	-	-	ko00000,ko00001,ko03400	-	-	-	Helicase_C,ResIII,UvrB	17PG8519	17	CAGL0L02915g	24.51 204 132 5 59 258 370 555 5.44e-09 55.1
BMU_07766	5237_g	1267600.JFGT01000006_gene1542	0.0	917.0	COG0659@1|root,COG0659@2|Bacteria,1MVWV@1224|Proteobacteria,1RMCN@1236|Gammaproteobacteria,3VYZN@53335|Pantoea	1236|Gammaproteobacteria	P	Sulfate permease	ybaR1	-	-	ko:K03321	-	-	-	-	ko00000,ko02000	2.A.53.3	-	-	STAS,Sulfate_transp	17PG3065	17	CAGL0L09207g	23.029 482 282 17 16 431 90 548 7.09e-15 75.1
BMU_07766	5240_g	640513.Entas_2643	3.7e-209	617.0	COG0457@1|root,COG3914@1|root,COG4797@1|root,COG0457@2|Bacteria,COG3914@2|Bacteria,COG4797@2|Bacteria,1MVMG@1224|Proteobacteria,1RR2P@1236|Gammaproteobacteria	1236|Gammaproteobacteria	O	O-linked N-acetylglucosamine transferase SPINDLY family	-	-	-	-	-	-	-	-	-	-	-	-	Glyco_transf_41,MethyTransf_Reg,Methyltransf_12,Methyltransf_25,TPR_1,TPR_11,TPR_16,TPR_2,TPR_8	7PG2370	7	CAGL0K11209g	27.869 61 44 0 9 69 429 489 0.089 33.1
BMU_07766	5241_g	1080067.BAZH01000041_gene2566	2.38e-278	766.0	COG3550@1|root,COG3550@2|Bacteria,1MVAB@1224|Proteobacteria,1RR5N@1236|Gammaproteobacteria,3WXWJ@544|Citrobacter	1236|Gammaproteobacteria	S	HipA N-terminal domain	hipA	-	2.7.11.1	ko:K07154	-	-	-	-	ko00000,ko01000,ko01001,ko02048	-	-	-	Couple_hipA,HipA_C	3PG1307	3	CAGL0H06215g	33.333 63 38 3 48 109 837 896 1.4 29.3
BMU_07766	5242_g	911008.GLAD_00465	3.7e-71	216.0	COG2916@1|root,COG2916@2|Bacteria,1R9YM@1224|Proteobacteria,1S24H@1236|Gammaproteobacteria	1236|Gammaproteobacteria	K	Belongs to the histone-like protein H-NS family	hns	-	-	ko:K03746,ko:K11685	-	-	-	-	ko00000,ko03036,ko03400	-	-	-	Histone_HNS	14PG8940	14	CAGL0J04818g	32.692 52 35 0 12 63 602 653 0.53 27.7
BMU_07766	5245_g	1114922.CIFAM_22_00330	1.15e-115	340.0	COG1192@1|root,COG1192@2|Bacteria,1MV43@1224|Proteobacteria,1RNJK@1236|Gammaproteobacteria	1236|Gammaproteobacteria	D	chromosome partitioning	-	-	-	ko:K03496	-	-	-	-	ko00000,ko03036,ko04812	-	-	-	AAA_31	19PG8699	19	CAGL0D02156g	28.571 91 50 4 44 128 55 136 0.15 30.4
BMU_07766	5246_g	634500.EbC_05520	9.22e-104	301.0	COG3157@1|root,COG3157@2|Bacteria,1N1FT@1224|Proteobacteria,1RQRH@1236|Gammaproteobacteria	1236|Gammaproteobacteria	S	Type VI secretion system effector	-	-	-	ko:K11903	ko02025,ko03070,map02025,map03070	M00334	-	-	ko00000,ko00001,ko00002,ko02044	-	-	-	T6SS_HCP	15PG8264	15	CAGL0K12980g	20.455 88 57 4 27 108 86 166 5.2 25.4
BMU_07766	5247_g	1399774.JDWH01000022_gene2287	9.45e-50	160.0	2E5H0@1|root,32QMW@2|Bacteria,1RHBI@1224|Proteobacteria,1S6NQ@1236|Gammaproteobacteria	1236|Gammaproteobacteria	S	Bacterial toxin 44	-	-	-	-	-	-	-	-	-	-	-	-	Ntox44	5PG8972	5	CAGL0K03003g	35.556 45 25 1 15 59 239 279 0.94 26.6
BMU_07766	5248_g	1076550.LH22_06275	1.08e-249	689.0	COG1004@1|root,COG1004@2|Bacteria,1MW5U@1224|Proteobacteria,1RMVW@1236|Gammaproteobacteria,3VZ5D@53335|Pantoea	1236|Gammaproteobacteria	M	Belongs to the UDP-glucose GDP-mannose dehydrogenase family	ugd	GO:0000271,GO:0003674,GO:0003824,GO:0003979,GO:0005975,GO:0005976,GO:0008150,GO:0008152,GO:0009058,GO:0009059,GO:0009242,GO:0009987,GO:0016051,GO:0016491,GO:0016614,GO:0016616,GO:0033692,GO:0034637,GO:0034645,GO:0043170,GO:0044237,GO:0044238,GO:0044249,GO:0044260,GO:0044262,GO:0044264,GO:0046377,GO:0055114,GO:0071704,GO:1901135,GO:1901137,GO:1901576	1.1.1.22	ko:K00012	ko00040,ko00053,ko00520,ko01100,map00040,map00053,map00520,map01100	M00014,M00129,M00361,M00362	R00286	RC00291	ko00000,ko00001,ko00002,ko01000	-	-	iEC55989_1330.EC55989_2287	UDPG_MGDP_dh,UDPG_MGDP_dh_C,UDPG_MGDP_dh_N	13PG1995	13	CAGL0K05027g	26.374 91 64 3 138 227 3 91 1.6 28.5
BMU_07766	5249_g	1080067.BAZH01000035_gene2146	2.69e-54	177.0	COG1249@1|root,COG1249@2|Bacteria,1MU2Z@1224|Proteobacteria,1RMC0@1236|Gammaproteobacteria,3WVNW@544|Citrobacter	1236|Gammaproteobacteria	C	Pyridine nucleotide-disulphide oxidoreductase, dimerisation domain	gor	GO:0000166,GO:0003674,GO:0003824,GO:0004362,GO:0005488,GO:0005575,GO:0005622,GO:0005623,GO:0005737,GO:0008150,GO:0008152,GO:0009636,GO:0009987,GO:0015036,GO:0015037,GO:0015038,GO:0016209,GO:0016491,GO:0016651,GO:0016667,GO:0016668,GO:0036094,GO:0042221,GO:0043167,GO:0043168,GO:0044424,GO:0044464,GO:0048037,GO:0050660,GO:0050662,GO:0050896,GO:0051716,GO:0055114,GO:0070887,GO:0071949,GO:0097159,GO:…	1.8.1.7	ko:K00383	ko00480,ko04918,map00480,map04918	-	R00094,R00115	RC00011	ko00000,ko00001,ko01000	-	-	iZ_1308.Z4900	Pyr_redox_2,Pyr_redox_dim	2PG2895	2	CAGL0H05665g	65.169 89 31 0 1 89 388 476 2.8100000000000003e-37 127.0
BMU_07766	5250_g	911008.GLAD_02194	3.82e-52	164.0	2EPSI@1|root,33HD1@2|Bacteria,1NJXR@1224|Proteobacteria,1SJ8E@1236|Gammaproteobacteria	1236|Gammaproteobacteria	-	-	-	-	-	-	-	-	-	-	-	-	-	-	-	4PG9012	4	CAGL0C04961g	28.333 60 40 2 17 73 147 206 1.1 25.4
BMU_07766	5252_g	469595.CSAG_04007	2.18e-272	748.0	COG1192@1|root,COG1192@2|Bacteria,1NAJP@1224|Proteobacteria,1S2DK@1236|Gammaproteobacteria,3WYYN@544|Citrobacter	1236|Gammaproteobacteria	D	AAA domain	-	-	-	-	-	-	-	-	-	-	-	-	AAA_31	26PG8493	26	CAGL0A00385g	30.0 70 45 3 199 268 837 902 3.1 28.1
BMU_07766	5253_g	1484157.PSNIH2_22765	1.77e-55	174.0	2AV0D@1|root,31KQ7@2|Bacteria,1QIJY@1224|Proteobacteria,1TGF0@1236|Gammaproteobacteria,3W27A@53335|Pantoea	1236|Gammaproteobacteria	-	-	-	-	-	-	-	-	-	-	-	-	-	-	-	16PG8956	16	CAGL0H06303g	39.286 56 31 2 9 63 397 450 0.83 26.2
BMU_07766	5254_g	1484157.PSNIH2_22770	6.51e-120	352.0	2AUYN@1|root,31KN6@2|Bacteria,1QIHV@1224|Proteobacteria,1TGCH@1236|Gammaproteobacteria,3W1WB@53335|Pantoea	1236|Gammaproteobacteria	-	-	-	-	-	-	-	-	-	-	-	-	-	-	-	21PG8776	21	CAGL0M11616g	37.143 35 20 1 92 126 2461 2493 0.5 30.0
BMU_07766	5255_g	911008.GLAD_01997	1.03e-229	634.0	COG0758@1|root,COG0758@2|Bacteria,1MVF6@1224|Proteobacteria,1RPJE@1236|Gammaproteobacteria	1236|Gammaproteobacteria	LU	Rossmann fold nucleotide-binding protein involved in DNA uptake	smf	-	-	ko:K04096	-	-	-	-	ko00000	-	-	-	DNA_processg_A	2PG2961	2	CAGL0J11506g	26.471 68 40 2 104 164 505 569 4.0 27.3
BMU_07766	5256_g	911008.GLAD_01998	2.08e-112	323.0	COG0242@1|root,COG0242@2|Bacteria,1RA2P@1224|Proteobacteria,1S247@1236|Gammaproteobacteria	1236|Gammaproteobacteria	J	Removes the formyl group from the N-terminal Met of newly synthesized proteins. Requires at least a dipeptide for an efficient rate of reaction. N-terminal L-methionine is a prerequisite for activity but the enzyme has broad specificity at other positions	def	GO:0003674,GO:0003824,GO:0005488,GO:0005506,GO:0005575,GO:0005622,GO:0005623,GO:0005737,GO:0005829,GO:0006464,GO:0006807,GO:0008150,GO:0008152,GO:0008198,GO:0008270,GO:0008463,GO:0009987,GO:0016787,GO:0016810,GO:0016811,GO:0018193,GO:0018206,GO:0019538,GO:0031365,GO:0036211,GO:0042586,GO:0043021,GO:0043022,GO:0043167,GO:0043169,GO:0043170,GO:0043412,GO:0043686,GO:0044237,GO:0044238,GO:0044260,GO:…	3.5.1.88	ko:K01462	-	-	-	-	ko00000,ko01000	-	-	-	Pep_deformylase	2PG2084	2	CAGL0G07733g	31.667 60 35 2 78 134 22 78 0.14 30.0
BMU_07766	5257_g	1111728.ATYS01000026_gene4164	5.08e-28	105.0	2EF2J@1|root,338VP@2|Bacteria,1NEG7@1224|Proteobacteria,1SEMP@1236|Gammaproteobacteria	1236|Gammaproteobacteria	-	-	-	-	-	-	-	-	-	-	-	-	-	-	-	3PG1794	3	CAGL0M06083g	35.417 48 21 3 4 44 441 485 1.5 25.4
BMU_07766	5258_g	716541.ECL_02859	1.18e-158	449.0	COG0338@1|root,COG0338@2|Bacteria,1P85S@1224|Proteobacteria,1RQPP@1236|Gammaproteobacteria,3X484@547|Enterobacter	1236|Gammaproteobacteria	H	D12 class N6 adenine-specific DNA methyltransferase	-	-	2.1.1.72	ko:K06223	ko03430,map03430	-	-	-	ko00000,ko00001,ko01000,ko02048,ko03032,ko03400	-	-	-	MethyltransfD12	8PG2991	8	CAGL0C04323g	31.746 63 43 0 153 215 335 397 3.8 26.9
BMU_07766	5259_g	1197719.A464_3280	1.17e-15	71.6	2EN7Q@1|root,33FVI@2|Bacteria,1NJ0T@1224|Proteobacteria,1SGWI@1236|Gammaproteobacteria	1236|Gammaproteobacteria	S	Protein of unknown function (DUF2732)	-	-	-	-	-	-	-	-	-	-	-	-	DUF2732	2PG3043	2	CAGL0G09647g	27.397 73 50 2 2 72 36 107 1.5 24.3
BMU_07766	5260_g	634500.EbC_01530	7.92e-36	124.0	COG0684@1|root,COG0684@2|Bacteria,1RH18@1224|Proteobacteria,1RS9U@1236|Gammaproteobacteria,3X5II@551|Erwinia	1236|Gammaproteobacteria	H	Globally modulates RNA abundance by binding to RNase E (Rne) and regulating its endonucleolytic activity. Can modulate Rne action in a substrate-dependent manner by altering the composition of the degradosome. Modulates RNA-binding and helicase activities of the degradosome	rraA	GO:0003674,GO:0004857,GO:0005575,GO:0005622,GO:0005623,GO:0005737,GO:0005829,GO:0008150,GO:0008428,GO:0009892,GO:0009894,GO:0009895,GO:0010605,GO:0019219,GO:0019222,GO:0030234,GO:0031323,GO:0031324,GO:0031329,GO:0031330,GO:0032069,GO:0032074,GO:0043086,GO:0044092,GO:0044424,GO:0044444,GO:0044464,GO:0045934,GO:0048519,GO:0048523,GO:0050789,GO:0050790,GO:0050794,GO:0051171,GO:0051172,GO:0051252,GO:…	-	ko:K02553	-	-	-	-	ko00000,ko03019	-	-	iJR904.b3929	RraA-like	4PG1392	4	CAGL0L07700g	60.0 15 6 0 2 16 374 388 2.0 23.9
BMU_07766	5262_g	406818.XBJ1_1434	3.26e-50	170.0	2CB5N@1|root,2Z85Q@2|Bacteria,1R5E7@1224|Proteobacteria,1RRHW@1236|Gammaproteobacteria	1236|Gammaproteobacteria	-	-	-	-	-	-	-	-	-	-	-	-	-	-	-	10PG8855	10	CAGL0L06798g	30.769 52 29 2 157 201 173 224 0.25 30.0
BMU_07766	5263_g	911008.GLAD_02324	1.06e-29	106.0	COG3074@1|root,COG3074@2|Bacteria,1MZJE@1224|Proteobacteria,1S8TG@1236|Gammaproteobacteria	1236|Gammaproteobacteria	D	Non-essential, abundant cell division factor that is required for proper Z-ring formation. It is recruited early to the divisome by direct interaction with FtsZ, stimulating Z-ring assembly and thereby promoting cell division earlier in the cell cycle. Its recruitment to the Z-ring requires functional FtsA or ZipA	zapB	GO:0000003,GO:0000910,GO:0003674,GO:0005488,GO:0005515,GO:0005575,GO:0005622,GO:0005623,GO:0005737,GO:0005829,GO:0007049,GO:0008150,GO:0009987,GO:0019954,GO:0022402,GO:0022414,GO:0032153,GO:0032505,GO:0042802,GO:0043093,GO:0044424,GO:0044444,GO:0044464,GO:0051301	-	ko:K09892	-	-	-	-	ko00000,ko03036	-	-	-	ZapB	7PG8947	7	CAGL0L06688g	36.842 38 24 0 2 39 494 531 0.3 25.8
BMU_07766	5264_g	1484157.PSNIH2_22160	1.45e-15	71.6	2AWDP@1|root,31N9P@2|Bacteria,1QIPK@1224|Proteobacteria,1TGIX@1236|Gammaproteobacteria,3W2HQ@53335|Pantoea	1236|Gammaproteobacteria	-	-	-	-	-	-	-	-	-	-	-	-	-	-	-	2PG1359	2	CAGL0G03113g	26.364 110 55 4 2 87 78 185 0.006 32.0
BMU_07766	5267_g	1166130.H650_01805	3.15e-17	81.3	COG0810@1|root,COG0810@2|Bacteria,1MXBE@1224|Proteobacteria,1RMI4@1236|Gammaproteobacteria,3X1MM@547|Enterobacter	1236|Gammaproteobacteria	M	Interacts with outer membrane receptor proteins that carry out high-affinity binding and energy dependent uptake into the periplasmic space of specific substrates. It could act to transduce energy from the cytoplasmic membrane to specific energy- requiring processes in the outer membrane, resulting in the release into the periplasm of ligands bound by these outer membrane proteins	tonB	GO:0003674,GO:0005488,GO:0005515,GO:0005575,GO:0005623,GO:0005886,GO:0005887,GO:0006810,GO:0007154,GO:0007165,GO:0008150,GO:0009897,GO:0009986,GO:0009987,GO:0015688,GO:0015833,GO:0015889,GO:0015891,GO:0015893,GO:0016020,GO:0016021,GO:0016032,GO:0019058,GO:0019062,GO:0019904,GO:0022610,GO:0023052,GO:0030288,GO:0030313,GO:0031224,GO:0031226,GO:0031233,GO:0031975,GO:0031992,GO:0032991,GO:0042221,GO:…	-	ko:K03832	-	-	-	-	ko00000,ko02000	2.C.1.1	-	iAPECO1_1312.APECO1_368,iEC55989_1330.EC55989_1350,iECABU_c1320.ECABU_c15340,iECNA114_1301.ECNA114_1423,iECO103_1326.ECO103_1353,iECP_1309.ECP_1300,iECSF_1327.ECSF_1233,iEcE24377_1341.EcE24377A_1410	TonB_C,TonB_N	8PG2041	8	CAGL0M12859g	29.333 75 49 2 1 71 480 554 1.1 26.6
BMU_07766	5268_g	1484157.PSNIH2_21275	9.27e-174	509.0	29NPJ@1|root,31KPA@2|Bacteria,1QIJ1@1224|Proteobacteria,1TGDV@1236|Gammaproteobacteria,3W21Q@53335|Pantoea	1236|Gammaproteobacteria	S	Domain of unknown function (DUF4165)	-	-	-	-	-	-	-	-	-	-	-	-	Big_3_2,Big_3_3,DUF4165	15PG8478	15	CAGL0C02409g	34.146 41 22 1 266 306 893 928 1.3 28.9
BMU_07766	5270_g	1035839.AFNK01000045_gene1006	3.15e-50	169.0	COG0786@1|root,COG0786@2|Bacteria,1MVBC@1224|Proteobacteria,1RP0S@1236|Gammaproteobacteria	1236|Gammaproteobacteria	P	Catalyzes the sodium-dependent transport of glutamate	gltS	-	-	ko:K03312	-	-	-	-	ko00000,ko02000	2.A.27	-	-	Glt_symporter	5PG1867	5	CAGL0I10200g	28.205 78 49 2 9 79 123 200 0.42 26.6
BMU_07766	5271_g	911008.GLAD_01337	1.03e-91	273.0	COG1864@1|root,COG1864@2|Bacteria,1R1YF@1224|Proteobacteria,1T5CZ@1236|Gammaproteobacteria	1236|Gammaproteobacteria	F	DNA/RNA non-specific endonuclease	-	-	-	-	-	-	-	-	-	-	-	-	Endonuclea_NS_2	3PG1335	3	CAGL0J02068g	39.13 23 11 1 144 166 71 90 7.7 25.0
BMU_07766	5272_g	911008.GLAD_01338	2.3e-38	129.0	2DYAX@1|root,32V53@2|Bacteria,1NCZS@1224|Proteobacteria,1SAU8@1236|Gammaproteobacteria	1236|Gammaproteobacteria	-	-	-	-	-	-	-	-	-	-	-	-	-	-	-	6PG2498	6	CAGL0H00484g	50.0 16 8 0 38 53 314 329 1.3 24.3
BMU_07766	5274_g	911008.GLAD_02142	1.83e-88	259.0	COG0454@1|root,COG0456@2|Bacteria,1RIN3@1224|Proteobacteria,1S494@1236|Gammaproteobacteria	1236|Gammaproteobacteria	K	Controls both the activation and catalytic activity of PanD in a coenzyme A (CoA)-dependent fashion	panZ	GO:0006082,GO:0006508,GO:0006575,GO:0006732,GO:0006766,GO:0006767,GO:0006807,GO:0008150,GO:0008152,GO:0009058,GO:0009108,GO:0009110,GO:0009987,GO:0010467,GO:0015939,GO:0015940,GO:0016053,GO:0016485,GO:0019538,GO:0019752,GO:0031638,GO:0032787,GO:0034641,GO:0042364,GO:0042398,GO:0043086,GO:0043170,GO:0043436,GO:0043603,GO:0043604,GO:0044092,GO:0044237,GO:0044238,GO:0044249,GO:0044271,GO:0044281,GO:…	-	-	-	-	-	-	-	-	-	-	DUF3749	5PG8953	5	CAGL0L11528g	35.714 28 18 0 18 45 199 226 4.6 24.6
BMU_07766	5275_g	911008.GLAD_02141	1.21e-82	253.0	COG0683@1|root,COG0683@2|Bacteria,1MWJ1@1224|Proteobacteria,1RP5V@1236|Gammaproteobacteria	1236|Gammaproteobacteria	E	With LivFGHM is involved in the high affinity leucine transport	livK	GO:0003674,GO:0005488,GO:0005575,GO:0005623,GO:0006810,GO:0006811,GO:0006812,GO:0006820,GO:0006865,GO:0008150,GO:0015711,GO:0015803,GO:0015804,GO:0015820,GO:0015849,GO:0016597,GO:0030288,GO:0030313,GO:0031406,GO:0031975,GO:0036094,GO:0042597,GO:0043167,GO:0043168,GO:0043169,GO:0043177,GO:0044464,GO:0046942,GO:0051179,GO:0051234,GO:0070728,GO:0071702,GO:0071705	-	ko:K01999	ko02010,ko02024,map02010,map02024	M00237	-	-	ko00000,ko00001,ko00002,ko02000	3.A.1.4	-	iUTI89_1310.UTI89_C3965,iYL1228.KPN_03820	Peripla_BP_6	6PG2036	6	CAGL0C02409g	41.026 39 22 1 26 64 658 695 0.13 29.3
BMU_07766	5276_g	1484157.PSNIH2_22175	5.04e-53	174.0	COG0053@1|root,COG0053@2|Bacteria,1MUDS@1224|Proteobacteria,1RNS2@1236|Gammaproteobacteria,3W1PN@53335|Pantoea	1236|Gammaproteobacteria	U	Dimerisation domain of Zinc Transporter	-	-	-	-	-	-	-	-	-	-	-	-	Cation_efflux,ZT_dimer	4PG1365	4	CAGL0E06006g	22.619 84 59 3 1 81 84 164 0.004 32.3
BMU_07766	5277_g	911008.GLAD_03940	3.62e-31	116.0	2CJUB@1|root,2Z9DV@2|Bacteria,1R7A4@1224|Proteobacteria,1RYR6@1236|Gammaproteobacteria	1236|Gammaproteobacteria	S	Protein involved in biological_process	-	-	-	-	-	-	-	-	-	-	-	-	-	2PG1361	2	CAGL0G04895g	31.25 48 31 1 13 60 107 152 0.97 25.8
BMU_07766	5278_g	745277.GRAQ_03351	9.73e-72	219.0	COG3157@1|root,COG3157@2|Bacteria,1R6K0@1224|Proteobacteria,1RSAJ@1236|Gammaproteobacteria,3FHE5@34037|Rahnella	1236|Gammaproteobacteria	S	type VI secretion system effector	-	-	-	ko:K11903	ko02025,ko03070,map02025,map03070	M00334	-	-	ko00000,ko00001,ko00002,ko02044	-	-	-	T6SS_HCP	16PG3018	16	CAGL0B03421g	32.258 62 35 3 16 70 1051 1112 3.9 25.8
BMU_07766	5279_g	1028307.EAE_20940	4.55e-150	427.0	COG1560@1|root,COG1560@2|Bacteria,1MVNI@1224|Proteobacteria,1RMZ5@1236|Gammaproteobacteria,3X0RK@547|Enterobacter	1236|Gammaproteobacteria	M	Catalyzes the transfer of palmitoleate from palmitoleoyl-acyl carrier protein (ACP) to Kdo(2)-lipid IV(A) to form Kdo(2)-(palmitoleoyl)-lipid IV(A)	lpxL	GO:0003674,GO:0003824,GO:0005975,GO:0006082,GO:0006629,GO:0006643,GO:0006644,GO:0006664,GO:0006793,GO:0006796,GO:0006950,GO:0008150,GO:0008152,GO:0008610,GO:0008654,GO:0008951,GO:0009058,GO:0009247,GO:0009266,GO:0009311,GO:0009312,GO:0009409,GO:0009628,GO:0009987,GO:0016051,GO:0016053,GO:0016740,GO:0016746,GO:0016747,GO:0019637,GO:0019752,GO:0036103,GO:0036104,GO:0043436,GO:0043648,GO:0043650,GO:…	2.3.1.241,2.3.1.242	ko:K02517,ko:K12974	ko00540,ko01100,map00540,map01100	M00060	R05146,R10906	RC00037,RC00039	ko00000,ko00001,ko00002,ko01000,ko01005	-	-	iEC042_1314.EC042_2597	Lip_A_acyltrans	11PG8842	11	CAGL0J11352g	34.0 50 26 3 192 241 698 740 1.4 28.1
BMU_07766	5280_g	525244.HMPREF0023_3205	2.86e-68	206.0	COG2963@1|root,COG2963@2|Bacteria,1N8W3@1224|Proteobacteria,1SEAC@1236|Gammaproteobacteria,3NNND@468|Moraxellaceae	1236|Gammaproteobacteria	L	Transposase	-	-	-	ko:K07483	-	-	-	-	ko00000	-	-	-	HTH_Tnp_1	45PG9090	45	CAGL0K11528g	28.75 80 43 5 31 103 190 262 0.97 26.2
BMU_07766	5281_g	106648.BBLJ01000113_gene3691	1.15e-84	251.0	COG2801@1|root,COG2801@2|Bacteria,1MVC8@1224|Proteobacteria,1RXYF@1236|Gammaproteobacteria,3NIQD@468|Moraxellaceae	1236|Gammaproteobacteria	L	Integrase core domain	-	-	-	ko:K07497	-	-	-	-	ko00000	-	-	-	HTH_21,rve,rve_3	42PG9087	42	CAGL0J06930g	29.508 61 40 1 37 94 276 336 2.2 25.8
BMU_07766	5282_g	911008.GLAD_02457	1.32e-120	366.0	COG0187@1|root,COG0187@2|Bacteria,1MVKT@1224|Proteobacteria,1RNB2@1236|Gammaproteobacteria	1236|Gammaproteobacteria	L	A type II topoisomerase that negatively supercoils closed circular double-stranded (ds) DNA in an ATP-dependent manner to modulate DNA topology and maintain chromosomes in an underwound state. Negative supercoiling favors strand separation, and DNA replication, transcription, recombination and repair, all of which involve strand separation. Also able to catalyze the interconversion of other topol…	gyrB	GO:0000166,GO:0003674,GO:0003676,GO:0003677,GO:0003824,GO:0003916,GO:0003918,GO:0005488,GO:0005524,GO:0005575,GO:0005622,GO:0005623,GO:0005737,GO:0005829,GO:0006139,GO:0006259,GO:0006265,GO:0006351,GO:0006725,GO:0006807,GO:0006996,GO:0007059,GO:0008094,GO:0008144,GO:0008150,GO:0008152,GO:0009058,GO:0009059,GO:0009295,GO:0009330,GO:0009987,GO:0010467,GO:0016043,GO:0016070,GO:0016462,GO:0016787,GO:…	5.99.1.3	ko:K02470	-	-	-	-	ko00000,ko01000,ko03032,ko03400	-	-	-	DNA_gyraseB,DNA_gyraseB_C,HATPase_c,Toprim	4PG1673	4	CAGL0L02651g	24.812 133 79 6 1 126 702 820 0.97 27.7
BMU_07766	5283_g	911008.GLAD_02458	2.12e-174	486.0	COG2186@1|root,COG2186@2|Bacteria,1MY1K@1224|Proteobacteria,1RMUE@1236|Gammaproteobacteria	1236|Gammaproteobacteria	K	Transcriptional	-	-	-	ko:K13637	-	-	-	-	ko00000,ko03000	-	-	-	FCD,GntR	6PG8824	6	CAGL0L04400g	25.0 96 67 2 156 246 185 280 0.13 31.2
BMU_07766	5284_g	106648.BBLJ01000107_gene3686	7.93e-186	525.0	COG2801@1|root,COG2801@2|Bacteria,1PNRG@1224|Proteobacteria,1RPA5@1236|Gammaproteobacteria,3NJNS@468|Moraxellaceae	1236|Gammaproteobacteria	L	Integrase core domain	insK	GO:0006950,GO:0006974,GO:0008150,GO:0009987,GO:0033554,GO:0050896,GO:0051716	-	ko:K07497	-	-	-	-	ko00000	-	-	-	HTH_21,rve,rve_2	15PG9063	15	CAGL0L03201g	24.022 179 113 5 221 385 204 373 3.0 28.1
BMU_07766	5285_g	911008.GLAD_02424	8.05e-99	291.0	COG0356@1|root,COG0356@2|Bacteria,1MV87@1224|Proteobacteria,1RPHK@1236|Gammaproteobacteria	1236|Gammaproteobacteria	C	it plays a direct role in the translocation of protons across the membrane	atpB	GO:0003674,GO:0003824,GO:0005215,GO:0005575,GO:0005622,GO:0005623,GO:0005886,GO:0005887,GO:0006139,GO:0006163,GO:0006164,GO:0006725,GO:0006753,GO:0006754,GO:0006793,GO:0006796,GO:0006807,GO:0006810,GO:0006811,GO:0006812,GO:0008150,GO:0008152,GO:0008324,GO:0009058,GO:0009117,GO:0009123,GO:0009124,GO:0009126,GO:0009127,GO:0009141,GO:0009142,GO:0009144,GO:0009145,GO:0009150,GO:0009152,GO:0009156,GO:…	-	ko:K02108	ko00190,ko00195,ko01100,map00190,map00195,map01100	M00157	-	-	ko00000,ko00001,ko00002,ko00194,ko03110	3.A.2.1	-	iAPECO1_1312.APECO1_2725,iE2348C_1286.E2348C_4048,iEC042_1314.EC042_4125,iECABU_c1320.ECABU_c42230,iECED1_1282.ECED1_4428,iECIAI39_1322.ECIAI39_4342,iECNA114_1301.ECNA114_3887,iECOK1_1307.ECOK1_4187,iECP_1309.ECP_3937,iECS88_1305.ECS88_4160,iECSF_1327.ECSF_3586,iECUMN_1333.ECUMN_4268,iEcSMS35_1347.EcSMS35_4106,iLF82_1304.LF82_0192,iNRG857_1313.NRG857_18615,iUMN146_1321.UM146_18880,iUMNK88_1353.UM…	ATP-synt_A	8PG8809	8	CAGL0G08822g	42.424 33 15 2 94 126 1738 1766 1.8 26.6
BMU_07766	5286_g	911008.GLAD_02270	3.21e-197	551.0	COG0472@1|root,COG0472@2|Bacteria,1MWYW@1224|Proteobacteria,1RNAP@1236|Gammaproteobacteria	1236|Gammaproteobacteria	M	Catalyzes the transfer of the GlcNAc-1-phosphate moiety from UDP-GlcNAc onto the carrier lipid undecaprenyl phosphate (C55-P), yielding GlcNAc-pyrophosphoryl-undecaprenyl (GlcNAc-PP- C55)	wecA	GO:0000271,GO:0000287,GO:0003674,GO:0003824,GO:0005488,GO:0005515,GO:0005575,GO:0005618,GO:0005623,GO:0005886,GO:0005887,GO:0005975,GO:0005976,GO:0006629,GO:0008144,GO:0008150,GO:0008152,GO:0008610,GO:0008653,GO:0008963,GO:0009058,GO:0009059,GO:0009103,GO:0009246,GO:0009274,GO:0009276,GO:0009987,GO:0016020,GO:0016021,GO:0016043,GO:0016051,GO:0016740,GO:0016772,GO:0016780,GO:0030145,GO:0030312,GO:…	2.7.8.33,2.7.8.35	ko:K02851	-	-	R08856	RC00002	ko00000,ko01000,ko01003,ko01005	-	-	iECSF_1327.ECSF_3624	Glycos_transf_4	2PG1708	2	CAGL0L10340g	36.364 33 21 0 147 179 60 92 0.14 31.2
BMU_07766	5287_g	1399774.JDWH01000003_gene1063	2.03e-100	292.0	COG0662@1|root,COG0662@2|Bacteria,1RHRM@1224|Proteobacteria,1S2VE@1236|Gammaproteobacteria,3X3AB@547|Enterobacter	1236|Gammaproteobacteria	G	Cupin 2, conserved barrel domain protein	-	-	-	-	-	-	-	-	-	-	-	-	FdtA	4PG2346	4	CAGL0I08415g	31.818 44 26 1 45 84 943 986 1.5 26.9
BMU_07766	5288_g	1006004.GBAG_2184	3.37e-150	436.0	COG2194@1|root,COG2194@2|Bacteria,1MWS7@1224|Proteobacteria,1RMNG@1236|Gammaproteobacteria	1236|Gammaproteobacteria	S	membrane-associated metal-dependent hydrolase	eptA	-	2.7.8.43	ko:K03760,ko:K19353	ko00540,ko01503,map00540,map01503	M00722	R11555,R11556,R11557	RC00002	ko00000,ko00001,ko00002,ko01000,ko01005	-	-	-	DUF1705,Sulfatase	9PG8507	9	CAGL0B04675g	30.435 69 39 2 60 128 85 144 1.1 28.1
BMU_07766	5289_g	1006000.GKAS_02276	1.71e-84	258.0	COG0845@1|root,COG0845@2|Bacteria,1MVAS@1224|Proteobacteria,1RPBZ@1236|Gammaproteobacteria	1236|Gammaproteobacteria	M	Belongs to the membrane fusion protein (MFP) (TC 8.A.1) family	cusB	-	-	ko:K07798	ko02020,map02020	-	-	-	ko00000,ko00001,ko02000	2.A.6.1.4,8.A.1	-	-	CusF_Ec,HlyD_D23,HlyD_D4	7PG2435	7	CAGL0M09086g	29.31 58 41 0 4 61 855 912 0.67 27.3
BMU_07766	5290_g	481805.EcolC_3424	3.42e-77	230.0	COG5569@1|root,COG5569@2|Bacteria,1RE2A@1224|Proteobacteria,1S4JP@1236|Gammaproteobacteria,3XPNZ@561|Escherichia	1236|Gammaproteobacteria	S	Copper binding periplasmic protein CusF	cusF	-	-	ko:K07810	ko02020,map02020	-	-	-	ko00000,ko00001	2.A.6.1.4	-	-	CusF_Ec	7PG2492	7	CAGL0M09251g	31.818 44 29 1 14 56 35 78 3.7 25.0
BMU_07766	5291_g	1006000.GKAS_02274	3.15e-80	250.0	COG1538@1|root,COG1538@2|Bacteria,1MUA8@1224|Proteobacteria,1RMDA@1236|Gammaproteobacteria	1236|Gammaproteobacteria	M	RND efflux system, outer membrane lipoprotein	oprJ	-	-	ko:K07796,ko:K08721,ko:K18139	ko01501,ko02020,ko02024,map01501,map02020,map02024	M00639,M00642,M00643,M00647,M00718,M00768,M00822	-	-	ko00000,ko00001,ko00002,ko01504,ko02000	1.B.17,1.B.17.3.4,1.B.17.3.5,2.A.6.2	-	-	OEP	4PG2267	4	CAGL0M09493g	24.658 73 53 1 11 81 480 552 1.6 26.2
BMU_07766	5292_g	469595.CSAG_04338	1.15e-136	392.0	COG0189@1|root,COG0189@2|Bacteria,1R3W5@1224|Proteobacteria,1RR2Q@1236|Gammaproteobacteria	1236|Gammaproteobacteria	HJ	COG0458 Carbamoylphosphate synthase large subunit (split gene in MJ)	-	-	-	-	-	-	-	-	-	-	-	-	ATPgrasp_Ter	5PG2024	5	CAGL0G09977g	27.586 116 71 2 25 131 172 283 0.038 32.3
BMU_07766	5293_g	469595.CSAG_04339	7.62e-138	389.0	COG2310@1|root,COG2310@2|Bacteria,1R8MN@1224|Proteobacteria,1S0KB@1236|Gammaproteobacteria	1236|Gammaproteobacteria	T	tellurium resistance protein	terZ	-	-	ko:K05791	-	-	-	-	ko00000	-	-	-	TerD	7PG2026	7	CAGL0J02640g	30.0 90 52 2 29 107 141 230 0.16 30.4
BMU_07766	5294_g	1484157.PSNIH2_22805	4.82e-272	786.0	2AV0A@1|root,31KQ4@2|Bacteria,1QIJU@1224|Proteobacteria,1TGEX@1236|Gammaproteobacteria,3W275@53335|Pantoea	1236|Gammaproteobacteria	-	-	-	-	-	-	-	-	-	-	-	-	-	-	-	2PG1305	2	CAGL0J07942g	26.19 126 72 6 63 169 167 290 1.1 29.6
BMU_07766	5296_g	716541.ECL_A008	1.31e-61	202.0	2EFIK@1|root,339B0@2|Bacteria,1N87U@1224|Proteobacteria,1SFTK@1236|Gammaproteobacteria	1236|Gammaproteobacteria	-	-	-	-	-	-	-	-	-	-	-	-	-	-	-	9PG8549	9	CAGL0M05335g	25.0 112 61 4 22 133 224 312 1.7 28.5
BMU_07766	5297_g	911008.GLAD_03236	4.28e-183	510.0	COG0656@1|root,COG0656@2|Bacteria,1MWFS@1224|Proteobacteria,1RMX6@1236|Gammaproteobacteria	1236|Gammaproteobacteria	S	reductase	dkgB	GO:0003674,GO:0003824,GO:0004033,GO:0006081,GO:0008150,GO:0008152,GO:0009056,GO:0009438,GO:0009987,GO:0016491,GO:0016614,GO:0016616,GO:0042180,GO:0042182,GO:0044237,GO:0044248,GO:0044281,GO:0044282,GO:0046185,GO:0047681,GO:0051596,GO:0055114,GO:0071704,GO:1901575,GO:1990002	1.1.1.346	ko:K06221,ko:K06222	-	-	R08878	RC00089	ko00000,ko01000	-	-	iEcolC_1368.EcolC_3458	Aldo_ket_red	8PG2314	8	CAGL0A02816g	35.943 281 138 9 3 250 18 289 2.75e-43 147.0
BMU_07766	5302_g	561229.Dd1591_0925	7.46e-274	755.0	COG0286@1|root,COG0286@2|Bacteria,1MW3A@1224|Proteobacteria,1RMRA@1236|Gammaproteobacteria,2JE74@204037|Dickeya	1236|Gammaproteobacteria	V	PFAM N-6 DNA methylase	hsdM	-	2.1.1.72	ko:K03427	-	-	-	-	ko00000,ko01000,ko02048	-	-	-	HsdM_N,N6_Mtase	15PG2743	15	CAGL0K09702g	38.462 39 22 1 201 239 165 201 1.6 28.5
BMU_07766	5303_g	745277.GRAQ_00739	9.21e-165	471.0	2DMH3@1|root,32RGP@2|Bacteria,1RKY2@1224|Proteobacteria,1SBPX@1236|Gammaproteobacteria	1236|Gammaproteobacteria	-	-	-	-	-	-	-	-	-	-	-	-	-	-	-	8PG2216	8	CAGL0H01463g	35.714 42 27 0 280 321 767 808 1.9 28.5
BMU_07766	5305_g	1399774.JDWH01000012_gene816	3.29e-71	218.0	COG0745@1|root,COG0745@2|Bacteria,1MU67@1224|Proteobacteria,1RNWH@1236|Gammaproteobacteria,3X2BT@547|Enterobacter	1236|Gammaproteobacteria	KT	Transcriptional regulatory protein, C terminal	copR	-	-	ko:K07665	ko02020,map02020	M00452,M00745	-	-	ko00000,ko00001,ko00002,ko01504,ko02022	-	-	-	Response_reg,Trans_reg_C	7PG8852	7	CAGL0F09097g	31.481 108 70 2 3 108 407 512 6.35e-11 55.5
BMU_07766	5306_g	481805.EcolC_3425	3.64e-196	551.0	COG1538@1|root,COG1538@2|Bacteria,1MUA8@1224|Proteobacteria,1RMDA@1236|Gammaproteobacteria,3XP0E@561|Escherichia	1236|Gammaproteobacteria	MU	Outer membrane efflux protein	oprJ	-	-	ko:K07796,ko:K08721,ko:K18139	ko01501,ko02020,ko02024,map01501,map02020,map02024	M00639,M00642,M00643,M00647,M00718,M00768,M00822	-	-	ko00000,ko00001,ko00002,ko01504,ko02000	1.B.17,1.B.17.3.4,1.B.17.3.5,2.A.6.2	-	iSFxv_1172.SFxv_0521,iS_1188.S0481	OEP	4PG2424	4	CAGL0H02805g	47.059 34 18 0 214 247 890 923 0.19 31.2
BMU_07766	5307_g	1484157.PSNIH2_21880	8.88e-132	374.0	COG2310@1|root,COG2310@2|Bacteria,1N1IX@1224|Proteobacteria,1RN9E@1236|Gammaproteobacteria,3VZ6M@53335|Pantoea	1236|Gammaproteobacteria	T	TerD domain	terD	-	-	ko:K05795	-	-	-	-	ko00000	-	-	-	TerD	4PG1632	4	CAGL0L10780g	23.611 72 51 2 123 190 1419 1490 0.79 28.5
BMU_07766	5308_g	469595.CSAG_04344	3.91e-130	370.0	COG2310@1|root,COG2310@2|Bacteria,1N1IX@1224|Proteobacteria,1RN9E@1236|Gammaproteobacteria	1236|Gammaproteobacteria	T	Stress protein	terE	-	-	ko:K05795	-	-	-	-	ko00000	-	-	-	TerD	2PG1331	2	CAGL0H01199g	32.143 56 37 1 40 94 689 744 1.9 26.9
BMU_07766	5309_g	911008.GLAD_01984	5.22e-45	145.0	2CDN7@1|root,32RY2@2|Bacteria,1N0QR@1224|Proteobacteria,1S8YI@1236|Gammaproteobacteria	1236|Gammaproteobacteria	S	Protein involved in biological_process	yhdV	-	-	-	-	-	-	-	-	-	-	-	-	3PG9027	3	CAGL0J01661g	33.333 39 24 1 33 69 109 147 0.12 27.7
BMU_07766	5315_g	40215.BBOS01000046_gene2129	3.81e-73	227.0	2DB9W@1|root,2Z7Z9@2|Bacteria,1MZFV@1224|Proteobacteria,1RRZT@1236|Gammaproteobacteria,3NKVF@468|Moraxellaceae	1236|Gammaproteobacteria	S	Methane/Phenol/Toluene Hydroxylase	mphL	GO:0003674,GO:0003824,GO:0004497,GO:0006725,GO:0008150,GO:0008152,GO:0009056,GO:0009987,GO:0016491,GO:0016705,GO:0016709,GO:0018662,GO:0018958,GO:0018959,GO:0019336,GO:0019439,GO:0044237,GO:0044248,GO:0046191,GO:0055114,GO:0071704,GO:1901360,GO:1901361,GO:1901575,GO:1901615,GO:1901616	-	ko:K16243	ko00361,ko00362,ko00623,ko01100,ko01120,ko01220,map00361,map00362,map00623,map01100,map01120,map01220	M00548	R03560,R03608,R10042,R10043	RC00046,RC00490	ko00000,ko00001,ko00002	-	-	-	Phenol_Hydrox	4PG2198	4	CAGL0I04334g	30.769 52 35 1 28 78 78 129 0.17 28.5
BMU_07766	5316_g	561229.Dd1591_0926	3.16e-229	634.0	COG1131@1|root,COG1131@2|Bacteria,1MUT5@1224|Proteobacteria,1RRTT@1236|Gammaproteobacteria	1236|Gammaproteobacteria	V	Anticodon nuclease	prrC	-	-	-	-	-	-	-	-	-	-	-	AAA_13	16PG2747	16	CAGL0K00737g	39.024 41 23 1 198 236 16 56 0.99 28.9
BMU_07766	5319_g	1197719.A464_3271	1.37e-113	336.0	2CAV1@1|root,2ZBY8@2|Bacteria,1RAGI@1224|Proteobacteria,1RYPG@1236|Gammaproteobacteria	1236|Gammaproteobacteria	S	Capsid scaffolding	-	-	-	-	-	-	-	-	-	-	-	-	Phage_GPO	4PG1797	4	CAGL0F02079g	26.415 106 72 3 178 281 789 890 0.22 31.2
BMU_07766	5320_g	1399774.JDWH01000012_gene831	4.23e-190	532.0	COG0642@1|root,COG2205@2|Bacteria,1MW8M@1224|Proteobacteria,1RNDA@1236|Gammaproteobacteria,3X4C4@547|Enterobacter	1236|Gammaproteobacteria	T	Member of a two-component regulatory system	silS	-	2.7.13.3	ko:K07644	ko02020,map02020	M00452,M00745	-	-	ko00000,ko00001,ko00002,ko01000,ko01001,ko01504,ko02022	-	-	-	HAMP,HATPase_c,HisKA	17PG3219	17	CAGL0H06567g	25.287 87 39 2 135 196 483 568 1.1 28.9
BMU_07766	5323_g	911008.GLAD_00485	2.91e-64	213.0	COG4943@1|root,COG4943@2|Bacteria,1MVTH@1224|Proteobacteria,1RMDP@1236|Gammaproteobacteria	1236|Gammaproteobacteria	T	signal transduction protein containing sensor and EAL	yjcC	-	-	-	-	-	-	-	-	-	-	-	CSS-motif,EAL	5PG1857	5	CAGL0D00594g	26.786 56 34 2 79 128 270 324 9.3 24.6
BMU_07766	5324_g	911008.GLAD_02772	7.21e-96	284.0	COG2197@1|root,COG2197@2|Bacteria,1RF9A@1224|Proteobacteria,1S497@1236|Gammaproteobacteria	1236|Gammaproteobacteria	K	regulatory protein	ecnR	-	-	-	-	-	-	-	-	-	-	-	GerE	3PG2994	3	CAGL0K03465g	30.769 52 36 0 6 57 529 580 0.23 30.0
BMU_07766	5325_g	1484157.PSNIH2_21400	1.37e-151	426.0	2AUZT@1|root,31KPN@2|Bacteria,1QIJA@1224|Proteobacteria,1TGE5@1236|Gammaproteobacteria,3W239@53335|Pantoea	1236|Gammaproteobacteria	-	-	-	-	-	-	-	-	-	-	-	-	-	-	-	17PG8862	17	CAGL0F03795g	50.0 28 12 1 154 179 94 121 0.27 30.0
BMU_07766	5328_g	1399774.JDWH01000012_gene833	1.77e-239	660.0	COG2215@1|root,COG2215@2|Bacteria,1QDA1@1224|Proteobacteria,1RPK1@1236|Gammaproteobacteria,3X3D6@547|Enterobacter	1236|Gammaproteobacteria	P	Belongs to the NiCoT transporter (TC 2.A.52) family	rcnA	GO:0000041,GO:0003674,GO:0005215,GO:0005575,GO:0005623,GO:0005886,GO:0005887,GO:0006810,GO:0006811,GO:0006812,GO:0008150,GO:0008324,GO:0010035,GO:0010038,GO:0010045,GO:0015075,GO:0015099,GO:0015318,GO:0015562,GO:0015675,GO:0016020,GO:0016021,GO:0022857,GO:0022890,GO:0030001,GO:0031224,GO:0031226,GO:0032025,GO:0034220,GO:0035444,GO:0042221,GO:0044425,GO:0044459,GO:0044464,GO:0046583,GO:0046873,GO:…	-	ko:K08970	-	-	-	-	ko00000,ko02000	2.A.52.2	-	-	NicO	13PG8687	13	CAGL0K06303g	32.143 28 19 0 302 329 1147 1174 5.5 26.9
BMU_07766	5329_g	911008.GLAD_02482	2.7e-193	537.0	COG0524@1|root,COG0524@2|Bacteria,1MV5B@1224|Proteobacteria,1RMRS@1236|Gammaproteobacteria	1236|Gammaproteobacteria	H	Catalyzes the phosphorylation of ribose at O-5 in a reaction requiring ATP and magnesium. The resulting D-ribose-5- phosphate can then be used either for sythesis of nucleotides, histidine, and tryptophan, or as a component of the pentose phosphate pathway	rbsK_1	-	2.7.1.15	ko:K00852	ko00030,map00030	-	R01051,R02750	RC00002,RC00017	ko00000,ko00001,ko01000	-	-	-	PfkB	8PG8761	8	CAGL0L08228g	30.345 290 168 10 1 258 1 288 2.22e-28 108.0
BMU_07766	5332_g	1484157.PSNIH2_22785	1.03e-274	779.0	28KC1@1|root,2Z9Z1@2|Bacteria,1MW96@1224|Proteobacteria,1RYPT@1236|Gammaproteobacteria,3W1XY@53335|Pantoea	1236|Gammaproteobacteria	S	Type-1V conjugative transfer system mating pair stabilisation	traN	-	-	ko:K12058	-	-	-	-	ko00000,ko02044	3.A.7.11.1	-	-	TraN	16PG2859	16	CAGL0H02255g	25.0 72 41 2 61 132 32 90 6.4 26.9
BMU_07766	5333_g	911008.GLAD_02491	8.48e-230	637.0	COG2723@1|root,COG2723@2|Bacteria,1MWG6@1224|Proteobacteria,1RMM2@1236|Gammaproteobacteria	1236|Gammaproteobacteria	G	Belongs to the glycosyl hydrolase 1 family	gmuD	-	3.2.1.21,3.2.1.86	ko:K01223,ko:K05350	ko00010,ko00460,ko00500,ko00940,ko01100,ko01110,map00010,map00460,map00500,map00940,map01100,map01110	-	R00026,R00839,R02558,R02887,R02985,R03527,R04949,R04998,R05133,R05134,R10035,R10039,R10040	RC00049,RC00059,RC00171,RC00262,RC00397,RC00451,RC00714,RC00746,RC01248	ko00000,ko00001,ko01000	-	GT1	-	Glyco_hydro_1	2PG1903	2	CAGL0D00880g	26.415 106 72 3 2 103 144 247 0.31 30.4
BMU_07766	5334_g	911008.GLAD_02490	6.81e-58	179.0	COG1447@1|root,COG1447@2|Bacteria,1RJSA@1224|Proteobacteria,1S6JR@1236|Gammaproteobacteria	1236|Gammaproteobacteria	G	PTS system, cellobiose-specific IIA component	chbA	-	2.7.1.196,2.7.1.205	ko:K02759	ko00500,ko02060,map00500,map02060	M00275	R11170,R11172	RC00017,RC03206	ko00000,ko00001,ko00002,ko01000,ko02000	4.A.3.2	-	-	PTS_IIA	2PG9005	2	CAGL0I00880g	20.339 59 47 0 8 66 127 185 1.3 25.4
BMU_07766	5335_g	911008.GLAD_00485	1.86e-102	313.0	COG4943@1|root,COG4943@2|Bacteria,1MVTH@1224|Proteobacteria,1RMDP@1236|Gammaproteobacteria	1236|Gammaproteobacteria	T	signal transduction protein containing sensor and EAL	yjcC	-	-	-	-	-	-	-	-	-	-	-	CSS-motif,EAL	19PG8475	19	CAGL0J08206g	31.111 45 30 1 90 134 922 965 0.3 30.0
BMU_07766	5336_g	517433.PanABDRAFT_4263	1.53e-85	271.0	COG0389@1|root,COG0389@2|Bacteria,1MUUH@1224|Proteobacteria,1RMT1@1236|Gammaproteobacteria,3VXRT@53335|Pantoea	1236|Gammaproteobacteria	L	DNA polymerase	umuC	-	-	ko:K03502	-	-	-	-	ko00000,ko03400	-	-	-	DUF4113,IMS,IMS_C,IMS_HHH	7PG8572	7	CAGL0H05335g	33.766 77 37 2 110 185 202 265 0.027 33.9
BMU_07766	5337_g	1484157.PSNIH2_21015	1.88e-111	346.0	29NPJ@1|root,309MG@2|Bacteria,1QG0I@1224|Proteobacteria,1TDCD@1236|Gammaproteobacteria,3W1RK@53335|Pantoea	1236|Gammaproteobacteria	S	Bacterial Ig-like domain (group 3)	-	-	-	-	-	-	-	-	-	-	-	-	Big_3_2,Big_3_3	2PG1316	2	CAGL0B00616g	28.0 50 36 0 91 140 13 62 1.4 28.1
BMU_07766	5339_g	1115512.EH105704_07_01780	2.45e-84	249.0	COG3019@1|root,COG3019@2|Bacteria,1MZ9V@1224|Proteobacteria,1S9CQ@1236|Gammaproteobacteria,3XP4J@561|Escherichia	1236|Gammaproteobacteria	S	Protein of unknown function, DUF	copG	-	-	-	-	-	-	-	-	-	-	-	DUF411	2PG1346	2	CAGL0J06226g	46.154 26 14 0 99 124 282 307 3.1 25.4
BMU_07766	5341_g	1006000.GKAS_04689	4.98e-48	153.0	COG3077@1|root,COG3077@2|Bacteria,1N8G2@1224|Proteobacteria,1SCQI@1236|Gammaproteobacteria	1236|Gammaproteobacteria	L	bifunctional antitoxin of the RelE-RelB toxin-antitoxin system transcriptional repressor	relB	GO:0000976,GO:0001067,GO:0001130,GO:0001217,GO:0003674,GO:0003676,GO:0003677,GO:0003690,GO:0003700,GO:0005488,GO:0005575,GO:0006139,GO:0006351,GO:0006355,GO:0006725,GO:0006807,GO:0008150,GO:0008152,GO:0009058,GO:0009059,GO:0009889,GO:0009890,GO:0009892,GO:0009987,GO:0010467,GO:0010468,GO:0010556,GO:0010558,GO:0010605,GO:0010629,GO:0016070,GO:0018130,GO:0019219,GO:0019222,GO:0019438,GO:0031323,GO:…	-	ko:K18918	-	-	-	-	ko00000,ko02048,ko03000	-	-	-	RelB	12PG9017	12	CAGL0D00330g	35.294 51 29 1 33 79 275 325 0.63 25.8
BMU_07766	5343_g	911008.GLAD_01723	8.05e-203	588.0	2EU1N@1|root,33MIP@2|Bacteria,1NTHQ@1224|Proteobacteria,1SZG9@1236|Gammaproteobacteria	1236|Gammaproteobacteria	S	Autotransporter beta-domain	-	-	-	-	-	-	-	-	-	-	-	-	Autotransporter	2PG8463	2	CAGL0H01661g	23.377 154 98 5 118 251 175 328 0.66 30.0
BMU_07766	5346_g	1045856.EcWSU1_A023	7.23e-119	351.0	2DUQM@1|root,33RRS@2|Bacteria,1NU6S@1224|Proteobacteria,1RTTQ@1236|Gammaproteobacteria,3X2HA@547|Enterobacter	1236|Gammaproteobacteria	-	-	-	-	-	-	-	-	-	-	-	-	-	-	-	2PG2769	2	CAGL0K12408g	25.714 70 50 1 120 187 602 671 4.3 25.8
BMU_07766	5347_g	1484157.PSNIH2_22855	2e-118	363.0	COG3451@1|root,COG3451@2|Bacteria,1MUEN@1224|Proteobacteria,1RMMX@1236|Gammaproteobacteria,3W0ZD@53335|Pantoea	1236|Gammaproteobacteria	U	F pilus assembly Type-IV secretion system for plasmid transfer	-	-	-	ko:K12063	-	-	-	-	ko00000,ko02044	3.A.7.11.1	-	-	AAA_10,TraC_F_IV	3PG1487	3	CAGL0I10362g	28.333 60 40 2 77 136 465 521 4.8 25.8
BMU_07766	5348_g	568768.CM001975_gene859	1.78e-80	248.0	COG0443@1|root,COG0443@2|Bacteria,1R4I4@1224|Proteobacteria,1RRY4@1236|Gammaproteobacteria	1236|Gammaproteobacteria	O	PFAM StbA family protein	-	-	-	ko:K18640	-	-	-	-	ko00000,ko04812	-	-	-	StbA	4PG1994	4	CAGL0K04741g	23.563 174 89 8 13 183 79 211 3.3 26.2
BMU_07766	5351_g	465817.ETA_17120	3.75e-38	138.0	COG3440@1|root,COG3440@2|Bacteria,1N417@1224|Proteobacteria,1SD7M@1236|Gammaproteobacteria	1236|Gammaproteobacteria	V	HNH endonuclease	-	-	-	-	-	-	-	-	-	-	-	-	HNH_2	7PG8604	7	CAGL0M00836g	26.087 69 40 2 19 83 383 444 1.7 27.7
BMU_07766	5353_g	1144664.F973_00043	1.31e-164	462.0	COG1708@1|root,COG1708@2|Bacteria,1QVMI@1224|Proteobacteria,1S59P@1236|Gammaproteobacteria,3NMQX@468|Moraxellaceae	1236|Gammaproteobacteria	S	Domain of unknown function (DUF4111)	-	-	2.7.7.47	ko:K00984	-	-	-	-	ko00000,ko01000,ko01504	-	-	-	DUF4111,NTP_transf_2	82PG8296	82	CAGL0L02277g	40.476 42 25 0 16 57 84 125 0.1 31.6
BMU_07766	5354_g	911008.GLAD_03011	1.9e-81	244.0	COG2197@1|root,COG2197@2|Bacteria,1RBIN@1224|Proteobacteria,1S2HI@1236|Gammaproteobacteria	1236|Gammaproteobacteria	K	transcriptional	bglJ	GO:0003674,GO:0003700,GO:0006355,GO:0008150,GO:0009314,GO:0009628,GO:0009889,GO:0009891,GO:0009893,GO:0010468,GO:0010556,GO:0010557,GO:0010604,GO:0010628,GO:0019219,GO:0019222,GO:0031323,GO:0031325,GO:0031326,GO:0031328,GO:0045893,GO:0045935,GO:0048518,GO:0048522,GO:0050789,GO:0050794,GO:0050896,GO:0051171,GO:0051173,GO:0051252,GO:0051254,GO:0060255,GO:0065007,GO:0080090,GO:0140110,GO:1902680,GO:…	-	-	-	-	-	-	-	-	-	-	GerE	3PG1785	3	CAGL0E02959g	20.548 73 58 0 23 95 652 724 1.9 25.8
BMU_07766	5355_g	911008.GLAD_03010	3e-85	255.0	COG2197@1|root,COG2197@2|Bacteria,1MWAP@1224|Proteobacteria,1RQ0X@1236|Gammaproteobacteria	1236|Gammaproteobacteria	K	regulator	yjjQ	GO:0008150,GO:0010033,GO:0042221,GO:0050896,GO:0051595,GO:1901654,GO:1901700	-	-	-	-	-	-	-	-	-	-	GerE	4PG1852	4	CAGL0G07975g	25.397 126 75 4 1 126 490 596 0.26 28.5
BMU_07766	5358_g	911008.GLAD_02463	2.8e-96	295.0	COG2271@1|root,COG2271@2|Bacteria,1P05X@1224|Proteobacteria,1RRNZ@1236|Gammaproteobacteria	1236|Gammaproteobacteria	G	Major facilitator superfamily	-	-	-	ko:K08191	-	-	-	-	ko00000,ko02000	2.A.1.14.2	-	-	MFS_1	2PG1507	2	CAGL0I10384g	23.256 172 109 7 114 264 254 423 0.000828 38.5
BMU_07766	5362_g	911008.GLAD_01765	2.12e-120	345.0	COG3539@1|root,COG3539@2|Bacteria,1RC9J@1224|Proteobacteria,1S359@1236|Gammaproteobacteria	1236|Gammaproteobacteria	NU	Fimbrial protein	ygiL	-	-	-	-	-	-	-	-	-	-	-	Fimbrial	5PG1486	5	CAGL0K00715g	31.481 54 35 1 127 178 183 236 0.87 27.7
BMU_07766	5364_g	911008.GLAD_01951	4.42e-45	147.0	2CAQ2@1|root,31NM5@2|Bacteria,1N52F@1224|Proteobacteria,1SB1B@1236|Gammaproteobacteria	1236|Gammaproteobacteria	S	Protein of unknown function (DUF1471)	yhcN	-	-	-	-	-	-	-	-	-	-	-	DUF1471	10PG8262	10	CAGL0K06039g	29.688 64 40 2 14 77 686 744 1.1 25.8
BMU_07766	5365_g	911008.GLAD_01952	2.06e-51	162.0	2CAQ2@1|root,32S09@2|Bacteria,1N0XS@1224|Proteobacteria,1S9G5@1236|Gammaproteobacteria	1236|Gammaproteobacteria	S	Protein of unknown function (DUF1471)	yhcN	-	-	-	-	-	-	-	-	-	-	-	DUF1471	9PG8261	9	CAGL0H04125g	32.0 25 17 0 24 48 104 128 2.1 24.6
BMU_07766	5367_g	911008.GLAD_02692	9.86e-59	181.0	2CRMS@1|root,32SPC@2|Bacteria,1N16H@1224|Proteobacteria,1S96T@1236|Gammaproteobacteria	1236|Gammaproteobacteria	S	membrane	yjcB	-	-	-	-	-	-	-	-	-	-	-	YjcB	3PG1536	3	CAGL0K12848g	34.783 23 15 0 71 93 159 181 2.5 24.6
BMU_07766	5371_g	1267600.JFGT01000006_gene1547	2.14e-106	310.0	COG0431@1|root,COG0431@2|Bacteria,1MVEB@1224|Proteobacteria,1RNDB@1236|Gammaproteobacteria,3W0A4@53335|Pantoea	1236|Gammaproteobacteria	S	NADPH-dependent FMN reductase	arsH	-	-	ko:K11811	-	-	-	-	ko00000	-	-	-	FMN_red	6PG2998	6	CAGL0M01782g	22.826 92 49 3 28 100 626 714 0.09 30.4
BMU_07766	5375_g	1484157.PSNIH2_21385	1.88e-81	250.0	2AVMC@1|root,31ME5@2|Bacteria,1QIID@1224|Proteobacteria,1TGD5@1236|Gammaproteobacteria,3W1YG@53335|Pantoea	1236|Gammaproteobacteria	-	-	-	-	-	-	-	-	-	-	-	-	-	-	-	8PG2430	8	CAGL0D04752g	33.333 33 22 0 154 186 278 310 8.9 25.0
BMU_07766	5378_g	640513.Entas_2643	1.78e-134	418.0	COG0457@1|root,COG3914@1|root,COG4797@1|root,COG0457@2|Bacteria,COG3914@2|Bacteria,COG4797@2|Bacteria,1MVMG@1224|Proteobacteria,1RR2P@1236|Gammaproteobacteria	1236|Gammaproteobacteria	O	O-linked N-acetylglucosamine transferase SPINDLY family	-	-	-	-	-	-	-	-	-	-	-	-	Glyco_transf_41,MethyTransf_Reg,Methyltransf_12,Methyltransf_25,TPR_1,TPR_11,TPR_16,TPR_2,TPR_8	4PG2959	4	CAGL0J01265g	34.043 47 27 1 150 196 50 92 0.29 30.8
BMU_07766	5381_g	1484157.PSNIH2_22760	1.52e-106	319.0	2AUXT@1|root,31KM9@2|Bacteria,1QIGW@1224|Proteobacteria,1TGBF@1236|Gammaproteobacteria,3W1Q7@53335|Pantoea	1236|Gammaproteobacteria	-	-	-	-	-	-	-	-	-	-	-	-	-	-	-	19PG8729	19	CAGL0K04697g	28.0 75 47 2 26 93 375 449 1.0 28.5
BMU_07766	5383_g	911008.GLAD_00505	1.41e-102	307.0	COG1017@1|root,COG1018@1|root,COG1017@2|Bacteria,COG1018@2|Bacteria,1MV41@1224|Proteobacteria,1RMPJ@1236|Gammaproteobacteria	1236|Gammaproteobacteria	C	Is involved in NO detoxification in an aerobic process, termed nitric oxide dioxygenase (NOD) reaction that utilizes O(2) and NAD(P)H to convert NO to nitrate, which protects the bacterium from various noxious nitrogen compounds. Therefore, plays a central role in the inducible response to nitrosative stress	hmp	-	1.14.12.17	ko:K05916	ko05132,map05132	-	-	-	ko00000,ko00001,ko01000	-	-	-	FAD_binding_6,Globin,NAD_binding_1	3PG1498	3	CAGL0L06666g	42.857 154 83 1 13 166 1 149 1.8099999999999997e-30 112.0
BMU_07766	5385_g	1484157.PSNIH2_22795	6.05e-162	465.0	28KEF@1|root,2ZA0P@2|Bacteria,1R41Q@1224|Proteobacteria,1S1KA@1236|Gammaproteobacteria,3W2T2@53335|Pantoea	1236|Gammaproteobacteria	S	Type-F conjugative transfer system pilin assembly protein	-	-	-	ko:K12061	-	-	-	-	ko00000,ko02044	3.A.7.11.1	-	-	TrbC_Ftype	14PG2962	14	CAGL0L11242g	23.762 101 67 4 144 241 89 182 0.31 29.6
BMU_07766	5386_g	911008.GLAD_00772	1.5e-95	281.0	COG2197@1|root,COG2197@2|Bacteria,1MWHX@1224|Proteobacteria,1RRK0@1236|Gammaproteobacteria	1236|Gammaproteobacteria	K	Component of the Rcs signaling system, which controls transcription of numerous genes. Binds to DNA to regulate expression of genes	rcsA	GO:0006139,GO:0006351,GO:0006725,GO:0006807,GO:0008150,GO:0008152,GO:0009058,GO:0009059,GO:0009987,GO:0010467,GO:0016070,GO:0018130,GO:0019438,GO:0032774,GO:0034641,GO:0034645,GO:0034654,GO:0043170,GO:0044237,GO:0044238,GO:0044249,GO:0044260,GO:0044271,GO:0046483,GO:0071704,GO:0090304,GO:0097659,GO:1901360,GO:1901362,GO:1901576	-	ko:K07781	ko02020,ko02024,ko02026,map02020,map02024,map02026	-	-	-	ko00000,ko00001,ko03000	-	-	-	GerE	4PG1655	4	CAGL0J03652g	30.303 66 41 2 52 116 617 678 0.09 30.4
BMU_07766	5387_g	911008.GLAD_02391	7.78e-127	362.0	2DMCB@1|root,32JDW@2|Bacteria,1R084@1224|Proteobacteria,1T4FY@1236|Gammaproteobacteria	1236|Gammaproteobacteria	S	Oligogalacturonate-specific porin protein (KdgM)	ompL	-	-	ko:K22110	-	-	-	-	ko00000,ko02000	1.B.35.1,1.B.35.2	-	-	KdgM	4PG3001	4	CAGL0C02563g	40.0 35 20 1 2 35 1036 1070 5.5 25.4
BMU_07766	5390_g	1397284.AYMN01000123_gene4016	4.63e-93	278.0	28IK6@1|root,2Z8KY@2|Bacteria,1R6W0@1224|Proteobacteria,1S1FY@1236|Gammaproteobacteria	1236|Gammaproteobacteria	-	-	-	-	-	-	-	-	-	-	-	-	-	-	-	7PG8793	7	CAGL0J06578g	26.042 96 55 4 134 219 111 200 1.3 28.1
BMU_07766	5391_g	1484157.PSNIH2_22805	6.26e-222	653.0	2AV0A@1|root,31KQ4@2|Bacteria,1QIJU@1224|Proteobacteria,1TGEX@1236|Gammaproteobacteria,3W275@53335|Pantoea	1236|Gammaproteobacteria	-	-	-	-	-	-	-	-	-	-	-	-	-	-	-	2PG1309	2	CAGL0I03190g	33.333 48 32 0 32 79 83 130 0.054 32.7
BMU_07766	5394_g	911008.GLAD_01878	2.35e-130	374.0	COG4785@1|root,COG4785@2|Bacteria,1N02Y@1224|Proteobacteria,1RP8P@1236|Gammaproteobacteria	1236|Gammaproteobacteria	S	May be involved in cell division	nlpI	GO:0003674,GO:0005488,GO:0005515,GO:0005575,GO:0005623,GO:0005886,GO:0008150,GO:0009987,GO:0016020,GO:0030674,GO:0044464,GO:0051301,GO:0060090,GO:0071944	-	ko:K05803	-	-	-	-	ko00000	-	-	-	TPR_16,TPR_2,TPR_8	2PG1332	2	CAGL0D05060g	28.947 76 54 0 1 76 58 133 0.13 30.4
BMU_07766	5395_g	500640.CIT292_10741	2.84e-82	261.0	COG0513@1|root,COG0513@2|Bacteria,1MU49@1224|Proteobacteria,1RMWA@1236|Gammaproteobacteria,3WY6S@544|Citrobacter	1236|Gammaproteobacteria	JKL	DEAD-box RNA helicase involved in various cellular processes at low temperature, including ribosome biogenesis, mRNA degradation and translation initiation	deaD	GO:0000027,GO:0003674,GO:0003676,GO:0003723,GO:0003724,GO:0003725,GO:0003727,GO:0003824,GO:0004004,GO:0004386,GO:0005488,GO:0005575,GO:0005622,GO:0005623,GO:0005737,GO:0005829,GO:0006139,GO:0006401,GO:0006417,GO:0006725,GO:0006807,GO:0006950,GO:0006996,GO:0008026,GO:0008150,GO:0008152,GO:0008186,GO:0009056,GO:0009057,GO:0009266,GO:0009314,GO:0009409,GO:0009628,GO:0009889,GO:0009891,GO:0009892,GO:…	3.6.4.13	ko:K05592	ko03018,map03018	-	-	-	ko00000,ko00001,ko01000,ko03009,ko03019	-	-	-	DEAD,DEADboxA,DbpA,Helicase_C	2PG1341	2	CAGL0I03476g	43.925 107 59 1 22 128 31 136 3.16e-25 97.4
BMU_07766	5397_g	911008.GLAD_02186	4.79e-73	219.0	2E5H0@1|root,32QMW@2|Bacteria,1RHBI@1224|Proteobacteria,1S6NQ@1236|Gammaproteobacteria	1236|Gammaproteobacteria	S	Bacterial toxin 44	-	-	-	-	-	-	-	-	-	-	-	-	Ntox44	2PG8939	2	CAGL0M00440g	45.714 35 15 2 61 91 44 78 0.15 28.5
BMU_07766	5400_g	1224318.DT73_13040	2.98e-27	105.0	2FF8R@1|root,3476K@2|Bacteria,1P3M7@1224|Proteobacteria,1SSDI@1236|Gammaproteobacteria	1236|Gammaproteobacteria	-	-	-	-	-	-	-	-	-	-	-	-	-	-	-	9PG2475	9	CAGL0I08723g	42.5 40 20 2 100 139 48 84 2.2 26.2
BMU_07766	5402_g	1121937.AUHJ01000026_gene28	1.53e-251	715.0	COG4644@1|root,COG4644@2|Bacteria,1MUIU@1224|Proteobacteria,1RPZZ@1236|Gammaproteobacteria,465RU@72275|Alteromonadaceae	1236|Gammaproteobacteria	L	PFAM transposase Tn3 family protein	-	-	-	-	-	-	-	-	-	-	-	-	DDE_Tnp_Tn3,DUF4158	11PG3170	11	CAGL0J06270g	24.324 74 49 4 234 302 639 710 0.54 30.0
BMU_07766	5403_g	1484157.PSNIH2_21785	4.13e-67	214.0	2AUYX@1|root,31KNG@2|Bacteria,1QII3@1224|Proteobacteria,1TGCU@1236|Gammaproteobacteria,3W1X8@53335|Pantoea	1236|Gammaproteobacteria	-	-	-	-	-	-	-	-	-	-	-	-	-	-	-	16PG8616	16	CAGL0K01771g	30.0 60 27 2 40 99 301 345 0.45 28.9
BMU_07766	5404_g	911008.GLAD_03613	1.85e-122	350.0	COG0716@1|root,COG0716@2|Bacteria,1MX7F@1224|Proteobacteria,1RMNT@1236|Gammaproteobacteria	1236|Gammaproteobacteria	C	Low-potential electron donor to a number of redox enzymes	fldA	GO:0005575,GO:0005622,GO:0005623,GO:0005737,GO:0005829,GO:0044424,GO:0044444,GO:0044464	-	ko:K03839	-	-	-	-	ko00000	-	-	-	Flavodoxin_1	2PG1472	2	CAGL0A00187g	32.558 43 29 0 31 73 1 43 0.63 28.9
BMU_07766	5405_g	1006000.GKAS_00930	2.48e-76	239.0	COG0174@1|root,COG0174@2|Bacteria,1MUGQ@1224|Proteobacteria,1RMD1@1236|Gammaproteobacteria	1236|Gammaproteobacteria	E	glutamine synthetase	glnA	GO:0003674,GO:0003824,GO:0004356,GO:0005488,GO:0005515,GO:0005575,GO:0005622,GO:0005623,GO:0005737,GO:0005829,GO:0006082,GO:0006520,GO:0006536,GO:0006541,GO:0006542,GO:0006807,GO:0008150,GO:0008152,GO:0008652,GO:0009058,GO:0009064,GO:0009084,GO:0009314,GO:0009628,GO:0009987,GO:0016053,GO:0016211,GO:0016874,GO:0016879,GO:0016880,GO:0019676,GO:0019740,GO:0019752,GO:0042802,GO:0043436,GO:0043648,GO:…	6.3.1.2	ko:K01915	ko00220,ko00250,ko00630,ko00910,ko01100,ko01120,ko01230,ko02020,ko04217,ko04724,ko04727,map00220,map00250,map00630,map00910,map01100,map01120,map01230,map02020,map04217,map04724,map04727	-	R00253	RC00010,RC02798	ko00000,ko00001,ko01000,ko04147	-	-	-	Gln-synt_C,Gln-synt_N	2PG1653	2	CAGL0J02508g	52.381 21 10 0 80 100 9 29 0.77 26.9
BMU_07766	5407_g	1484157.PSNIH2_22010	9.25e-178	506.0	28MTB@1|root,2ZB1J@2|Bacteria,1MWD0@1224|Proteobacteria,1RSK4@1236|Gammaproteobacteria,3W1FV@53335|Pantoea	1236|Gammaproteobacteria	S	Conjugative relaxosome accessory transposon protein	-	-	-	ko:K12072	-	-	-	-	ko00000,ko02044	3.A.7.11.1	-	-	TraH	3PG1411	3	CAGL0D01122g	19.368 253 146 9 65 295 206 422 1.7 28.1
BMU_07766	5413_g	469595.CSAG_04345	1.59e-108	328.0	COG2304@1|root,COG2310@1|root,COG2304@2|Bacteria,COG2310@2|Bacteria,1N920@1224|Proteobacteria,1RPDN@1236|Gammaproteobacteria	1236|Gammaproteobacteria	T	tellurium resistance protein	-	-	-	-	-	-	-	-	-	-	-	-	TerD,vWA-TerF-like	9PG2735	9	CAGL0E06468g	25.0 96 59 3 171 264 262 346 0.02 34.3
BMU_07766	5415_g	1484157.PSNIH2_22660	4.22e-107	321.0	COG0582@1|root,COG0582@2|Bacteria,1R71Y@1224|Proteobacteria,1S1NK@1236|Gammaproteobacteria,3W0D6@53335|Pantoea	1236|Gammaproteobacteria	L	Belongs to the 'phage' integrase family	-	-	-	-	-	-	-	-	-	-	-	-	Phage_int_SAM_4,Phage_integrase	19PG8666	19	CAGL0D01980g	28.947 76 45 2 21 87 319 394 1.6 27.7
BMU_07766	5416_g	1029823.AFIE01000103_gene1147	1.24e-150	424.0	COG3316@1|root,COG3316@2|Bacteria,1MWZ2@1224|Proteobacteria,1RRC2@1236|Gammaproteobacteria,3NKP5@468|Moraxellaceae	1236|Gammaproteobacteria	L	DDE domain	-	-	-	ko:K18320	-	-	-	-	ko00000	-	-	-	DDE_Tnp_IS240	38PG9079	38	CAGL0C03916g	25.0 88 66 0 31 118 102 189 0.2 30.0
BMU_07766	5421_g	701347.Entcl_0705	1.68e-29	113.0	COG3025@1|root,COG3025@2|Bacteria,1MY43@1224|Proteobacteria,1RMP4@1236|Gammaproteobacteria,3X18V@547|Enterobacter	1236|Gammaproteobacteria	S	Adenylate cyclase	ygiF	GO:0003674,GO:0003824,GO:0005488,GO:0016462,GO:0016787,GO:0016817,GO:0016818,GO:0043167,GO:0043169,GO:0046872,GO:0050355	3.6.1.25	ko:K18446	-	-	-	-	ko00000,ko01000	-	-	-	CHAD,CYTH	3PG2751	3	CAGL0E00781g	40.625 32 16 1 33 61 531 562 0.48 26.2
BMU_07766	5422_g	911008.GLAD_01774	1.58e-120	345.0	COG3103@1|root,COG4991@2|Bacteria,1MX7M@1224|Proteobacteria,1RS74@1236|Gammaproteobacteria	1236|Gammaproteobacteria	T	sh3 domain protein	ygiM	GO:0005575,GO:0005622,GO:0005623,GO:0005737,GO:0005829,GO:0005886,GO:0005887,GO:0016020,GO:0016021,GO:0031224,GO:0031226,GO:0044424,GO:0044425,GO:0044444,GO:0044459,GO:0044464,GO:0071944	-	ko:K07184	-	-	-	-	ko00000	-	-	-	SH3_3	3PG2794	3	CAGL0D00924g	28.571 77 40 3 87 148 1422 1498 0.25 29.6
BMU_07766	5423_g	399741.Spro_0373	1.67e-59	192.0	COG0657@1|root,COG0657@2|Bacteria,1NEXK@1224|Proteobacteria,1RNNH@1236|Gammaproteobacteria,40270@613|Serratia	1236|Gammaproteobacteria	I	Alpha beta hydrolase	cinB	-	-	-	-	-	-	-	-	-	-	-	Abhydrolase_3	2PG1355	2	CAGL0M01320g	31.707 41 23 1 3 43 413 448 2.5 25.0
BMU_07766	5425_g	911008.GLAD_00010	2.88e-213	602.0	COG0596@1|root,COG0596@2|Bacteria,1MY2P@1224|Proteobacteria,1RQQM@1236|Gammaproteobacteria	1236|Gammaproteobacteria	D	nuclear chromosome segregation	-	-	-	-	-	-	-	-	-	-	-	-	Abhydrolase_8,DUF3274,DUF4150	2PG1313	2	CAGL0J02442g	25.954 131 84 4 88 214 262 383 0.18 31.2
BMU_07766	5428_g	1197719.A464_3260	2.67e-37	127.0	2DQ5J@1|root,334UR@2|Bacteria,1N8EZ@1224|Proteobacteria,1SEGQ@1236|Gammaproteobacteria	1236|Gammaproteobacteria	S	Phage tail assembly chaperone	-	-	-	-	-	-	-	-	-	-	-	-	Phage_TAC_10	5PG1796	5	CAGL0D02618g	30.952 42 29 0 14 55 6 47 0.081 28.5
BMU_07766	5429_g	911008.GLAD_02721	5.52e-100	293.0	COG1235@1|root,COG1235@2|Bacteria,1P9QI@1224|Proteobacteria,1RQPE@1236|Gammaproteobacteria	1236|Gammaproteobacteria	S	Carbon-phosphorus lyase complex accessory protein	phnP	GO:0003674,GO:0003824,GO:0005488,GO:0006793,GO:0008081,GO:0008150,GO:0008152,GO:0009056,GO:0009987,GO:0016787,GO:0016788,GO:0019634,GO:0019637,GO:0019700,GO:0030145,GO:0042578,GO:0043167,GO:0043169,GO:0044237,GO:0046434,GO:0046872,GO:0046914,GO:0071704,GO:1901575	3.1.4.55	ko:K06167	ko00440,map00440	-	R10205	RC00296	ko00000,ko00001,ko01000	-	-	-	Lactamase_B_2	3PG1914	3	CAGL0A02992g	35.0 40 18 1 39 78 337 368 0.62 27.7
BMU_07766	5430_g	1397284.AYMN01000094_gene1840	1.65e-133	419.0	COG3459@1|root,COG3459@2|Bacteria,1MVNX@1224|Proteobacteria,1RMW9@1236|Gammaproteobacteria,3ZZXE@613|Serratia	1236|Gammaproteobacteria	G	Glycosyl hydrolase 36 superfamily, catalytic domain	ndvB	-	2.4.1.20,2.4.1.280	ko:K00702,ko:K13688,ko:K18675	ko00500,ko00520,ko01100,map00500,map00520,map01100	-	R00952,R09942	RC00049	ko00000,ko00001,ko01000,ko01003	-	GH94,GT36,GT84	-	Glyco_hydro_36,Glyco_transf_36,Glycoamylase	2PG1311	2	CAGL0E00759g	26.582 79 48 2 2 77 254 325 0.44 30.0
BMU_07766	5431_g	1399774.JDWH01000011_gene659	1.49e-81	247.0	COG0568@1|root,COG0568@2|Bacteria,1MVWR@1224|Proteobacteria,1RMFR@1236|Gammaproteobacteria,3X1ZC@547|Enterobacter	1236|Gammaproteobacteria	K	Sigma factors are initiation factors that promote the attachment of RNA polymerase to specific initiation sites and are then released. This sigma factor is involved in regulation of expression of heat shock genes	rpoH	GO:0000150,GO:0000976,GO:0000984,GO:0000985,GO:0000988,GO:0000990,GO:0001017,GO:0001046,GO:0001047,GO:0001067,GO:0001121,GO:0001130,GO:0001131,GO:0001140,GO:0001216,GO:0003674,GO:0003676,GO:0003677,GO:0003690,GO:0003700,GO:0003824,GO:0005488,GO:0005575,GO:0005622,GO:0005623,GO:0005737,GO:0005829,GO:0005886,GO:0006139,GO:0006259,GO:0006310,GO:0006351,GO:0006352,GO:0006355,GO:0006725,GO:0006807,GO:…	-	ko:K03089	-	-	-	-	ko00000,ko03021	-	-	-	Sigma70_r1_2,Sigma70_r2,Sigma70_r4	2PG2012	2	CAGL0C05115g	24.615 65 49 0 18 82 215 279 2.3 25.4
BMU_07766	5436_g	1073999.BN137_1650	6.83e-101	312.0	COG1629@1|root,COG4771@2|Bacteria,1MUC1@1224|Proteobacteria,1RNHR@1236|Gammaproteobacteria	1236|Gammaproteobacteria	P	Receptor	-	-	-	ko:K16089,ko:K19611	ko02020,map02020	-	-	-	ko00000,ko00001,ko02000	1.B.14.1,1.B.14.1.22,1.B.14.1.3,1.B.14.1.5,1.B.14.10	-	-	Plug,TonB_dep_Rec	7PG1626	7	CAGL0F00363g	27.778 72 36 1 110 165 68 139 0.15 30.0
BMU_07766	5437_g	1484157.PSNIH2_21780	1.8e-86	257.0	COG1525@1|root,COG1525@2|Bacteria,1N145@1224|Proteobacteria,1S9I3@1236|Gammaproteobacteria,3W1WF@53335|Pantoea	1236|Gammaproteobacteria	L	Staphylococcal nuclease homologue	-	-	-	-	-	-	-	-	-	-	-	-	Excalibur,SNase	14PG2315	14	CAGL0H03201g	31.2 125 72 3 38 148 130 254 3.25e-08 49.3
BMU_07766	5438_g	1006004.GBAG_3788	1.32e-68	213.0	COG0048@1|root,COG0048@2|Bacteria,1RCWY@1224|Proteobacteria,1S3WB@1236|Gammaproteobacteria	1236|Gammaproteobacteria	J	Interacts with and stabilizes bases of the 16S rRNA that are involved in tRNA selection in the A site and with the mRNA backbone. Located at the interface of the 30S and 50S subunits, it traverses the body of the 30S subunit contacting proteins on the other side and probably holding the rRNA structure together. The combined cluster of proteins S8, S12 and S17 appears to hold together the shoulder…	rpsL	GO:0000372,GO:0000375,GO:0000376,GO:0003674,GO:0003676,GO:0003723,GO:0003735,GO:0005198,GO:0005488,GO:0005575,GO:0005622,GO:0005623,GO:0005737,GO:0005829,GO:0005840,GO:0006139,GO:0006396,GO:0006412,GO:0006518,GO:0006725,GO:0006807,GO:0008150,GO:0008152,GO:0008380,GO:0009058,GO:0009059,GO:0009893,GO:0009987,GO:0010467,GO:0010468,GO:0010604,GO:0010628,GO:0015935,GO:0016070,GO:0019219,GO:0019222,GO:…	-	ko:K02950	ko03010,map03010	M00178,M00179	-	-	br01610,ko00000,ko00001,ko00002,ko03011	-	-	-	Ribosom_S12_S23	4PG2772	4	CAGL0G07931g	64.706 102 36 0 3 104 46 147 9.1e-41 134.0
BMU_07766	5439_g	911008.GLAD_02496	2.58e-95	277.0	COG3153@1|root,COG3153@2|Bacteria,1QV38@1224|Proteobacteria,1T26J@1236|Gammaproteobacteria	1236|Gammaproteobacteria	S	Acetyltransferase (GNAT) domain	-	-	-	-	-	-	-	-	-	-	-	-	Acetyltransf_1,Acetyltransf_10,Acetyltransf_7	4PG8977	4	CAGL0I09042g	41.379 29 17 0 58 86 190 218 0.24 28.5
BMU_07766	5440_g	1484157.PSNIH2_22720	3.05e-64	207.0	2AVRJ@1|root,31MIW@2|Bacteria,1QIJ7@1224|Proteobacteria,1TGE2@1236|Gammaproteobacteria,3W230@53335|Pantoea	1236|Gammaproteobacteria	-	-	-	-	-	-	-	-	-	-	-	-	-	-	-	11PG9074	11	CAGL0L02783g	33.846 65 33 3 106 160 640 704 0.13 30.8
BMU_07766	5442_g	1006000.GKAS_02282	3.89e-51	166.0	28MD3@1|root,2ZAQZ@2|Bacteria,1QSMW@1224|Proteobacteria,1RSHN@1236|Gammaproteobacteria	1236|Gammaproteobacteria	-	-	-	-	-	-	-	-	-	-	-	-	-	-	-	9PG8928	9	CAGL0M04301g	28.0 75 43 2 8 82 120 183 1.9 25.8
BMU_07766	5443_g	911008.GLAD_02780	2.82e-63	206.0	COG0531@1|root,COG0531@2|Bacteria,1R5N5@1224|Proteobacteria,1RR4J@1236|Gammaproteobacteria	1236|Gammaproteobacteria	E	amino acid	yjeM	GO:0005575,GO:0005623,GO:0005886,GO:0016020,GO:0044464,GO:0071944	-	-	-	-	-	-	-	-	-	-	AA_permease,AA_permease_2	2PG2456	2	CAGL0G08624g	23.529 85 57 2 29 105 312 396 1.8 25.4
BMU_07766	5444_g	1224318.DT73_18225	1.17e-29	110.0	COG2186@1|root,COG2186@2|Bacteria,1N6N0@1224|Proteobacteria,1RPZ0@1236|Gammaproteobacteria	1236|Gammaproteobacteria	K	Transcriptional repressor that controls expression of the genes required for the catabolism of sialic acids	-	-	-	ko:K05799	-	-	-	-	ko00000,ko03000	-	-	-	FCD,GntR	2PG1373	2	CAGL0J07150g	30.556 36 25 0 7 42 397 432 0.13 26.9
BMU_06078	4818_g	716541.ECL_00067	1.23e-231	644.0	COG3039@1|root,COG3039@2|Bacteria,1MXTN@1224|Proteobacteria,1RM94@1236|Gammaproteobacteria	1236|Gammaproteobacteria	L	ISSoEn1, terminal inverted repeat	-	-	-	-	-	-	-	-	-	-	-	-	DDE_Tnp_1_5	40PG8298	40	CAGL0C00858g	21.905 105 71 2 108 201 231 335 0.042 34.3
BMU_06078	4819_g	1484157.PSNIH2_22805	0.0	2428.0	2AV0A@1|root,31KQ4@2|Bacteria,1QIJU@1224|Proteobacteria,1TGEX@1236|Gammaproteobacteria,3W275@53335|Pantoea	1236|Gammaproteobacteria	-	-	-	-	-	-	-	-	-	-	-	-	-	-	-	18PG8386	18	CAGL0L05874g	23.502 217 141 9 1367 1576 649 847 0.17 35.0
BMU_06078	4820_g	1484157.PSNIH2_22790	1.96e-219	606.0	28HGF@1|root,2Z7SA@2|Bacteria,1MXUA@1224|Proteobacteria,1RS8F@1236|Gammaproteobacteria,3W0Z3@53335|Pantoea	1236|Gammaproteobacteria	S	TraU protein	-	-	-	ko:K12060	-	-	-	-	ko00000,ko02044	3.A.7.11.1	-	-	TraU	11PG2874	11	CAGL0C00473g	29.605 152 81 8 64 203 1499 1636 0.06 32.7
BMU_06078	4821_g	1484157.PSNIH2_22785	0.0	1888.0	28KC1@1|root,2Z9Z1@2|Bacteria,1MW96@1224|Proteobacteria,1RYPT@1236|Gammaproteobacteria,3W1XY@53335|Pantoea	1236|Gammaproteobacteria	S	Type-1V conjugative transfer system mating pair stabilisation	traN	-	-	ko:K12058	-	-	-	-	ko00000,ko02044	3.A.7.11.1	-	-	TraN	16PG2859	16	CAGL0G02211g	30.612 49 34 0 189 237 557 605 4.5 28.9
BMU_06078	4822_g	1484157.PSNIH2_22780	1.3e-161	457.0	2AUZJ@1|root,31KP9@2|Bacteria,1QIJ0@1224|Proteobacteria,1TGDU@1236|Gammaproteobacteria,3W21N@53335|Pantoea	1236|Gammaproteobacteria	-	-	-	-	-	-	-	-	-	-	-	-	-	-	-	21PG8775	21	CAGL0L03135g	34.211 38 24 1 115 151 302 339 1.1 28.9
BMU_06078	4823_g	1484157.PSNIH2_22775	0.0	1010.0	COG0210@1|root,COG0210@2|Bacteria,1PRFX@1224|Proteobacteria,1RXIU@1236|Gammaproteobacteria,3W243@53335|Pantoea	1236|Gammaproteobacteria	L	UvrD-like helicase C-terminal domain	-	-	-	-	-	-	-	-	-	-	-	-	UvrD-helicase,UvrD_C	23PG8544	23	CAGL0L03454g	24.823 282 170 13 146 406 216 476 1.15e-07 52.8
BMU_06078	4824_g	1484157.PSNIH2_22770	6.51e-120	352.0	2AUYN@1|root,31KN6@2|Bacteria,1QIHV@1224|Proteobacteria,1TGCH@1236|Gammaproteobacteria,3W1WB@53335|Pantoea	1236|Gammaproteobacteria	-	-	-	-	-	-	-	-	-	-	-	-	-	-	-	21PG8776	21	CAGL0M11616g	37.143 35 20 1 92 126 2461 2493 0.5 30.0
BMU_06078	4825_g	1484157.PSNIH2_22765	1.91e-71	216.0	2AV0D@1|root,31KQ7@2|Bacteria,1QIJY@1224|Proteobacteria,1TGF0@1236|Gammaproteobacteria,3W27A@53335|Pantoea	1236|Gammaproteobacteria	-	-	-	-	-	-	-	-	-	-	-	-	-	-	-	16PG8956	16	CAGL0H06303g	39.286 56 31 2 32 86 397 450 1.8 25.8
BMU_06078	4826_g	1484157.PSNIH2_22760	3.63e-125	368.0	2AUXT@1|root,31KM9@2|Bacteria,1QIGW@1224|Proteobacteria,1TGBF@1236|Gammaproteobacteria,3W1Q7@53335|Pantoea	1236|Gammaproteobacteria	-	-	-	-	-	-	-	-	-	-	-	-	-	-	-	19PG8729	19	CAGL0K04697g	28.0 75 47 2 50 117 375 449 1.6 28.5
BMU_06078	4827_g	1484157.PSNIH2_22755	3.83e-182	514.0	COG0714@1|root,COG0714@2|Bacteria,1MXIW@1224|Proteobacteria,1RN7C@1236|Gammaproteobacteria,3W242@53335|Pantoea	1236|Gammaproteobacteria	S	AAA domain (Cdc48 subfamily)	-	-	6.6.1.2	ko:K09882	ko00860,ko01100,map00860,map01100	-	R05227	RC02000	ko00000,ko00001,ko01000	-	-	-	AAA_5	20PG8704	20	CAGL0M11616g	23.671 207 142 5 99 296 1078 1277 8.6e-05 42.4
BMU_06078	4828_g	1484157.PSNIH2_22745	4.45e-200	562.0	2AUZQ@1|root,31KPG@2|Bacteria,1QIJ5@1224|Proteobacteria,1TGE1@1236|Gammaproteobacteria,3W22J@53335|Pantoea	1236|Gammaproteobacteria	S	Protein of unknown function (DUF3150)	-	-	-	-	-	-	-	-	-	-	-	-	DUF3150	22PG8685	22	CAGL0A01243g	26.531 98 62 4 150 246 314 402 0.097 32.3
BMU_06078	4829_g	1484158.PSNIH1_19750	2.13e-265	751.0	COG4548@1|root,COG4548@2|Bacteria,1QFBU@1224|Proteobacteria,1TCIC@1236|Gammaproteobacteria,3W2HN@53335|Pantoea	1236|Gammaproteobacteria	P	von Willebrand factor type A domain	-	-	-	-	-	-	-	-	-	-	-	-	VWA	21PG3255	21	CAGL0L03586g	29.839 124 58 6 212 312 497 614 2.6 28.9
BMU_06078	4830_g	1484157.PSNIH2_22735	1.3e-27	101.0	2AV2V@1|root,31KSS@2|Bacteria,1QIND@1224|Proteobacteria,1TGHN@1236|Gammaproteobacteria,3W2EI@53335|Pantoea	1236|Gammaproteobacteria	-	-	-	-	-	-	-	-	-	-	-	-	-	-	-	12PG9094	12	CAGL0K00110g	32.609 46 28 1 16 58 727 772 0.028 29.6
BMU_06078	4831_g	1484157.PSNIH2_22730	8.08e-163	485.0	COG4643@1|root,COG4643@2|Bacteria,1QIJ2@1224|Proteobacteria,1TGDX@1236|Gammaproteobacteria,3W21X@53335|Pantoea	1236|Gammaproteobacteria	S	Toprim domain	-	-	-	-	-	-	-	-	-	-	-	-	Toprim_3	4PG1985	4	CAGL0B02948g	25.0 108 64 5 18 109 78 184 0.75 30.8
BMU_06078	4832_g	1484157.PSNIH2_22715	4.11e-98	297.0	2AUZ3@1|root,31KNN@2|Bacteria,1QII9@1224|Proteobacteria,1TGD1@1236|Gammaproteobacteria,3W1XZ@53335|Pantoea	1236|Gammaproteobacteria	-	-	-	-	-	-	-	-	-	-	-	-	-	-	-	29PG8268	29	CAGL0G07755g	29.126 103 58 4 144 231 264 366 0.11 32.0
BMU_06078	4833_g	1484157.PSNIH2_22710	9.31e-83	259.0	2AUZV@1|root,31KMV@2|Bacteria,1QIHG@1224|Proteobacteria,1TGC3@1236|Gammaproteobacteria,3W1TR@53335|Pantoea	1236|Gammaproteobacteria	-	-	-	-	-	-	-	-	-	-	-	-	-	-	-	27PG8269	27	CAGL0I06512g	32.075 53 35 1 120 171 1442 1494 0.6 29.6
BMU_06078	4834_g	1484157.PSNIH2_22705	3.99e-137	398.0	2AUZV@1|root,31KPP@2|Bacteria,1QIJB@1224|Proteobacteria,1TGE6@1236|Gammaproteobacteria,3W23F@53335|Pantoea	1236|Gammaproteobacteria	-	-	-	-	-	-	-	-	-	-	-	-	-	-	-	23PG8743	23	CAGL0F01661g	37.209 43 26 1 36 78 2 43 0.21 30.8
BMU_06078	4835_g	1484157.PSNIH2_22670	7.95e-153	455.0	2AUXN@1|root,31KM5@2|Bacteria,1QIGS@1224|Proteobacteria,1TGBB@1236|Gammaproteobacteria,3W1PG@53335|Pantoea	1236|Gammaproteobacteria	-	-	-	-	-	-	-	-	-	-	-	-	-	-	-	5PG8465	5	CAGL0H05071g	24.571 175 102 5 199 344 833 1006 0.12 33.5
BMU_06078	4836_g	1484157.PSNIH2_22660	2.58e-184	523.0	COG0582@1|root,COG0582@2|Bacteria,1R71Y@1224|Proteobacteria,1S1NK@1236|Gammaproteobacteria,3W0D6@53335|Pantoea	1236|Gammaproteobacteria	L	Belongs to the 'phage' integrase family	-	-	-	-	-	-	-	-	-	-	-	-	Phage_int_SAM_4,Phage_integrase	19PG8666	19	CAGL0K07436g	19.643 56 41 1 82 133 105 160 0.14 32.0
BMU_06078	4837_g	1484157.PSNIH2_22420	9.08e-194	545.0	COG4469@1|root,COG4469@2|Bacteria,1RJ70@1224|Proteobacteria,1S6GU@1236|Gammaproteobacteria,3W1XV@53335|Pantoea	1236|Gammaproteobacteria	S	Competence protein	-	-	-	-	-	-	-	-	-	-	-	-	CoiA	16PG8696	16	CAGL0E04906g	31.325 83 47 4 30 105 12 91 0.24 31.2
BMU_06078	4838_g	469595.CSAG_04326	0.0	1046.0	COG4248@1|root,COG4248@2|Bacteria,1R6PB@1224|Proteobacteria,1RZBJ@1236|Gammaproteobacteria	1236|Gammaproteobacteria	S	PFAM Protein kinase domain	-	-	-	-	-	-	-	-	-	-	-	-	Pkinase	12PG8585	12	CAGL0M08404g	31.783 129 62 7 124 248 271 377 2.14e-06 47.8
BMU_06078	4839_g	469595.CSAG_04327	0.0	1033.0	COG0631@1|root,COG0631@2|Bacteria,1MXFV@1224|Proteobacteria,1RRJ7@1236|Gammaproteobacteria	1236|Gammaproteobacteria	T	Protein phosphatase 2C	-	-	-	-	-	-	-	-	-	-	-	-	PP2C_2	6PG2381	6	CAGL0G09493g	42.424 33 15 1 72 104 1130 1158 4.9 28.1
BMU_06078	4889_g	1166016.W5S_1479	2.15e-172	482.0	COG1484@1|root,COG1484@2|Bacteria,1MWQX@1224|Proteobacteria,1RPJM@1236|Gammaproteobacteria	1236|Gammaproteobacteria	L	ATP-binding protein, IstB SW ISTB_ECOLI (P15026) (265 aa) fasta scores E() 0, 47.4 id in 249 aa. Also almost identical to Yersinia pestis and Escherichia coli	-	-	-	-	-	-	-	-	-	-	-	-	IstB_IS21	44PG3142	44	CAGL0G00506g	30.159 63 41 1 49 111 257 316 0.002 37.0
BMU_06078	4890_g	1166016.W5S_1480	1.36e-234	645.0	COG4584@1|root,COG4584@2|Bacteria,1MWIV@1224|Proteobacteria,1RQ9W@1236|Gammaproteobacteria	1236|Gammaproteobacteria	L	to Escherichia coli transposase for insertion sequence element IS21 IstA SW ISTA_ECOLI (P15025) (390 aa) fasta scores E() 3e-27, 33.1 id in 329 aa. Identical to the previously sequenced Yersinia pestis,Yersinia pseudotuberculosis and Escherichia coli pesticin plasmid insertion sequence transposase Y1055 TR P74993 (EMBL U59875) (340 aa) fasta scores E() 0, 100.0 id in 340 aa	-	-	-	-	-	-	-	-	-	-	-	-	HTH_38,HTH_7,rve	47PG8553	47	CAGL0K11396g	34.043 47 23 1 8 46 678 724 0.81 29.3
BMU_06078	4894_g	1484157.PSNIH2_21020	0.0	1344.0	29NPJ@1|root,31KKU@2|Bacteria,1QIGE@1224|Proteobacteria,1TGAX@1236|Gammaproteobacteria,3W1N7@53335|Pantoea	1236|Gammaproteobacteria	S	Domain of unknown function (DUF4165)	-	-	-	-	-	-	-	-	-	-	-	-	Big_3_2,Big_3_3,DUF4165	13PG2366	13	CAGL0F08635g	31.429 70 45 2 546 615 334 400 2.9 29.3
BMU_06078	4895_g	469595.CSAG_03974	1.25e-209	587.0	28ICS@1|root,2Z8F1@2|Bacteria,1N32S@1224|Proteobacteria,1RQEN@1236|Gammaproteobacteria,3WV5Z@544|Citrobacter	1236|Gammaproteobacteria	S	Initiator Replication protein	repA	-	-	-	-	-	-	-	-	-	-	-	Rep_3	15PG8695	15	CAGL0B03553g	40.0 30 18 0 117 146 315 344 4.2 27.3
BMU_06078	4896_g	1484157.PSNIH2_21275	0.0	1219.0	29NPJ@1|root,31KPA@2|Bacteria,1QIJ1@1224|Proteobacteria,1TGDV@1236|Gammaproteobacteria,3W21Q@53335|Pantoea	1236|Gammaproteobacteria	S	Domain of unknown function (DUF4165)	-	-	-	-	-	-	-	-	-	-	-	-	Big_3_2,Big_3_3,DUF4165	15PG8478	15	CAGL0M14300g	27.869 61 44 0 453 513 265 325 1.2 30.4
BMU_06078	4898_g	1484157.PSNIH2_21305	8.8e-39	130.0	2AV1S@1|root,31KRM@2|Bacteria,1QIMB@1224|Proteobacteria,1TGGE@1236|Gammaproteobacteria,3W2AX@53335|Pantoea	1236|Gammaproteobacteria	-	-	-	-	-	-	-	-	-	-	-	-	-	-	-	7PG9015	7	CAGL0B00946g	36.111 36 17 1 44 79 357 386 1.7 25.0
BMU_06078	4899_g	1484157.PSNIH2_21310	7.73e-92	288.0	2AUX6@1|root,347KZ@2|Bacteria,1P1SI@1224|Proteobacteria,1ST0M@1236|Gammaproteobacteria,3W1KJ@53335|Pantoea	1236|Gammaproteobacteria	-	-	-	-	-	-	-	-	-	-	-	-	-	-	-	7PG8576	7	CAGL0M13915g	30.303 66 39 3 93 153 249 312 3.7 27.7
BMU_06078	4904_g	1484157.PSNIH2_21015	0.0	982.0	29NPJ@1|root,309MG@2|Bacteria,1QG0I@1224|Proteobacteria,1TDCD@1236|Gammaproteobacteria,3W1RK@53335|Pantoea	1236|Gammaproteobacteria	S	Bacterial Ig-like domain (group 3)	-	-	-	-	-	-	-	-	-	-	-	-	Big_3_2,Big_3_3	7PG8429	7	CAGL0I01892g	26.016 123 75 3 298 406 358 478 0.098 33.9
BMU_06078	4905_g	1484157.PSNIH2_21320	2.91e-29	109.0	2BH9P@1|root,32BB6@2|Bacteria,1QIGX@1224|Proteobacteria,1TGBG@1236|Gammaproteobacteria,3W1Q8@53335|Pantoea	1236|Gammaproteobacteria	-	-	-	-	-	-	-	-	-	-	-	-	-	-	-	11PG8984	11	CAGL0K06149g	26.316 57 42 0 16 72 52 108 1.0 25.8
BMU_06078	4906_g	1484157.PSNIH2_21325	2.91e-132	388.0	2AV06@1|root,31KQ0@2|Bacteria,1QIJQ@1224|Proteobacteria,1TGEQ@1236|Gammaproteobacteria,3W25Y@53335|Pantoea	1236|Gammaproteobacteria	-	-	-	-	-	-	-	-	-	-	-	-	-	-	-	11PG2252	11	CAGL0K10252g	24.0 100 72 3 217 313 281 379 1.7 28.5
BMU_06078	4907_g	1484157.PSNIH2_21330	1.07e-45	151.0	2AV0R@1|root,31KQK@2|Bacteria,1QIKB@1224|Proteobacteria,1TGFD@1236|Gammaproteobacteria,3W28D@53335|Pantoea	1236|Gammaproteobacteria	-	-	-	-	-	-	-	-	-	-	-	-	-	-	-	9PG8958	9	CAGL0D03234g	34.375 64 31 4 12 66 337 398 0.96 26.6
BMU_06078	4908_g	1484157.PSNIH2_21345	1.29e-96	290.0	COG4262@1|root,COG4262@2|Bacteria,1QFYV@1224|Proteobacteria,1TDAF@1236|Gammaproteobacteria,3W1N9@53335|Pantoea	1236|Gammaproteobacteria	S	Catalyzes the irreversible transfer of a propylamine group from the amino donor S-adenosylmethioninamine (decarboxy- AdoMet) to putrescine (1,4-diaminobutane) to yield spermidine	-	-	-	-	-	-	-	-	-	-	-	-	-	7PG8407	7	CAGL0K01815g	28.333 60 32 3 65 120 91 143 1.8 28.1
BMU_06078	4909_g	1484157.PSNIH2_21355	2.61e-261	746.0	COG0863@1|root,COG0863@2|Bacteria,1R4QN@1224|Proteobacteria,1TKIB@1236|Gammaproteobacteria,3W235@53335|Pantoea	1236|Gammaproteobacteria	L	Mrr N-terminal domain	-	-	2.1.1.113	ko:K00590	-	-	-	-	ko00000,ko01000,ko02048	-	-	-	Mrr_N,N6_N4_Mtase	2PG1123	2	CAGL0I09086g	23.529 153 91 7 628 766 59 199 2.6 29.6
BMU_06078	4910_g	469595.CSAG_04892	1.2e-108	342.0	COG0175@1|root,COG0175@2|Bacteria,1MXNT@1224|Proteobacteria,1RYKC@1236|Gammaproteobacteria	1236|Gammaproteobacteria	EH	PFAM Phosphoadenosine phosphosulfate reductase	-	-	-	ko:K19170	-	-	-	-	ko00000,ko02048	-	-	-	PAPS_reduct	6PG8705	6	CAGL0G02959g	30.435 46 32 0 297 342 9 54 1.8 28.5
BMU_06078	4911_g	1484157.PSNIH2_21400	1.37e-151	426.0	2AUZT@1|root,31KPN@2|Bacteria,1QIJA@1224|Proteobacteria,1TGE5@1236|Gammaproteobacteria,3W239@53335|Pantoea	1236|Gammaproteobacteria	-	-	-	-	-	-	-	-	-	-	-	-	-	-	-	17PG8862	17	CAGL0F03795g	50.0 28 12 1 154 179 94 121 0.27 30.0
BMU_06078	4912_g	1484157.PSNIH2_21405	3.3e-261	717.0	COG0582@1|root,COG0582@2|Bacteria,1R96H@1224|Proteobacteria,1RZPN@1236|Gammaproteobacteria,3W1SJ@53335|Pantoea	1236|Gammaproteobacteria	L	Phage integrase family	-	-	-	-	-	-	-	-	-	-	-	-	Phage_integrase	6PG2721	6	CAGL0D05280g	41.379 29 17 0 208 236 743 771 1.0 29.3
BMU_06078	4913_g	1484157.PSNIH2_21410	0.0	917.0	2AUXM@1|root,31KM4@2|Bacteria,1QIGR@1224|Proteobacteria,1TGBA@1236|Gammaproteobacteria,3W1PE@53335|Pantoea	1236|Gammaproteobacteria	-	-	-	-	-	-	-	-	-	-	-	-	-	-	-	8PG2382	8	CAGL0H06347g	26.154 65 48 0 270 334 161 225 2.4 28.5
BMU_06078	4914_g	1399774.JDWH01000009_gene1969	0.0	1140.0	COG0582@1|root,COG0582@2|Bacteria,1R9JZ@1224|Proteobacteria,1RY18@1236|Gammaproteobacteria	1236|Gammaproteobacteria	L	viral genome integration into host DNA	-	-	-	-	-	-	-	-	-	-	-	-	-	5PG1280	5	CAGL0J03652g	25.301 83 61 1 467 549 15 96 1.5 29.6
BMU_06078	4915_g	469595.CSAG_04244	6.48e-128	376.0	COG4372@1|root,COG4372@2|Bacteria,1MUCX@1224|Proteobacteria,1SU06@1236|Gammaproteobacteria,3WWTY@544|Citrobacter	1236|Gammaproteobacteria	L	30 bp terminal inverted repeat of ISCro1, contains 12 mismatches	-	-	-	-	-	-	-	-	-	-	-	-	DDE_Tnp_IS66,DDE_Tnp_IS66_C,LZ_Tnp_IS66,zf-IS66	2PG1289	2	CAGL0L02673g	29.268 82 37 3 13 85 206 275 1.1 27.7
BMU_06078	4957_g	1484158.PSNIH1_19230	8.85e-138	410.0	COG0389@1|root,COG0389@2|Bacteria,1MUUH@1224|Proteobacteria,1RMT1@1236|Gammaproteobacteria,3VXRT@53335|Pantoea	1236|Gammaproteobacteria	L	DNA polymerase	umuC	-	-	ko:K03502	-	-	-	-	ko00000,ko03400	-	-	-	DUF4113,IMS,IMS_C,IMS_HHH	7PG8572	7	CAGL0H05335g	33.766 77 37 2 110 185 202 265 0.032 34.3
BMU_06078	4958_g	1484157.PSNIH2_21970	2.04e-143	410.0	COG1651@1|root,COG1651@2|Bacteria,1MY3H@1224|Proteobacteria,1RS9Y@1236|Gammaproteobacteria,3W0W5@53335|Pantoea	1236|Gammaproteobacteria	O	Thioredoxin	bcfH	-	-	-	-	-	-	-	-	-	-	-	DSBA,FKBP_N,Thioredoxin_4	7PG8806	7	CAGL0E00583g	35.714 56 33 1 96 148 55 110 0.008 33.9
BMU_06078	4959_g	1484157.PSNIH2_21975	1.13e-100	296.0	2AUXU@1|root,31KMB@2|Bacteria,1QIGY@1224|Proteobacteria,1TGBH@1236|Gammaproteobacteria,3W1QC@53335|Pantoea	1236|Gammaproteobacteria	-	-	-	-	-	-	-	-	-	-	-	-	-	-	-	10PG8893	10	CAGL0A04455g	38.462 39 24 0 151 189 925 963 1.9 26.9
BMU_06078	4960_g	1484157.PSNIH2_21985	6.8e-30	109.0	2AUXK@1|root,31KM1@2|Bacteria,1QIGP@1224|Proteobacteria,1TGB8@1236|Gammaproteobacteria,3W1P7@53335|Pantoea	1236|Gammaproteobacteria	-	-	-	-	-	-	-	-	-	-	-	-	-	-	-	11PG8962	11	CAGL0J02002g	69.231 13 4 0 17 29 36 48 6.6 23.1
BMU_06078	4961_g	1484157.PSNIH2_21990	7.26e-143	405.0	COG1651@1|root,COG1651@2|Bacteria,1RD39@1224|Proteobacteria,1S3U8@1236|Gammaproteobacteria,3W210@53335|Pantoea	1236|Gammaproteobacteria	O	Required for disulfide bond formation in some periplasmic proteins. Acts by transferring its disulfide bond to other proteins and is reduced in the process	dsbC	-	5.3.4.1	ko:K03981	-	-	-	-	ko00000,ko01000,ko02044,ko03110	3.A.7.11.1	-	-	DsbC_N,Thioredoxin_2	15PG8850	15	CAGL0C05159g	28.049 82 52 2 112 187 260 340 0.000495 38.5
BMU_06078	4962_g	1224318.DT73_09200	1.36e-161	481.0	COG3157@1|root,COG3157@2|Bacteria,1RB0U@1224|Proteobacteria,1S2CP@1236|Gammaproteobacteria	1236|Gammaproteobacteria	M	COG3209 Rhs family protein	yhhZ	-	-	ko:K06887	-	-	-	-	ko00000	-	-	-	Colicin-DNase,HNH,T6SS_HCP	13PG8702	13	CAGL0E02585g	26.554 177 116 5 474 642 10 180 0.002 39.3
BMU_06078	4963_g	1484158.PSNIH1_20245	0.0	1825.0	COG4678@1|root,COG4678@2|Bacteria,1PI2N@1224|Proteobacteria,1TKJC@1236|Gammaproteobacteria,3W2KF@53335|Pantoea	1236|Gammaproteobacteria	G	TraG-like protein, N-terminal region	-	-	-	ko:K12056	-	-	-	-	ko00000,ko02044	3.A.7.11.1	-	-	TraG_N	14PG8387	14	CAGL0L12672g	30.693 101 58 4 688 785 403 494 1.5 31.2
BMU_06078	4964_g	1484157.PSNIH2_22015	3.32e-202	565.0	COG0526@1|root,COG0526@2|Bacteria,1MXG2@1224|Proteobacteria,1S08D@1236|Gammaproteobacteria,3W1EQ@53335|Pantoea	1236|Gammaproteobacteria	CO	F plasmid transfer operon protein	-	-	-	ko:K12057	-	-	-	-	ko00000,ko02044	3.A.7.11.1	-	-	TraF	15PG8710	15	CAGL0L01749g	35.294 34 22 0 285 318 20 53 2.5 27.7
BMU_06078	4965_g	1484157.PSNIH2_22020	2.89e-92	271.0	2AUXY@1|root,31KMF@2|Bacteria,1QIH3@1224|Proteobacteria,1TGBQ@1236|Gammaproteobacteria,3W1S5@53335|Pantoea	1236|Gammaproteobacteria	-	-	-	-	-	-	-	-	-	-	-	-	-	-	-	21PG8924	21	CAGL0M01694g	32.0 50 27 1 17 66 733 775 0.17 29.6
BMU_06078	4966_g	1484157.PSNIH2_22025	1.14e-152	433.0	2AUYH@1|root,31KN2@2|Bacteria,1QIHP@1224|Proteobacteria,1TGCC@1236|Gammaproteobacteria,3W1VQ@53335|Pantoea	1236|Gammaproteobacteria	-	-	-	-	-	-	-	-	-	-	-	-	-	-	-	24PG8810	24	CAGL0H02277g	50.0 18 9 0 184 201 66 83 0.68 28.1
BMU_06078	4967_g	1484157.PSNIH2_22040	0.0	1216.0	COG3481@1|root,COG3481@2|Bacteria,1QIHM@1224|Proteobacteria,1TGCA@1236|Gammaproteobacteria,3W1VD@53335|Pantoea	1236|Gammaproteobacteria	S	Putative helicase	-	-	-	ko:K12070	-	-	-	-	ko00000,ko02044	3.A.7.11.1	-	-	TraI_2	16PG8351	16	CAGL0A02475g	30.357 56 39 0 211 266 271 326 0.21 34.7
BMU_06078	4969_g	1484157.PSNIH2_22085	2.49e-68	229.0	2AUWZ@1|root,31KKD@2|Bacteria,1QIFU@1224|Proteobacteria,1TGA4@1236|Gammaproteobacteria,3W1JD@53335|Pantoea	1236|Gammaproteobacteria	-	-	-	-	-	-	-	-	-	-	-	-	-	-	-	8PG8523	8	CAGL0J08030g	32.653 49 33 0 448 496 1812 1860 1.5 30.0
BMU_06078	4970_g	1484157.PSNIH2_22105	2.29e-48	169.0	2AUYG@1|root,31KMZ@2|Bacteria,1QIHK@1224|Proteobacteria,1TGC9@1236|Gammaproteobacteria,3W1V8@53335|Pantoea	1236|Gammaproteobacteria	-	-	-	-	-	-	-	-	-	-	-	-	-	-	-	11PG8663	11	CAGL0I06248g	20.588 136 100 2 18 145 148 283 0.026 32.7
BMU_06078	4972_g	911008.GLAD_03999	1.64e-74	228.0	COG1387@1|root,COG1387@2|Bacteria,1MYXV@1224|Proteobacteria,1RRE9@1236|Gammaproteobacteria	1236|Gammaproteobacteria	E	Belongs to the PHP family	ycdX	GO:0001539,GO:0003674,GO:0003824,GO:0005488,GO:0005575,GO:0005622,GO:0005623,GO:0005737,GO:0005829,GO:0006928,GO:0008150,GO:0008270,GO:0009987,GO:0016787,GO:0016788,GO:0040011,GO:0042578,GO:0043167,GO:0043169,GO:0044424,GO:0044444,GO:0044464,GO:0046872,GO:0046914,GO:0048870,GO:0051179,GO:0051674,GO:0071973,GO:0071978,GO:0097588	-	ko:K04477	-	-	-	-	ko00000	-	-	-	PHP	4PG2530	4	CAGL0I07997g	29.787 47 33 0 1 47 601 647 4.3 24.6
BMU_06078	4974_g	1224318.DT73_13040	2.98e-27	105.0	2FF8R@1|root,3476K@2|Bacteria,1P3M7@1224|Proteobacteria,1SSDI@1236|Gammaproteobacteria	1236|Gammaproteobacteria	-	-	-	-	-	-	-	-	-	-	-	-	-	-	-	9PG2475	9	CAGL0I08723g	42.5 40 20 2 100 139 48 84 2.2 26.2
BMU_06078	5030_g	1484157.PSNIH2_21010	4.24e-236	665.0	COG0827@1|root,COG0827@2|Bacteria,1QAWJ@1224|Proteobacteria,1T6BV@1236|Gammaproteobacteria,3W1PF@53335|Pantoea	1236|Gammaproteobacteria	L	Domain of unknown function (DUF4942)	-	-	-	-	-	-	-	-	-	-	-	-	DUF4942	26PG8272	26	CAGL0L08910g	25.676 74 41 3 81 145 101 169 4.8 27.7
BMU_06078	5031_g	1484157.PSNIH2_21000	4.39e-189	535.0	COG1475@1|root,COG1475@2|Bacteria,1R408@1224|Proteobacteria,1S145@1236|Gammaproteobacteria,3W0AB@53335|Pantoea	1236|Gammaproteobacteria	K	DNA binding	-	-	-	ko:K03497	-	-	-	-	ko00000,ko03000,ko03036,ko04812	-	-	-	KorB,ParBc	21PG8671	21	CAGL0H06567g	25.397 63 31 2 40 102 785 831 1.4 28.9
BMU_06078	5032_g	1484157.PSNIH2_20995	1.54e-137	395.0	COG0338@1|root,COG0338@2|Bacteria,1QIIM@1224|Proteobacteria,1TGDE@1236|Gammaproteobacteria,3W1ZU@53335|Pantoea	1236|Gammaproteobacteria	L	D12 class N6 adenine-specific DNA methyltransferase	-	-	2.1.1.72	ko:K06223	ko03430,map03430	-	-	-	ko00000,ko00001,ko01000,ko02048,ko03032,ko03400	-	-	-	MethyltransfD12	24PG8802	24	CAGL0A01870g	34.043 47 30 1 192 237 433 479 0.44 29.6
BMU_06078	5033_g	1484157.PSNIH2_22925	3.2e-75	234.0	2AUX9@1|root,31KKP@2|Bacteria,1QIG8@1224|Proteobacteria,1TGAN@1236|Gammaproteobacteria,3W1M6@53335|Pantoea	1236|Gammaproteobacteria	-	-	-	-	-	-	-	-	-	-	-	-	-	-	-	25PG8837	25	CAGL0I01386g	29.787 94 50 3 17 106 368 449 1.0 28.5
BMU_06078	5034_g	1484157.PSNIH2_22915	8.07e-118	352.0	COG1475@1|root,COG1475@2|Bacteria,1QIHH@1224|Proteobacteria,1TGC4@1236|Gammaproteobacteria,3W1TT@53335|Pantoea	1236|Gammaproteobacteria	K	DNA binding	-	-	-	-	-	-	-	-	-	-	-	-	-	28PG8706	28	CAGL0K10230g	26.154 65 44 2 283 346 210 271 0.65 29.6
BMU_06078	5035_g	1484157.PSNIH2_22910	2.48e-178	500.0	28ICS@1|root,2Z8F1@2|Bacteria,1N32S@1224|Proteobacteria,1RQEN@1236|Gammaproteobacteria,3W02Q@53335|Pantoea	1236|Gammaproteobacteria	S	RePlication protein	-	-	-	-	-	-	-	-	-	-	-	-	Rep_3	28PG8774	28	CAGL0E02145g	23.944 71 48 1 123 187 93 163 2.9 26.9
BMU_06078	5036_g	1484157.PSNIH2_22900	3.17e-48	157.0	2AV0H@1|root,31KQB@2|Bacteria,1QIK1@1224|Proteobacteria,1TGF3@1236|Gammaproteobacteria,3W27J@53335|Pantoea	1236|Gammaproteobacteria	-	-	-	-	-	-	-	-	-	-	-	-	-	-	-	20PG8967	20	CAGL0E04752g	22.222 72 53 2 48 116 24 95 4.4 24.3
BMU_06078	5037_g	1484157.PSNIH2_22890	4.2e-134	385.0	2AUZ1@1|root,31KNK@2|Bacteria,1QII6@1224|Proteobacteria,1TGCY@1236|Gammaproteobacteria,3W1XJ@53335|Pantoea	1236|Gammaproteobacteria	S	TraE protein	-	-	-	ko:K12067	-	-	-	-	ko00000,ko02044	3.A.7.11.1	-	-	TraE	18PG3260	18	Not found	Not found
BMU_06078	5038_g	1484157.PSNIH2_22885	5.39e-223	623.0	28HGW@1|root,2Z7SN@2|Bacteria,1QIIR@1224|Proteobacteria,1TGDJ@1236|Gammaproteobacteria,3W20S@53335|Pantoea	1236|Gammaproteobacteria	S	TraK protein	-	-	-	ko:K12066	-	-	-	-	ko00000,ko02044	3.A.7.11.1	-	-	TraK	14PG9065	14	CAGL0M13453g	23.404 47 36 0 292 338 328 374 1.9 28.5
BMU_06078	5039_g	1484157.PSNIH2_22880	1.65e-15	73.9	2AUXC@1|root,31KKS@2|Bacteria,1QIGC@1224|Proteobacteria,1TGAV@1236|Gammaproteobacteria,3W1MW@53335|Pantoea	1236|Gammaproteobacteria	-	-	-	-	-	-	-	-	-	-	-	-	-	-	-	9PG9092	9	CAGL0F03971g	44.186 43 21 2 2 44 542 581 1.5 25.4
BMU_06078	5040_g	1484157.PSNIH2_22875	1.31e-239	666.0	COG2433@1|root,COG2433@2|Bacteria,1QUPW@1224|Proteobacteria,1T20C@1236|Gammaproteobacteria,3W1CN@53335|Pantoea	1236|Gammaproteobacteria	U	Bacterial conjugation TrbI-like protein	traB	-	-	ko:K12065	-	-	-	-	ko00000,ko02044	3.A.7.11.1	-	-	TrbI	10PG3072	10	CAGL0I00748g	27.027 74 45 1 6 79 401 465 0.033 34.3
BMU_06078	5041_g	1484157.PSNIH2_22870	3.42e-24	97.1	2AUXQ@1|root,31KM7@2|Bacteria,1QIGU@1224|Proteobacteria,1TGBD@1236|Gammaproteobacteria,3W1PY@53335|Pantoea	1236|Gammaproteobacteria	-	-	-	-	-	-	-	-	-	-	-	-	-	-	-	16PG3100	16	CAGL0I07799g	42.105 38 20 1 39 74 4 41 0.017 30.8
BMU_06078	5042_g	1484157.PSNIH2_22855	0.0	1550.0	COG3451@1|root,COG3451@2|Bacteria,1MUEN@1224|Proteobacteria,1RMMX@1236|Gammaproteobacteria,3W0ZD@53335|Pantoea	1236|Gammaproteobacteria	U	F pilus assembly Type-IV secretion system for plasmid transfer	-	-	-	ko:K12063	-	-	-	-	ko00000,ko02044	3.A.7.11.1	-	-	AAA_10,TraC_F_IV	17PG8355	17	CAGL0G04345g	24.0 100 68 4 958 1056 396 488 3.6 29.6
BMU_06078	5043_g	469595.CSAG_04007	2.18e-272	748.0	COG1192@1|root,COG1192@2|Bacteria,1NAJP@1224|Proteobacteria,1S2DK@1236|Gammaproteobacteria,3WYYN@544|Citrobacter	1236|Gammaproteobacteria	D	AAA domain	-	-	-	-	-	-	-	-	-	-	-	-	AAA_31	26PG8493	26	CAGL0A00385g	30.0 70 45 3 199 268 837 902 3.1 28.1
BMU_06078	5044_g	1484157.PSNIH2_22845	3.84e-73	229.0	COG1475@1|root,COG1475@2|Bacteria,1NGXR@1224|Proteobacteria,1RNZ3@1236|Gammaproteobacteria,3VZ8K@53335|Pantoea	1236|Gammaproteobacteria	K	ParB family	-	-	-	ko:K03497	-	-	-	-	ko00000,ko03000,ko03036,ko04812	-	-	-	ParB,ParBc	12PG3090	12	CAGL0J07260g	33.824 68 40 2 99 166 62 124 0.099 30.4
BMU_06078	5045_g	1484157.PSNIH2_22835	5.56e-161	474.0	2AUZ6@1|root,31KNR@2|Bacteria,1QIIC@1224|Proteobacteria,1TGD4@1236|Gammaproteobacteria,3W1YF@53335|Pantoea	1236|Gammaproteobacteria	-	-	-	-	-	-	-	-	-	-	-	-	-	-	-	5PG2368	5	CAGL0K04939g	29.412 51 31 2 17 64 63 111 2.0 29.3
BMU_06078	5046_g	1484157.PSNIH2_22830	1.43e-185	529.0	COG0443@1|root,COG0443@2|Bacteria,1R4I4@1224|Proteobacteria,1RRY4@1236|Gammaproteobacteria,3W128@53335|Pantoea	1236|Gammaproteobacteria	O	StbA protein	stbA	-	-	ko:K18640	-	-	-	-	ko00000,ko04812	-	-	-	StbA	31PG8273	31	CAGL0D01408g	20.526 190 133 4 298 480 88 266 0.33 31.2
BMU_06078	5093_g	911008.GLAD_02894	3.21e-175	496.0	COG0582@1|root,COG0582@2|Bacteria,1MU23@1224|Proteobacteria,1RMJ1@1236|Gammaproteobacteria	1236|Gammaproteobacteria	L	Belongs to the 'phage' integrase family	intB	-	-	-	-	-	-	-	-	-	-	-	Arm-DNA-bind_3,Phage_integrase	8PG2425	8	CAGL0K07656g	31.579 38 26 0 182 219 239 276 0.6 29.3
BMU_06078	5094_g	1117958.PE143B_0105815	1.36e-19	81.3	2EGAD@1|root,33A27@2|Bacteria,1NMNP@1224|Proteobacteria,1SGIF@1236|Gammaproteobacteria	1236|Gammaproteobacteria	-	-	-	-	-	-	-	-	-	-	-	-	-	-	-	13PG2532	13	CAGL0J08250g	32.432 37 23 1 15 51 33 67 1.4 25.0
BMU_06078	5095_g	561229.Dd1591_0929	0.0	1881.0	COG0610@1|root,COG0610@2|Bacteria,1MU96@1224|Proteobacteria,1RP2Q@1236|Gammaproteobacteria,2JF4M@204037|Dickeya	1236|Gammaproteobacteria	L	Type I restriction enzyme R protein N terminus (HSDR_N)	-	-	3.1.21.3	ko:K01153	-	-	-	-	ko00000,ko01000,ko02048	-	-	-	EcoR124_C,HSDR_N,ResIII	13PG2358	13	CAGL0I09614g	30.986 71 47 2 248 317 133 202 2.8 29.6
BMU_06078	5097_g	561229.Dd1591_0926	1.58e-259	712.0	COG1131@1|root,COG1131@2|Bacteria,1MUT5@1224|Proteobacteria,1RRTT@1236|Gammaproteobacteria	1236|Gammaproteobacteria	V	Anticodon nuclease	prrC	-	-	-	-	-	-	-	-	-	-	-	AAA_13	16PG2747	16	CAGL0F06831g	34.0 50 31 1 320 367 918 967 0.45 30.4
BMU_06078	5098_g	561229.Dd1591_0925	0.0	964.0	COG0286@1|root,COG0286@2|Bacteria,1MW3A@1224|Proteobacteria,1RMRA@1236|Gammaproteobacteria,2JE74@204037|Dickeya	1236|Gammaproteobacteria	V	PFAM N-6 DNA methylase	hsdM	-	2.1.1.72	ko:K03427	-	-	-	-	ko00000,ko01000,ko02048	-	-	-	HsdM_N,N6_Mtase	15PG2743	15	CAGL0K09702g	38.462 39 22 1 201 239 165 201 1.6 28.9
BMU_06078	5102_g	1028307.EAE_06600	8.57e-55	189.0	2C33V@1|root,32RBH@2|Bacteria,1RJ75@1224|Proteobacteria,1S64H@1236|Gammaproteobacteria,3X3ZR@547|Enterobacter	1236|Gammaproteobacteria	-	-	-	-	-	-	-	-	-	-	-	-	-	-	-	3PG1291	3	CAGL0L10780g	29.167 48 34 0 148 195 575 622 1.4 28.5
BMU_06078	5103_g	1028307.EAE_08875	1.88e-189	530.0	COG0463@1|root,COG0463@2|Bacteria,1R4XG@1224|Proteobacteria,1S0DN@1236|Gammaproteobacteria	1236|Gammaproteobacteria	M	Glycosyltransferase like family 2	-	-	-	-	-	-	-	-	-	-	-	-	Glycos_transf_2	7PG2408	7	CAGL0G09955g	28.125 96 60 3 5 92 3 97 0.028 33.5
BMU_06078	5104_g	1028307.EAE_08865	9.24e-246	678.0	2EYHK@1|root,33VGJ@2|Bacteria,1NVCW@1224|Proteobacteria,1SN64@1236|Gammaproteobacteria	1236|Gammaproteobacteria	-	-	-	-	-	-	-	-	-	-	-	-	-	-	-	5PG1290	5	CAGL0I01320g	22.517 151 92 5 50 175 349 499 0.33 30.8
BMU_06078	5105_g	1028307.EAE_08850	3.61e-158	456.0	28H9R@1|root,2Z7MD@2|Bacteria,1MVTR@1224|Proteobacteria,1RMPH@1236|Gammaproteobacteria	1236|Gammaproteobacteria	S	Psort location Cytoplasmic, score 8.96	-	-	-	-	-	-	-	-	-	-	-	-	DUF932	2PG1087	2	CAGL0G10175g	33.673 98 39 4 38 114 15 107 0.57 30.4
BMU_06078	5120_g	155864.EDL933_0307	6.68e-177	504.0	COG0583@1|root,COG0583@2|Bacteria,1MU2E@1224|Proteobacteria,1RQ66@1236|Gammaproteobacteria,3XPH8@561|Escherichia	1236|Gammaproteobacteria	K	Transcriptional regulator	-	-	-	-	-	-	-	-	-	-	-	-	HTH_1,LysR_substrate	4PG8612	4	CAGL0L12408g	42.105 38 22 0 181 218 349 386 2.1 28.5
BMU_06078	5121_g	932677.PAJ_1218	7.98e-145	411.0	COG4221@1|root,COG4221@2|Bacteria,1MUF8@1224|Proteobacteria,1RMKM@1236|Gammaproteobacteria,3VZPQ@53335|Pantoea	1236|Gammaproteobacteria	S	Belongs to the short-chain dehydrogenases reductases (SDR) family	VY92_08700	-	-	-	-	-	-	-	-	-	-	-	adh_short	13PG8833	13	CAGL0M11242g	31.452 248 159 6 3 240 14 260 5.76e-28 105.0
BMU_06078	5123_g	35703.DQ02_09740	7.46e-59	182.0	COG2026@1|root,COG2026@2|Bacteria,1MZ76@1224|Proteobacteria,1S8RR@1236|Gammaproteobacteria,3WYWS@544|Citrobacter	1236|Gammaproteobacteria	DJ	ParE toxin of type II toxin-antitoxin system, parDE	stbE	-	-	ko:K06218	-	-	-	-	ko00000,ko02048	-	-	-	ParE_toxin	7PG2516	7	CAGL0B01859g	39.286 28 17 0 3 30 306 333 0.59 26.6
BMU_06078	5125_g	399742.Ent638_4249	3.54e-196	545.0	28ICS@1|root,2Z8F1@2|Bacteria,1N32S@1224|Proteobacteria,1RQEN@1236|Gammaproteobacteria,3X3T1@547|Enterobacter	1236|Gammaproteobacteria	S	RePlication protein	-	-	-	-	-	-	-	-	-	-	-	-	Rep_3	9PG8780	9	CAGL0E00671g	22.667 75 55 1 88 162 142 213 1.3 28.1
BMU_06078	5126_g	399742.Ent638_4323	4.11e-43	148.0	COG0582@1|root,COG0582@2|Bacteria,1PU4F@1224|Proteobacteria,1RPBW@1236|Gammaproteobacteria,3X1BB@547|Enterobacter	1236|Gammaproteobacteria	L	Phage integrase family	-	-	-	-	-	-	-	-	-	-	-	-	Phage_integrase	2PG2893	2	CAGL0B03421g	27.273 55 35 1 9 63 1197 1246 4.5 24.3
BMU_06078	5127_g	1035839.AFNK01000058_gene775	3.49e-96	288.0	2E4K1@1|root,32ZF0@2|Bacteria,1NBMK@1224|Proteobacteria,1SC66@1236|Gammaproteobacteria	1236|Gammaproteobacteria	-	-	-	-	-	-	-	-	-	-	-	-	-	-	-	4PG2014	4	CAGL0M07139g	29.87 77 41 4 2 72 67 136 8.0 25.0
BMU_06078	5129_g	1006004.GBAG_4327	2.31e-49	167.0	2DPIX@1|root,32UM8@2|Bacteria,1N54B@1224|Proteobacteria,1SA22@1236|Gammaproteobacteria	1236|Gammaproteobacteria	-	-	-	-	-	-	-	-	-	-	-	-	-	-	-	2PG1356	2	CAGL0L00517g	30.435 69 41 1 48 116 815 876 0.76 26.9
BMU_06078	5139_g	1267600.JFGT01000006_gene1542	2.75e-168	481.0	COG0659@1|root,COG0659@2|Bacteria,1MVWV@1224|Proteobacteria,1RMCN@1236|Gammaproteobacteria,3VYZN@53335|Pantoea	1236|Gammaproteobacteria	P	Sulfate permease	ybaR1	-	-	ko:K03321	-	-	-	-	ko00000,ko02000	2.A.53.3	-	-	STAS,Sulfate_transp	17PG3065	17	CAGL0L12342g	29.412 136 84 2 17 140 108 243 2.44e-12 64.3
BMU_06078	5141_g	1484157.PSNIH2_21780	8.04e-82	257.0	COG1525@1|root,COG1525@2|Bacteria,1N145@1224|Proteobacteria,1S9I3@1236|Gammaproteobacteria,3W1WF@53335|Pantoea	1236|Gammaproteobacteria	L	Staphylococcal nuclease homologue	-	-	-	-	-	-	-	-	-	-	-	-	Excalibur,SNase	16PG8616	16	CAGL0H03201g	31.2 125 72 3 38 148 130 254 5.97e-07 48.5
BMU_06078	5142_g	1484157.PSNIH2_21775	1.59e-248	692.0	COG0270@1|root,COG0270@2|Bacteria,1MV9H@1224|Proteobacteria,1RPM4@1236|Gammaproteobacteria,3W1RI@53335|Pantoea	1236|Gammaproteobacteria	H	C-5 cytosine-specific DNA methylase	dcm	-	2.1.1.37	ko:K00558	ko00270,ko01100,ko05206,map00270,map01100,map05206	M00035	R04858	RC00003,RC00332	ko00000,ko00001,ko00002,ko01000,ko02048,ko03032,ko03036	-	-	-	DNA_methylase	12PG8598	12	CAGL0A01870g	30.769 65 42 2 192 256 556 617 5.4 27.3
BMU_06078	5144_g	1484157.PSNIH2_21770	8.53e-265	731.0	28KPS@1|root,2ZA7W@2|Bacteria,1QEZJ@1224|Proteobacteria,1SNQ1@1236|Gammaproteobacteria,3W0K5@53335|Pantoea	1236|Gammaproteobacteria	S	Protein of unknown function (DUF1173)	-	-	-	-	-	-	-	-	-	-	-	-	DUF1173	10PG8631	10	CAGL0H04455g	28.704 108 65 5 203 299 481 587 1.3 29.3
BMU_06078	5145_g	1484157.PSNIH2_21755	8.31e-87	281.0	COG0827@1|root,COG0827@2|Bacteria,1QIJK@1224|Proteobacteria,1TGEG@1236|Gammaproteobacteria,3W24R@53335|Pantoea	1236|Gammaproteobacteria	L	Domain of unknown function (DUF4942)	-	-	-	-	-	-	-	-	-	-	-	-	DUF4942	10PG8532	10	CAGL0I10901g	26.277 137 84 3 549 671 483 616 0.38 32.0
BMU_06078	5146_g	1399774.JDWH01000012_gene833	6.36e-257	706.0	COG2215@1|root,COG2215@2|Bacteria,1QDA1@1224|Proteobacteria,1RPK1@1236|Gammaproteobacteria,3X3D6@547|Enterobacter	1236|Gammaproteobacteria	P	Belongs to the NiCoT transporter (TC 2.A.52) family	rcnA	GO:0000041,GO:0003674,GO:0005215,GO:0005575,GO:0005623,GO:0005886,GO:0005887,GO:0006810,GO:0006811,GO:0006812,GO:0008150,GO:0008324,GO:0010035,GO:0010038,GO:0010045,GO:0015075,GO:0015099,GO:0015318,GO:0015562,GO:0015675,GO:0016020,GO:0016021,GO:0022857,GO:0022890,GO:0030001,GO:0031224,GO:0031226,GO:0032025,GO:0034220,GO:0035444,GO:0042221,GO:0044425,GO:0044459,GO:0044464,GO:0046583,GO:0046873,GO:…	-	ko:K08970	-	-	-	-	ko00000,ko02000	2.A.52.2	-	-	NicO	13PG8687	13	CAGL0K06303g	32.143 28 19 0 324 351 1147 1174 6.0 26.9
BMU_06078	5147_g	1399774.JDWH01000012_gene832	7.39e-62	193.0	28MD3@1|root,2ZC18@2|Bacteria,1RA1T@1224|Proteobacteria,1S2N1@1236|Gammaproteobacteria	1236|Gammaproteobacteria	-	-	pcoE	-	-	-	-	-	-	-	-	-	-	-	-	14PG8933	14	CAGL0M08580g	28.049 82 52 3 8 85 83 161 0.15 29.3
BMU_06078	5148_g	1115512.EH105704_07_01670	2.94e-205	575.0	COG0642@1|root,COG2205@2|Bacteria,1MW8M@1224|Proteobacteria,1RNDA@1236|Gammaproteobacteria,3XPC2@561|Escherichia	1236|Gammaproteobacteria	T	Member of a two-component regulatory system	silS	-	2.7.13.3	ko:K07644	ko02020,map02020	M00452,M00745	-	-	ko00000,ko00001,ko00002,ko01000,ko01001,ko01504,ko02022	-	-	-	HAMP,HATPase_c,HisKA	17PG3219	17	CAGL0H06567g	29.167 72 48 1 230 298 806 877 0.05 33.1
BMU_06078	5156_g	1076550.LH22_06245	3.29e-83	249.0	COG1134@1|root,COG1134@2|Bacteria,1MWWC@1224|Proteobacteria,1RN2T@1236|Gammaproteobacteria,3W05N@53335|Pantoea	1236|Gammaproteobacteria	GM	ABC transporter	kpsT	-	3.6.3.38	ko:K09689,ko:K09691	ko02010,map02010	M00249,M00250	-	-	ko00000,ko00001,ko00002,ko01000,ko02000	3.A.1.101,3.A.1.103	-	-	ABC_tran	16PG2482	16	CAGL0G00242g	25.926 81 59 1 42 121 722 802 0.00086 36.2
BMU_06078	5157_g	1076550.LH22_06250	1.56e-171	488.0	COG3524@1|root,COG3524@2|Bacteria,1R3ZY@1224|Proteobacteria,1RPZH@1236|Gammaproteobacteria,3W290@53335|Pantoea	1236|Gammaproteobacteria	M	COG3524 Capsule polysaccharide export protein	kpsE	-	-	ko:K10107	ko02010,map02010	M00249	-	-	ko00000,ko00001,ko00002,ko02000	3.A.1.101	-	-	-	21PG9066	21	CAGL0F00671g	21.605 162 105 5 126 270 1009 1165 0.61 29.6
BMU_06078	5159_g	550540.Fbal_0444	2.61e-280	801.0	COG0438@1|root,COG1215@1|root,COG0438@2|Bacteria,COG1215@2|Bacteria,1MU5I@1224|Proteobacteria,1RSQ9@1236|Gammaproteobacteria	1236|Gammaproteobacteria	M	COG0463 Glycosyltransferases involved in cell wall biogenesis	-	-	-	-	-	-	-	-	-	-	-	-	Glyco_trans_1_4,Glyco_transf_4,Glycos_transf_1,Glycos_transf_2	17PG2869	17	CAGL0L09889g	36.62 71 26 5 332 392 654 715 0.59 31.6
BMU_06078	5160_g	1076550.LH22_06275	1.08e-249	689.0	COG1004@1|root,COG1004@2|Bacteria,1MW5U@1224|Proteobacteria,1RMVW@1236|Gammaproteobacteria,3VZ5D@53335|Pantoea	1236|Gammaproteobacteria	M	Belongs to the UDP-glucose GDP-mannose dehydrogenase family	ugd	GO:0000271,GO:0003674,GO:0003824,GO:0003979,GO:0005975,GO:0005976,GO:0008150,GO:0008152,GO:0009058,GO:0009059,GO:0009242,GO:0009987,GO:0016051,GO:0016491,GO:0016614,GO:0016616,GO:0033692,GO:0034637,GO:0034645,GO:0043170,GO:0044237,GO:0044238,GO:0044249,GO:0044260,GO:0044262,GO:0044264,GO:0046377,GO:0055114,GO:0071704,GO:1901135,GO:1901137,GO:1901576	1.1.1.22	ko:K00012	ko00040,ko00053,ko00520,ko01100,map00040,map00053,map00520,map01100	M00014,M00129,M00361,M00362	R00286	RC00291	ko00000,ko00001,ko00002,ko01000	-	-	iEC55989_1330.EC55989_2287	UDPG_MGDP_dh,UDPG_MGDP_dh_C,UDPG_MGDP_dh_N	13PG1995	13	CAGL0K05027g	26.374 91 64 3 138 227 3 91 1.6 28.5
BMU_06078	5161_g	1076550.LH22_06280	1.08e-170	484.0	COG0463@1|root,COG0463@2|Bacteria,1MXQB@1224|Proteobacteria,1SC13@1236|Gammaproteobacteria	1236|Gammaproteobacteria	M	Glycosyltransferase family 92	-	-	-	-	-	-	-	-	-	-	-	-	Glyco_tranf_2_4	6PG2043	6	CAGL0L06402g	36.364 33 21 0 53 85 733 765 0.82 29.6
BMU_06078	5170_g	716541.ECL_A008	1.33e-60	202.0	2EFIK@1|root,339B0@2|Bacteria,1N87U@1224|Proteobacteria,1SFTK@1236|Gammaproteobacteria	1236|Gammaproteobacteria	-	-	-	-	-	-	-	-	-	-	-	-	-	-	-	9PG8549	9	CAGL0M05335g	25.0 112 61 4 99 210 224 312 2.1 28.5
BMU_06078	5171_g	745277.GRAQ_00739	1.73e-155	471.0	2DMH3@1|root,32RGP@2|Bacteria,1RKY2@1224|Proteobacteria,1SBPX@1236|Gammaproteobacteria	1236|Gammaproteobacteria	-	-	-	-	-	-	-	-	-	-	-	-	-	-	-	4PG8539	4	CAGL0J02112g	25.694 144 77 5 11 145 24 146 0.049 34.7
BMU_06078	5172_g	1045856.EcWSU1_A023	1.14e-271	749.0	2DUQM@1|root,33RRS@2|Bacteria,1NU6S@1224|Proteobacteria,1RTTQ@1236|Gammaproteobacteria,3X2HA@547|Enterobacter	1236|Gammaproteobacteria	-	-	-	-	-	-	-	-	-	-	-	-	-	-	-	9PG8617	9	CAGL0I06512g	40.0 65 34 2 141 205 1922 1981 0.000622 40.0
BMU_06078	5173_g	202954.BBNK01000020_gene3414	2.59e-84	249.0	2AZCW@1|root,31RKD@2|Bacteria,1QP3W@1224|Proteobacteria,1TMTB@1236|Gammaproteobacteria,3NPBY@468|Moraxellaceae	1236|Gammaproteobacteria	-	-	-	-	-	-	-	-	-	-	-	-	-	-	-	19PG9086	19	CAGL0H06765g	52.0 25 12 0 21 45 181 205 0.1 29.6
BMU_06078	5174_g	525244.HMPREF0023_2087	3.75e-215	595.0	COG5527@1|root,COG5527@2|Bacteria,1RD9C@1224|Proteobacteria,1S4ZG@1236|Gammaproteobacteria,3NJHN@468|Moraxellaceae	1236|Gammaproteobacteria	L	Initiator Replication protein	-	-	-	-	-	-	-	-	-	-	-	-	Rep_3	19PG3078	19	CAGL0G08602g	31.429 70 44 1 229 294 298 367 1.2 28.9
BMU_06078	5175_g	981223.AIED01000077_gene668	8.64e-88	262.0	2AEWM@1|root,314U9@2|Bacteria,1QIYT@1224|Proteobacteria,1TGVG@1236|Gammaproteobacteria,3NM65@468|Moraxellaceae	1236|Gammaproteobacteria	-	-	-	-	-	-	-	-	-	-	-	-	-	-	-	14PG3086	14	CAGL0B04785g	31.395 86 51 5 56 137 9 90 0.34 28.9
BMU_06078	5177_g	575589.HMPREF0018_02842	0.0	932.0	COG0827@1|root,COG0827@2|Bacteria,1N2RX@1224|Proteobacteria,1RRMN@1236|Gammaproteobacteria,3NN13@468|Moraxellaceae	1236|Gammaproteobacteria	L	Eco57I restriction-modification methylase	-	-	3.1.21.4	ko:K01155	-	-	-	-	ko00000,ko01000,ko02048	-	-	-	BsuBI_PstI_RE,Eco57I,N6_Mtase,RrnaAD	10PG3070	10	CAGL0J04048g	25.882 85 41 2 50 124 73 145 0.19 30.8
BMU_06078	5178_g	743974.MBO_02817	5.89e-165	467.0	COG0827@1|root,COG0827@2|Bacteria,1N2RX@1224|Proteobacteria,1RRMN@1236|Gammaproteobacteria,3NM52@468|Moraxellaceae	1236|Gammaproteobacteria	L	BsuBI/PstI restriction endonuclease C-terminus	-	-	3.1.21.4	ko:K01155	-	-	-	-	ko00000,ko01000,ko02048	-	-	-	BsuBI_PstI_RE,Eco57I,N6_Mtase	19PG3079	19	CAGL0H00330g	30.952 42 18 1 24 65 4 34 0.75 29.3
BMU_06078	5179_g	517433.PanABDRAFT_0983	1.14e-24	93.2	2EMEJ@1|root,33F3D@2|Bacteria,1NKUN@1224|Proteobacteria,1STAF@1236|Gammaproteobacteria	1236|Gammaproteobacteria	-	-	-	-	-	-	-	-	-	-	-	-	-	-	-	18PG9096	18	CAGL0H04323g	47.059 17 9 0 12 28 209 225 2.1 23.5
BMU_06078	5180_g	1217710.F969_01518	7.99e-26	99.8	COG1396@1|root,COG1396@2|Bacteria,1PDYZ@1224|Proteobacteria,1TD7P@1236|Gammaproteobacteria,3NPK8@468|Moraxellaceae	1236|Gammaproteobacteria	K	Helix-turn-helix XRE-family like proteins	-	-	-	-	-	-	-	-	-	-	-	-	HTH_3	25PG9089	25	CAGL0K05225g	40.541 37 21 1 12 48 706 741 0.52 27.3
BMU_06078	5181_g	553217.ENHAE0001_0826	3.55e-62	204.0	COG2856@1|root,COG2856@2|Bacteria,1RAU7@1224|Proteobacteria,1TD3D@1236|Gammaproteobacteria,3NS6R@468|Moraxellaceae	1236|Gammaproteobacteria	E	Pfam:DUF955	-	-	-	-	-	-	-	-	-	-	-	-	Peptidase_M78	26PG9073	26	CAGL0C04983g	22.271 229 144 9 41 251 111 323 1.2 28.1
BMU_06078	5184_g	1006000.GKAS_04689	4.98e-48	153.0	COG3077@1|root,COG3077@2|Bacteria,1N8G2@1224|Proteobacteria,1SCQI@1236|Gammaproteobacteria	1236|Gammaproteobacteria	L	bifunctional antitoxin of the RelE-RelB toxin-antitoxin system transcriptional repressor	relB	GO:0000976,GO:0001067,GO:0001130,GO:0001217,GO:0003674,GO:0003676,GO:0003677,GO:0003690,GO:0003700,GO:0005488,GO:0005575,GO:0006139,GO:0006351,GO:0006355,GO:0006725,GO:0006807,GO:0008150,GO:0008152,GO:0009058,GO:0009059,GO:0009889,GO:0009890,GO:0009892,GO:0009987,GO:0010467,GO:0010468,GO:0010556,GO:0010558,GO:0010605,GO:0010629,GO:0016070,GO:0018130,GO:0019219,GO:0019222,GO:0019438,GO:0031323,GO:…	-	ko:K18918	-	-	-	-	ko00000,ko02048,ko03000	-	-	-	RelB	12PG9017	12	CAGL0D00330g	35.294 51 29 1 33 79 275 325 0.63 25.8
BMU_06078	5185_g	1484157.PSNIH2_22175	2.11e-219	605.0	COG0053@1|root,COG0053@2|Bacteria,1MUDS@1224|Proteobacteria,1RNS2@1236|Gammaproteobacteria,3W1PN@53335|Pantoea	1236|Gammaproteobacteria	U	Dimerisation domain of Zinc Transporter	-	-	-	-	-	-	-	-	-	-	-	-	Cation_efflux,ZT_dimer	12PG8760	12	CAGL0H08822g	25.106 235 143 6 17 222 181 411 8.13e-07 48.1
BMU_06078	5186_g	399742.Ent638_1530	5.34e-222	617.0	COG3547@1|root,COG3547@2|Bacteria,1QYJU@1224|Proteobacteria,1RN0A@1236|Gammaproteobacteria	1236|Gammaproteobacteria	L	Transposase IS116 IS110 IS902	-	-	-	-	-	-	-	-	-	-	-	-	DEDD_Tnp_IS110,Transposase_20	14PG8652	14	CAGL0J06688g	34.0 50 32 1 122 170 619 668 0.68 29.6
BMU_06078	5187_g	1484157.PSNIH2_22190	0.0	882.0	COG2801@1|root,COG3415@1|root,COG2801@2|Bacteria,COG3415@2|Bacteria,1MWVQ@1224|Proteobacteria,1RN12@1236|Gammaproteobacteria,3W1GD@53335|Pantoea	1236|Gammaproteobacteria	L	Helix-turn-helix domain	-	-	-	-	-	-	-	-	-	-	-	-	HTH_28,rve	12PG8630	12	CAGL0H08800g	27.419 62 39 2 101 159 66 124 0.56 29.3
BMU_06078	5188_g	1484157.PSNIH2_22195	1.15e-54	179.0	2AUX2@1|root,31KKG@2|Bacteria,1QIG1@1224|Proteobacteria,1TGAC@1236|Gammaproteobacteria,3W1JZ@53335|Pantoea	1236|Gammaproteobacteria	-	-	-	-	-	-	-	-	-	-	-	-	-	-	-	11PG2766	11	CAGL0H07645g	28.947 38 26 1 119 156 596 632 6.8 25.4
BMU_06078	5189_g	469595.CSAG_04045	2.17e-34	119.0	2FCYT@1|root,3451G@2|Bacteria,1P1Y2@1224|Proteobacteria,1SSCT@1236|Gammaproteobacteria	1236|Gammaproteobacteria	-	-	-	-	-	-	-	-	-	-	-	-	-	-	-	4PG2534	4	CAGL0K02563g	50.0 22 11 0 45 66 218 239 0.81 25.4
BMU_06078	5190_g	1484157.PSNIH2_22205	5.27e-34	120.0	2AV0W@1|root,31KQR@2|Bacteria,1QIKF@1224|Proteobacteria,1TGFH@1236|Gammaproteobacteria,3W28M@53335|Pantoea	1236|Gammaproteobacteria	-	-	-	-	-	-	-	-	-	-	-	-	-	-	-	11PG2817	11	CAGL0A01452g	45.833 24 13 0 79 102 689 712 1.5 25.8
BMU_06078	5191_g	1484157.PSNIH2_22215	1.97e-36	124.0	2AV2D@1|root,31KS9@2|Bacteria,1QIMY@1224|Proteobacteria,1TGH3@1236|Gammaproteobacteria,3W2CZ@53335|Pantoea	1236|Gammaproteobacteria	-	-	-	-	-	-	-	-	-	-	-	-	-	-	-	7PG2535	7	CAGL0H03949g	33.333 30 20 0 1 30 324 353 1.2 25.0
BMU_06078	5192_g	1484157.PSNIH2_22230	2.04e-52	171.0	2FIKA@1|root,31KPF@2|Bacteria,1QIJ4@1224|Proteobacteria,1TGE0@1236|Gammaproteobacteria,3W22G@53335|Pantoea	1236|Gammaproteobacteria	S	Protein of unknown function (DUF3085)	-	-	-	-	-	-	-	-	-	-	-	-	DUF3085	11PG2820	11	CAGL0G06666g	35.185 54 31 3 1 52 1096 1147 2.1 26.6
BMU_06078	5193_g	1484158.PSNIH1_20015	2.12e-38	130.0	2AV1F@1|root,31KR9@2|Bacteria,1QIKZ@1224|Proteobacteria,1TGG0@1236|Gammaproteobacteria,3W2A1@53335|Pantoea	1236|Gammaproteobacteria	S	Enterobacterial protein of unknown function (DUF957)	-	-	-	-	-	-	-	-	-	-	-	-	DUF957	10PG2798	10	CAGL0I04290g	34.286 35 23 0 38 72 192 226 0.26 27.7
BMU_06078	5207_g	911008.GLAD_01986	8.32e-228	655.0	COG4597@1|root,COG4597@2|Bacteria,1MV0S@1224|Proteobacteria,1RN6V@1236|Gammaproteobacteria	1236|Gammaproteobacteria	P	amino acid ABC transporter	aapQ	GO:0005575,GO:0005623,GO:0005886,GO:0016020,GO:0044464,GO:0071944	-	ko:K09970	ko02010,map02010	M00232	-	-	ko00000,ko00001,ko00002,ko02000	3.A.1.3.18,3.A.1.3.7,3.A.1.3.8	-	-	BPD_transp_1	3PG1283	3	CAGL0M13739g	27.863 262 160 10 683 929 447 694 7.299999999999999e-23 102.0
BMU_06078	5208_g	911008.GLAD_01242	1.25e-232	661.0	COG0542@1|root,COG0542@2|Bacteria,1MURH@1224|Proteobacteria,1RN55@1236|Gammaproteobacteria	1236|Gammaproteobacteria	O	Part of a stress-induced multi-chaperone system, it is involved in the recovery of the cell from heat-induced damage, in cooperation with DnaK, DnaJ and GrpE	clpB	GO:0000166,GO:0003674,GO:0003824,GO:0005488,GO:0005515,GO:0005524,GO:0005575,GO:0005622,GO:0005623,GO:0005737,GO:0005829,GO:0006508,GO:0006807,GO:0006950,GO:0006986,GO:0008144,GO:0008150,GO:0008152,GO:0008233,GO:0009266,GO:0009408,GO:0009628,GO:0010033,GO:0016462,GO:0016787,GO:0016817,GO:0016818,GO:0016887,GO:0017076,GO:0017111,GO:0019538,GO:0030554,GO:0031249,GO:0032553,GO:0032555,GO:0032559,GO:…	-	ko:K03695	ko04213,map04213	-	-	-	ko00000,ko00001,ko03110	-	-	-	AAA,AAA_2,ClpB_D2-small,Clp_N	2PG1093	2	CAGL0M08822g	51.385 325 154 1 3 323 438 762 2.96e-114 347.0
BMU_06078	5211_g	911008.GLAD_00829	1.1e-245	692.0	COG1088@1|root,COG1088@2|Bacteria,1MU5E@1224|Proteobacteria,1RP7G@1236|Gammaproteobacteria	1236|Gammaproteobacteria	M	Belongs to the NAD(P)-dependent epimerase dehydratase family. dTDP-glucose dehydratase subfamily	rfbB	GO:0000271,GO:0003674,GO:0003824,GO:0005488,GO:0005515,GO:0005575,GO:0005622,GO:0005623,GO:0005737,GO:0005829,GO:0005975,GO:0005976,GO:0006139,GO:0006629,GO:0006725,GO:0006807,GO:0008150,GO:0008152,GO:0008460,GO:0008610,GO:0008653,GO:0009058,GO:0009059,GO:0009103,GO:0009225,GO:0009226,GO:0009987,GO:0016051,GO:0016829,GO:0016835,GO:0016836,GO:0018130,GO:0019438,GO:0033692,GO:0034637,GO:0034641,GO:…	4.2.1.46	ko:K01710	ko00521,ko00523,ko00525,ko01055,ko01130,map00521,map00523,map00525,map01055,map01130	M00793	R06513	RC00402	ko00000,ko00001,ko00002,ko01000	-	-	iB21_1397.B21_01936,iECBD_1354.ECBD_1614,iECB_1328.ECB_01947,iECD_1391.ECD_01947,iECIAI39_1322.ECIAI39_0974,iECO26_1355.ECO26_2952,iECSF_1327.ECSF_1930	GDP_Man_Dehyd	2PG1082	2	CAGL0G00594g	27.679 112 68 5 477 581 61 166 0.75 30.8
BMU_06078	5212_g	911008.GLAD_00827	4.65e-194	539.0	COG1209@1|root,COG1209@2|Bacteria,1MU0X@1224|Proteobacteria,1RMTR@1236|Gammaproteobacteria	1236|Gammaproteobacteria	H	Catalyzes the formation of dTDP-glucose, from dTTP and glucose 1-phosphate, as well as its pyrophosphorolysis	rfbA	GO:0000271,GO:0000287,GO:0003674,GO:0003824,GO:0005488,GO:0005515,GO:0005575,GO:0005622,GO:0005623,GO:0005737,GO:0005829,GO:0005975,GO:0005976,GO:0008150,GO:0008152,GO:0008879,GO:0009058,GO:0009059,GO:0009987,GO:0016051,GO:0016740,GO:0016772,GO:0016779,GO:0033692,GO:0034637,GO:0034645,GO:0042802,GO:0043167,GO:0043169,GO:0043170,GO:0044237,GO:0044238,GO:0044249,GO:0044260,GO:0044262,GO:0044264,GO:…	2.7.7.24	ko:K00973	ko00521,ko00523,ko00525,ko01130,map00521,map00523,map00525,map01130	M00793	R02328	RC00002	ko00000,ko00001,ko00002,ko01000	-	-	iSDY_1059.SDY_2206,iSF_1195.SF2102,iSFxv_1172.SFxv_2338,iS_1188.S2225	NTP_transferase	5PG1998	5	CAGL0H04983g	23.14 242 173 8 1 237 19 252 7.46e-13 65.5
BMU_06078	5215_g	706191.PANA_2481	1.85e-82	279.0	COG0362@1|root,COG0362@2|Bacteria,1MVV8@1224|Proteobacteria,1RM7P@1236|Gammaproteobacteria,3VYIJ@53335|Pantoea	1236|Gammaproteobacteria	G	Catalyzes the oxidative decarboxylation of 6- phosphogluconate to ribulose 5-phosphate and CO(2), with concomitant reduction of NADP to NADPH	gnd	GO:0003674,GO:0003824,GO:0004616,GO:0005488,GO:0005515,GO:0005575,GO:0005622,GO:0005623,GO:0005737,GO:0005829,GO:0005975,GO:0006081,GO:0006082,GO:0006098,GO:0006139,GO:0006725,GO:0006732,GO:0006733,GO:0006739,GO:0006753,GO:0006793,GO:0006796,GO:0006807,GO:0008150,GO:0008152,GO:0009056,GO:0009117,GO:0009987,GO:0016052,GO:0016054,GO:0016491,GO:0016614,GO:0016616,GO:0019362,GO:0019520,GO:0019521,GO:…	1.1.1.343,1.1.1.44	ko:K00033	ko00030,ko00480,ko01100,ko01110,ko01120,ko01130,ko01200,map00030,map00480,map01100,map01110,map01120,map01130,map01200	M00004,M00006	R01528,R10221	RC00001,RC00539	ko00000,ko00001,ko00002,ko01000	-	-	iECS88_1305.ECS88_2128,iECW_1372.ECW_m2189,iEKO11_1354.EKO11_1765,iPC815.YPO1541,iWFL_1372.ECW_m2189	6PGD,NAD_binding_2	5PG1633	5	CAGL0M13343g	50.641 156 76 1 663 817 6 161 7.319999999999999e-42 157.0
BMU_06078	5216_g	634500.EbC_05520	8.87e-82	246.0	COG3157@1|root,COG3157@2|Bacteria,1N1FT@1224|Proteobacteria,1RQRH@1236|Gammaproteobacteria	1236|Gammaproteobacteria	S	Type VI secretion system effector	-	-	-	ko:K11903	ko02025,ko03070,map02025,map03070	M00334	-	-	ko00000,ko00001,ko00002,ko02044	-	-	-	T6SS_HCP	15PG8264	15	CAGL0G08129g	27.027 74 43 2 22 87 642 712 6.3 25.4
BMU_06078	5217_g	1484158.PSNIH1_03470	1.53e-229	649.0	COG0582@1|root,COG0582@2|Bacteria,1N45B@1224|Proteobacteria,1RNDM@1236|Gammaproteobacteria,3VY5H@53335|Pantoea	1236|Gammaproteobacteria	L	Belongs to the 'phage' integrase family	int	-	-	-	-	-	-	-	-	-	-	-	Phage_integrase	17PG8508	17	CAGL0H01199g	25.926 108 68 4 170 275 1224 1321 0.76 30.8
BMU_06078	5219_g	716541.ECL_02859	1.18e-158	449.0	COG0338@1|root,COG0338@2|Bacteria,1P85S@1224|Proteobacteria,1RQPP@1236|Gammaproteobacteria,3X484@547|Enterobacter	1236|Gammaproteobacteria	H	D12 class N6 adenine-specific DNA methyltransferase	-	-	2.1.1.72	ko:K06223	ko03430,map03430	-	-	-	ko00000,ko00001,ko01000,ko02048,ko03032,ko03400	-	-	-	MethyltransfD12	8PG2991	8	CAGL0C04323g	31.746 63 43 0 153 215 335 397 3.8 26.9
BMU_06078	5220_g	35703.DQ02_20040	6.15e-227	643.0	28HIF@1|root,2Z7TX@2|Bacteria,1MY24@1224|Proteobacteria,1RN69@1236|Gammaproteobacteria,3WX36@544|Citrobacter	1236|Gammaproteobacteria	L	Bacteriophage replication gene A protein (GPA)	-	-	-	-	-	-	-	-	-	-	-	-	Phage_GPA	5PG1598	5	CAGL0K10582g	26.761 71 44 1 193 263 255 317 0.1 32.7
BMU_06078	5225_g	911008.GLAD_00520	1.78e-130	372.0	2DS7H@1|root,33EVM@2|Bacteria,1QXQJ@1224|Proteobacteria,1T3GJ@1236|Gammaproteobacteria	1236|Gammaproteobacteria	-	-	-	-	-	-	-	-	-	-	-	-	-	-	-	12PG8870	12	CAGL0K07656g	25.0 120 71 3 17 126 1 111 0.27 30.0
BMU_06078	5234_g	106648.BBLJ01000095_gene7	9.1e-54	168.0	2E4EA@1|root,32Z9I@2|Bacteria,1N7HE@1224|Proteobacteria,1SDU5@1236|Gammaproteobacteria,3NP71@468|Moraxellaceae	1236|Gammaproteobacteria	-	-	-	-	-	-	-	-	-	-	-	-	-	-	-	3PG1984	3	CAGL0J05566g	44.0 25 12 1 3 27 143 165 0.14 27.7
BMU_06078	5239_g	716541.ECL_03692	1.26e-289	796.0	COG2223@1|root,COG2223@2|Bacteria,1MYS9@1224|Proteobacteria,1RMRW@1236|Gammaproteobacteria,3X4CA@547|Enterobacter	1236|Gammaproteobacteria	P	LacY proton/sugar symporter	lacY	GO:0003674,GO:0005215,GO:0005351,GO:0005402,GO:0005488,GO:0005575,GO:0005623,GO:0005886,GO:0005887,GO:0006810,GO:0006811,GO:0006812,GO:0008150,GO:0008324,GO:0008643,GO:0015075,GO:0015077,GO:0015078,GO:0015144,GO:0015154,GO:0015155,GO:0015157,GO:0015291,GO:0015293,GO:0015294,GO:0015295,GO:0015318,GO:0015528,GO:0015672,GO:0015766,GO:0015767,GO:0015772,GO:0016020,GO:0016021,GO:0022804,GO:0022857,GO:…	-	ko:K02532	-	-	-	-	ko00000,ko02000	2.A.1.5	-	iAF1260.b0343,iAPECO1_1312.APECO1_1650,iB21_1397.B21_00301,iBWG_1329.BWG_3743,iE2348C_1286.E2348C_0298,iECABU_c1320.ECABU_c04330,iECBD_1354.ECBD_3314,iECB_1328.ECB_00297,iECDH10B_1368.ECDH10B_1356,iECDH1ME8569_1439.ECDH1ME8569_0330,iECD_1391.ECD_00297,iECED1_1282.ECED1_0371,iECO103_1326.ECO103_0325,iECO111_1330.ECO111_0379,iECO26_1355.ECO26_0379,iECOK1_1307.ECOK1_0335,iECP_1309.ECP_0416,iECS88_13…	LacY_symp	11PG3218	11	CAGL0E06468g	29.67 91 44 3 314 404 364 434 1.4 29.3
BMU_06078	5240_g	1006000.GKAS_00498	3.77e-87	257.0	COG1662@1|root,COG1662@2|Bacteria,1NHAK@1224|Proteobacteria,1RQRY@1236|Gammaproteobacteria	1236|Gammaproteobacteria	L	cog cog1662	-	-	-	ko:K07480	-	-	-	-	ko00000	-	-	-	DDE_Tnp_IS1,Zn_Tnp_IS1	21PG3143	21	CAGL0D04444g	27.778 36 26 0 83 118 329 364 0.41 27.7
BMU_06078	5244_g	1006004.GBAG_4400	0.0	903.0	COG2801@1|root,COG2801@2|Bacteria,1MWVQ@1224|Proteobacteria,1RN12@1236|Gammaproteobacteria	1236|Gammaproteobacteria	L	PFAM Integrase catalytic	-	-	-	-	-	-	-	-	-	-	-	-	HTH_23,HTH_28,HTH_32,rve	6PG8597	6	CAGL0M07590g	41.935 31 18 0 139 169 286 316 0.28 31.2
BMU_06078	5245_g	1267600.JFGT01000006_gene1547	1.77e-167	468.0	COG0431@1|root,COG0431@2|Bacteria,1MVEB@1224|Proteobacteria,1RNDB@1236|Gammaproteobacteria,3W0A4@53335|Pantoea	1236|Gammaproteobacteria	S	NADPH-dependent FMN reductase	arsH	-	-	ko:K11811	-	-	-	-	ko00000	-	-	-	FMN_red	6PG2998	6	CAGL0K06941g	22.388 67 50 2 39 104 230 295 0.57 28.9
BMU_06078	5248_g	106648.BBLJ01000058_gene4153	6.66e-49	166.0	COG0789@1|root,COG0789@2|Bacteria,1MZ3P@1224|Proteobacteria,1S459@1236|Gammaproteobacteria,3NNJ9@468|Moraxellaceae	1236|Gammaproteobacteria	K	MerR, DNA binding	merR	-	-	ko:K08365	-	-	-	-	ko00000,ko03000	-	-	-	MerR,MerR-DNA-bind,MerR_1	7PG8604	7	CAGL0L07084g	28.723 94 54 4 13 106 20 100 0.33 30.4
BMU_06078	5249_g	911008.GLAD_00465	3.7e-71	216.0	COG2916@1|root,COG2916@2|Bacteria,1R9YM@1224|Proteobacteria,1S24H@1236|Gammaproteobacteria	1236|Gammaproteobacteria	K	Belongs to the histone-like protein H-NS family	hns	-	-	ko:K03746,ko:K11685	-	-	-	-	ko00000,ko03036,ko03400	-	-	-	Histone_HNS	14PG8940	14	CAGL0J04818g	32.692 52 35 0 12 63 602 653 0.53 27.7
BMU_06078	5250_g	1484157.PSNIH2_21750	3.77e-74	241.0	2A40C@1|root,32QW5@2|Bacteria,1RHQ6@1224|Proteobacteria,1S8H5@1236|Gammaproteobacteria,3W1IP@53335|Pantoea	1236|Gammaproteobacteria	-	-	-	-	-	-	-	-	-	-	-	-	-	-	-	6PG2377	6	CAGL0G04345g	30.159 63 42 1 70 132 133 193 0.53 30.8
BMU_06078	5251_g	469595.CSAG_04303	0.0	1315.0	COG4644@1|root,COG4644@2|Bacteria,1MUIU@1224|Proteobacteria,1RPZZ@1236|Gammaproteobacteria,3WZJF@544|Citrobacter	1236|Gammaproteobacteria	L	Tn3 transposase DDE domain	tnpA	-	-	-	-	-	-	-	-	-	-	-	DDE_Tnp_Tn3,DUF4158	6PG2716	6	CAGL0K10714g	33.333 48 32 0 379 426 146 193 3.2 28.5
BMU_06078	5254_g	481805.EcolC_3427	5.1e-307	858.0	COG5002@1|root,COG5002@2|Bacteria,1QTV1@1224|Proteobacteria,1T1I6@1236|Gammaproteobacteria,3XPHY@561|Escherichia	1236|Gammaproteobacteria	T	Member of a two-component regulatory system	cusS	-	2.7.13.3	ko:K07636,ko:K07644	ko02020,map02020	M00434,M00452,M00745	-	-	ko00000,ko00001,ko00002,ko01000,ko01001,ko01504,ko02022	-	-	-	HAMP,HATPase_c,HisKA	6PG8515	6	CAGL0F09097g	31.481 108 70 2 4 109 407 512 2.58e-09 58.5
BMU_06078	5255_g	469595.CSAG_04357	4.4e-63	194.0	COG3544@1|root,COG3544@2|Bacteria,1N0KY@1224|Proteobacteria,1SCNI@1236|Gammaproteobacteria	1236|Gammaproteobacteria	S	protein conserved in bacteria	-	-	-	-	-	-	-	-	-	-	-	-	DUF305	6PG8982	6	CAGL0D00924g	31.25 48 31 1 57 104 1708 1753 1.2 26.2
BMU_06078	5256_g	1006000.GKAS_02269	7.38e-223	613.0	COG1403@1|root,COG1403@2|Bacteria,1MW22@1224|Proteobacteria,1S099@1236|Gammaproteobacteria	1236|Gammaproteobacteria	L	HNH endonuclease	-	-	-	ko:K07451	-	-	-	-	ko00000,ko01000,ko02048	-	-	-	HNH	12PG8763	12	CAGL0I01980g	24.39 82 49 2 234 302 919 1000 1.1 28.9
BMU_06078	5257_g	571.MC52_00355	1.64e-236	650.0	COG2199@1|root,COG2203@1|root,COG2199@2|Bacteria,COG2203@2|Bacteria,1RGKE@1224|Proteobacteria,1RPC0@1236|Gammaproteobacteria	1236|Gammaproteobacteria	T	Diguanylate cyclase	-	-	-	-	-	-	-	-	-	-	-	-	GAF,GAF_2,GGDEF,PAS_3,PAS_4,PAS_9	3PG8731	3	CAGL0F02277g	35.593 59 33 3 245 300 157 213 6.7 26.6
BMU_06078	5263_g	1035839.AFNK01000045_gene1006	8.14e-251	691.0	COG0786@1|root,COG0786@2|Bacteria,1MVBC@1224|Proteobacteria,1RP0S@1236|Gammaproteobacteria	1236|Gammaproteobacteria	P	Catalyzes the sodium-dependent transport of glutamate	gltS	-	-	ko:K03312	-	-	-	-	ko00000,ko02000	2.A.27	-	-	Glt_symporter	21PG8279	21	CAGL0I10200g	26.389 72 50 1 286 354 103 174 2.3 28.1
BMU_06078	5271_g	598467.BrE312_1958	2.8e-162	486.0	COG3210@1|root,COG3210@2|Bacteria,1MX2K@1224|Proteobacteria,1RNRK@1236|Gammaproteobacteria	1236|Gammaproteobacteria	U	Large exoproteins involved in heme utilization or adhesion	-	-	-	ko:K15125	ko05133,map05133	-	-	-	ko00000,ko00001,ko00536	-	-	-	Fil_haemagg_2,PT-VENN	3PG2380	3	CAGL0G08712g	33.333 108 58 6 129 226 331 434 0.44 32.0
BMU_06078	5272_g	911008.GLAD_01338	2.11e-79	235.0	2DYAX@1|root,32V53@2|Bacteria,1NCZS@1224|Proteobacteria,1SAU8@1236|Gammaproteobacteria	1236|Gammaproteobacteria	-	-	-	-	-	-	-	-	-	-	-	-	-	-	-	6PG2498	6	CAGL0F06039g	34.146 41 23 1 69 105 57 97 0.46 27.3
BMU_06078	5273_g	911008.GLAD_01339	5.36e-105	311.0	COG3210@1|root,COG3210@2|Bacteria,1R8J3@1224|Proteobacteria,1S3SF@1236|Gammaproteobacteria	1236|Gammaproteobacteria	U	domain, Protein	-	-	-	ko:K15125	ko05133,map05133	-	-	-	ko00000,ko00001,ko00536	-	-	-	PT-VENN	7PG2465	7	CAGL0K07788g	31.034 58 38 1 190 247 140 195 0.69 29.3
BMU_06078	5275_g	911008.GLAD_02034	1.1e-87	258.0	COG2193@1|root,COG2193@2|Bacteria,1RCW7@1224|Proteobacteria,1S45S@1236|Gammaproteobacteria	1236|Gammaproteobacteria	P	Iron-storage protein, whose ferroxidase center binds Fe(2 ) ions, oxidizes them by dioxygen to Fe(3 ), and participates in the subsequent Fe(3 ) oxide mineral core formation within the central cavity of the protein complex	bfr	GO:0003674,GO:0003824,GO:0004322,GO:0005488,GO:0005506,GO:0005515,GO:0005575,GO:0005622,GO:0005623,GO:0005737,GO:0005829,GO:0006873,GO:0006875,GO:0006879,GO:0006880,GO:0008150,GO:0008152,GO:0009987,GO:0016491,GO:0016722,GO:0016724,GO:0019725,GO:0020037,GO:0030003,GO:0042592,GO:0042802,GO:0043167,GO:0043169,GO:0044424,GO:0044444,GO:0044464,GO:0046872,GO:0046906,GO:0046914,GO:0046916,GO:0048037,GO:…	1.16.3.1	ko:K03594	ko00860,map00860	-	R00078	RC02758	ko00000,ko00001,ko01000	-	-	-	Ferritin	11PG1862	11	CAGL0E00781g	35.484 31 20 0 17 47 477 507 0.94 26.9
BMU_06078	5278_g	716541.ECL_00682	5.64e-206	583.0	COG2801@1|root,COG2963@1|root,COG2801@2|Bacteria,COG2963@2|Bacteria,1MVN5@1224|Proteobacteria,1RR8F@1236|Gammaproteobacteria,3X3JC@547|Enterobacter	1236|Gammaproteobacteria	L	HTH-like domain	-	-	-	ko:K07497	-	-	-	-	ko00000	-	-	-	HTH_21,rve,rve_3	3PG1183	3	CAGL0M10439g	41.304 46 26 1 306 350 350 395 0.072 33.5
BMU_06078	5280_g	640513.Entas_3061	2.82e-14	68.6	2E5MA@1|root,330C8@2|Bacteria,1NDW3@1224|Proteobacteria,1SEJS@1236|Gammaproteobacteria	1236|Gammaproteobacteria	-	-	-	-	-	-	-	-	-	-	-	-	-	-	-	4PG2282	4	CAGL0J10076g	32.5 40 26 1 1 40 273 311 0.67 25.8
BMU_06078	5282_g	1509403.GW12_15140	4.57e-148	455.0	2AQWX@1|root,31G5F@2|Bacteria,1N36S@1224|Proteobacteria,1S9CB@1236|Gammaproteobacteria,3NMFS@468|Moraxellaceae	1236|Gammaproteobacteria	S	Relaxase/Mobilisation nuclease domain	-	-	-	-	-	-	-	-	-	-	-	-	Relaxase	62PG8284	62	CAGL0H01507g	30.147 136 76 7 310 430 241 372 0.35 32.0
BMU_06078	5286_g	40215.BBOS01000100_gene639	1.52e-34	119.0	2AZNR@1|root,31RNA@2|Bacteria,1QP5M@1224|Proteobacteria,1TMUN@1236|Gammaproteobacteria,3NPF3@468|Moraxellaceae	1236|Gammaproteobacteria	-	-	-	-	-	-	-	-	-	-	-	-	-	-	-	40PG8286	40	CAGL0D02244g	35.556 45 25 2 17 57 416 460 2.9 23.9
BMU_06078	5287_g	1331660.L313_0274	9.28e-177	498.0	COG5527@1|root,COG5527@2|Bacteria,1QNS1@1224|Proteobacteria,1TMD8@1236|Gammaproteobacteria,3NMUG@468|Moraxellaceae	1236|Gammaproteobacteria	L	Initiator Replication protein	-	-	-	-	-	-	-	-	-	-	-	-	Rep_3	40PG8285	40	CAGL0G07403g	28.947 76 44 2 235 300 569 644 0.87 29.3
BMU_06078	5288_g	202954.BBNK01000054_gene1634	2.29e-45	147.0	2CGYM@1|root,33G21@2|Bacteria,1NN5M@1224|Proteobacteria,1SUKH@1236|Gammaproteobacteria,3NNXD@468|Moraxellaceae	1236|Gammaproteobacteria	-	-	-	-	-	-	-	-	-	-	-	-	-	-	-	39PG8289	39	CAGL0F06171g	24.0 75 54 1 4 75 770 844 1.2 25.4
BMU_06078	5289_g	575588.ACPN01000195_gene1722	1.63e-188	527.0	COG0507@1|root,COG0507@2|Bacteria,1MUTR@1224|Proteobacteria,1RQS3@1236|Gammaproteobacteria,3NQP0@468|Moraxellaceae	1236|Gammaproteobacteria	L	MobA/MobL family	-	-	-	-	-	-	-	-	-	-	-	-	MobA_MobL	40PG8288	40	CAGL0F06611g	35.714 42 26 1 217 258 55 95 0.19 31.2
BMU_06078	5290_g	575588.ACPN01000195_gene1721	1.75e-91	268.0	2AZC9@1|root,31RGI@2|Bacteria,1QNZZ@1224|Proteobacteria,1TMNV@1236|Gammaproteobacteria,3NP2F@468|Moraxellaceae	1236|Gammaproteobacteria	-	-	-	-	-	-	-	-	-	-	-	-	-	-	-	37PG8935	37	CAGL0I01584g	30.435 46 29 1 80 125 341 383 0.95 26.9
BMU_06078	5291_g	202956.BBNL01000047_gene2616	2.43e-49	157.0	COG3077@1|root,COG3077@2|Bacteria,1N3CS@1224|Proteobacteria,1S9HN@1236|Gammaproteobacteria,3NSVW@468|Moraxellaceae	1236|Gammaproteobacteria	L	RelB antitoxin	relB	-	-	ko:K18918	-	-	-	-	ko00000,ko02048,ko03000	-	-	-	RelB	39PG8287	39	CAGL0L06512g	43.478 23 13 0 7 29 9 31 0.81 25.0
BMU_06078	5294_g	640513.Entas_2643	0.0	1026.0	COG0457@1|root,COG3914@1|root,COG4797@1|root,COG0457@2|Bacteria,COG3914@2|Bacteria,COG4797@2|Bacteria,1MVMG@1224|Proteobacteria,1RR2P@1236|Gammaproteobacteria	1236|Gammaproteobacteria	O	O-linked N-acetylglucosamine transferase SPINDLY family	-	-	-	-	-	-	-	-	-	-	-	-	Glyco_transf_41,MethyTransf_Reg,Methyltransf_12,Methyltransf_25,TPR_1,TPR_11,TPR_16,TPR_2,TPR_8	7PG2370	7	CAGL0K11209g	18.71 310 192 9 246 500 185 489 0.099 34.7
BMU_06078	5299_g	371042.NG99_21040	5.15e-19	80.9	2FJUC@1|root,34BGX@2|Bacteria,1P0CC@1224|Proteobacteria,1SSFD@1236|Gammaproteobacteria,3X7VX@551|Erwinia	1236|Gammaproteobacteria	-	-	-	-	-	-	-	-	-	-	-	-	-	-	-	4PG8539	4	CAGL0L01001g	38.095 42 24 1 5 46 95 134 0.64 26.2
BMU_06078	5300_g	1114922.CIFAM_22_00330	1.15e-115	340.0	COG1192@1|root,COG1192@2|Bacteria,1MV43@1224|Proteobacteria,1RNJK@1236|Gammaproteobacteria	1236|Gammaproteobacteria	D	chromosome partitioning	-	-	-	ko:K03496	-	-	-	-	ko00000,ko03036,ko04812	-	-	-	AAA_31	4PG8539	4	CAGL0D02156g	28.571 91 50 4 44 128 55 136 0.15 30.4
BMU_06078	5302_g	469595.CSAG_04353	5.04e-274	782.0	28K5Z@1|root,2Z9UG@2|Bacteria,1R39G@1224|Proteobacteria,1T657@1236|Gammaproteobacteria	1236|Gammaproteobacteria	-	-	-	-	-	-	-	-	-	-	-	-	-	-	-	5PG3059	5	CAGL0H01529g	27.869 61 40 1 385 441 117 177 1.7 29.6
BMU_06078	5303_g	469595.CSAG_04354	6.17e-237	652.0	COG3547@1|root,COG3547@2|Bacteria,1MUER@1224|Proteobacteria,1RMAQ@1236|Gammaproteobacteria,3WZ69@544|Citrobacter	1236|Gammaproteobacteria	L	Transposase	ISPlu13C	-	-	-	-	-	-	-	-	-	-	-	DEDD_Tnp_IS110,Transposase_20	10PG8698	10	CAGL0K08294g	25.581 43 32 0 149 191 619 661 0.98 29.3
BMU_06078	5311_g	1388763.O165_003190	0.0	978.0	COG0556@1|root,COG0556@2|Bacteria,1MUFK@1224|Proteobacteria,1RN6Z@1236|Gammaproteobacteria,1YX1I@136845|Pseudomonas putida group	1236|Gammaproteobacteria	L	damaged site, the DNA wraps around one UvrB monomer. DNA wrap is dependent on ATP binding by UvrB and probably causes local melting of the DNA helix, facilitating insertion of UvrB beta-hairpin between the DNA strands. Then UvrB probes one DNA strand for the presence of a lesion. If a lesion is found the UvrA subunits dissociate and the UvrB-DNA preincision complex is formed. This complex is subs…	-	-	-	ko:K03702	ko03420,map03420	-	-	-	ko00000,ko00001,ko03400	-	-	-	Helicase_C,ResIII,UvrB	17PG8519	17	CAGL0L02915g	24.876 201 129 5 405 601 373 555 1.07e-08 55.8
BMU_06078	5312_g	1166130.H650_13860	4.45e-61	198.0	COG1670@1|root,COG1670@2|Bacteria,1MXEE@1224|Proteobacteria,1S2G5@1236|Gammaproteobacteria,3X0U3@547|Enterobacter	1236|Gammaproteobacteria	J	Acetyltransferase (GNAT) domain	-	-	-	-	-	-	-	-	-	-	-	-	Acetyltransf_1,Acetyltransf_3	5PG8838	5	CAGL0K11088g	25.191 131 79 4 97 224 528 642 0.33 30.0
BMU_06078	5313_g	35703.DQ02_09495	4.5e-18	78.6	COG1487@1|root,COG1487@2|Bacteria,1MZB6@1224|Proteobacteria,1S3CW@1236|Gammaproteobacteria,3WYXE@544|Citrobacter	1236|Gammaproteobacteria	S	PIN domain	vapC	-	-	ko:K18828	-	-	-	-	ko00000,ko01000,ko02048,ko03016	-	-	-	PIN	9PG8946	9	CAGL0I03740g	42.308 26 13 1 31 54 117 142 0.65 24.6
BMU_06078	5314_g	106648.BBLJ01000060_gene4541	1.01e-127	368.0	COG0399@1|root,COG0399@2|Bacteria,1MUMJ@1224|Proteobacteria,1RSDY@1236|Gammaproteobacteria,3NKKZ@468|Moraxellaceae	1236|Gammaproteobacteria	M	Putative transposase	-	-	-	-	-	-	-	-	-	-	-	-	Y2_Tnp,Zn_Tnp_IS91	29PG3214	29	CAGL0F04345g	44.118 34 18 1 80 112 841 874 1.2 27.7
BMU_06078	5315_g	1051646.VITU9109_06924	3.15e-183	515.0	COG0294@1|root,COG0294@2|Bacteria,1MUIR@1224|Proteobacteria,1RM8G@1236|Gammaproteobacteria,1XTE1@135623|Vibrionales	1236|Gammaproteobacteria	H	Catalyzes the condensation of para-aminobenzoate (pABA) with 6-hydroxymethyl-7,8-dihydropterin diphosphate (DHPt-PP) to form 7,8-dihydropteroate (H2Pte), the immediate precursor of folate derivatives	folK	-	2.5.1.15,2.7.6.3	ko:K13941,ko:K18824,ko:K18974	ko00790,ko01100,map00790,map01100	M00126,M00840	R03066,R03067,R03503	RC00002,RC00017,RC00121,RC00842	ko00000,ko00001,ko00002,ko01000,ko01504	-	-	-	HPPK,Pterin_bind	16PG8800	16	CAGL0J07920g	27.244 312 179 12 4 270 498 806 5.6e-22 95.9
BMU_06078	5318_g	1166130.H650_17600	4.1e-225	634.0	COG0754@1|root,COG0754@2|Bacteria,1MW6V@1224|Proteobacteria,1RQAP@1236|Gammaproteobacteria,3X21I@547|Enterobacter	1236|Gammaproteobacteria	E	Glutathionylspermidine synthase	yjfC	-	-	-	-	-	-	-	-	-	-	-	GSP_synth	8PG2960	8	CAGL0J09746g	40.0 35 21 0 369 403 78 112 2.8 28.1
BMU_06078	5319_g	362663.ECP_4428	2.56e-98	291.0	28M4V@1|root,2ZAIQ@2|Bacteria,1MV1M@1224|Proteobacteria,1RZDJ@1236|Gammaproteobacteria,3XQQF@561|Escherichia	1236|Gammaproteobacteria	S	Protein of unknown function (DUF2491)	yjfK	-	-	-	-	-	-	-	-	-	-	-	DUF2491	7PG1958	7	CAGL0L07744g	25.49 102 64 3 48 142 413 509 6.4 25.8
BMU_06078	5320_g	1166130.H650_17580	4.88e-112	327.0	COG1842@1|root,COG1842@2|Bacteria,1R41V@1224|Proteobacteria,1RPJ9@1236|Gammaproteobacteria	1236|Gammaproteobacteria	KT	Phage shock protein A	yjfJ	GO:0003674,GO:0005488,GO:0005515,GO:0005575,GO:0005622,GO:0005623,GO:0005737,GO:0005829,GO:0042802,GO:0044424,GO:0044444,GO:0044464	-	ko:K03969	-	-	-	-	ko00000	-	-	-	PspA_IM30	5PG1752	5	CAGL0K00759g	41.935 31 18 0 81 111 162 192 0.35 29.6
BMU_06078	5321_g	911008.GLAD_02802	9.47e-143	404.0	COG0566@1|root,COG0566@2|Bacteria,1MWCM@1224|Proteobacteria,1RN2F@1236|Gammaproteobacteria	1236|Gammaproteobacteria	J	Specifically methylates the ribose of guanosine 2251 in 23S rRNA	rlmB	GO:0000154,GO:0000451,GO:0000453,GO:0001510,GO:0003674,GO:0003824,GO:0005575,GO:0005622,GO:0005623,GO:0005737,GO:0005829,GO:0006139,GO:0006364,GO:0006396,GO:0006725,GO:0006807,GO:0008150,GO:0008152,GO:0008168,GO:0008171,GO:0008173,GO:0008649,GO:0008757,GO:0009451,GO:0009987,GO:0010467,GO:0016070,GO:0016072,GO:0016435,GO:0016740,GO:0016741,GO:0022613,GO:0031167,GO:0032259,GO:0034470,GO:0034641,GO:…	2.1.1.185	ko:K03218	-	-	-	-	ko00000,ko01000,ko03009	-	-	-	SpoU_methylase,SpoU_sub_bind	3PG1783	3	CAGL0I10989g	27.273 242 137 6 1 203 150 391 7.08e-17 75.9
BMU_06078	5323_g	40373.F991_02491	5.69e-40	134.0	COG2026@1|root,COG2026@2|Bacteria,1MZ76@1224|Proteobacteria,1S8RR@1236|Gammaproteobacteria,3NP5U@468|Moraxellaceae	1236|Gammaproteobacteria	DJ	ParE toxin of type II toxin-antitoxin system, parDE	-	-	-	ko:K06218	-	-	-	-	ko00000,ko02048	-	-	-	ParE_toxin	2PG1071	2	CAGL0H05489g	38.462 39 22 1 9 47 194 230 0.3 26.9
BMU_06078	5324_g	106648.BBLJ01000113_gene3691	1.15e-84	251.0	COG2801@1|root,COG2801@2|Bacteria,1MVC8@1224|Proteobacteria,1RXYF@1236|Gammaproteobacteria,3NIQD@468|Moraxellaceae	1236|Gammaproteobacteria	L	Integrase core domain	-	-	-	ko:K07497	-	-	-	-	ko00000	-	-	-	HTH_21,rve,rve_3	42PG9087	42	CAGL0J06930g	29.508 61 40 1 37 94 276 336 2.2 25.8
BMU_06078	5325_g	525244.HMPREF0023_3205	2.86e-68	206.0	COG2963@1|root,COG2963@2|Bacteria,1N8W3@1224|Proteobacteria,1SEAC@1236|Gammaproteobacteria,3NNND@468|Moraxellaceae	1236|Gammaproteobacteria	L	Transposase	-	-	-	ko:K07483	-	-	-	-	ko00000	-	-	-	HTH_Tnp_1	45PG9090	45	CAGL0K11528g	28.75 80 43 5 31 103 190 262 0.97 26.2
BMU_06078	5331_g	1399774.JDWH01000040_gene4044	7.84e-15	74.3	2EDFI@1|root,337BS@2|Bacteria,1NG08@1224|Proteobacteria,1SGJ9@1236|Gammaproteobacteria	1236|Gammaproteobacteria	-	-	-	-	-	-	-	-	-	-	-	-	-	-	-	98PG8292	98	CAGL0H06611g	22.368 76 58 1 92 166 1127 1202 0.31 29.3
BMU_06078	5335_g	1388763.O165_003185	2.76e-66	209.0	COG5483@1|root,COG5483@2|Bacteria,1RFEQ@1224|Proteobacteria,1S49F@1236|Gammaproteobacteria	1236|Gammaproteobacteria	S	Protein of unknown function, DUF488	-	-	-	-	-	-	-	-	-	-	-	-	DUF488	3PG2375	3	CAGL0E00385g	30.159 63 44 0 4 66 523 585 0.14 31.2
BMU_06078	5336_g	598467.BrE312_3935	9.25e-54	169.0	COG1937@1|root,COG1937@2|Bacteria,1N6ZN@1224|Proteobacteria,1S6I2@1236|Gammaproteobacteria	1236|Gammaproteobacteria	S	protein conserved in bacteria	frmR	GO:0006355,GO:0008150,GO:0009889,GO:0009890,GO:0009892,GO:0010468,GO:0010556,GO:0010558,GO:0010605,GO:0010629,GO:0019219,GO:0019222,GO:0031323,GO:0031324,GO:0031326,GO:0031327,GO:0045892,GO:0045934,GO:0048519,GO:0048523,GO:0050789,GO:0050794,GO:0051171,GO:0051172,GO:0051252,GO:0051253,GO:0060255,GO:0065007,GO:0080090,GO:1902679,GO:1903506,GO:1903507,GO:2000112,GO:2000113,GO:2001141	-	-	-	-	-	-	-	-	-	-	Trns_repr_metal	6PG2518	6	CAGL0I04202g	24.742 97 55 3 5 91 40 128 0.73 26.2
BMU_06078	5340_g	106648.BBLJ01000085_gene4448	1.64e-180	518.0	COG1708@1|root,COG1708@2|Bacteria,1QVMI@1224|Proteobacteria,1RU4E@1236|Gammaproteobacteria,3NSZE@468|Moraxellaceae	1236|Gammaproteobacteria	H	Domain of unknown function (DUF4111)	-	-	2.7.7.47	ko:K00984	-	-	-	-	ko00000,ko01000,ko01504	-	-	-	DUF4111,NTP_transf_2	6PG2373	6	CAGL0J03894g	27.82 133 74 4 10 121 19 150 6.97e-05 42.4
BMU_06078	5341_g	399742.Ent638_4256	8.69e-109	330.0	COG1055@1|root,COG1055@2|Bacteria,1MUX4@1224|Proteobacteria,1RMAV@1236|Gammaproteobacteria,3X05T@547|Enterobacter	1236|Gammaproteobacteria	P	Involved in arsenical resistance. Thought to form the channel of an arsenite pump	arsB	-	-	ko:K03893	-	-	-	-	ko00000,ko02000	2.A.45.1,3.A.4.1	-	-	ArsB	9PG8531	9	CAGL0E01265g	27.027 74 36 4 191 252 630 697 5.1 26.9
BMU_06078	5342_g	911008.GLAD_00449	9.54e-136	385.0	COG0582@1|root,COG0582@2|Bacteria,1P1R9@1224|Proteobacteria,1RRV0@1236|Gammaproteobacteria	1236|Gammaproteobacteria	L	Integrase	-	-	-	-	-	-	-	-	-	-	-	-	Phage_integrase	13PG8886	13	CAGL0L06314g	29.412 102 51 4 15 115 469 550 0.65 28.5
BMU_06078	5344_g	1028307.EAE_20970	1.48e-32	113.0	2E08X@1|root,32VWI@2|Bacteria,1N41W@1224|Proteobacteria,1SBBU@1236|Gammaproteobacteria,3X41Z@547|Enterobacter	1236|Gammaproteobacteria	-	-	ynfN	-	-	-	-	-	-	-	-	-	-	-	-	15PG9039	15	CAGL0G10087g	28.571 28 20 0 1 28 118 145 5.2 22.7
BMU_06078	5345_g	1028307.EAE_20965	1.91e-42	139.0	COG1278@1|root,COG1278@2|Bacteria,1N2ZX@1224|Proteobacteria,1SAFC@1236|Gammaproteobacteria,3X2TD@547|Enterobacter	1236|Gammaproteobacteria	K	Cold shock protein domain	-	-	-	ko:K03704	-	-	-	-	ko00000,ko03000	-	-	-	CSD	15PG9028	15	CAGL0B03421g	34.043 47 29 1 24 70 851 895 0.14 27.3
BMU_06078	5346_g	1524467.IV04_04660	1.02e-171	479.0	COG1403@1|root,COG1403@2|Bacteria,1RATU@1224|Proteobacteria,1THG2@1236|Gammaproteobacteria,404AR@613|Serratia	1236|Gammaproteobacteria	L	HNH nucleases	-	-	-	ko:K07451	-	-	-	-	ko00000,ko01000,ko02048	-	-	-	HNH	5PG2999	5	CAGL0G06666g	52.632 19 9 0 213 231 1268 1286 2.6 27.3
BMU_06078	5349_g	1166130.H650_01805	3.15e-17	81.3	COG0810@1|root,COG0810@2|Bacteria,1MXBE@1224|Proteobacteria,1RMI4@1236|Gammaproteobacteria,3X1MM@547|Enterobacter	1236|Gammaproteobacteria	M	Interacts with outer membrane receptor proteins that carry out high-affinity binding and energy dependent uptake into the periplasmic space of specific substrates. It could act to transduce energy from the cytoplasmic membrane to specific energy- requiring processes in the outer membrane, resulting in the release into the periplasm of ligands bound by these outer membrane proteins	tonB	GO:0003674,GO:0005488,GO:0005515,GO:0005575,GO:0005623,GO:0005886,GO:0005887,GO:0006810,GO:0007154,GO:0007165,GO:0008150,GO:0009897,GO:0009986,GO:0009987,GO:0015688,GO:0015833,GO:0015889,GO:0015891,GO:0015893,GO:0016020,GO:0016021,GO:0016032,GO:0019058,GO:0019062,GO:0019904,GO:0022610,GO:0023052,GO:0030288,GO:0030313,GO:0031224,GO:0031226,GO:0031233,GO:0031975,GO:0031992,GO:0032991,GO:0042221,GO:…	-	ko:K03832	-	-	-	-	ko00000,ko02000	2.C.1.1	-	iAPECO1_1312.APECO1_368,iEC55989_1330.EC55989_1350,iECABU_c1320.ECABU_c15340,iECNA114_1301.ECNA114_1423,iECO103_1326.ECO103_1353,iECP_1309.ECP_1300,iECSF_1327.ECSF_1233,iEcE24377_1341.EcE24377A_1410	TonB_C,TonB_N	8PG2041	8	CAGL0M12859g	29.333 75 49 2 1 71 480 554 1.1 26.6
BMU_06078	5354_g	911008.GLAD_00485	8.17e-179	530.0	COG4943@1|root,COG4943@2|Bacteria,1MVTH@1224|Proteobacteria,1RMDP@1236|Gammaproteobacteria	1236|Gammaproteobacteria	T	signal transduction protein containing sensor and EAL	yjcC	-	-	-	-	-	-	-	-	-	-	-	CSS-motif,EAL	19PG8475	19	CAGL0J08206g	31.111 45 30 1 643 687 922 965 0.81 31.2
BMU_06078	5361_g	202954.BBNK01000050_gene879	1.81e-146	443.0	2AQWX@1|root,31G5F@2|Bacteria,1N36S@1224|Proteobacteria,1S9CB@1236|Gammaproteobacteria,3NMFS@468|Moraxellaceae	1236|Gammaproteobacteria	S	Relaxase/Mobilisation nuclease domain	-	-	-	-	-	-	-	-	-	-	-	-	Relaxase	62PG8284	62	CAGL0E02475g	24.771 109 62 3 289 377 1314 1422 2.2 29.3
BMU_06078	5362_g	1144664.F973_00043	2.87e-174	487.0	COG1708@1|root,COG1708@2|Bacteria,1QVMI@1224|Proteobacteria,1S59P@1236|Gammaproteobacteria,3NMQX@468|Moraxellaceae	1236|Gammaproteobacteria	S	Domain of unknown function (DUF4111)	-	-	2.7.7.47	ko:K00984	-	-	-	-	ko00000,ko01000,ko01504	-	-	-	DUF4111,NTP_transf_2	82PG8296	82	CAGL0L02277g	40.476 42 25 0 25 66 84 125 0.088 32.0
BMU_06078	5365_g	911008.GLAD_03941	9.22e-109	320.0	COG1609@1|root,COG1609@2|Bacteria,1MVUR@1224|Proteobacteria,1RPIB@1236|Gammaproteobacteria	1236|Gammaproteobacteria	K	transcriptional regulator	-	-	-	-	-	-	-	-	-	-	-	-	LacI,Peripla_BP_3	2PG1261	2	CAGL0C01771g	26.042 96 55 5 24 117 404 485 0.66 28.1
BMU_06078	5366_g	911008.GLAD_03940	4.98e-103	305.0	2CJUB@1|root,2Z9DV@2|Bacteria,1R7A4@1224|Proteobacteria,1RYR6@1236|Gammaproteobacteria	1236|Gammaproteobacteria	S	Protein involved in biological_process	-	-	-	-	-	-	-	-	-	-	-	-	-	16PG2997	16	CAGL0M13585g	27.723 101 65 2 20 116 299 395 0.26 30.0
BMU_06078	5367_g	745277.GRAQ_03351	9.73e-72	219.0	COG3157@1|root,COG3157@2|Bacteria,1R6K0@1224|Proteobacteria,1RSAJ@1236|Gammaproteobacteria,3FHE5@34037|Rahnella	1236|Gammaproteobacteria	S	type VI secretion system effector	-	-	-	ko:K11903	ko02025,ko03070,map02025,map03070	M00334	-	-	ko00000,ko00001,ko00002,ko02044	-	-	-	T6SS_HCP	16PG3018	16	CAGL0B03421g	32.258 62 35 3 16 70 1051 1112 3.9 25.8
BMU_06078	5368_g	911008.GLAD_02489	3.37e-217	605.0	COG4580@1|root,COG4580@2|Bacteria,1MX1A@1224|Proteobacteria,1RRWC@1236|Gammaproteobacteria	1236|Gammaproteobacteria	G	Maltoporin (phage lambda and maltose receptor)	VVA0122	-	-	ko:K02024	-	-	-	-	ko00000,ko02000	1.B.3.1.1	-	-	LamB	3PG8608	3	CAGL0I02266g	25.581 86 58 2 136 215 486 571 0.72 29.3
BMU_06078	5369_g	1399774.JDWH01000012_gene826	3.87e-279	773.0	COG2132@1|root,COG2132@2|Bacteria,1MU0J@1224|Proteobacteria,1RQ4N@1236|Gammaproteobacteria	1236|Gammaproteobacteria	Q	Multi-copper	copA	-	-	-	-	-	-	-	-	-	-	-	CopB,Cu-oxidase,Cu-oxidase_2,Cu-oxidase_3	6PG1627	6	CAGL0F06413g	30.068 296 152 10 71 356 22 272 1.13e-22 98.2
BMU_06078	5370_g	1006000.GKAS_02282	6.5e-65	201.0	28MD3@1|root,2ZAQZ@2|Bacteria,1QSMW@1224|Proteobacteria,1RSHN@1236|Gammaproteobacteria	1236|Gammaproteobacteria	-	-	-	-	-	-	-	-	-	-	-	-	-	-	-	9PG8928	9	CAGL0M12793g	22.368 76 50 2 58 124 185 260 1.2 26.9
BMU_06078	5371_g	911008.GLAD_01640	1.46e-165	486.0	COG2217@1|root,COG2217@2|Bacteria,1MU08@1224|Proteobacteria,1RN2C@1236|Gammaproteobacteria	1236|Gammaproteobacteria	P	P-type atpase	copA1	-	3.6.3.54	ko:K17686	ko01524,ko04016,map01524,map04016	-	R00086	RC00002	ko00000,ko00001,ko01000	3.A.3.5	-	-	E1-E2_ATPase,Hydrolase,YHS	3PG1127	3	CAGL0M08602g	36.822 258 138 6 24 265 701 949 9.500000000000001e-37 136.0
BMU_06078	5372_g	469595.CSAG_04345	1.2e-278	770.0	COG2304@1|root,COG2310@1|root,COG2304@2|Bacteria,COG2310@2|Bacteria,1N920@1224|Proteobacteria,1RPDN@1236|Gammaproteobacteria	1236|Gammaproteobacteria	T	tellurium resistance protein	-	-	-	-	-	-	-	-	-	-	-	-	TerD,vWA-TerF-like	9PG2735	9	CAGL0E06468g	23.656 93 58 3 412 502 262 343 1.2 29.6
BMU_06078	5376_g	1217656.F964_04018	0.0	900.0	COG0137@1|root,COG0137@2|Bacteria,1MV0Y@1224|Proteobacteria,1RMEC@1236|Gammaproteobacteria,3NKG1@468|Moraxellaceae	1236|Gammaproteobacteria	E	Belongs to the argininosuccinate synthase family. Type	argG	GO:0000050,GO:0000053,GO:0003674,GO:0003824,GO:0004055,GO:0005488,GO:0005515,GO:0005575,GO:0005622,GO:0005623,GO:0005737,GO:0005829,GO:0006082,GO:0006520,GO:0006525,GO:0006526,GO:0006575,GO:0006807,GO:0008150,GO:0008152,GO:0008652,GO:0009058,GO:0009064,GO:0009084,GO:0009987,GO:0016053,GO:0016874,GO:0016879,GO:0019627,GO:0019752,GO:0034641,GO:0042802,GO:0043436,GO:0043603,GO:0043604,GO:0044237,GO:…	6.3.4.5	ko:K01940	ko00220,ko00250,ko01100,ko01110,ko01130,ko01230,ko05418,map00220,map00250,map01100,map01110,map01130,map01230,map05418	M00029,M00844,M00845	R01954	RC00380,RC00629	ko00000,ko00001,ko00002,ko01000,ko04147	-	-	iSBO_1134.SBO_3210,iSbBS512_1146.SbBS512_E3599	Arginosuc_synth	2PG8621	2	CAGL0C05115g	28.81 420 259 11 16 415 5 404 8.47e-42 151.0
BMU_06078	5377_g	106648.BBLJ01000107_gene3686	4.34e-194	545.0	COG2801@1|root,COG2801@2|Bacteria,1PNRG@1224|Proteobacteria,1RPA5@1236|Gammaproteobacteria,3NJNS@468|Moraxellaceae	1236|Gammaproteobacteria	L	Integrase core domain	insK	GO:0006950,GO:0006974,GO:0008150,GO:0009987,GO:0033554,GO:0050896,GO:0051716	-	ko:K07497	-	-	-	-	ko00000	-	-	-	HTH_21,rve,rve_2	15PG9063	15	CAGL0L03201g	24.022 179 113 5 209 373 204 373 2.9 28.1
BMU_06078	5380_g	911008.GLAD_02325	1.89e-167	469.0	COG0580@1|root,COG0580@2|Bacteria,1MXTJ@1224|Proteobacteria,1RP2X@1236|Gammaproteobacteria	1236|Gammaproteobacteria	U	Belongs to the MIP aquaporin (TC 1.A.8) family	glpF	-	-	ko:K02440	-	-	-	-	ko00000,ko02000	1.A.8.1,1.A.8.2	-	iJN746.PP_1076	MIP	3PG8783	3	CAGL0E03894g	30.29 241 119 7 12 211 184 416 1.34e-19 85.1
BMU_06078	5381_g	911008.GLAD_02324	2.73e-45	149.0	COG3074@1|root,COG3074@2|Bacteria,1MZJE@1224|Proteobacteria,1S8TG@1236|Gammaproteobacteria	1236|Gammaproteobacteria	D	Non-essential, abundant cell division factor that is required for proper Z-ring formation. It is recruited early to the divisome by direct interaction with FtsZ, stimulating Z-ring assembly and thereby promoting cell division earlier in the cell cycle. Its recruitment to the Z-ring requires functional FtsA or ZipA	zapB	GO:0000003,GO:0000910,GO:0003674,GO:0005488,GO:0005515,GO:0005575,GO:0005622,GO:0005623,GO:0005737,GO:0005829,GO:0007049,GO:0008150,GO:0009987,GO:0019954,GO:0022402,GO:0022414,GO:0032153,GO:0032505,GO:0042802,GO:0043093,GO:0044424,GO:0044444,GO:0044464,GO:0051301	-	ko:K09892	-	-	-	-	ko00000,ko03036	-	-	-	ZapB	7PG8947	7	CAGL0J08393g	34.0 50 27 1 70 119 56 99 0.022 31.6
BMU_06078	5382_g	406818.XBJ1_1434	3.26e-50	170.0	2CB5N@1|root,2Z85Q@2|Bacteria,1R5E7@1224|Proteobacteria,1RRHW@1236|Gammaproteobacteria	1236|Gammaproteobacteria	-	-	-	-	-	-	-	-	-	-	-	-	-	-	-	10PG8855	10	CAGL0L06798g	30.769 52 29 2 157 201 173 224 0.25 30.0
BMU_06078	5384_g	911008.GLAD_02323	3.81e-110	322.0	COG0684@1|root,COG0684@2|Bacteria,1RH18@1224|Proteobacteria,1RS9U@1236|Gammaproteobacteria	1236|Gammaproteobacteria	H	Catalyzes the aldol cleavage of 4-hydroxy-4-methyl-2- oxoglutarate (HMG) into 2 molecules of pyruvate. Also contains a secondary oxaloacetate (OAA) decarboxylase activity due to the common pyruvate enolate transition state formed following C-C bond cleavage in the retro-aldol and decarboxylation reactions	rraA	GO:0003674,GO:0004857,GO:0005575,GO:0005622,GO:0005623,GO:0005737,GO:0005829,GO:0008150,GO:0008428,GO:0009892,GO:0009894,GO:0009895,GO:0010605,GO:0019219,GO:0019222,GO:0030234,GO:0031323,GO:0031324,GO:0031329,GO:0031330,GO:0032069,GO:0032074,GO:0043086,GO:0044092,GO:0044424,GO:0044444,GO:0044464,GO:0045934,GO:0048519,GO:0048523,GO:0050789,GO:0050790,GO:0050794,GO:0051171,GO:0051172,GO:0051252,GO:…	-	ko:K02553	-	-	-	-	ko00000,ko03019	-	-	iJR904.b3929	RraA-like	4PG2002	4	CAGL0K06743g	40.741 27 14 1 38 64 86 110 2.7 27.3
BMU_06078	5385_g	911008.GLAD_02988	4.17e-209	593.0	COG3501@1|root,COG3501@2|Bacteria,1REP6@1224|Proteobacteria,1T222@1236|Gammaproteobacteria	1236|Gammaproteobacteria	S	Rhs element vgr protein	-	-	-	-	-	-	-	-	-	-	-	-	-	10PG2253	10	CAGL0H09812g	22.727 154 96 4 467 614 338 474 1.2 30.0
BMU_06078	5387_g	716541.ECL_A011	3.32e-65	202.0	28MD3@1|root,2ZC18@2|Bacteria,1RA1T@1224|Proteobacteria,1S2N1@1236|Gammaproteobacteria	1236|Gammaproteobacteria	-	-	pcoE	-	-	-	-	-	-	-	-	-	-	-	-	14PG8933	14	CAGL0I01958g	19.417 103 76 3 41 140 727 825 1.4 26.9
BMU_06078	5388_g	1399774.JDWH01000012_gene831	3.46e-210	584.0	COG0642@1|root,COG2205@2|Bacteria,1MW8M@1224|Proteobacteria,1RNDA@1236|Gammaproteobacteria,3X4C4@547|Enterobacter	1236|Gammaproteobacteria	T	Member of a two-component regulatory system	silS	-	2.7.13.3	ko:K07644	ko02020,map02020	M00452,M00745	-	-	ko00000,ko00001,ko00002,ko01000,ko01001,ko01504,ko02022	-	-	-	HAMP,HATPase_c,HisKA	17PG3219	17	CAGL0H06567g	21.762 193 119 3 61 222 483 674 0.006 36.2
BMU_06078	5393_g	1263831.F543_22840	1.59e-154	437.0	COG3843@1|root,COG3843@2|Bacteria,1MU0S@1224|Proteobacteria,1RYES@1236|Gammaproteobacteria	1236|Gammaproteobacteria	U	Type IV secretory pathway VirD2	-	-	-	-	-	-	-	-	-	-	-	-	DUF3363	17PG3140	17	CAGL0G06732g	25.17 147 89 5 30 171 385 515 0.12 31.2
BMU_06078	5394_g	1263831.F543_22850	2.83e-265	743.0	COG0477@1|root,COG0477@2|Bacteria,1QU36@1224|Proteobacteria,1T24P@1236|Gammaproteobacteria	1236|Gammaproteobacteria	EGP	TIGRFAM Drug resistance transporter Bcr CflA subfamily	sflR	-	-	ko:K07552,ko:K18552	-	-	-	-	br01600,ko00000,ko01504,ko02000	2.A.1.2,2.A.1.2.3	-	-	MFS_1	19PG3141	19	CAGL0G08624g	27.624 181 129 2 15 194 82 261 6.03e-14 72.8
BMU_06078	5399_g	911008.GLAD_03045	9.68e-110	318.0	COG0565@1|root,COG0565@2|Bacteria,1MUKP@1224|Proteobacteria,1RMZX@1236|Gammaproteobacteria	1236|Gammaproteobacteria	J	Catalyzes the formation of 2'O-methylated cytidine (Cm32) or 2'O-methylated uridine (Um32) at position 32 in tRNA	lasT	GO:0005575,GO:0005622,GO:0005623,GO:0005737,GO:0005829,GO:0044424,GO:0044444,GO:0044464	-	ko:K02533	-	-	-	-	ko00000,ko01000,ko03016	-	-	-	SpoU_methylase	2PG2483	2	CAGL0L11792g	31.25 80 38 4 18 84 88 163 0.14 30.0
BMU_06078	5400_g	911008.GLAD_03044	1.02e-171	479.0	COG0745@1|root,COG0745@2|Bacteria,1MWJG@1224|Proteobacteria,1RPU3@1236|Gammaproteobacteria	1236|Gammaproteobacteria	K	COG0745 Response regulators consisting of a CheY-like receiver domain and a winged-helix DNA-binding domain	arcA	GO:0000156,GO:0000160,GO:0000976,GO:0001067,GO:0001130,GO:0001216,GO:0001217,GO:0003674,GO:0003676,GO:0003677,GO:0003690,GO:0003700,GO:0005488,GO:0005515,GO:0005575,GO:0005622,GO:0005623,GO:0005737,GO:0005829,GO:0006355,GO:0007154,GO:0007165,GO:0008150,GO:0009889,GO:0009890,GO:0009891,GO:0009892,GO:0009893,GO:0009987,GO:0010468,GO:0010556,GO:0010557,GO:0010558,GO:0010604,GO:0010605,GO:0010628,GO:…	-	ko:K07773	ko02020,ko02026,map02020,map02026	M00456	-	-	ko00000,ko00001,ko00002,ko02022	-	-	-	Response_reg,Trans_reg_C	3PG2273	3	CAGL0D02882g	25.191 131 69 1 5 106 464 594 2.32e-06 45.8
BMU_06078	5401_g	911008.GLAD_03043	2.81e-106	306.0	COG3045@1|root,COG3045@2|Bacteria,1RDMP@1224|Proteobacteria,1S29X@1236|Gammaproteobacteria	1236|Gammaproteobacteria	S	protein conserved in bacteria	creA	GO:0005575,GO:0005622,GO:0005623,GO:0005737,GO:0005829,GO:0044424,GO:0044444,GO:0044464	-	ko:K05805	-	-	-	-	ko00000	-	-	-	CreA	3PG1873	3	CAGL0L08140g	26.744 86 41 3 70 155 1458 1521 3.5 25.8
BMU_06078	5403_g	911008.GLAD_02751	5.6e-251	687.0	COG1087@1|root,COG1087@2|Bacteria,1MUHI@1224|Proteobacteria,1RMTU@1236|Gammaproteobacteria	1236|Gammaproteobacteria	M	udp-glucose 4-epimerase	galE	-	5.1.3.2	ko:K01784	ko00052,ko00520,ko01100,map00052,map00520,map01100	M00361,M00362,M00632	R00291,R02984	RC00289	ko00000,ko00001,ko00002,ko01000	-	-	-	Epimerase,GDP_Man_Dehyd	3PG2401	3	CAGL0G00594g	23.188 138 92 5 2 134 6 134 0.019 34.3
BMU_06078	5404_g	911008.GLAD_02752	8.71e-232	638.0	COG0223@1|root,COG0223@2|Bacteria,1NN5V@1224|Proteobacteria,1RSKX@1236|Gammaproteobacteria	1236|Gammaproteobacteria	J	Attaches a formyl group to the free amino group of methionyl-tRNA(fMet). The formyl group appears to play a dual role in the initiator identity of N-formylmethionyl-tRNA by promoting its recognition by IF2 and preventing the misappropriation of this tRNA by the elongation apparatus	-	-	-	-	-	-	-	-	-	-	-	-	-	9PG2770	9	CAGL0D00572g	20.53 151 106 4 136 277 153 298 0.25 31.2
BMU_06078	5406_g	1224318.DT73_18260	4.5e-145	410.0	COG1802@1|root,COG1802@2|Bacteria,1RKMP@1224|Proteobacteria,1SZ8E@1236|Gammaproteobacteria	1236|Gammaproteobacteria	K	PFAM regulatory protein GntR HTH	-	-	-	-	-	-	-	-	-	-	-	-	FCD,GntR	4PG1468	4	CAGL0M02673g	26.271 118 75 5 24 134 89 201 2.3 26.9
BMU_06078	5408_g	481805.EcolC_3715	0.0	1010.0	COG1479@1|root,COG1479@2|Bacteria,1NRBC@1224|Proteobacteria,1RY6F@1236|Gammaproteobacteria	1236|Gammaproteobacteria	S	Protein of unknown function (DUF1524)	-	-	-	-	-	-	-	-	-	-	-	-	DUF1524,DUF262	22PG3250	22	CAGL0E02585g	32.308 65 35 2 178 242 599 654 2.1 28.9
BMU_06078	5409_g	701347.Entcl_3781	2.15e-81	248.0	COG0523@1|root,COG0523@2|Bacteria,1MVZV@1224|Proteobacteria,1RQDY@1236|Gammaproteobacteria,3X0Q1@547|Enterobacter	1236|Gammaproteobacteria	S	GTP-binding protein YjiA	yjiA	GO:0003674,GO:0003824,GO:0003924,GO:0005488,GO:0005515,GO:0005575,GO:0005622,GO:0005623,GO:0005737,GO:0005829,GO:0006950,GO:0006974,GO:0008150,GO:0009987,GO:0016462,GO:0016787,GO:0016817,GO:0016818,GO:0017111,GO:0033554,GO:0042802,GO:0043167,GO:0043169,GO:0044424,GO:0044444,GO:0044464,GO:0046872,GO:0046914,GO:0050896,GO:0051716	-	-	-	-	-	-	-	-	-	-	CobW_C,cobW	15PG2495	15	CAGL0M10747g	36.667 30 19 0 14 43 262 291 0.15 29.3
BMU_06078	5410_g	911008.GLAD_02970	3.46e-124	366.0	28PWQ@1|root,2ZCGY@2|Bacteria,1RKWF@1224|Proteobacteria,1S3BG@1236|Gammaproteobacteria	1236|Gammaproteobacteria	-	-	-	-	-	-	-	-	-	-	-	-	-	-	-	13PG2410	13	CAGL0H05137g	38.947 95 54 2 319 409 44 138 1.69e-09 57.4
BMU_06078	5414_g	1028307.EAE_20940	3.73e-150	427.0	COG1560@1|root,COG1560@2|Bacteria,1MVNI@1224|Proteobacteria,1RMZ5@1236|Gammaproteobacteria,3X0RK@547|Enterobacter	1236|Gammaproteobacteria	M	Catalyzes the transfer of palmitoleate from palmitoleoyl-acyl carrier protein (ACP) to Kdo(2)-lipid IV(A) to form Kdo(2)-(palmitoleoyl)-lipid IV(A)	lpxL	GO:0003674,GO:0003824,GO:0005975,GO:0006082,GO:0006629,GO:0006643,GO:0006644,GO:0006664,GO:0006793,GO:0006796,GO:0006950,GO:0008150,GO:0008152,GO:0008610,GO:0008654,GO:0008951,GO:0009058,GO:0009247,GO:0009266,GO:0009311,GO:0009312,GO:0009409,GO:0009628,GO:0009987,GO:0016051,GO:0016053,GO:0016740,GO:0016746,GO:0016747,GO:0019637,GO:0019752,GO:0036103,GO:0036104,GO:0043436,GO:0043648,GO:0043650,GO:…	2.3.1.241,2.3.1.242	ko:K02517,ko:K12974	ko00540,ko01100,map00540,map01100	M00060	R05146,R10906	RC00037,RC00039	ko00000,ko00001,ko00002,ko01000,ko01005	-	-	iEC042_1314.EC042_2597	Lip_A_acyltrans	11PG8842	11	CAGL0J11352g	34.0 50 26 3 192 241 698 740 1.4 28.1
BMU_06078	5420_g	911008.GLAD_03555	1.24e-210	585.0	COG0583@1|root,COG0583@2|Bacteria,1QD8R@1224|Proteobacteria,1RSHD@1236|Gammaproteobacteria	1236|Gammaproteobacteria	K	transcriptional regulator	ybdO	GO:0006355,GO:0008150,GO:0009889,GO:0010468,GO:0010556,GO:0019219,GO:0019222,GO:0031323,GO:0031326,GO:0050789,GO:0050794,GO:0051171,GO:0051252,GO:0060255,GO:0065007,GO:0080090,GO:1903506,GO:2000112,GO:2001141	-	-	-	-	-	-	-	-	-	-	HTH_1,LysR_substrate	3PG1090	3	CAGL0E00649g	34.884 43 28 0 110 152 60 102 1.2 28.9
BMU_06078	5424_g	1166130.H650_00265	2.49e-150	423.0	COG3316@1|root,COG3316@2|Bacteria,1MWZ2@1224|Proteobacteria,1RRC2@1236|Gammaproteobacteria,3X3BR@547|Enterobacter	1236|Gammaproteobacteria	L	Transposase IS66 family	-	-	-	ko:K18320	-	-	-	-	ko00000	-	-	-	DDE_Tnp_IS240	38PG9079	38	CAGL0M05313g	38.095 42 23 1 147 188 76 114 3.1 26.2
BMU_06078	5425_g	1073999.BN137_1094	1.05e-64	215.0	COG1345@1|root,COG1345@2|Bacteria,1MUVP@1224|Proteobacteria,1RS2S@1236|Gammaproteobacteria	1236|Gammaproteobacteria	N	Required for morphogenesis and for the elongation of the flagellar filament by facilitating polymerization of the flagellin monomers at the tip of growing filament. Forms a capping structure, which prevents flagellin subunits (transported through the central channel of the flagellum) from leaking out without polymerization at the distal end	fliD	-	-	ko:K02407	ko02040,map02040	-	-	-	ko00000,ko00001,ko02035	-	-	-	Flagellin_IN,FliD_C,FliD_N	4PG2783	4	CAGL0M05203g	27.778 72 43 2 70 135 383 451 0.81 28.5
BMU_06078	5426_g	640513.Entas_2647	4.48e-103	308.0	COG1344@1|root,COG1344@2|Bacteria,1MV1N@1224|Proteobacteria,1RN0Y@1236|Gammaproteobacteria,3X1YU@547|Enterobacter	1236|Gammaproteobacteria	N	Flagellin is the subunit protein which polymerizes to form the filaments of bacterial flagella	fliC	-	-	ko:K02406	ko02020,ko02040,ko04621,ko04626,ko05132,ko05134,map02020,map02040,map04621,map04626,map05132,map05134	-	-	-	ko00000,ko00001,ko02035	-	-	-	Flagellin_C,Flagellin_N	2PG2742	2	CAGL0J08888g	26.596 94 62 3 170 261 267 355 0.16 31.2
BMU_06078	5427_g	911008.GLAD_02583	6.68e-100	299.0	COG1609@1|root,COG2207@1|root,COG1609@2|Bacteria,COG2207@2|Bacteria,1NYTD@1224|Proteobacteria,1RNGZ@1236|Gammaproteobacteria	1236|Gammaproteobacteria	K	transcriptional regulator	xylR	GO:0003674,GO:0003700,GO:0006355,GO:0008150,GO:0009889,GO:0010468,GO:0010556,GO:0019219,GO:0019222,GO:0031323,GO:0031326,GO:0050789,GO:0050794,GO:0051171,GO:0051252,GO:0060255,GO:0065007,GO:0080090,GO:0140110,GO:1903506,GO:2000112,GO:2001141	-	ko:K02529	-	-	-	-	ko00000,ko03000	-	-	-	HTH_18,HTH_AraC,Peripla_BP_3	4PG3009	4	CAGL0D03256g	36.111 36 23 0 111 146 132 167 1.0 27.3
BMU_06078	5428_g	1045856.EcWSU1_00166	2.08e-172	483.0	COG2992@1|root,COG2992@2|Bacteria,1RD3U@1224|Proteobacteria,1S3RA@1236|Gammaproteobacteria,3X0PQ@547|Enterobacter	1236|Gammaproteobacteria	S	Mannosyl-glycoprotein endo-beta-N-acetylglucosamidase	bax	-	-	ko:K03796	-	-	-	-	ko00000	-	GH73	-	Glucosaminidase	5PG8817	5	CAGL0L11792g	33.333 54 35 1 179 231 206 259 0.78 28.9
BMU_06078	5431_g	911008.GLAD_01951	4.42e-45	147.0	2CAQ2@1|root,31NM5@2|Bacteria,1N52F@1224|Proteobacteria,1SB1B@1236|Gammaproteobacteria	1236|Gammaproteobacteria	S	Protein of unknown function (DUF1471)	yhcN	-	-	-	-	-	-	-	-	-	-	-	DUF1471	10PG8262	10	CAGL0K06039g	29.688 64 40 2 14 77 686 744 1.1 25.8
BMU_06078	5432_g	911008.GLAD_01952	2.06e-51	162.0	2CAQ2@1|root,32S09@2|Bacteria,1N0XS@1224|Proteobacteria,1S9G5@1236|Gammaproteobacteria	1236|Gammaproteobacteria	S	Protein of unknown function (DUF1471)	yhcN	-	-	-	-	-	-	-	-	-	-	-	DUF1471	9PG8261	9	CAGL0H04125g	32.0 25 17 0 24 48 104 128 2.1 24.6
BMU_06078	5433_g	911008.GLAD_01953	1.94e-59	183.0	COG2732@1|root,COG2732@2|Bacteria,1MZ53@1224|Proteobacteria,1S8RD@1236|Gammaproteobacteria	1236|Gammaproteobacteria	K	inhibitor	yhcO	-	-	ko:K03623	-	-	-	-	ko00000	-	-	-	Barstar	2PG1239	2	CAGL0F09207g	45.0 20 11 0 18 37 9 28 1.5 25.0
BMU_06078	5439_g	911008.GLAD_02739	3.02e-152	432.0	28H7K@1|root,2Z7JT@2|Bacteria,1MV01@1224|Proteobacteria,1RSNP@1236|Gammaproteobacteria	1236|Gammaproteobacteria	U	The 2-keto-3-deoxygluconate permease transports the degraded pectin products into the bacterial cell, where they serve as carbon and energy sources. This is a hydrogen coupled transport system	kdgT	-	-	ko:K02526	-	-	-	-	ko00000,ko02000	2.A.10.1	-	-	KdgT	4PG1912	4	CAGL0F02959g	66.667 21 6 1 61 80 446 466 2.4 26.9
BMU_06078	5441_g	573.JG24_01540	4.3e-76	241.0	COG0389@1|root,COG0389@2|Bacteria,1MUUH@1224|Proteobacteria,1RMT1@1236|Gammaproteobacteria	1236|Gammaproteobacteria	L	DNA polymerase	umuC	-	-	ko:K03502	-	-	-	-	ko00000,ko03400	-	-	-	DUF4113,IMS,IMS_C,IMS_HHH	2PG1100	2	CAGL0F02959g	31.579 38 26 0 142 179 126 163 1.0 27.7
BMU_06078	5442_g	568768.CM001975_gene859	9.86e-92	276.0	COG0443@1|root,COG0443@2|Bacteria,1R4I4@1224|Proteobacteria,1RRY4@1236|Gammaproteobacteria	1236|Gammaproteobacteria	O	PFAM StbA family protein	-	-	-	ko:K18640	-	-	-	-	ko00000,ko04812	-	-	-	StbA	4PG1994	4	CAGL0D00682g	34.043 47 26 2 111 157 62 103 5.6 25.4
BMU_06078	5447_g	1029823.AFIE01000103_gene1147	1.24e-150	424.0	COG3316@1|root,COG3316@2|Bacteria,1MWZ2@1224|Proteobacteria,1RRC2@1236|Gammaproteobacteria,3NKP5@468|Moraxellaceae	1236|Gammaproteobacteria	L	DDE domain	-	-	-	ko:K18320	-	-	-	-	ko00000	-	-	-	DDE_Tnp_IS240	38PG9079	38	CAGL0C03916g	25.0 88 66 0 31 118 102 189 0.2 30.0
BMU_06078	5452_g	1073999.BN137_4230	8.95e-24	99.8	COG0484@1|root,COG0484@2|Bacteria,1N89W@1224|Proteobacteria,1SDS5@1236|Gammaproteobacteria	1236|Gammaproteobacteria	O	heat shock protein binding	-	-	-	-	-	-	-	-	-	-	-	-	-	3PG1214	3	CAGL0J08998g	22.727 66 49 1 33 98 492 555 0.1 29.3
BMU_06078	5453_g	911008.GLAD_02918	9.54e-113	328.0	COG3440@1|root,COG3440@2|Bacteria,1NE0N@1224|Proteobacteria,1RNM6@1236|Gammaproteobacteria	1236|Gammaproteobacteria	V	HNH endonuclease	-	-	-	ko:K07454	-	-	-	-	ko00000	-	-	-	HNH_2	5PG2774	5	CAGL0D04884g	27.419 62 38 1 104 158 75 136 1.6 26.6
BMU_06078	5458_g	911008.GLAD_03307	8.25e-45	156.0	COG0329@1|root,COG0329@2|Bacteria,1MXI1@1224|Proteobacteria,1RRFC@1236|Gammaproteobacteria	1236|Gammaproteobacteria	EM	Belongs to the DapA family	-	-	4.3.3.7	ko:K01714	ko00261,ko00300,ko01100,ko01110,ko01120,ko01130,ko01230,map00261,map00300,map01100,map01110,map01120,map01130,map01230	M00016,M00525,M00526,M00527	R10147	RC03062,RC03063	ko00000,ko00001,ko00002,ko01000	-	-	-	DHDPS	2PG1212	2	CAGL0E00473g	22.308 130 96 3 28 152 22 151 2.1 26.9
BMU_06078	5459_g	911008.GLAD_01016	2.35e-53	179.0	COG0436@1|root,COG0436@2|Bacteria,1MW0Z@1224|Proteobacteria,1RN5B@1236|Gammaproteobacteria	1236|Gammaproteobacteria	E	in Corynebacterium glutamicum this protein can use glutamate, 2-aminobutyrate, and aspartate as amino donors and pyruvate as the acceptor'	alaA	GO:0003674,GO:0003824,GO:0004021,GO:0005488,GO:0006082,GO:0006090,GO:0006520,GO:0006522,GO:0006523,GO:0006807,GO:0006950,GO:0006974,GO:0008144,GO:0008150,GO:0008152,GO:0008483,GO:0008652,GO:0009058,GO:0009078,GO:0009079,GO:0009987,GO:0016053,GO:0016740,GO:0016769,GO:0019272,GO:0019752,GO:0019842,GO:0030170,GO:0030632,GO:0032787,GO:0033554,GO:0036094,GO:0042221,GO:0042851,GO:0042852,GO:0043167,GO:…	2.6.1.2,2.6.1.66	ko:K14260	ko00220,ko00250,ko00290,ko01100,ko01110,ko01130,ko01210,ko01230,map00220,map00250,map00290,map01100,map01110,map01130,map01210,map01230	-	R00258,R01215	RC00006,RC00008,RC00036	ko00000,ko00001,ko01000,ko01007	-	-	-	Aminotran_1_2	3PG2506	3	CAGL0H01067g	48.837 43 16 3 23 65 3 39 0.53 27.3
BMU_06078	5463_g	911008.GLAD_00211	1.77e-198	553.0	COG1262@1|root,COG1262@2|Bacteria,1PDSD@1224|Proteobacteria,1S4ZV@1236|Gammaproteobacteria	1236|Gammaproteobacteria	S	Sulfatase-modifying factor enzyme 1	-	-	-	-	-	-	-	-	-	-	-	-	FGE-sulfatase	5PG2247	5	CAGL0A00869g	28.788 66 40 1 13 71 79 144 0.77 29.3
BMU_06078	5467_g	911008.GLAD_02974	9.08e-91	271.0	29PXB@1|root,2ZAJB@2|Bacteria,1Q81G@1224|Proteobacteria,1RPHC@1236|Gammaproteobacteria	1236|Gammaproteobacteria	S	YfaZ precursor	-	-	-	-	-	-	-	-	-	-	-	-	YfaZ	3PG2270	3	CAGL0L10802g	37.037 27 17 0 22 48 454 480 1.9 27.3
BMU_06078	5469_g	911008.GLAD_02378	5.18e-128	364.0	COG3637@1|root,COG3637@2|Bacteria,1RH8M@1224|Proteobacteria,1S67J@1236|Gammaproteobacteria	1236|Gammaproteobacteria	M	Membrane	pagC	-	-	ko:K07804	ko02020,map02020	-	-	-	ko00000,ko00001	-	-	-	Ail_Lom,OMP_b-brl	8PG8896	8	CAGL0K04499g	28.169 71 44 3 82 146 1108 1177 0.15 30.4
BMU_06078	5474_g	1115512.EH105704_07_01670	1.88e-108	330.0	COG0642@1|root,COG2205@2|Bacteria,1MW8M@1224|Proteobacteria,1RNDA@1236|Gammaproteobacteria,3XPC2@561|Escherichia	1236|Gammaproteobacteria	T	Member of a two-component regulatory system	silS	-	2.7.13.3	ko:K07644	ko02020,map02020	M00452,M00745	-	-	ko00000,ko00001,ko00002,ko01000,ko01001,ko01504,ko02022	-	-	-	HAMP,HATPase_c,HisKA	2PG1193	2	CAGL0M03223g	27.66 141 90 5 113 247 477 611 0.25 30.8
BMU_06078	5475_g	911008.GLAD_02420	8e-87	256.0	COG0716@1|root,COG0716@2|Bacteria,1N30T@1224|Proteobacteria,1S403@1236|Gammaproteobacteria	1236|Gammaproteobacteria	C	flavodoxin binds one FMN molecule, which serves as a redox-active prosthetic group	mioC	GO:0000166,GO:0003674,GO:0005488,GO:0005575,GO:0005622,GO:0005623,GO:0005737,GO:0005829,GO:0008150,GO:0010181,GO:0032553,GO:0036094,GO:0043167,GO:0043168,GO:0044424,GO:0044444,GO:0044464,GO:0048037,GO:0050662,GO:0050789,GO:0050794,GO:0051302,GO:0065007,GO:0097159,GO:0097367,GO:1901265,GO:1901363	-	ko:K06205	-	-	-	-	ko00000	-	-	-	Flavodoxin_1	2PG1107	2	CAGL0D04114g	37.975 79 48 1 16 93 104 182 4.17e-08 48.1
BMU_05222	5065_g	911008.GLAD_02289	5.85e-40	138.0	COG0796@1|root,COG0796@2|Bacteria,1NAI2@1224|Proteobacteria,1RPU9@1236|Gammaproteobacteria	1236|Gammaproteobacteria	M	Provides the (R)-glutamate required for cell wall biosynthesis	murI	GO:0000270,GO:0003674,GO:0003824,GO:0006022,GO:0006023,GO:0006024,GO:0006807,GO:0008150,GO:0008152,GO:0008881,GO:0009058,GO:0009059,GO:0009252,GO:0009273,GO:0009987,GO:0016853,GO:0016854,GO:0016855,GO:0030203,GO:0034645,GO:0036361,GO:0042546,GO:0043170,GO:0044036,GO:0044038,GO:0044085,GO:0044237,GO:0044249,GO:0044260,GO:0047661,GO:0070589,GO:0071554,GO:0071704,GO:0071840,GO:1901135,GO:1901137,GO:…	5.1.1.3	ko:K01776	ko00471,ko01100,map00471,map01100	-	R00260	RC00302	ko00000,ko00001,ko01000,ko01011	-	-	iAPECO1_1312.APECO1_2496,iEC042_1314.EC042_4342,iECOK1_1307.ECOK1_4443,iECS88_1305.ECS88_4426,iPC815.YPO3909,iUMN146_1321.UM146_20110,iUTI89_1310.UTI89_C4562	Asp_Glu_race	3PG1594	3	CAGL0C05599g	38.71 31 19 0 34 64 350 380 0.19 27.3
BMU_05222	5066_g	1045856.EcWSU1_00203	7e-287	783.0	COG0050@1|root,COG0050@2|Bacteria,1MVC0@1224|Proteobacteria,1RMYX@1236|Gammaproteobacteria,3X1IQ@547|Enterobacter	1236|Gammaproteobacteria	J	This protein promotes the GTP-dependent binding of aminoacyl-tRNA to the A-site of ribosomes during protein biosynthesis	tuf	-	-	ko:K02358	-	-	-	-	ko00000,ko03012,ko03029,ko04147	-	-	-	GTP_EFTU,GTP_EFTU_D2,GTP_EFTU_D3	24PG8662	24	CAGL0G09581g	63.25 400 140 3 1 393 32 431 0.0 524.0
BMU_05222	5090_g	1399774.JDWH01000040_gene4044	3.76e-15	74.3	2EDFI@1|root,337BS@2|Bacteria,1NG08@1224|Proteobacteria,1SGJ9@1236|Gammaproteobacteria	1236|Gammaproteobacteria	-	-	-	-	-	-	-	-	-	-	-	-	-	-	-	98PG8292	98	CAGL0H06611g	22.368 76 58 1 66 140 1127 1202 0.26 28.9
BMU_05222	5091_g	243924.LT42_23050	1.7e-32	115.0	2EAVP@1|root,334X2@2|Bacteria,1N1GF@1224|Proteobacteria,1S8WS@1236|Gammaproteobacteria	1236|Gammaproteobacteria	S	immunity protein	imm	-	-	-	-	-	-	-	-	-	-	-	Colicin_Pyocin	88PG8248	88	CAGL0D05016g	52.174 23 11 0 7 29 205 227 0.7 26.2
BMU_05222	5103_g	202954.BBNK01000050_gene879	1.89e-119	370.0	2AQWX@1|root,31G5F@2|Bacteria,1N36S@1224|Proteobacteria,1S9CB@1236|Gammaproteobacteria,3NMFS@468|Moraxellaceae	1236|Gammaproteobacteria	S	Relaxase/Mobilisation nuclease domain	-	-	-	-	-	-	-	-	-	-	-	-	Relaxase	35PG3223	35	CAGL0B03399g	26.596 94 62 2 303 392 225 315 3.4 28.5
BMU_05222	5104_g	1144664.F973_00043	8.21e-174	486.0	COG1708@1|root,COG1708@2|Bacteria,1QVMI@1224|Proteobacteria,1S59P@1236|Gammaproteobacteria,3NMQX@468|Moraxellaceae	1236|Gammaproteobacteria	S	Domain of unknown function (DUF4111)	-	-	2.7.7.47	ko:K00984	-	-	-	-	ko00000,ko01000,ko01504	-	-	-	DUF4111,NTP_transf_2	82PG8296	82	CAGL0L02277g	40.476 42 25 0 25 66 84 125 0.092 32.0
BMU_05222	5113_g	1166130.H650_00265	2.49e-150	423.0	COG3316@1|root,COG3316@2|Bacteria,1MWZ2@1224|Proteobacteria,1RRC2@1236|Gammaproteobacteria,3X3BR@547|Enterobacter	1236|Gammaproteobacteria	L	Transposase IS66 family	-	-	-	ko:K18320	-	-	-	-	ko00000	-	-	-	DDE_Tnp_IS240	38PG9079	38	CAGL0M05313g	38.095 42 23 1 147 188 76 114 3.1 26.2
BMU_05222	5114_g	1484157.PSNIH2_19755	3.3e-113	324.0	COG0262@1|root,COG0262@2|Bacteria,1RH0P@1224|Proteobacteria,1S3TW@1236|Gammaproteobacteria,3W25C@53335|Pantoea	1236|Gammaproteobacteria	H	Dihydrofolate reductase	-	-	1.5.1.3	ko:K18589	ko00670,ko00790,ko01100,map00670,map00790,map01100	-	R00936,R00937,R00939,R00940,R02235,R02236	RC00109,RC00110,RC00158	br01600,ko00000,ko00001,ko01000,ko01504	-	-	-	DHFR_1	15PG3148	15	CAGL0J03894g	26.506 166 97 7 6 149 7 169 1.65e-05 41.2
BMU_05222	5121_g	1123279.ATUS01000005_gene3192	0.0	981.0	COG0399@1|root,COG0399@2|Bacteria,1MUMJ@1224|Proteobacteria,1RSDY@1236|Gammaproteobacteria,1J81D@118884|unclassified Gammaproteobacteria	1236|Gammaproteobacteria	M	Putative transposase	-	-	-	-	-	-	-	-	-	-	-	-	Y2_Tnp,Zn_Tnp_IS91	29PG3214	29	CAGL0G06732g	32.394 71 39 2 622 692 385 446 0.77 30.8
BMU_05222	5128_g	1509403.GW12_15140	5.08e-152	455.0	2AQWX@1|root,31G5F@2|Bacteria,1N36S@1224|Proteobacteria,1S9CB@1236|Gammaproteobacteria,3NMFS@468|Moraxellaceae	1236|Gammaproteobacteria	S	Relaxase/Mobilisation nuclease domain	-	-	-	-	-	-	-	-	-	-	-	-	Relaxase	35PG3223	35	CAGL0H01507g	30.147 136 76 7 288 408 241 372 0.25 32.0
BMU_05222	5130_g	575588.ACPN01000195_gene1722	4.75e-184	515.0	COG0507@1|root,COG0507@2|Bacteria,1MUTR@1224|Proteobacteria,1RQS3@1236|Gammaproteobacteria,3NQP0@468|Moraxellaceae	1236|Gammaproteobacteria	L	MobA/MobL family	-	-	-	-	-	-	-	-	-	-	-	-	MobA_MobL	40PG8288	40	CAGL0F06611g	35.714 42 26 1 211 252 55 95 0.19 31.2
BMU_05222	5131_g	575588.ACPN01000195_gene1721	1.75e-91	268.0	2AZC9@1|root,31RGI@2|Bacteria,1QNZZ@1224|Proteobacteria,1TMNV@1236|Gammaproteobacteria,3NP2F@468|Moraxellaceae	1236|Gammaproteobacteria	-	-	-	-	-	-	-	-	-	-	-	-	-	-	-	37PG8935	37	CAGL0I01584g	30.435 46 29 1 80 125 341 383 0.95 26.9
BMU_05222	5137_g	1166016.W5S_1479	2.15e-172	482.0	COG1484@1|root,COG1484@2|Bacteria,1MWQX@1224|Proteobacteria,1RPJM@1236|Gammaproteobacteria	1236|Gammaproteobacteria	L	ATP-binding protein, IstB SW ISTB_ECOLI (P15026) (265 aa) fasta scores E() 0, 47.4 id in 249 aa. Also almost identical to Yersinia pestis and Escherichia coli	-	-	-	-	-	-	-	-	-	-	-	-	IstB_IS21	44PG3142	44	CAGL0G00506g	30.159 63 41 1 49 111 257 316 0.002 37.0
BMU_05222	5138_g	1166016.W5S_1480	1.73e-55	181.0	COG4584@1|root,COG4584@2|Bacteria,1MWIV@1224|Proteobacteria,1RQ9W@1236|Gammaproteobacteria	1236|Gammaproteobacteria	L	to Escherichia coli transposase for insertion sequence element IS21 IstA SW ISTA_ECOLI (P15025) (390 aa) fasta scores E() 3e-27, 33.1 id in 329 aa. Identical to the previously sequenced Yersinia pestis,Yersinia pseudotuberculosis and Escherichia coli pesticin plasmid insertion sequence transposase Y1055 TR P74993 (EMBL U59875) (340 aa) fasta scores E() 0, 100.0 id in 340 aa	-	-	-	-	-	-	-	-	-	-	-	-	HTH_38,HTH_7,rve	2PG1610	2	CAGL0G09559g	31.579 38 26 0 40 77 1018 1055 0.18 27.7
BMU_05222	5139_g	716541.ECL_00067	1.15e-235	647.0	COG3039@1|root,COG3039@2|Bacteria,1MXTN@1224|Proteobacteria,1RM94@1236|Gammaproteobacteria	1236|Gammaproteobacteria	L	ISSoEn1, terminal inverted repeat	-	-	-	-	-	-	-	-	-	-	-	-	DDE_Tnp_1_5	40PG8298	40	CAGL0C00858g	21.905 105 71 2 103 196 231 335 0.054 33.1
BMU_05222	5147_g	1484157.PSNIH2_21750	2.02e-74	230.0	2A40C@1|root,32QW5@2|Bacteria,1RHQ6@1224|Proteobacteria,1S8H5@1236|Gammaproteobacteria,3W1IP@53335|Pantoea	1236|Gammaproteobacteria	-	-	-	-	-	-	-	-	-	-	-	-	-	-	-	10PG2882	10	CAGL0B03773g	40.0 40 20 2 146 182 360 398 7.0 25.4
BMU_05222	5148_g	911008.GLAD_03086	1.06e-59	191.0	COG1076@1|root,COG1076@2|Bacteria,1N270@1224|Proteobacteria,1RP0P@1236|Gammaproteobacteria	1236|Gammaproteobacteria	O	Regulatory DnaK co-chaperone. Direct interaction between DnaK and DjlA is needed for the induction of the wcaABCDE operon, involved in the synthesis of a colanic acid polysaccharide capsule, possibly through activation of the RcsB RcsC phosphotransfer signaling pathway. The colanic acid capsule may help the bacterium survive conditions outside the host	djlA	GO:0003674,GO:0005488,GO:0005515,GO:0005575,GO:0005623,GO:0005886,GO:0016020,GO:0044464,GO:0051087,GO:0071944	-	ko:K05801	-	-	-	-	ko00000,ko03110	-	-	-	DnaJ,TerB	3PG1871	3	CAGL0H08800g	33.333 36 24 0 71 106 31 66 2.7 24.6
BMU_05222	5149_g	911008.GLAD_03085	3.69e-163	477.0	COG1452@1|root,COG1452@2|Bacteria,1MUJC@1224|Proteobacteria,1RQEX@1236|Gammaproteobacteria	1236|Gammaproteobacteria	M	Together with LptE, is involved in the assembly of lipopolysaccharide (LPS) at the surface of the outer membrane	lptD	GO:0005575,GO:0005623,GO:0006810,GO:0006869,GO:0008150,GO:0009279,GO:0009636,GO:0009987,GO:0010876,GO:0015920,GO:0016020,GO:0016043,GO:0019867,GO:0022607,GO:0030312,GO:0030313,GO:0031975,GO:0033036,GO:0042221,GO:0043163,GO:0043165,GO:0044085,GO:0044091,GO:0044462,GO:0044464,GO:0045229,GO:0050896,GO:0051179,GO:0051234,GO:0061024,GO:0071702,GO:0071709,GO:0071840,GO:0071944,GO:1901264	-	ko:K04744	-	-	-	-	ko00000,ko02000	1.B.42.1	-	iG2583_1286.G2583_0058	OstA,OstA_C	2PG1855	2	CAGL0F02783g	37.5 40 21 2 115 150 676 715 0.67 28.9
BMU_05222	5158_g	1224318.DT73_18225	3.89e-85	255.0	COG2186@1|root,COG2186@2|Bacteria,1N6N0@1224|Proteobacteria,1RPZ0@1236|Gammaproteobacteria	1236|Gammaproteobacteria	K	Transcriptional repressor that controls expression of the genes required for the catabolism of sialic acids	-	-	-	ko:K05799	-	-	-	-	ko00000,ko03000	-	-	-	FCD,GntR	2PG1373	2	CAGL0G09977g	36.667 30 19 0 36 65 723 752 0.31 28.5
BMU_05222	5159_g	1484157.PSNIH2_22070	1.69e-27	102.0	2AV0Y@1|root,31KQT@2|Bacteria,1QIKH@1224|Proteobacteria,1TGFJ@1236|Gammaproteobacteria,3W28R@53335|Pantoea	1236|Gammaproteobacteria	-	-	-	-	-	-	-	-	-	-	-	-	-	-	-	8PG8966	8	CAGL0J07634g	38.462 26 16 0 3 28 993 1018 3.1 23.5
BMU_07775	5006_g	911008.GLAD_01232	2.5e-86	254.0	COG3445@1|root,COG3445@2|Bacteria,1RDRB@1224|Proteobacteria,1S45G@1236|Gammaproteobacteria	1236|Gammaproteobacteria	S	Acts as a radical domain for damaged PFL and possibly other radical proteins	grcA	GO:0003674,GO:0003824,GO:0005575,GO:0005622,GO:0005623,GO:0005737,GO:0005829,GO:0006082,GO:0006520,GO:0006566,GO:0006567,GO:0006807,GO:0008150,GO:0008152,GO:0008861,GO:0009056,GO:0009063,GO:0009066,GO:0009068,GO:0009987,GO:0016054,GO:0016407,GO:0016408,GO:0016453,GO:0016740,GO:0016746,GO:0016747,GO:0019752,GO:0043436,GO:0044237,GO:0044238,GO:0044248,GO:0044281,GO:0044282,GO:0044424,GO:0044444,GO:…	-	ko:K06866	-	-	-	-	ko00000	-	-	iSF_1195.SF2641,iSFxv_1172.SFxv_2898,iS_1188.S2814	Gly_radical	4PG3272	4	CAGL0M11396g	30.645 62 37 2 32 90 326 384 1.8 26.2
BMU_07775	5007_g	911008.GLAD_01233	3.57e-172	479.0	COG0692@1|root,COG0692@2|Bacteria,1MV80@1224|Proteobacteria,1RPDH@1236|Gammaproteobacteria	1236|Gammaproteobacteria	L	Excises uracil residues from the DNA which can arise as a result of misincorporation of dUMP residues by DNA polymerase or due to deamination of cytosine	ung	GO:0003674,GO:0003824,GO:0004844,GO:0005575,GO:0005622,GO:0005623,GO:0005737,GO:0006139,GO:0006259,GO:0006281,GO:0006284,GO:0006285,GO:0006725,GO:0006807,GO:0006950,GO:0006974,GO:0008150,GO:0008152,GO:0009987,GO:0016787,GO:0016798,GO:0016799,GO:0019104,GO:0033554,GO:0034641,GO:0043170,GO:0044237,GO:0044238,GO:0044260,GO:0044424,GO:0044464,GO:0046483,GO:0050896,GO:0051716,GO:0071704,GO:0090304,GO:…	3.2.2.27	ko:K03648	ko03410,ko05340,map03410,map05340	-	-	-	ko00000,ko00001,ko01000,ko03400	-	-	-	UDG	3PG3262	3	CAGL0G07084g	47.345 226 107 5 6 220 102 326 1.44e-61 194.0
BMU_07775	5037_g	1484157.PSNIH2_22010	5.56e-214	607.0	28MTB@1|root,2ZB1J@2|Bacteria,1MWD0@1224|Proteobacteria,1RSK4@1236|Gammaproteobacteria,3W1FV@53335|Pantoea	1236|Gammaproteobacteria	S	Conjugative relaxosome accessory transposon protein	-	-	-	ko:K12072	-	-	-	-	ko00000,ko02044	3.A.7.11.1	-	-	TraH	14PG8387	14	CAGL0G06270g	37.879 66 38 3 306 371 278 340 1.8 29.3
BMU_07775	5038_g	1484157.PSNIH2_22015	3.32e-202	565.0	COG0526@1|root,COG0526@2|Bacteria,1MXG2@1224|Proteobacteria,1S08D@1236|Gammaproteobacteria,3W1EQ@53335|Pantoea	1236|Gammaproteobacteria	CO	F plasmid transfer operon protein	-	-	-	ko:K12057	-	-	-	-	ko00000,ko02044	3.A.7.11.1	-	-	TraF	15PG8710	15	CAGL0L01749g	35.294 34 22 0 285 318 20 53 2.5 27.7
BMU_07775	5039_g	1484157.PSNIH2_22020	2.89e-92	271.0	2AUXY@1|root,31KMF@2|Bacteria,1QIH3@1224|Proteobacteria,1TGBQ@1236|Gammaproteobacteria,3W1S5@53335|Pantoea	1236|Gammaproteobacteria	-	-	-	-	-	-	-	-	-	-	-	-	-	-	-	21PG8924	21	CAGL0M01694g	32.0 50 27 1 17 66 733 775 0.17 29.6
BMU_07775	5040_g	1484157.PSNIH2_22025	1.14e-152	433.0	2AUYH@1|root,31KN2@2|Bacteria,1QIHP@1224|Proteobacteria,1TGCC@1236|Gammaproteobacteria,3W1VQ@53335|Pantoea	1236|Gammaproteobacteria	-	-	-	-	-	-	-	-	-	-	-	-	-	-	-	24PG8810	24	CAGL0H02277g	50.0 18 9 0 184 201 66 83 0.68 28.1
BMU_07775	5041_g	1484157.PSNIH2_22030	3.13e-85	254.0	2AV09@1|root,31KQ3@2|Bacteria,1QIJT@1224|Proteobacteria,1TGEV@1236|Gammaproteobacteria,3W26Y@53335|Pantoea	1236|Gammaproteobacteria	-	-	-	-	-	-	-	-	-	-	-	-	-	-	-	7PG3269	7	CAGL0F00913g	43.333 30 17 0 96 125 136 165 5.9 25.0
BMU_07775	5042_g	1484157.PSNIH2_22040	0.0	1238.0	COG3481@1|root,COG3481@2|Bacteria,1QIHM@1224|Proteobacteria,1TGCA@1236|Gammaproteobacteria,3W1VD@53335|Pantoea	1236|Gammaproteobacteria	S	Putative helicase	-	-	-	ko:K12070	-	-	-	-	ko00000,ko02044	3.A.7.11.1	-	-	TraI_2	16PG8351	16	CAGL0A02475g	30.357 56 39 0 38 93 271 326 0.048 35.4
BMU_07775	5043_g	1484157.PSNIH2_22045	0.0	894.0	COG0433@1|root,COG0433@2|Bacteria,1QUPX@1224|Proteobacteria,1T20D@1236|Gammaproteobacteria,3W05W@53335|Pantoea	1236|Gammaproteobacteria	S	TraM recognition site of TraD and TraG	-	-	-	ko:K12071	-	-	-	-	ko00000,ko02044	3.A.7.11.1	-	-	TraG-D_C,TrwB_AAD_bind	13PG3257	13	CAGL0J11484g	26.316 76 52 2 416 490 273 345 0.039 34.3
BMU_07775	5044_g	1484157.PSNIH2_22060	1.35e-175	517.0	COG0616@1|root,COG0616@2|Bacteria,1MUXE@1224|Proteobacteria,1RNYW@1236|Gammaproteobacteria,3W1WW@53335|Pantoea	1236|Gammaproteobacteria	OU	Peptidase family S49	-	-	-	ko:K04773	-	-	-	-	ko00000,ko01000,ko01002	-	-	-	Peptidase_S49	6PG9055	6	CAGL0H01221g	30.769 52 34 1 68 117 50 101 0.071 34.3
BMU_07775	5056_g	1484157.PSNIH2_22820	1.15e-55	185.0	2AUYB@1|root,31KMT@2|Bacteria,1QIHF@1224|Proteobacteria,1TGC2@1236|Gammaproteobacteria,3W1TN@53335|Pantoea	1236|Gammaproteobacteria	-	-	-	-	-	-	-	-	-	-	-	-	-	-	-	7PG2293	7	CAGL0A00451g	33.071 127 63 7 180 302 902 1010 1.4 28.9
BMU_07775	5057_g	571.MC52_00350	1.2e-162	458.0	COG3039@1|root,COG3039@2|Bacteria,1MXTN@1224|Proteobacteria,1RM94@1236|Gammaproteobacteria	1236|Gammaproteobacteria	L	ISSoEn1, terminal inverted repeat	-	-	-	-	-	-	-	-	-	-	-	-	DDE_Tnp_1_5	40PG8298	40	CAGL0C00858g	21.905 105 71 2 5 98 231 335 0.025 33.5
BMU_07775	5058_g	1484157.PSNIH2_22830	1.43e-185	529.0	COG0443@1|root,COG0443@2|Bacteria,1R4I4@1224|Proteobacteria,1RRY4@1236|Gammaproteobacteria,3W128@53335|Pantoea	1236|Gammaproteobacteria	O	StbA protein	stbA	-	-	ko:K18640	-	-	-	-	ko00000,ko04812	-	-	-	StbA	31PG8273	31	CAGL0D01408g	20.526 190 133 4 298 480 88 266 0.33 31.2
BMU_07775	5059_g	1484157.PSNIH2_22835	1.72e-167	474.0	2AUZ6@1|root,31KNR@2|Bacteria,1QIIC@1224|Proteobacteria,1TGD4@1236|Gammaproteobacteria,3W1YF@53335|Pantoea	1236|Gammaproteobacteria	-	-	-	-	-	-	-	-	-	-	-	-	-	-	-	17PG3076	17	CAGL0K04939g	29.412 51 31 2 17 64 63 111 0.6 29.3
BMU_07775	5061_g	1484157.PSNIH2_22845	3.84e-73	229.0	COG1475@1|root,COG1475@2|Bacteria,1NGXR@1224|Proteobacteria,1RNZ3@1236|Gammaproteobacteria,3VZ8K@53335|Pantoea	1236|Gammaproteobacteria	K	ParB family	-	-	-	ko:K03497	-	-	-	-	ko00000,ko03000,ko03036,ko04812	-	-	-	ParB,ParBc	12PG3090	12	CAGL0J07260g	33.824 68 40 2 99 166 62 124 0.099 30.4
BMU_07775	5062_g	469595.CSAG_04007	2.18e-272	748.0	COG1192@1|root,COG1192@2|Bacteria,1NAJP@1224|Proteobacteria,1S2DK@1236|Gammaproteobacteria,3WYYN@544|Citrobacter	1236|Gammaproteobacteria	D	AAA domain	-	-	-	-	-	-	-	-	-	-	-	-	AAA_31	26PG8493	26	CAGL0A00385g	30.0 70 45 3 199 268 837 902 3.1 28.1
BMU_07775	5063_g	1484157.PSNIH2_22855	3.46e-107	333.0	COG3451@1|root,COG3451@2|Bacteria,1MUEN@1224|Proteobacteria,1RMMX@1236|Gammaproteobacteria,3W0ZD@53335|Pantoea	1236|Gammaproteobacteria	U	F pilus assembly Type-IV secretion system for plasmid transfer	-	-	-	ko:K12063	-	-	-	-	ko00000,ko02044	3.A.7.11.1	-	-	AAA_10,TraC_F_IV	3PG1487	3	CAGL0I10362g	28.333 60 40 2 59 118 465 521 4.1 25.8
BMU_07775	5069_g	1484157.PSNIH2_22805	0.0	2471.0	2AV0A@1|root,31KQ4@2|Bacteria,1QIJU@1224|Proteobacteria,1TGEX@1236|Gammaproteobacteria,3W275@53335|Pantoea	1236|Gammaproteobacteria	-	-	-	-	-	-	-	-	-	-	-	-	-	-	-	18PG8386	18	CAGL0L05874g	25.146 171 109 7 1072 1239 693 847 0.14 34.3
BMU_07775	5070_g	1484157.PSNIH2_22795	6.68e-278	773.0	28KEF@1|root,2ZA0P@2|Bacteria,1R41Q@1224|Proteobacteria,1S1KA@1236|Gammaproteobacteria,3W2T2@53335|Pantoea	1236|Gammaproteobacteria	S	Type-F conjugative transfer system pilin assembly protein	-	-	-	ko:K12061	-	-	-	-	ko00000,ko02044	3.A.7.11.1	-	-	TrbC_Ftype	14PG2962	14	CAGL0L11242g	23.846 130 76 6 459 572 89 211 0.68 30.0
BMU_07775	5071_g	1484157.PSNIH2_22790	9.78e-173	486.0	28HGF@1|root,2Z7SA@2|Bacteria,1MXUA@1224|Proteobacteria,1RS8F@1236|Gammaproteobacteria,3W0Z3@53335|Pantoea	1236|Gammaproteobacteria	S	TraU protein	-	-	-	ko:K12060	-	-	-	-	ko00000,ko02044	3.A.7.11.1	-	-	TraU	11PG2874	11	CAGL0C00473g	29.605 152 81 8 8 147 1499 1636 0.041 32.7
BMU_07775	5072_g	1484157.PSNIH2_22785	0.0	1888.0	28KC1@1|root,2Z9Z1@2|Bacteria,1MW96@1224|Proteobacteria,1RYPT@1236|Gammaproteobacteria,3W1XY@53335|Pantoea	1236|Gammaproteobacteria	S	Type-1V conjugative transfer system mating pair stabilisation	traN	-	-	ko:K12058	-	-	-	-	ko00000,ko02044	3.A.7.11.1	-	-	TraN	16PG2859	16	CAGL0G02211g	30.612 49 34 0 189 237 557 605 4.5 28.9
BMU_07775	5073_g	1484157.PSNIH2_22780	1.3e-161	457.0	2AUZJ@1|root,31KP9@2|Bacteria,1QIJ0@1224|Proteobacteria,1TGDU@1236|Gammaproteobacteria,3W21N@53335|Pantoea	1236|Gammaproteobacteria	-	-	-	-	-	-	-	-	-	-	-	-	-	-	-	21PG8775	21	CAGL0L03135g	34.211 38 24 1 115 151 302 339 1.1 28.9
BMU_07775	5085_g	932677.PAJ_1218	3.96e-145	412.0	COG4221@1|root,COG4221@2|Bacteria,1MUF8@1224|Proteobacteria,1RMKM@1236|Gammaproteobacteria,3VZPQ@53335|Pantoea	1236|Gammaproteobacteria	S	Belongs to the short-chain dehydrogenases reductases (SDR) family	VY92_08700	-	-	-	-	-	-	-	-	-	-	-	adh_short	13PG8833	13	CAGL0M11242g	31.452 248 159 6 3 240 14 260 5.08e-28 105.0
BMU_07775	5087_g	35703.DQ02_09740	7.46e-59	182.0	COG2026@1|root,COG2026@2|Bacteria,1MZ76@1224|Proteobacteria,1S8RR@1236|Gammaproteobacteria,3WYWS@544|Citrobacter	1236|Gammaproteobacteria	DJ	ParE toxin of type II toxin-antitoxin system, parDE	stbE	-	-	ko:K06218	-	-	-	-	ko00000,ko02048	-	-	-	ParE_toxin	7PG2516	7	CAGL0B01859g	39.286 28 17 0 3 30 306 333 0.59 26.6
BMU_07775	5089_g	399742.Ent638_4249	1.68e-194	540.0	28ICS@1|root,2Z8F1@2|Bacteria,1N32S@1224|Proteobacteria,1RQEN@1236|Gammaproteobacteria,3X3T1@547|Enterobacter	1236|Gammaproteobacteria	S	RePlication protein	-	-	-	-	-	-	-	-	-	-	-	-	Rep_3	9PG8780	9	CAGL0E00671g	22.667 75 55 1 88 162 142 213 1.1 28.1
BMU_07775	5090_g	1035839.AFNK01000058_gene775	3.49e-96	288.0	2E4K1@1|root,32ZF0@2|Bacteria,1NBMK@1224|Proteobacteria,1SC66@1236|Gammaproteobacteria	1236|Gammaproteobacteria	-	-	-	-	-	-	-	-	-	-	-	-	-	-	-	4PG2014	4	CAGL0M07139g	29.87 77 41 4 2 72 67 136 8.0 25.0
BMU_07775	5092_g	202954.BBNK01000067_gene3222	1.78e-182	518.0	COG0589@1|root,COG0589@2|Bacteria,1PAFP@1224|Proteobacteria,1RSCS@1236|Gammaproteobacteria,3NMMX@468|Moraxellaceae	1236|Gammaproteobacteria	T	Universal stress protein family	-	-	-	-	-	-	-	-	-	-	-	-	Usp	17PG3065	17	CAGL0H03377g	29.333 75 50 2 383 457 232 303 2.7 28.1
BMU_07775	5093_g	981223.AIED01000077_gene668	8.64e-88	262.0	2AEWM@1|root,314U9@2|Bacteria,1QIYT@1224|Proteobacteria,1TGVG@1236|Gammaproteobacteria,3NM65@468|Moraxellaceae	1236|Gammaproteobacteria	-	-	-	-	-	-	-	-	-	-	-	-	-	-	-	14PG3086	14	CAGL0B04785g	31.395 86 51 5 56 137 9 90 0.34 28.9
BMU_07775	5094_g	525244.HMPREF0023_2087	3.75e-215	595.0	COG5527@1|root,COG5527@2|Bacteria,1RD9C@1224|Proteobacteria,1S4ZG@1236|Gammaproteobacteria,3NJHN@468|Moraxellaceae	1236|Gammaproteobacteria	L	Initiator Replication protein	-	-	-	-	-	-	-	-	-	-	-	-	Rep_3	19PG3078	19	CAGL0G08602g	31.429 70 44 1 229 294 298 367 1.2 28.9
BMU_07775	5095_g	202954.BBNK01000020_gene3414	2.59e-84	249.0	2AZCW@1|root,31RKD@2|Bacteria,1QP3W@1224|Proteobacteria,1TMTB@1236|Gammaproteobacteria,3NPBY@468|Moraxellaceae	1236|Gammaproteobacteria	-	-	-	-	-	-	-	-	-	-	-	-	-	-	-	19PG9086	19	CAGL0H06765g	52.0 25 12 0 21 45 181 205 0.1 29.6
BMU_07775	5096_g	553217.ENHAE0001_0826	3.55e-62	204.0	COG2856@1|root,COG2856@2|Bacteria,1RAU7@1224|Proteobacteria,1TD3D@1236|Gammaproteobacteria,3NS6R@468|Moraxellaceae	1236|Gammaproteobacteria	E	Pfam:DUF955	-	-	-	-	-	-	-	-	-	-	-	-	Peptidase_M78	26PG9073	26	CAGL0C04983g	22.271 229 144 9 41 251 111 323 1.2 28.1
BMU_07775	5097_g	1217710.F969_01518	7.99e-26	99.8	COG1396@1|root,COG1396@2|Bacteria,1PDYZ@1224|Proteobacteria,1TD7P@1236|Gammaproteobacteria,3NPK8@468|Moraxellaceae	1236|Gammaproteobacteria	K	Helix-turn-helix XRE-family like proteins	-	-	-	-	-	-	-	-	-	-	-	-	HTH_3	25PG9089	25	CAGL0K05225g	40.541 37 21 1 12 48 706 741 0.52 27.3
BMU_07775	5098_g	517433.PanABDRAFT_0983	1.14e-24	93.2	2EMEJ@1|root,33F3D@2|Bacteria,1NKUN@1224|Proteobacteria,1STAF@1236|Gammaproteobacteria	1236|Gammaproteobacteria	-	-	-	-	-	-	-	-	-	-	-	-	-	-	-	18PG9096	18	CAGL0H04323g	47.059 17 9 0 12 28 209 225 2.1 23.5
BMU_07775	5099_g	575589.HMPREF0018_02842	1.44e-275	771.0	COG0827@1|root,COG0827@2|Bacteria,1N2RX@1224|Proteobacteria,1RRMN@1236|Gammaproteobacteria,3NN13@468|Moraxellaceae	1236|Gammaproteobacteria	L	Eco57I restriction-modification methylase	-	-	3.1.21.4	ko:K01155	-	-	-	-	ko00000,ko01000,ko02048	-	-	-	BsuBI_PstI_RE,Eco57I,N6_Mtase,RrnaAD	10PG3070	10	CAGL0J04048g	25.287 87 43 2 48 124 71 145 0.21 31.2
BMU_07775	5105_g	561229.Dd1591_0925	0.0	965.0	COG0286@1|root,COG0286@2|Bacteria,1MW3A@1224|Proteobacteria,1RMRA@1236|Gammaproteobacteria,2JE74@204037|Dickeya	1236|Gammaproteobacteria	V	PFAM N-6 DNA methylase	hsdM	-	2.1.1.72	ko:K03427	-	-	-	-	ko00000,ko01000,ko02048	-	-	-	HsdM_N,N6_Mtase	15PG2743	15	CAGL0K09702g	38.462 39 22 1 201 239 165 201 1.8 28.9
BMU_07775	5106_g	561229.Dd1591_0926	1.58e-259	712.0	COG1131@1|root,COG1131@2|Bacteria,1MUT5@1224|Proteobacteria,1RRTT@1236|Gammaproteobacteria	1236|Gammaproteobacteria	V	Anticodon nuclease	prrC	-	-	-	-	-	-	-	-	-	-	-	AAA_13	16PG2747	16	CAGL0F06831g	34.0 50 31 1 320 367 918 967 0.45 30.4
BMU_07775	5108_g	561229.Dd1591_0929	0.0	1881.0	COG0610@1|root,COG0610@2|Bacteria,1MU96@1224|Proteobacteria,1RP2Q@1236|Gammaproteobacteria,2JF4M@204037|Dickeya	1236|Gammaproteobacteria	L	Type I restriction enzyme R protein N terminus (HSDR_N)	-	-	3.1.21.3	ko:K01153	-	-	-	-	ko00000,ko01000,ko02048	-	-	-	EcoR124_C,HSDR_N,ResIII	13PG2358	13	CAGL0I09614g	30.986 71 47 2 248 317 133 202 2.8 29.6
BMU_07775	5109_g	1117958.PE143B_0105815	1.36e-19	81.3	2EGAD@1|root,33A27@2|Bacteria,1NMNP@1224|Proteobacteria,1SGIF@1236|Gammaproteobacteria	1236|Gammaproteobacteria	-	-	-	-	-	-	-	-	-	-	-	-	-	-	-	13PG2532	13	CAGL0J08250g	32.432 37 23 1 15 51 33 67 1.4 25.0
BMU_07775	5110_g	911008.GLAD_02894	4.11e-168	478.0	COG0582@1|root,COG0582@2|Bacteria,1MU23@1224|Proteobacteria,1RMJ1@1236|Gammaproteobacteria	1236|Gammaproteobacteria	L	Belongs to the 'phage' integrase family	intB	-	-	-	-	-	-	-	-	-	-	-	Arm-DNA-bind_3,Phage_integrase	8PG2425	8	CAGL0K07656g	31.579 38 26 0 171 208 239 276 0.62 29.3
BMU_07775	5120_g	1076550.LH22_06245	3.29e-83	249.0	COG1134@1|root,COG1134@2|Bacteria,1MWWC@1224|Proteobacteria,1RN2T@1236|Gammaproteobacteria,3W05N@53335|Pantoea	1236|Gammaproteobacteria	GM	ABC transporter	kpsT	-	3.6.3.38	ko:K09689,ko:K09691	ko02010,map02010	M00249,M00250	-	-	ko00000,ko00001,ko00002,ko01000,ko02000	3.A.1.101,3.A.1.103	-	-	ABC_tran	16PG2482	16	CAGL0G00242g	25.926 81 59 1 42 121 722 802 0.00086 36.2
BMU_07775	5121_g	1076550.LH22_06250	1.56e-171	488.0	COG3524@1|root,COG3524@2|Bacteria,1R3ZY@1224|Proteobacteria,1RPZH@1236|Gammaproteobacteria,3W290@53335|Pantoea	1236|Gammaproteobacteria	M	COG3524 Capsule polysaccharide export protein	kpsE	-	-	ko:K10107	ko02010,map02010	M00249	-	-	ko00000,ko00001,ko00002,ko02000	3.A.1.101	-	-	-	21PG9066	21	CAGL0F00671g	21.605 162 105 5 126 270 1009 1165 0.61 29.6
BMU_07775	5124_g	550540.Fbal_0444	1.95e-277	793.0	COG0438@1|root,COG1215@1|root,COG0438@2|Bacteria,COG1215@2|Bacteria,1MU5I@1224|Proteobacteria,1RSQ9@1236|Gammaproteobacteria	1236|Gammaproteobacteria	M	COG0463 Glycosyltransferases involved in cell wall biogenesis	-	-	-	-	-	-	-	-	-	-	-	-	Glyco_trans_1_4,Glyco_transf_4,Glycos_transf_1,Glycos_transf_2	17PG2869	17	CAGL0I05170g	30.275 109 64 5 857 961 327 427 0.61 31.6
BMU_07775	5125_g	1076550.LH22_06275	4.13e-101	303.0	COG1004@1|root,COG1004@2|Bacteria,1MW5U@1224|Proteobacteria,1RMVW@1236|Gammaproteobacteria,3VZ5D@53335|Pantoea	1236|Gammaproteobacteria	M	Belongs to the UDP-glucose GDP-mannose dehydrogenase family	ugd	GO:0000271,GO:0003674,GO:0003824,GO:0003979,GO:0005975,GO:0005976,GO:0008150,GO:0008152,GO:0009058,GO:0009059,GO:0009242,GO:0009987,GO:0016051,GO:0016491,GO:0016614,GO:0016616,GO:0033692,GO:0034637,GO:0034645,GO:0043170,GO:0044237,GO:0044238,GO:0044249,GO:0044260,GO:0044262,GO:0044264,GO:0046377,GO:0055114,GO:0071704,GO:1901135,GO:1901137,GO:1901576	1.1.1.22	ko:K00012	ko00040,ko00053,ko00520,ko01100,map00040,map00053,map00520,map01100	M00014,M00129,M00361,M00362	R00286	RC00291	ko00000,ko00001,ko00002,ko01000	-	-	iEC55989_1330.EC55989_2287	UDPG_MGDP_dh,UDPG_MGDP_dh_C,UDPG_MGDP_dh_N	13PG1995	13	CAGL0H04917g	24.167 120 72 4 12 125 114 220 0.62 28.1
BMU_07775	5136_g	1484157.PSNIH2_22885	3.31e-32	124.0	28HGW@1|root,2Z7SN@2|Bacteria,1QIIR@1224|Proteobacteria,1TGDJ@1236|Gammaproteobacteria,3W20S@53335|Pantoea	1236|Gammaproteobacteria	S	TraK protein	-	-	-	ko:K12066	-	-	-	-	ko00000,ko02044	3.A.7.11.1	-	-	TraK	4PG3276	4	CAGL0L06666g	38.71 31 19 0 70 100 271 301 0.52 27.3
[truncated: 5,924 more rows]
