# Supplementary material for: Genome analysis and machine learning-based feature selection strategy reveal potential drug-resistance determinants in Nakaseomyces glabratus
Source: Emerg Microbes Infect. 2025 Dec 13;14(1):2595789. doi: 10.1080/22221751.2025.2595789 (PMC12704144; doi:10.1080/22221751.2025.2595789)
Supplement: Dataset_S9_Large_duplication_in_BMU05374.xlsx [file TEMI_A_2595789_SM5789.xlsx]

## Sheet: Sheet
BMU_05374_gene_locusTag	CBS138	Other_fungal_ortholog	Gene_symbol	UniProtKB/TrEMBL	Function
2922_g	CAGL0A02189g	-	ArgS	Q6FY43	Arginyl-tRNA synthetase
2923_g	CAGL0A02145g	-	GVI51_A01903	A0A0W0CB44	Having actin filament binding activity, role in actin cortical patch localization, actin filament bundle assembly, endocytosis and actin cortical patch, cytosol localization
2924_g	CAGL0A02134g	-	GVI51_A01881	A0A0W0CBW8	Localized in mitochondrial outer membrane
2925_g	CAGL0A02112g	-	GVI51_A01859	Q6FY04	Having asparagine-tRNA ligase activity, role in asparaginyl-tRNA aminoacylation and cytosol localization
2926_g	CAGL0A02090g	-	GVI51_A01837	Q6FY05	Having proline-tRNA ligase activity, role in prolyl-tRNA aminoacylation and cytosol, ribosome localization
2927_g	CAGL0A02046g	Anc_1.358 YFR022W|YOR018W	GVI51_A01793	Q6FY06	Having ubiquitin protein ligase binding activity
2928_g	CAGL0A02024g	Anc_1.362 YOL025W	GVI51_A01771	Q6FY07	Functioning in negative regulation of ubiquitin-protein transferase activity, replicative cell aging and mitochondrion localization
2929_g	CAGL0A02002g	Anc_1.363 YOL024W|YFR017C	GVI51_A01749	Q6FY08	Uncharacterized protein
2930_g	CAGL0A01980g	Anc_1.364 YOL023W	GVI51_A01727	Q6FY09	A protein with GTPase activity, functioning in tRNA binding, translation initiation factor activity, role in mitochondrial translation and cell periphery, mitochondrion, nucleus localization
2931_g	CAGL0A01958g	Anc_1.365 YOL022C	GVI51_A01705	Q6FY10	A protein functioning in maturation of SSU-rRNA and cytosol, nucleolus localization
2932_g	CAGL0A01914g	-	GVI51_A01661	Q6FY11	Histone acetyltransferase
2933_g	CAGL0A01870g	-	GVI51_A01617	Q6FY13	A protein could be associated with fungal biofilm matrix, membrane, intracellular transport
2934_g	CAGL0A01848g	-	GVI51_A01595	Q6FY14	Vesicle coat complex COPII, subunit SEC24/subunit SFB2/subunit SFB3
2935_g	CAGL0A01826g	-	HXT5	Q6FY15	Sugar (and other) transporter
2936_g	CAGL0A01804g	-	HXT1	Q6FY16	Sugar (and other) transporter
2937_g	CAGL0A01782g	-	HXT4	Q6FY17	Sugar (and other) transporter
2938_g	CAGL0A02189g	-	ArgS	Q6FY43	Arginyl-tRNA synthetase
2939_g	CAGL0A02145g	-	GVI51_A01903	A0A0W0CB44	Having actin filament binding activity, role in actin cortical patch localization, actin filament bundle assembly, endocytosis and actin cortical patch, cytosol localization
2940_g	CAGL0A02134g	-	GVI51_A01881	A0A0W0CBW8	Localized in mitochondrial outer membrane
2941_g	CAGL0A02112g	-	GVI51_A01859	Q6FY04	Having asparagine-tRNA ligase activity, role in asparaginyl-tRNA aminoacylation and cytosol localization
2942_g	CAGL0A02090g	-	GVI51_A01837	Q6FY05	Having proline-tRNA ligase activity, role in prolyl-tRNA aminoacylation and cytosol, ribosome localization
2943_g	CAGL0A02046g	Anc_1.358 YFR022W|YOR018W	GVI51_A01793	Q6FY06	Having ubiquitin protein ligase binding activity
2944_g	CAGL0A02024g	Anc_1.362 YOL025W	GVI51_A01771	Q6FY07	Functioning in negative regulation of ubiquitin-protein transferase activity, replicative cell aging and mitochondrion localization
2945_g	CAGL0A02002g	Anc_1.363 YOL024W|YFR017C	GVI51_A01749	Q6FY08	Uncharacterized protein
2946_g	CAGL0A01980g	Anc_1.364 YOL023W	GVI51_A01727	Q6FY09	A protein with GTPase activity, functioning in tRNA binding, translation initiation factor activity, role in mitochondrial translation and cell periphery, mitochondrion, nucleus localization
2947_g	CAGL0A01958g	Anc_1.365 YOL022C	GVI51_A01705	Q6FY10	A protein functioning in maturation of SSU-rRNA and cytosol, nucleolus localization
2948_g	CAGL0A01914g	-	GVI51_A01661	Q6FY11	Histone acetyltransferase
2949_g	CAGL0A01870g	-	GVI51_A01617	Q6FY13	A protein could be associated with fungal biofilm matrix, membrane, intracellular transport
2950_g	CAGL0A01848g	-	GVI51_A01595	Q6FY14	Vesicle coat complex COPII, subunit SEC24/subunit SFB2/subunit SFB3
2951_g	CAGL0A01826g	-	HXT5	Q6FY15	Sugar (and other) transporter
2952_g	CAGL0A01804g	-	HXT1	Q6FY16	Sugar (and other) transporter
2953_g	CAGL0A01782g	-	HXT4	Q6FY17	Sugar (and other) transporter
