# Supplementary material for: Genome analysis and machine learning-based feature selection strategy reveal potential drug-resistance determinants in Nakaseomyces glabratus
Source: Emerg Microbes Infect. 2025 Dec 13;14(1):2595789. doi: 10.1080/22221751.2025.2595789 (PMC12704144; doi:10.1080/22221751.2025.2595789)
Supplement: Dataset_S4_Contigs_mapped_to_CBS138_genome.xlsx [file TEMI_A_2595789_SM5784.xlsx]

## Sheet: sheet1
Isolate	Genome_size (bp)	Isolate_genome_GC (%)	Isolate_aligned_to_ref (bp)	Isolate_aligned_to_ref (%)	Ref_genome(NC_005967.2)_length (bp)	Ref_genome_GC (%)	coverage length (bp)	Coverage (%)
BMU_04865	12257368	38.5391	12094894	0.986745	12338308	38.62	12094894	0.995149
BMU_04896	12257019	38.5235	12102700	0.98741	12338308	38.62	12102700	0.99476
BMU_04958	12296383	38.5444	12122357	0.985847	12338308	38.62	12122357	0.99538
BMU_05031	12272875	38.5436	12112567	0.986938	12338308	38.62	12112567	0.995023
BMU_05032	12278665	38.5265	12110651	0.986317	12338308	38.62	12110651	0.995134
BMU_05172	12262589	38.5467	12115062	0.987969	12338308	38.62	12115062	0.994451
BMU_05184	12282918	38.5354	12164958	0.990396	12338308	38.62	12164958	0.996689
BMU_05185	12392428	38.5288	12169614	0.98202	12338308	38.62	12169614	0.996685
BMU_05199	12268670	38.522	12146322	0.990028	12338308	38.62	12146322	0.995596
BMU_05221	12423280	38.5554	12118464	0.975464	12338308	38.62	12118464	0.995836
BMU_05222	12299865	38.5738	12119586	0.985343	12338308	38.62	12119586	0.995379
BMU_05223	12411358	38.5809	12129361	0.977279	12338308	38.62	12129361	0.995805
BMU_05374	12329671	38.5175	12158908	0.98615	12338308	38.62	12158908	0.997054
BMU_05442	12270306	38.5206	12121165	0.987845	12338308	38.62	12121165	0.994856
BMU_05443	12229748	38.5517	12101373	0.989503	12338308	38.62	12101373	0.995298
BMU_05444	12721378	39.3414	12115047	0.952338	12338308	38.62	12115047	0.995001
BMU_05445	12289912	38.5446	12117340	0.985958	12338308	38.62	12117340	0.995026
BMU_05446	12293411	38.5352	12128451	0.986581	12338308	38.62	12128451	0.995042
BMU_05447	12307813	38.541	12112867	0.984161	12338308	38.62	12112867	0.99497
BMU_05448	12274802	38.5384	12121692	0.987526	12338308	38.62	12121692	0.995099
BMU_05481	12279759	38.5349	12123590	0.987282	12338308	38.62	12123590	0.995497
BMU_05505	12245676	38.5606	12090925	0.987363	12338308	38.62	12090925	0.994289
BMU_05525	12298513	38.5407	12113485	0.984955	12338308	38.62	12113485	0.995021
BMU_05650	12258673	38.5377	12119049	0.98861	12338308	38.62	12119049	0.995022
BMU_05651	12688232	38.7654	12100545	0.953683	12338308	38.62	12100545	0.995043
BMU_05653	12274964	38.5072	12132481	0.988392	12338308	38.62	12132481	0.99606
BMU_05654	12519807	38.6001	12119227	0.968004	12338308	38.62	12119227	0.995624
BMU_05674	12268214	38.5364	12118961	0.987834	12338308	38.62	12118961	0.994573
BMU_05688	12358933	38.6025	12114700	0.980238	12338308	38.62	12114700	0.994667
BMU_05689	12272260	38.5398	12110285	0.986802	12338308	38.62	12110285	0.994813
BMU_05696	12251473	38.5276	12106809	0.988192	12338308	38.62	12106809	0.995606
BMU_05697	12387264	38.6314	12119679	0.978398	12338308	38.62	12119679	0.995635
BMU_05698	12325432	38.5299	12123794	0.98364	12338308	38.62	12123794	0.99558
BMU_05699	12291652	38.5499	12125258	0.986463	12338308	38.62	12125258	0.995422
BMU_05700	12289355	38.5463	12114173	0.985745	12338308	38.62	12114173	0.99571
BMU_05709	12280966	38.5313	12125645	0.987353	12338308	38.62	12125645	0.995635
BMU_05711	12387077	38.6245	12124881	0.978833	12338308	38.62	12124881	0.995642
BMU_05715	12413070	38.6526	12130869	0.977266	12338308	38.62	12130869	0.99549
BMU_05730	12241891	38.5172	12097678	0.98822	12338308	38.62	12097678	0.995995
BMU_05731	12259673	38.5332	12113430	0.988071	12338308	38.62	12113430	0.994663
BMU_05734	12262565	38.5354	12108721	0.987454	12338308	38.62	12108721	0.995571
BMU_05735	12259309	38.5264	12109612	0.987789	12338308	38.62	12109612	0.995625
BMU_05736	12273684	38.5316	12120109	0.987487	12338308	38.62	12120109	0.995467
BMU_05738	12216614	38.574	12064387	0.987539	12338308	38.62	12064387	0.995907
BMU_05757	12284471	38.5372	12118122	0.986459	12338308	38.62	12118122	0.994507
BMU_05769	12272453	38.5336	12118183	0.98743	12338308	38.62	12118183	0.995857
BMU_05770	12314430	38.5182	12123109	0.984464	12338308	38.62	12123109	0.995631
BMU_06044	12796553	38.9781	12128396	0.947786	12338308	38.62	12128396	0.995496
BMU_06047	12266987	38.5411	12133016	0.989079	12338308	38.62	12133016	0.995591
BMU_06055	12343588	38.5374	12157368	0.984914	12338308	38.62	12157368	0.995411
BMU_06063	12578909	38.801	12120735	0.963576	12338308	38.62	12120735	0.995273
BMU_06069	12291741	38.587	12109267	0.985155	12338308	38.62	12109267	0.995299
BMU_06072	12355846	38.5473	12110303	0.980127	12338308	38.62	12110303	0.995398
BMU_06074	12252808	38.5317	12107011	0.988101	12338308	38.62	12107011	0.995352
BMU_06078	12810114	38.7745	12107178	0.945126	12338308	38.62	12107178	0.996339
BMU_06081	12829940	38.9394	12117673	0.944484	12338308	38.62	12117673	0.995882
BMU_06084	12283065	38.5299	12114925	0.986311	12338308	38.62	12114925	0.994978
BMU_07411	12339034	38.6002	12113814	0.981747	12338308	38.62	12113814	0.995556
BMU_07416	12790855	38.7279	12144556	0.949472	12338308	38.62	12144556	0.996676
BMU_07557	12666099	38.7456	12079708	0.953704	12338308	38.62	12079708	0.995044
BMU_07566	12310386	38.5564	12112350	0.983913	12338308	38.62	12112350	0.995008
BMU_07583	12562868	38.6766	12138285	0.966203	12338308	38.62	12138285	0.996723
BMU_07766	12634329	38.7101	12117065	0.959059	12338308	38.62	12117065	0.995189
BMU_07771	12292102	38.5239	12131470	0.986932	12338308	38.62	12131470	0.995934
BMU_07774	12451275	38.5513	12162627	0.976818	12338308	38.62	12162627	0.996777
BMU_07775	12905526	38.8404	12124850	0.939508	12338308	38.62	12124850	0.994693
BMU_08029	12273088	38.5465	12112091	0.986882	12338308	38.62	12112091	0.994835
BMU_08041	12293437	38.5358	12123230	0.986155	12338308	38.62	12123230	0.996035
BMU_08053	12320074	38.6221	12093671	0.981623	12338308	38.62	12093671	0.99561
BMU_08309	12261406	38.5373	12111367	0.987763	12338308	38.62	12111367	0.994902
BMU_08310	12273654	38.5614	12106842	0.986409	12338308	38.62	12106842	0.994928
BMU_08313	12709195	38.7161	12170688	0.957629	12338308	38.62	12170688	0.996531
BMU_09955	12638173	38.8504	12136622	0.960315	12338308	38.62	12136622	0.994518
BMU_10038	12295094	38.5735	12109260	0.984886	12338308	38.62	12109260	0.994873
BMU_10045	12458777	38.5996	12149960	0.975213	12338308	38.62	12149960	0.99515
BMU_10055	12344190	38.6108	12129179	0.982582	12338308	38.62	12129179	0.994569
BMU_10059	12288295	38.5516	12152714	0.988967	12338308	38.62	12152714	0.996905
BMU_10082-3	12267971	38.5252	12157495	0.990995	12338308	38.62	12157495	0.99687
BMU_10087	12470462	38.5701	12109490	0.971054	12338308	38.62	12109490	0.995928
BMU_10088	12701586	38.7223	12124849	0.954593	12338308	38.62	12124849	0.994962
BMU_10090	12344379	38.5758	12116756	0.981561	12338308	38.62	12116756	0.994758
BMU_10121	12303999	38.5589	12128667	0.98575	12338308	38.62	12128667	0.99447
BMU_10122	12291790	38.5379	12130451	0.986874	12338308	38.62	12130451	0.996273
BMU_10123	12207750	40.5172	12141973	0.994612	12338308	38.62	12141973	0.995212
BMU_10124	12315504	38.5909	12121565	0.984252	12338308	38.62	12121565	0.995767
BMU_10125	12314114	38.5649	12141979	0.986021	12338308	38.62	12141979	0.997222
BMU_10126	12521198	38.6122	12101534	0.966484	12338308	38.62	12101534	0.99509
BMU_10578	12312095	38.5391	12125954	0.984881	12338308	38.62	12125954	0.994547
BMU_10580-1	12280466	38.544	12146952	0.989128	12338308	38.62	12146952	0.997001
BMU_10638	12321323	38.5864	12138997	0.985202	12338308	38.62	12138997	0.994988
BMU_10644	12840035	38.8133	12124854	0.944301	12338308	38.62	12124854	0.994766
BMU_10645	12266127	38.5214	12129435	0.988856	12338308	38.62	12129435	0.995555
BMU_10718	12288479	38.5434	12108102	0.985321	12338308	38.62	12108102	0.995021
BMU_10720	12304926	39.582	12155722	0.987874	12338308	38.62	12155722	0.997121
BMU_10722	12248439	39.6981	12147448	0.991755	12338308	38.62	12147448	0.997208
BMU_10726	12549380	38.6875	12117141	0.965557	12338308	38.62	12117141	0.994922
BMU_10728	12273986	38.5212	12129535	0.988231	12338308	38.62	12129535	0.995554
BMU_10742	12307338	38.5777	12117348	0.984563	12338308	38.62	12117348	0.994923
BMU_10827	12272633	38.5472	12117106	0.987327	12338308	38.62	12117106	0.995692
BMU_10828	12424692	38.6056	12184659	0.980681	12338308	38.62	12184659	0.997694
BMU_10829	12422310	38.6324	12180822	0.98056	12338308	38.62	12180822	0.997796
BMU_10830-2,3	12407427	38.6245	12127199	0.977414	12338308	38.62	12127199	0.996552
BMU_11616	12331541	38.5497	12145743	0.984933	12338308	38.62	12145743	0.996782
BMU_11618	12304272	38.5663	12133746	0.986141	12338308	38.62	12133746	0.993753
BMU_11637	12347602	38.6112	12114695	0.981137	12338308	38.62	12114695	0.994892
BMU_11806	12349860	38.5586	12113281	0.980844	12338308	38.62	12113281	0.994414
BMU_11810	12259761	38.5418	12105206	0.987393	12338308	38.62	12105206	0.994099
BMU_11813	13721980	40.073	12113958	0.882814	12338308	38.62	12113958	0.994617
BMU_9979	12348219	38.5506	12100320	0.979924	12338308	38.62	12100320	0.995045
