# Supplementary material for: Genome analysis and machine learning-based feature selection strategy reveal potential drug-resistance determinants in Nakaseomyces glabratus
Source: Emerg Microbes Infect. 2025 Dec 13;14(1):2595789. doi: 10.1080/22221751.2025.2595789 (PMC12704144; doi:10.1080/22221751.2025.2595789)
Supplement: Dataset_S3_BUSCO_analysis.xlsx [file TEMI_A_2595789_SM5782.xlsx]

## Sheet: Sheet
Isolate	Complete BUSCOs (%)	Single-Copy BUSCOs (%)	Duplicated BUSCOs (%)	Fragmented BUSCOs (%)	Missing BUSCOs (%)	Total BUSCOs
BMU_10123	95.3%	94.1	1.2	0.7	4.0	758
BMU_05447	95.1%	93.9	1.2	0.7	4.2	758
BMU_05738	95.1%	93.9	1.2	0.7	4.2	758
BMU_11813	95.1%	93.8	1.3	0.7	4.2	758
BMU_05172	95.3%	94.1	1.2	0.7	4.0	758
BMU_05734	95.3%	94.1	1.2	0.7	4.0	758
BMU_05222	95.3%	94.1	1.2	0.7	4.0	758
BMU_10122	95.1%	93.9	1.2	0.8	4.1	758
BMU_05448	95.1%	93.9	1.2	0.7	4.2	758
BMU_05731	95.1%	93.9	1.2	0.7	4.2	758
BMU_10038	95.0%	93.8	1.2	0.7	4.3	758
BMU_05709	95.1%	93.9	1.2	0.7	4.2	758
BMU_11810	95.3%	94.1	1.2	0.7	4.0	758
BMU_05688	95.3%	94.1	1.2	0.7	4.0	758
BMU_05446	95.1%	93.9	1.2	0.7	4.2	758
BMU_05525	95.1%	93.9	1.2	0.7	4.2	758
BMU_06063	95.3%	94.1	1.2	0.7	4.0	758
BMU_07411	95.1%	93.9	1.2	0.7	4.2	758
BMU_10645	95.1%	93.8	1.3	0.7	4.2	758
BMU_10829	95.0%	93.7	1.3	0.8	4.2	758
BMU_08053	95.3%	94.1	1.2	0.7	4.0	758
BMU_05221	95.1%	93.9	1.2	0.7	4.2	758
BMU_05700	95.1%	93.9	1.2	0.7	4.2	758
BMU_06072	95.3%	94.1	1.2	0.7	4.0	758
BMU_09955	95.1%	93.8	1.3	0.7	4.2	758
BMU_10726	95.2%	93.9	1.3	0.7	4.1	758
BMU_10722	95.0%	93.8	1.2	0.8	4.2	758
BMU_05505	95.2%	94.1	1.1	0.7	4.1	758
BMU_07583	95.3%	94.1	1.2	0.7	4.0	758
BMU_9979	95.1%	93.9	1.2	0.7	4.2	758
BMU_11616	95.0%	93.8	1.2	0.8	4.2	758
BMU_05184	95.0%	93.8	1.2	0.8	4.2	758
BMU_04896	95.1%	93.9	1.2	0.7	4.2	758
BMU_06074	95.1%	93.9	1.2	0.7	4.2	758
BMU_06084	95.3%	94.1	1.2	0.7	4.0	758
BMU_06044	95.2%	93.9	1.3	0.7	4.1	758
BMU_06078	95.4%	94.2	1.2	0.5	4.1	758
BMU_05442	95.3%	94.1	1.2	0.7	4.0	758
BMU_05769	95.1%	93.9	1.2	0.8	4.1	758
BMU_07566	95.3%	94.1	1.2	0.7	4.0	758
BMU_05444	95.3%	94.1	1.2	0.7	4.0	758
BMU_11618	95.1%	93.8	1.3	0.7	4.2	758
BMU_05032	95.1%	93.9	1.2	0.7	4.2	758
BMU_11637	95.3%	94.1	1.2	0.7	4.0	758
BMU_10578	95.1%	93.9	1.2	0.8	4.1	758
BMU_10059	95.0%	93.8	1.2	0.8	4.2	758
BMU_05374	95.0%	93.8	1.2	0.8	4.2	758
BMU_05185	95.1%	93.9	1.2	0.8	4.1	758
BMU_10124	95.0%	93.8	1.2	0.8	4.2	758
BMU_05736	95.3%	94.1	1.2	0.7	4.0	758
BMU_08041	95.0%	93.8	1.2	0.8	4.2	758
BMU_05699	95.3%	94.1	1.2	0.7	4.0	758
BMU_05697	95.3%	94.1	1.2	0.7	4.0	758
BMU_05711	95.1%	93.9	1.2	0.7	4.2	758
BMU_10580-1	95.1%	93.9	1.2	0.8	4.1	758
BMU_10126	95.0%	93.8	1.2	0.7	4.3	758
BMU_05735	95.1%	93.9	1.2	0.7	4.2	758
BMU_07774	95.3%	94.1	1.2	0.7	4.0	758
BMU_05715	95.3%	94.1	1.2	0.7	4.0	758
BMU_11806	95.1%	93.9	1.2	0.7	4.2	758
BMU_05199	95.1%	93.9	1.2	0.7	4.2	758
BMU_06055	95.1%	93.9	1.2	0.8	4.1	758
BMU_05653	95.0%	93.8	1.2	0.8	4.2	758
BMU_05674	95.1%	93.9	1.2	0.7	4.2	758
BMU_05031	95.3%	94.1	1.2	0.7	4.0	758
BMU_07557	95.1%	93.9	1.2	0.7	4.2	758
BMU_10827	95.3%	94.1	1.2	0.7	4.0	758
BMU_06047	95.3%	94.1	1.2	0.7	4.0	758
BMU_05443	95.3%	94.1	1.2	0.7	4.0	758
BMU_10087	95.1%	93.9	1.2	0.7	4.2	758
BMU_08309	95.3%	94.1	1.2	0.7	4.0	758
BMU_04865	95.1%	93.9	1.2	0.7	4.2	758
BMU_10718	95.3%	94.1	1.2	0.7	4.0	758
BMU_10125	94.9%	93.7	1.2	0.8	4.3	758
BMU_10742	95.3%	94.1	1.2	0.7	4.0	758
BMU_07766	94.8%	93.5	1.3	0.7	4.5	758
BMU_05730	95.3%	94.1	1.2	0.7	4.0	758
BMU_05223	95.1%	93.9	1.2	0.7	4.2	758
BMU_07416	95.1%	93.9	1.2	0.8	4.1	758
BMU_10088	95.2%	93.9	1.3	0.7	4.1	758
BMU_05445	95.1%	93.9	1.2	0.7	4.2	758
BMU_06069	95.3%	94.1	1.2	0.7	4.0	758
BMU_05689	95.3%	94.1	1.2	0.7	4.0	758
BMU_05698	95.1%	93.9	1.2	0.7	4.2	758
BMU_08313	95.0%	93.8	1.2	0.8	4.2	758
BMU_10045	95.0%	93.8	1.2	0.8	4.2	758
BMU_05770	95.3%	94.1	1.2	0.7	4.0	758
BMU_08310	95.3%	94.1	1.2	0.7	4.0	758
BMU_05651	95.1%	93.9	1.2	0.7	4.2	758
BMU_04958	95.3%	94.1	1.2	0.7	4.0	758
BMU_10082-3	95.0%	93.8	1.2	0.8	4.2	758
BMU_10121	95.0%	93.7	1.3	0.7	4.3	758
BMU_10055	95.0%	93.7	1.3	0.7	4.3	758
BMU_07775	95.1%	93.9	1.2	0.7	4.2	758
BMU_10728	95.3%	94.1	1.2	0.7	4.0	758
BMU_10644	95.3%	94.1	1.2	0.7	4.0	758
BMU_10090	95.3%	94.1	1.2	0.7	4.0	758
BMU_05654	94.9%	93.7	1.2	0.8	4.3	758
BMU_07771	95.0%	93.8	1.2	0.8	4.2	758
BMU_05757	95.1%	93.9	1.2	0.7	4.2	758
BMU_10720	95.0%	93.8	1.2	0.8	4.2	758
BMU_10638	95.1%	93.9	1.2	0.7	4.2	758
BMU_05481	95.3%	94.1	1.2	0.7	4.0	758
BMU_05696	95.1%	93.9	1.2	0.7	4.2	758
BMU_08029	95.1%	93.9	1.2	0.7	4.2	758
BMU_05650	95.1%	93.9	1.2	0.7	4.2	758
BMU_10830-2,3	95.1%	93.9	1.2	0.8	4.1	758
BMU_10828	95.0%	93.7	1.3	0.8	4.2	758
BMU_06081	95.2%	93.9	1.3	0.7	4.1	758
