# Supplementary material for: Genome analysis and machine learning-based feature selection strategy reveal potential drug-resistance determinants in Nakaseomyces glabratus
Source: Emerg Microbes Infect. 2025 Dec 13;14(1):2595789. doi: 10.1080/22221751.2025.2595789 (PMC12704144; doi:10.1080/22221751.2025.2595789)
Supplement: Dataset_S14_PG_models_performance.xlsx [file TEMI_A_2595789_SM5780.xlsx]

## Sheet: PG_all-5fold_results
Drug	Models	accuracy	precision	f1_score	mmc	rocAUC	specificity	sensitivity	pro_cutoff
AMR	SVC	0.890043	0.902564	0.884094	0.796533	0.917576	0.890909	0.889091	0.562353
AMR	LogisticRegression	0.898701	0.89001	0.899183	0.812418	0.923388	0.872727	0.925455	0.558251
AMR	DecisionTreeClassifier	0.742857	0.789683	0.71924	0.507082	0.766433	0.80303	0.683636	0.747826
AMR	ExtraTreeClassifier	0.78961	0.763153	0.802234	0.60949	0.798092	0.710606	0.872727	0.590368
AMR	ExtraTreesClassifier	0.844156	0.803147	0.851214	0.698413	0.884201	0.783333	0.909091	0.479791
AMR	GradientBoostingClassifier	0.862771	0.811855	0.872874	0.736597	0.893526	0.783333	0.945455	0.392104
AMR	GaussianNB	0.935931	0.932867	0.934762	0.879787	0.969986	0.928788	0.945455	0.999568
AMR	GaussianProcessClassifier	0.815584	0.799444	0.824281	0.654968	0.833912	0.765152	0.870909	0.481001
AMR	KNeighborsClassifier	0.770996	0.833766	0.732764	0.578423	0.786818	0.818182	0.725455	0.617675
AMR	RandomForestClassifier	0.843723	0.847024	0.848572	0.722293	0.875096	0.8	0.889091	0.514689
AMR	XGBClassifier	0.890043	0.933333	0.879708	0.799016	0.937438	0.927273	0.854545	0.55721
AMR	LGBMClassifier	0.660606	0.640147	0.686259	0.357471	0.625468	0.55	0.776364	0.469752
MDR	SVC	0.918182	0.988235	0.938701	0.835324	0.963542	0.966667	0.9	0.727071
MDR	LogisticRegression	0.9	0.988235	0.922879	0.808812	0.957292	0.966667	0.875	0.888239
MDR	DecisionTreeClassifier	0.761905	0.881612	0.825003	0.477493	0.780833	0.693333	0.7875	0.890929
MDR	ExtraTreeClassifier	0.716017	0.894419	0.77705	0.431145	0.75625	0.76	0.7	0.919816
MDR	ExtraTreesClassifier	0.927273	0.952206	0.949924	0.821722	0.938542	0.866667	0.95	0.729044
MDR	GradientBoostingClassifier	0.899134	0.966013	0.926937	0.78538	0.946042	0.9	0.9	0.82427
MDR	GaussianNB	0.954545	0.944892	0.970736	0.884023	0.916667	0.833333	1	1
MDR	GaussianProcessClassifier	0.863203	0.986667	0.895252	0.730893	0.931042	0.966667	0.825	0.646237
MDR	KNeighborsClassifier	0.817749	0.945232	0.857435	0.636173	0.849583	0.86	0.8	0.920635
MDR	RandomForestClassifier	0.9	0.974167	0.92624	0.785809	0.948958	0.933333	0.8875	0.767265
MDR	XGBClassifier	0.945455	0.988235	0.959916	0.886338	0.982292	0.966667	0.9375	0.781765
MDR	LGBMClassifier	0.58658	0.902778	0.631846	0.314149	0.686875	0.86	0.4875	0.80131
CAS	SVC	1	1	1	1	1	1	1	0.856359
CAS	LogisticRegression	0.963636	1	0.979744	0.828163	0.965952	1	0.960952	0.908579
CAS	DecisionTreeClassifier	0.348485	0.588235	0.394313	0.109285	0.560357	0.9	0.315238	1.39512
CAS	ExtraTreeClassifier	0.481385	0.6	0.482301	0.314583	0.680476	1	0.440476	1.23158
CAS	ExtraTreesClassifier	0.918182	1	0.95192	0.739598	0.922381	1	0.912381	0.63196
CAS	GradientBoostingClassifier	0.9	1	0.941321	0.655932	0.902381	1	0.892381	0.972709
CAS	GaussianNB	0.445455	0.4	0.4	0.4	0.7	1	0.4	1.6
CAS	GaussianProcessClassifier	1	1	1	1	1	1	1	0.750981
CAS	KNeighborsClassifier	0.445455	0.4	0.4	0.4	0.7	1	0.4	1.6
CAS	RandomForestClassifier	0.9	1	0.94037	0.670234	0.907381	1	0.892381	0.923034
CAS	XGBClassifier	0.972727	1	0.984345	0.893329	0.97	1	0.97	0.947062
CAS	LGBMClassifier	0.854113	1	0.902814	0.585335	0.88619	1	0.841905	0.811544
PLC	SVC	0.990909	1	0.994872	0.959164	0.995	1	0.99	0.622383
PLC	LogisticRegression	0.981818	1	0.989466	0.92775	0.991491	1	0.979474	0.944165
PLC	DecisionTreeClassifier	0.825974	0.969188	0.893729	0.475987	0.793202	0.766667	0.836316	0.812711
PLC	ExtraTreeClassifier	0.805628	0.958929	0.874926	0.464513	0.736754	0.666667	0.823684	0.739575
PLC	ExtraTreesClassifier	0.935931	0.99	0.960895	0.81069	0.936404	0.933333	0.939474	0.573931
PLC	GradientBoostingClassifier	0.908658	0.99	0.944963	0.71344	0.920132	0.933333	0.908947	0.935407
PLC	GaussianNB	0.600866	0.561429	0.579994	0.407012	0.639737	0.7	0.6	1.4
PLC	GaussianProcessClassifier	0.990909	1	0.994872	0.959164	0.995	1	0.99	0.712042
PLC	KNeighborsClassifier	0.437229	0.371429	0.385122	0.247847	0.583333	0.766667	0.4	1.6
PLC	RandomForestClassifier	0.862771	0.9875	0.914141	0.617717	0.874386	0.9	0.855263	0.898066
PLC	XGBClassifier	0.935931	1	0.961862	0.790687	0.963947	1	0.927895	0.887145
PLC	LGBMClassifier	0.698268	0.965944	0.749932	0.319231	0.683553	0.733333	0.687368	0.722503
POS	SVC	0.854113	1	0.882823	0.736538	0.931091	1	0.796667	0.804854
POS	LogisticRegression	0.871861	0.9875	0.90054	0.74822	0.935972	0.966667	0.8325	0.873913
POS	DecisionTreeClassifier	0.796537	0.864094	0.849749	0.563532	0.748909	0.619048	0.869167	0.729262
POS	ExtraTreeClassifier	0.724675	0.867239	0.793546	0.423396	0.736597	0.661905	0.759167	0.896432
POS	ExtraTreesClassifier	0.899134	0.960833	0.927193	0.770985	0.918353	0.904762	0.8975	0.708344
POS	GradientBoostingClassifier	0.862771	0.961569	0.890944	0.722966	0.895694	0.9	0.843333	0.735435
POS	GaussianNB	0.945455	0.930719	0.963614	0.866983	0.901637	0.809524	1	0.999944
POS	GaussianProcessClassifier	0.845022	0.940278	0.877857	0.702265	0.882917	0.842857	0.849167	0.638427
POS	KNeighborsClassifier	0.825541	0.903013	0.871943	0.607081	0.806696	0.77619	0.846667	0.884325
POS	RandomForestClassifier	0.871861	0.973333	0.900553	0.73617	0.925595	0.933333	0.844167	0.755154
POS	XGBClassifier	0.945022	0.988235	0.958369	0.884959	0.981825	0.966667	0.934167	0.765298
POS	LGBMClassifier	0.542857	0.517647	0.46553	0.218305	0.595119	0.766667	0.448333	1.16763
VRC	SVC	0.862338	0.849827	0.880026	0.727819	0.871524	0.788889	0.917949	0.540837
VRC	LogisticRegression	0.835498	0.898485	0.835784	0.68943	0.873348	0.873333	0.8	0.639999
VRC	DecisionTreeClassifier	0.706061	0.683305	0.787179	0.437129	0.657607	0.397778	0.95	0.38878
VRC	ExtraTreeClassifier	0.633333	0.802776	0.573901	0.336286	0.598789	0.724444	0.55	0.778766
VRC	ExtraTreesClassifier	0.835498	0.874762	0.844343	0.685389	0.865726	0.833333	0.834615	0.542821
VRC	GradientBoostingClassifier	0.835065	0.834382	0.85251	0.679986	0.839993	0.773333	0.883333	0.603886
VRC	GaussianNB	0.880519	0.855169	0.903151	0.772746	0.877692	0.771111	0.966667	1
VRC	GaussianProcessClassifier	0.808225	0.82333	0.820895	0.626164	0.791246	0.768889	0.833333	0.551057
VRC	KNeighborsClassifier	0.707792	0.767459	0.705932	0.4295	0.711759	0.753333	0.673077	0.817016
VRC	RandomForestClassifier	0.826407	0.838413	0.837141	0.663875	0.848426	0.791111	0.851282	0.5732
VRC	XGBClassifier	0.862771	0.883611	0.874621	0.739417	0.90802	0.831111	0.883333	0.536552
VRC	LGBMClassifier	0.669697	0.803333	0.65805	0.392788	0.639972	0.731111	0.617949	0.62724
