# Supplementary material for: Genome analysis and machine learning-based feature selection strategy reveal potential drug-resistance determinants in Nakaseomyces glabratus
Source: Emerg Microbes Infect. 2025 Dec 13;14(1):2595789. doi: 10.1080/22221751.2025.2595789 (PMC12704144; doi:10.1080/22221751.2025.2595789)
Supplement: Dataset_S7_Pan_genome.xlsx [file TEMI_A_2595789_SM5779.xlsx]

## Sheet: Sheet1
PG_ID	BMU_04865	BMU_04896	BMU_04958	BMU_05031	BMU_05032	BMU_05172	BMU_05184	BMU_05185	BMU_05199	BMU_05221	BMU_05222	BMU_05223	BMU_05374	BMU_05442	BMU_05443	BMU_05444	BMU_05445	BMU_05446	BMU_05447	BMU_05448	BMU_05481	BMU_05505	BMU_05525	BMU_05650	BMU_05651	BMU_05653	BMU_05654	BMU_05674	BMU_05688	BMU_05689	BMU_05696	BMU_05697	BMU_05698	BMU_05699	BMU_05700	BMU_05709	BMU_05711	BMU_05715	BMU_05730	BMU_05731	BMU_05734	BMU_05735	BMU_05736	BMU_05738	BMU_05757	BMU_05769	BMU_05770	BMU_06044	BMU_06047
109PG3286	2931_g	3218_g	4229_g	4383_g	3047_g	4677_g	4853_g	4791_g	4209_g	4080_g	3963_g	4342_g	4406_g	4382_g	4691_g	3580_g	4298_g	4581_g	3531_g	4085_g	3871_g	2451_g	4293_g	4007_g	4206_g	3962_g	4371_g	4671_g	61_g	4435_g	3959_g	4749_g	3562_g	4156_g	3308_g	4077_g	4482_g	4584_g	3199_g	4083_g	3437_g	1068_g	3947_g	1705_g	4206_g	3576_g	3306_g	4098_g	4198_g
109PG3287	2932_g	3219_g	4230_g	4384_g	3048_g	4676_g	4854_g	4792_g	4208_g	4081_g	3964_g	4343_g	4407_g	4383_g	4692_g	3581_g	4297_g	4582_g	3530_g	4086_g	3872_g	2450_g	4294_g	4008_g	4207_g	3961_g	4372_g	4672_g	60_g	4436_g	3958_g	4748_g	3561_g	4157_g	3309_g	4078_g	4481_g	4585_g	3200_g	4084_g	3438_g	1069_g	3948_g	1706_g	4207_g	3577_g	3307_g	4099_g	4199_g
109PG3288	2933_g	3220_g	4231_g	4385_g	3049_g	4675_g	4855_g	4793_g	4207_g	4082_g	3965_g	4344_g	4408_g	4384_g	4693_g	3582_g	4296_g	4583_g	3529_g	4087_g	3873_g	2449_g	4295_g	4009_g	4208_g	3960_g	4373_g	4673_g	59_g	4437_g	3957_g	4747_g	3560_g	4158_g	3310_g	4079_g	4480_g	4586_g	3201_g	4085_g	3439_g	1070_g	3949_g	1707_g	4208_g	3578_g	3308_g	4100_g	4200_g
109PG3289	2934_g	3221_g	4232_g	4386_g	3050_g	4674_g	4856_g	4794_g	4206_g	4083_g	3966_g	4345_g	4409_g	4385_g	4694_g	3583_g	4295_g	4584_g	3528_g	4088_g	3874_g	2448_g	4296_g	4010_g	4209_g	3959_g	4374_g	4674_g	58_g	4438_g	3956_g	4746_g	3559_g	4159_g	3311_g	4080_g	4479_g	4587_g	3202_g	4086_g	3440_g	1071_g	3950_g	1708_g	4209_g	3579_g	3309_g	4101_g	4201_g
109PG3290	2935_g	3222_g	4233_g	4387_g	3051_g	4673_g	4857_g	4795_g	4205_g	4084_g	3967_g	4346_g	4410_g	4386_g	4695_g	3584_g	4294_g	4585_g	3527_g	4089_g	3875_g	2447_g	4297_g	4011_g	4210_g	3958_g	4375_g	4675_g	57_g	4439_g	3955_g	4745_g	3558_g	4160_g	3312_g	4081_g	4478_g	4588_g	3203_g	4087_g	3441_g	1072_g	3951_g	1709_g	4210_g	3580_g	3310_g	4102_g	4202_g
109PG3291	2936_g	3223_g	4234_g	4388_g	3052_g	4672_g	4858_g	4796_g	4204_g	4085_g	3968_g	4347_g	4411_g	4387_g	4696_g	3585_g	4293_g	4586_g	3526_g	4090_g	3876_g	2446_g	4298_g	4012_g	4211_g	3957_g	4376_g	4676_g	56_g	4440_g	3954_g	4744_g	3557_g	4161_g	3313_g	4082_g	4477_g	4589_g	3204_g	4088_g	3442_g	1073_g	3952_g	1710_g	4211_g	3581_g	3311_g	4103_g	4203_g
109PG3292	2937_g	3224_g	4235_g	4389_g	3053_g	4671_g	4859_g	4797_g	4203_g	4086_g	3969_g	4348_g	4412_g	4388_g	4697_g	3586_g	4292_g	4587_g	3525_g	4091_g	3877_g	2445_g	4299_g	4013_g	4212_g	3956_g	4377_g	4677_g	55_g	4441_g	3953_g	4743_g	3556_g	4162_g	3314_g	4083_g	4476_g	4590_g	3205_g	4089_g	3443_g	1074_g	3953_g	1711_g	4212_g	3582_g	3312_g	4104_g	4204_g
109PG3293	2938_g	3225_g	4236_g	4390_g	3054_g	4670_g	4860_g	4798_g	4202_g	4087_g	3970_g	4349_g	4413_g	4389_g	4698_g	3587_g	4291_g	4588_g	3524_g	4092_g	3878_g	2444_g	4300_g	4014_g	4213_g	3955_g	4378_g	4678_g	54_g	4442_g	3952_g	4742_g	3555_g	4163_g	3315_g	4084_g	4475_g	4591_g	3206_g	4090_g	3444_g	1075_g	3954_g	1712_g	4213_g	3583_g	3313_g	4105_g	4205_g
109PG3294	154_g|2939_g	2616_g|3226_g	517_g|4237_g	839_g|4391_g	3055_g|3624_g	4028_g|4669_g	1210_g|4861_g	3906_g|4799_g	324_g|4201_g	424_g|4088_g	3764_g|3971_g	515_g|4350_g	4289_g|4414_g	3825_g|4390_g	918_g|4699_g	2976_g|3588_g	656_g|4290_g	489_g|4589_g	3068_g|3523_g	3640_g|4093_g	299_g|3879_g	2443_g|3620_g	33_g|4301_g	609_g|4015_g	869_g|4214_g	33_g|3954_g	376_g|4379_g	4384_g|4679_g	53_g|1819_g	336_g|4443_g	33_g|3951_g	342_g|4741_g	3554_g|3772_g	3553_g|4164_g	2566_g|3316_g	3808_g|4085_g	863_g|4474_g	1433_g|4592_g	2729_g|3207_g	1343_g|4091_g	3445_g|3779_g	1076_g|4104_g	1135_g|3955_g	1713_g|4750_g	954_g|4214_g	2544_g|3584_g	715_g|3314_g	2576_g|4106_g	3998_g|4206_g
109PG3295	2940_g	3227_g	4238_g	4392_g	3056_g	4668_g	4862_g	4800_g	4200_g	4089_g	3972_g	4351_g	4415_g	4391_g	4700_g	3589_g	4289_g	4590_g	3522_g	4094_g	3880_g	2442_g	4302_g	4016_g	4215_g	3953_g	4380_g	4680_g	52_g	4444_g	3950_g	4740_g	3553_g	4165_g	3317_g	4086_g	4473_g	4593_g	3208_g	4092_g	3446_g	1077_g	3956_g	1714_g	4215_g	3585_g	3315_g	4107_g	4207_g
109PG3296	2941_g	3228_g	4239_g	4393_g	3057_g	4667_g	4863_g	4801_g	4199_g	4090_g	3973_g	4352_g	4416_g	4392_g	1772_g	3590_g	4288_g	4591_g	3521_g	4095_g	3881_g	2441_g	4303_g	4017_g	4216_g	3952_g	4381_g	4681_g	51_g	4445_g	3949_g	4739_g	3552_g	4166_g	3318_g	4087_g	4472_g	4594_g	3209_g	4093_g	3447_g	1078_g	3957_g	865_g	4216_g	3586_g	3316_g	4108_g	4208_g
109PG3297	2942_g	3229_g	4240_g	4394_g	3058_g	4666_g	4864_g	4802_g	4198_g	4091_g	3974_g	4353_g	4417_g	4393_g	1771_g	3591_g	4287_g	4592_g	3520_g	4096_g	3882_g	2440_g	4304_g	4018_g	4217_g	3951_g	4382_g	4682_g	50_g	4446_g	3948_g	4738_g	3551_g	4167_g	3319_g	4088_g	4471_g	4595_g	3210_g	4094_g	3448_g	1079_g	3958_g	864_g	4217_g	3587_g	3317_g	4109_g	4209_g
109PG3298	2943_g	3230_g	4241_g	4395_g	3059_g	4665_g	4865_g	4803_g	4197_g	4092_g	3975_g	4354_g	4418_g	4394_g	1770_g	3592_g	4286_g	4593_g	3519_g	4097_g	3883_g	2439_g	4305_g	4019_g	4218_g	3950_g	4383_g	4683_g	49_g	4447_g	3947_g	4737_g	3550_g	4168_g	3320_g	4089_g	4470_g	4596_g	3211_g	4095_g	3449_g	1080_g	3959_g	863_g	4218_g	3588_g	3318_g	4110_g	4210_g
109PG3299	2944_g	3231_g	4242_g	4396_g	3060_g	4664_g	4866_g	4804_g	4196_g	4093_g	3976_g	4355_g	4419_g	4395_g	1769_g	3593_g	4285_g	4594_g	3518_g	4098_g	3884_g	2438_g	4306_g	4020_g	4219_g	3949_g	4384_g	4684_g	48_g	4448_g	3946_g	4736_g	3549_g	4169_g	3321_g	4090_g	4469_g	4597_g	3212_g	4096_g	3450_g	1081_g	3960_g	862_g	4219_g	3589_g	3319_g	4111_g	4211_g
109PG3300	2945_g	3232_g	4243_g	4397_g	3061_g	4663_g	4867_g	4805_g	4195_g	4094_g	3977_g	4356_g	4420_g	4396_g	1768_g	3594_g	4284_g	4595_g	3517_g	4099_g	3885_g	2437_g	4307_g	4021_g	4220_g	3948_g	4385_g	4685_g	47_g	4449_g	3945_g	4735_g	3548_g	4170_g	3322_g	4091_g	4468_g	4598_g	3213_g	4097_g	3451_g	1082_g	3961_g	861_g	4220_g	3590_g	3320_g	4112_g	4212_g
109PG3301	2946_g	3233_g	4244_g	4398_g	3062_g	4662_g	4868_g	4806_g	4194_g	4095_g	3978_g	4357_g	4421_g	4397_g	1767_g	3595_g	4283_g	4596_g	3516_g	4100_g	3886_g	2436_g	4308_g	4022_g	4221_g	3947_g	4386_g	4686_g	46_g	4450_g	3944_g	4734_g	3547_g	4171_g	3323_g	4092_g	4467_g	4599_g	3214_g	4098_g	3452_g	1083_g	3962_g	860_g	4221_g	3591_g	3321_g	4113_g	4213_g
109PG3302	2947_g	3234_g	4245_g	4399_g	3063_g	4661_g	4869_g	4807_g	4193_g	4096_g	3979_g	4358_g	4422_g	4398_g	1766_g	3596_g	4282_g	4597_g	3515_g	4101_g	3887_g	2435_g	4309_g	4023_g	4222_g	3946_g	4387_g	4687_g	45_g	4451_g	3943_g	4733_g	3546_g	4172_g	3324_g	4093_g	4466_g	4600_g	3215_g	4099_g	3453_g	1084_g	3963_g	859_g	4222_g	3592_g	3322_g	4114_g	4214_g
109PG3303	2948_g	3235_g	4246_g	4400_g	3064_g	4660_g	4870_g	4808_g	4192_g	4097_g	3980_g	4359_g	4423_g	4399_g	1765_g	3597_g	4281_g	4598_g	3514_g	4102_g	3888_g	2434_g	4310_g	4024_g	4223_g	3945_g	4388_g	4688_g	44_g	4452_g	3942_g	4732_g	3545_g	4173_g	3325_g	4094_g	4465_g	4601_g	3216_g	4100_g	3454_g	1085_g	3964_g	858_g	4223_g	3593_g	3323_g	4115_g	4215_g
109PG3304	2949_g	3236_g	4247_g	4401_g	3065_g	4659_g	4871_g	4809_g	4191_g	4098_g	3981_g	4360_g	4424_g	4400_g	1764_g	3598_g	4280_g	4599_g	3513_g	4103_g	3889_g	2433_g	4311_g	4025_g	4224_g	3944_g	4389_g	4689_g	43_g	4453_g	3941_g	4731_g	3544_g	4174_g	3326_g	4095_g	4464_g	4602_g	3217_g	4101_g	3455_g	1086_g	3965_g	857_g	4224_g	3594_g	3324_g	4116_g	4216_g
109PG3305	2950_g	3237_g	4248_g	4402_g	3066_g	4658_g	4872_g	4810_g	4190_g	4099_g	3982_g	4361_g	4425_g	4401_g	1763_g	3599_g	4279_g	4600_g	3512_g	4104_g	3890_g	2432_g	4312_g	4026_g	4225_g	3943_g	4390_g	4690_g	42_g	4454_g	3940_g	4730_g	3543_g	4175_g	3327_g	4096_g	4463_g	4603_g	3218_g	4102_g	3456_g	1087_g	3966_g	856_g	4225_g	3595_g	3325_g	4117_g	4217_g
109PG3306	2951_g	3238_g	4249_g	4403_g	3067_g	4657_g	4873_g	4811_g	4189_g	4100_g	3983_g	4362_g	4426_g	4402_g	1762_g	3600_g	4278_g	4601_g	3511_g	4105_g	3891_g	2431_g	4313_g	4027_g	4226_g	3942_g	4391_g	4691_g	41_g	4455_g	3939_g	4729_g	3542_g	4176_g	3328_g	4097_g	4462_g	4604_g	3219_g	4103_g	3457_g	1088_g	3967_g	855_g	4226_g	3596_g	3326_g	4118_g	4218_g
109PG3307	2952_g	3239_g	4250_g	4404_g	3068_g	4656_g	4874_g	4812_g	4188_g	4101_g	3984_g	4363_g	4427_g	4403_g	1761_g	3601_g	4277_g	4602_g	3510_g	4106_g	3892_g	2430_g	4314_g	4028_g	4227_g	3941_g	4392_g	4692_g	40_g	4456_g	3938_g	4728_g	3541_g	4177_g	3329_g	4098_g	4461_g	4605_g	3220_g	4104_g	3458_g	1089_g	3968_g	854_g	4227_g	3597_g	3327_g	4119_g	4219_g
109PG3308	2953_g	3240_g	4251_g	4405_g	3069_g	4655_g	4875_g	4813_g	4187_g	4102_g	3985_g	4364_g	4428_g	4404_g	1760_g	3602_g	4276_g	4603_g	3509_g	4107_g	3893_g	2429_g	4315_g	4029_g	4228_g	3940_g	4393_g	4693_g	39_g	4457_g	3937_g	4727_g	3540_g	4178_g	3330_g	4099_g	4460_g	4606_g	3221_g	4105_g	3459_g	1090_g	3969_g	853_g	4228_g	3598_g	3328_g	4120_g	4220_g
109PG3309	2954_g	3241_g	4252_g	4406_g	3070_g	4654_g	4965_g	4815_g	4186_g	4103_g	3986_g	4365_g	4429_g	4405_g	1759_g	3603_g	4275_g	4604_g	3508_g	4108_g	3894_g	2428_g	4316_g	4030_g	4229_g	3939_g	4394_g	4694_g	38_g	4458_g	3936_g	4726_g	3539_g	4179_g	3331_g	4100_g	4459_g	4607_g	3222_g	4106_g	3460_g	1091_g	3970_g	852_g	4229_g	3599_g	3329_g	4121_g	4221_g
109PG3310	2955_g	3242_g	4253_g	4407_g	3071_g	4653_g	4964_g	4816_g	4185_g	4104_g	3987_g	4366_g	4430_g	4406_g	1758_g	3604_g	4274_g	4605_g	3507_g	4109_g	3895_g	2427_g	4317_g	4031_g	4230_g	3938_g	4395_g	4695_g	37_g	4459_g	3935_g	4725_g	3538_g	4180_g	3332_g	4101_g	4458_g	4608_g	3223_g	4107_g	3461_g	1092_g	3971_g	851_g	4230_g	3600_g	3330_g	4122_g	4222_g
109PG3311	2956_g	3243_g	4254_g	4408_g	3072_g	4652_g	4963_g	4817_g	4184_g	4105_g	3988_g	4367_g	4431_g	4407_g	1757_g	3605_g	4273_g	4606_g	3506_g	4110_g	3896_g	2426_g	4318_g	4032_g	4231_g	3937_g	4396_g	4696_g	36_g	4460_g	3934_g	4724_g	3537_g	4181_g	3333_g	4102_g	4457_g	4609_g	3224_g	4108_g	3462_g	1093_g	3972_g	850_g	4231_g	3601_g	3331_g	4123_g	4223_g
109PG3312	2957_g	3244_g	4255_g	4409_g	3073_g	4651_g	4962_g	4818_g	4183_g	4106_g	3989_g	4368_g	4432_g	4408_g	1756_g	3606_g	4272_g	4607_g	3505_g	4111_g	3897_g	2425_g	4319_g	4033_g	4232_g	3936_g	4397_g	4697_g	35_g	4461_g	3933_g	4568_g	3536_g	4182_g	3334_g	4103_g	4456_g	4610_g	3225_g	4109_g	3463_g	1094_g	3973_g	849_g	4232_g	3602_g	3332_g	4124_g	4224_g
109PG3313	2958_g	3245_g	4256_g	4410_g	3074_g	4650_g	4961_g	4819_g	4182_g	4107_g	3990_g	4369_g	4433_g	4409_g	1755_g	3607_g	4271_g	4608_g	3504_g	4112_g	3898_g	2424_g	4320_g	4034_g	4233_g	3935_g	4398_g	4698_g	34_g	4462_g	3932_g	4569_g	3535_g	4183_g	3335_g	4104_g	4455_g	4611_g	3226_g	4110_g	3464_g	1095_g	3974_g	848_g	4233_g	3603_g	3333_g	4125_g	4225_g
109PG3314	2959_g	3246_g	4257_g	4411_g	3075_g	4649_g	4960_g	4820_g	4181_g	4108_g	3991_g	4370_g	4434_g	4410_g	1754_g	3608_g	4270_g	4609_g	3503_g	4113_g	3899_g	2423_g	4321_g	4035_g	4234_g	3934_g	4399_g	4699_g	33_g	4463_g	3931_g	4570_g	3534_g	4184_g	3336_g	4105_g	4454_g	4612_g	3227_g	4111_g	3465_g	1096_g	3975_g	847_g	4234_g	3604_g	3334_g	4126_g	4226_g
109PG3315	2960_g	3247_g	4258_g	4412_g	3076_g	4648_g	4959_g	4821_g	4180_g	4109_g	3992_g	4371_g	4435_g	4411_g	1753_g	3609_g	4269_g	4610_g	3502_g	4114_g	3900_g	2422_g	4322_g	4036_g	4235_g	3933_g	4400_g	4700_g	32_g	4464_g	3930_g	4571_g	3533_g	4185_g	3337_g	4106_g	4453_g	4613_g	3228_g	4112_g	3466_g	1097_g	3976_g	846_g	4235_g	3605_g	3335_g	4127_g	4227_g
109PG3316	2961_g	3248_g	4259_g	4413_g	3077_g	4647_g	4958_g	4822_g	4179_g	4110_g	3993_g	4372_g	4436_g	4412_g	1752_g	3610_g	4268_g	4611_g	3501_g	4115_g	3901_g	2421_g	4323_g	4037_g	4236_g	3932_g	4401_g	4701_g	31_g	4465_g	3929_g	4572_g	3532_g	4186_g	3338_g	4107_g	4452_g	4614_g	3229_g	4113_g	3467_g	1098_g	3977_g	845_g	4236_g	3606_g	3336_g	4128_g	4228_g
109PG3317	2962_g	3249_g	4260_g	4414_g	3078_g	4646_g	4957_g	4823_g	4178_g	4111_g	3994_g	4373_g	4437_g	4413_g	1751_g	3611_g	4267_g	4612_g	3500_g	4116_g	3902_g	2420_g	4324_g	4038_g	4237_g	3931_g	4402_g	4702_g	30_g	4466_g	3928_g	4573_g	3531_g	4187_g	3339_g	4108_g	4451_g	4615_g	3230_g	4114_g	3468_g	1099_g	3978_g	844_g	4237_g	3607_g	3337_g	4129_g	4229_g
109PG3318	2963_g	3250_g	4261_g	4415_g	3079_g	4645_g	4956_g	4824_g	4177_g	4112_g	3995_g	4374_g	4438_g	4414_g	1750_g	3612_g	4266_g	4613_g	3499_g	4117_g	3903_g	2419_g	4325_g	4039_g	4238_g	3930_g	4403_g	4703_g	29_g	4467_g	3927_g	4574_g	3530_g	4188_g	3340_g	4109_g	4450_g	4616_g	3231_g	4115_g	3469_g	1100_g	3979_g	843_g	4238_g	3608_g	3338_g	4130_g	4230_g
109PG3319	2964_g	3251_g	4262_g	4416_g	3080_g	4644_g	4955_g	4825_g	4176_g	4113_g	3996_g	4375_g	4439_g	4415_g	1749_g	3613_g	4265_g	4614_g	3498_g	4118_g	3904_g	2418_g	4326_g	4040_g	4239_g	3929_g	4404_g	4704_g	28_g	4468_g	3926_g	4575_g	3529_g	4189_g	3341_g	4110_g	4449_g	4617_g	3232_g	4116_g	3470_g	1101_g	3980_g	842_g	4239_g	3609_g	3339_g	4131_g	4231_g
109PG3320	2965_g	3252_g	4263_g	4417_g	3081_g	4643_g	4954_g	4826_g	4175_g	4114_g	3997_g	4376_g	4440_g	4416_g	1748_g	3614_g	4264_g	4615_g	3497_g	4119_g	3905_g	2417_g	4327_g	4041_g	4240_g	3928_g	4405_g	4705_g	27_g	4469_g	3925_g	4576_g	3528_g	4190_g	3342_g	4111_g	4448_g	4618_g	3233_g	4117_g	3471_g	1102_g	3981_g	841_g	4240_g	3610_g	3340_g	4132_g	4232_g
109PG3321	2966_g	3253_g	4264_g	4418_g	3082_g	4642_g	4953_g	4827_g	4174_g	4115_g	3998_g	4377_g	4441_g	4417_g	1747_g	3615_g	4263_g	4616_g	3496_g	4120_g	3906_g	2416_g	4328_g	4042_g	4241_g	3927_g	4406_g	4706_g	26_g	4470_g	3924_g	4577_g	3527_g	4191_g	3343_g	4112_g	4447_g	4619_g	3234_g	4118_g	3472_g	1103_g	3982_g	840_g	4241_g	3611_g	3341_g	4133_g	4233_g
109PG3322	2967_g	3254_g	4265_g	4419_g	3083_g	4641_g	4952_g	4828_g	4173_g	4116_g	3999_g	4378_g	4442_g	4418_g	1746_g	3616_g	4262_g	4617_g	3495_g	4121_g	3907_g	2415_g	4329_g	4043_g	4242_g	3926_g	4407_g	4707_g	25_g	4471_g	3923_g	4578_g	3526_g	4192_g	3344_g	4113_g	4446_g	4620_g	3235_g	4119_g	3473_g	1104_g	3983_g	839_g	4242_g	3612_g	3342_g	4134_g	4234_g
109PG3323	2968_g	3255_g	4266_g	4420_g	3084_g	4640_g	4951_g	4829_g	4172_g	4117_g	4000_g	4379_g	4443_g	4419_g	1745_g	3617_g	4261_g	4618_g	3494_g	4122_g	3908_g	2414_g	4330_g	4044_g	4243_g	3925_g	4408_g	4708_g	24_g	4472_g	3922_g	4579_g	3525_g	4193_g	3345_g	4114_g	4445_g	4621_g	3236_g	4120_g	3474_g	1105_g	3984_g	838_g	4243_g	3613_g	3343_g	4135_g	4235_g
109PG3324	2969_g	3256_g	4267_g	4421_g	3085_g	4639_g	4950_g	4830_g	4171_g	4118_g	4001_g	4380_g	4444_g	4420_g	1744_g	3618_g	4260_g	4619_g	3493_g	4123_g	3909_g	2413_g	4331_g	4045_g	4244_g	3924_g	4409_g	4709_g	23_g	4473_g	3921_g	4580_g	3524_g	4194_g	3346_g	4115_g	4444_g	4622_g	3237_g	4121_g	3475_g	1106_g	3985_g	837_g	4244_g	3614_g	3344_g	4136_g	4236_g
109PG3325	2970_g	3257_g	4268_g	4422_g	3086_g	4638_g	4949_g	4831_g	4170_g	4119_g	4002_g	4381_g	4445_g	4421_g	1743_g	3619_g	4259_g	4620_g	3492_g	4124_g	3910_g	2412_g	4332_g	4046_g	4245_g	3923_g	4410_g	4710_g	22_g	4474_g	3920_g	4581_g	3523_g	4195_g	3347_g	4116_g	4443_g	4623_g	3238_g	4122_g	3476_g	1107_g	3986_g	836_g	4245_g	3615_g	3345_g	4137_g	4237_g
109PG3326	2971_g	3258_g	4269_g	4423_g	3087_g	4637_g	4948_g	4832_g	4169_g	4120_g	4003_g	4382_g	4446_g	4422_g	1742_g	3620_g	4258_g	4621_g	3491_g	4125_g	3911_g	2411_g	4333_g	4047_g	4246_g	3922_g	4411_g	4711_g	21_g	4475_g	3919_g	4582_g	3522_g	4196_g	3348_g	4117_g	4442_g	4624_g	3239_g	4123_g	3477_g	1108_g	3987_g	835_g	4246_g	3616_g	3346_g	4138_g	4238_g
109PG3327	2972_g	3259_g	4270_g	4424_g	3088_g	4636_g	4947_g	4833_g	4168_g	4121_g	4004_g	4383_g	4447_g	4423_g	1741_g	3621_g	4257_g	4622_g	3490_g	4126_g	3912_g	2410_g	4334_g	4048_g	4247_g	3921_g	4412_g	4712_g	20_g	4476_g	3918_g	4583_g	3521_g	4197_g	3349_g	4118_g	4441_g	4625_g	3240_g	4124_g	3478_g	1109_g	3988_g	834_g	4247_g	3617_g	3347_g	4139_g	4239_g
109PG3328	2973_g	3260_g	4271_g	4425_g	3089_g	4635_g	4946_g	4834_g	4167_g	4122_g	4005_g	4384_g	4448_g	4424_g	1740_g	3622_g	4256_g	4623_g	3489_g	4127_g	3913_g	2409_g	4335_g	4049_g	4248_g	3920_g	4413_g	4713_g	19_g	4477_g	3917_g	4584_g	3520_g	4198_g	3350_g	4119_g	4440_g	4626_g	3241_g	4125_g	3479_g	1110_g	3989_g	833_g	4248_g	3618_g	3348_g	4140_g	4240_g
109PG3329	2974_g	3261_g	4272_g	4426_g	3090_g	4634_g	4945_g	4835_g	4166_g	4123_g	4006_g	4385_g	4449_g	4425_g	1739_g	3623_g	4255_g	4624_g	3488_g	4128_g	3914_g	2408_g	4336_g	4050_g	4249_g	3919_g	4414_g	4714_g	18_g	4478_g	3916_g	4585_g	3519_g	4199_g	3351_g	4120_g	4439_g	4627_g	3242_g	4126_g	3480_g	1111_g	3990_g	832_g	4249_g	3619_g	3349_g	4141_g	4241_g
109PG3330	2975_g	3262_g	4273_g	4427_g	3091_g	4633_g	4944_g	4836_g	4165_g	4124_g	4007_g	4386_g	4450_g	4426_g	1738_g	3624_g	4254_g	4625_g	3487_g	4129_g	3915_g	2407_g	4337_g	4051_g	4250_g	3918_g	4415_g	4715_g	17_g	4479_g	3915_g	4586_g	3518_g	4200_g	3352_g	4121_g	4438_g	4628_g	3243_g	4127_g	3481_g	1112_g	3991_g	831_g	4250_g	3620_g	3350_g	4142_g	4242_g
109PG3331	2976_g	3263_g	4274_g	4428_g	3092_g	4632_g	4943_g	4837_g	4164_g	4125_g	4008_g	4387_g	4451_g	4427_g	1737_g	3625_g	4253_g	4626_g	3486_g	4130_g	3916_g	2406_g	4338_g	4052_g	4251_g	3917_g	4416_g	4716_g	16_g	4480_g	3914_g	4587_g	3517_g	4201_g	3353_g	4122_g	4437_g	4629_g	3244_g	4128_g	3482_g	1113_g	3992_g	830_g	4251_g	3621_g	3351_g	4143_g	4243_g
109PG3332	2977_g	3264_g	4275_g	4429_g	3093_g	4631_g	4942_g	4838_g	4163_g	4126_g	4009_g	4388_g	4452_g	4428_g	1736_g	3626_g	4252_g	4627_g	3485_g	4131_g	3917_g	2405_g	4339_g	4053_g	4252_g	3916_g	4417_g	4717_g	15_g	4481_g	3913_g	4588_g	3516_g	4202_g	3354_g	4123_g	4436_g	4630_g	3245_g	4129_g	3483_g	1114_g	3993_g	829_g	4252_g	3622_g	3352_g	4144_g	4244_g
109PG3333	2978_g	3265_g	4276_g	4430_g	3094_g	4630_g	4941_g	4839_g	4162_g	4127_g	4010_g	4389_g	4453_g	4429_g	1735_g	3627_g	4251_g	4628_g	3484_g	4132_g	3918_g	2404_g	4340_g	4054_g	4253_g	3915_g	4418_g	4718_g	14_g	4482_g	3912_g	4589_g	3515_g	4203_g	3355_g	4124_g	4435_g	4631_g	3246_g	4130_g	3484_g	1115_g	3994_g	828_g	4253_g	3623_g	3353_g	4145_g	4245_g
109PG3334	2979_g	3266_g	4277_g	4431_g	3095_g	4629_g	4940_g	4840_g	4161_g	4128_g	4011_g	4390_g	4454_g	4430_g	1734_g	3628_g	4250_g	4629_g	3483_g	4133_g	3919_g	2403_g	4341_g	4055_g	4254_g	3914_g	4419_g	4719_g	13_g	4483_g	3911_g	4590_g	3514_g	4204_g	3356_g	4125_g	4434_g	4632_g	3247_g	4131_g	3485_g	1116_g	3995_g	827_g	4254_g	3624_g	3354_g	4146_g	4246_g
109PG3335	2980_g|1160_g	3267_g|2090_g	4278_g	4432_g|3523_g	3096_g|2051_g	4628_g	4939_g	4841_g	4160_g	4129_g|2798_g	4012_g|3548_g	4391_g|3438_g	4455_g|276_g	4431_g|1310_g	1733_g	3629_g	4249_g	4630_g|2282_g	3482_g	4134_g	3920_g	2402_g|3728_g	4342_g	4056_g	4255_g	3913_g|3126_g	4420_g|4077_g	4720_g|1165_g	12_g|2430_g	4484_g|2696_g	3910_g	4591_g|1191_g	3513_g	4205_g	3357_g|4487_g	4126_g|2995_g	4433_g	4633_g|1872_g	3248_g|3327_g	4132_g|2689_g	3486_g	1117_g|1664_g	3996_g	826_g|935_g	4255_g|2515_g	3625_g|4558_g	3355_g	4147_g|1580_g	4247_g|1369_g
109PG3336	2981_g	3268_g	4280_g	4433_g	3097_g	4626_g	4937_g	4843_g	4158_g	4130_g	4013_g	4392_g	4456_g	4432_g	1731_g	3631_g	4247_g	4631_g	3480_g	4136_g	3922_g	2401_g	4344_g	4058_g	4257_g	3912_g	4421_g	4721_g	11_g	4485_g	3908_g	4592_g	3511_g	4207_g	3358_g	4127_g	4431_g	4634_g	3249_g	4133_g	3488_g	1118_g	3998_g	4443_g	4256_g	3626_g	3357_g	4148_g	4248_g
109PG3337	2982_g	3269_g	4281_g	4434_g	3098_g	4625_g	4936_g	4844_g	4157_g	4131_g	4014_g	4393_g	4457_g	4433_g	1730_g	3632_g	4246_g	4632_g	3479_g	4137_g	3923_g	2400_g	4345_g	4059_g	4258_g	3911_g	4422_g	4722_g	10_g	4486_g	3907_g	4593_g	3510_g	4208_g	3359_g	4128_g	4430_g	4635_g	3250_g	4134_g	3489_g	1119_g	3999_g	4442_g	4257_g	3627_g	3358_g	4149_g	4249_g
109PG3338	2983_g	3270_g	4282_g	4435_g	3099_g	4624_g	4935_g	4845_g	4156_g	4132_g	4015_g	4394_g	4458_g	4434_g	1729_g	3633_g	4245_g	4633_g	3478_g	4138_g	3924_g	2399_g	4346_g	4060_g	4259_g	3910_g	4423_g	4723_g	9_g	4487_g	3906_g	4594_g	3509_g	4209_g	3360_g	4129_g	4429_g	4636_g	3251_g	4135_g	3490_g	1120_g	4000_g	4441_g	4258_g	3628_g	3359_g	4150_g	4250_g
109PG3339	2984_g	3271_g	4283_g	4436_g	3100_g	4623_g	4934_g	4846_g	4155_g	4133_g	4016_g	4395_g	4459_g	4435_g	1728_g	3634_g	4244_g	4634_g	3477_g	4139_g	3925_g	2398_g	4347_g	4061_g	4260_g	3909_g	4424_g	4724_g	8_g	4488_g	3905_g	4595_g	3508_g	4210_g	3361_g	4130_g	4428_g	4637_g	3252_g	4136_g	3491_g	1121_g	4001_g	4440_g	4259_g	3629_g	3360_g	4151_g	4251_g
109PG3341	4278_g	257_g	807_g	1215_g	234_g	1225_g	576_g	349_g	1662_g	1350_g	3445_g	1046_g	658_g	4297_g	805_g	2923_g	1518_g	1681_g	257_g	257_g	261_g	1848_g	1046_g	1904_g	832_g	693_g	1897_g	530_g	1782_g	1628_g	304_g	837_g	4702_g	887_g	5_g	529_g	2208_g	1470_g	4154_g	1380_g	786_g	3880_g	689_g	4487_g	2163_g	257_g	957_g	2304_g	3855_g
109PG3342	4277_g	256_g	806_g	1214_g	233_g	1224_g	575_g	350_g	1661_g	1349_g	3446_g	1045_g	657_g	4296_g	806_g	2922_g	1517_g	1680_g	256_g	256_g	260_g	1849_g	1045_g	1905_g	831_g	692_g	1898_g	529_g	1781_g	1627_g	305_g	836_g	4703_g	888_g	6_g	528_g	2209_g	1471_g	4153_g	1381_g	785_g	3881_g	690_g	4486_g	2164_g	256_g	958_g	2305_g	3856_g
109PG3343	4276_g	255_g	805_g	1213_g	232_g	1223_g	574_g	351_g	1660_g	1348_g	3447_g	1044_g	656_g	4295_g	807_g	2921_g	1516_g	1679_g	255_g	255_g	259_g	1850_g	1044_g	1906_g	830_g	691_g	1899_g	528_g	1780_g	1626_g	306_g	835_g	4704_g	889_g	7_g	527_g	2210_g	1472_g	4152_g	1382_g	784_g	3882_g	691_g	4485_g	2165_g	255_g	959_g	2306_g	3857_g
109PG3344	4275_g	254_g	804_g	1212_g	231_g	1222_g	573_g	352_g	1659_g	1347_g	3448_g	1043_g	655_g	4294_g	808_g	2920_g	1515_g	1678_g	254_g	254_g	258_g	1851_g	1043_g	1907_g	829_g	690_g	1900_g	527_g	1779_g	1625_g	307_g	834_g	4705_g	890_g	8_g	526_g	2211_g	1473_g	4151_g	1383_g	783_g	3883_g	692_g	4532_g	2166_g	254_g	960_g	2307_g	3858_g
109PG3345	4274_g	253_g	803_g	1211_g	230_g	1221_g	572_g	353_g	1658_g	1346_g	3449_g	1042_g	654_g	4293_g	809_g	2919_g	1514_g	1677_g	253_g	253_g	257_g	1852_g	1042_g	1908_g	828_g	689_g	1901_g	526_g	1778_g	1624_g	308_g	833_g	4706_g	891_g	9_g	525_g	2212_g	1474_g	4150_g	1384_g	782_g	3884_g	693_g	4531_g	2167_g	253_g	961_g	2308_g	3859_g
109PG3346	4273_g	252_g	802_g	1210_g	229_g	1220_g	571_g	354_g	1657_g	1345_g	3450_g	1041_g	653_g	4292_g	810_g	2918_g	1513_g	1676_g	252_g	252_g	256_g	1853_g	1041_g	1909_g	827_g	688_g	1902_g	525_g	1777_g	1623_g	309_g	832_g	4707_g	892_g	10_g	524_g	2213_g	1475_g	4149_g	1385_g	781_g	3885_g	694_g	4530_g	2168_g	252_g	962_g	2309_g	3860_g
109PG3347	4272_g	251_g	801_g	1209_g	228_g	1219_g	570_g	355_g	1656_g	1344_g	3451_g	1040_g	652_g	4291_g	811_g	2917_g	1512_g	1675_g	251_g	251_g	255_g	1854_g	1040_g	1910_g	826_g	687_g	1903_g	524_g	1776_g	1622_g	310_g	831_g	4708_g	893_g	11_g	523_g	2214_g	1476_g	4148_g	1386_g	780_g	3886_g	695_g	4529_g	2169_g	251_g	963_g	2310_g	3861_g
109PG3348	4271_g|3025_g	250_g|3379_g	800_g|1356_g	1208_g|1834_g	2889_g|227_g	1218_g|4372_g	569_g|274_g	356_g|3539_g	1655_g|4395_g	1343_g|4639_g	3452_g|437_g	1039_g|3202_g	651_g|3777_g	4290_g|3451_g	812_g|4354_g	2916_g|281_g	1511_g|3813_g	1674_g|4067_g	250_g|4569_g	250_g|3076_g	254_g|2615_g	1855_g|826_g	1039_g|4253_g	1911_g|4442_g	825_g|4771_g	686_g|4322_g	1904_g|2332_g	523_g|2490_g	1775_g|290_g	1621_g|1342_g	311_g|2746_g	830_g|280_g	4709_g|674_g	894_g|30_g	12_g|2446_g	522_g|3382_g	2215_g|248_g	1477_g|1164_g	4147_g|1617_g	1387_g|1075_g	779_g|1069_g	3887_g|504_g	696_g|4429_g	4528_g|3488_g	2170_g|1579_g	250_g|3805_g	964_g|639_g	2311_g|983_g	3862_g|4067_g
109PG3349	4270_g	249_g	799_g	1207_g	226_g	1217_g	568_g	357_g	1654_g	1342_g	3453_g	1038_g	650_g	4289_g	813_g	2915_g	1510_g	1673_g	249_g	249_g	253_g	1856_g	1038_g	1912_g	824_g	685_g	1905_g	522_g	1774_g	1620_g	312_g	829_g	4710_g	895_g	13_g	521_g	2216_g	1478_g	4146_g	1388_g	778_g	3888_g	697_g	4527_g	2171_g	249_g	965_g	2312_g	3863_g
109PG3350	4269_g	248_g	798_g	1206_g	225_g	1216_g	567_g	358_g	1653_g	1341_g	3454_g	1037_g	649_g	4288_g	814_g	2914_g	1509_g	1672_g	248_g	248_g	252_g	1857_g	1037_g	1913_g	823_g	684_g	1906_g	521_g	1773_g	1619_g	313_g	828_g	4711_g	896_g	14_g	520_g	2217_g	1479_g	4145_g	1389_g	777_g	3889_g	698_g	1162_g	2172_g	248_g	966_g	2313_g	3864_g
109PG3351	4268_g	247_g	797_g	1205_g	224_g	1215_g	566_g	359_g	1652_g	1340_g	3455_g	1036_g	648_g	4287_g	815_g	2913_g	1508_g	1671_g	247_g	247_g	251_g	1858_g	1036_g	1914_g	822_g	683_g	1907_g	520_g	1772_g	1618_g	314_g	827_g	4712_g	897_g	15_g	519_g	2218_g	1480_g	4144_g	1390_g	776_g	3890_g	699_g	1161_g	2173_g	247_g	967_g	2314_g	3865_g
109PG3352	4267_g	246_g	796_g	1204_g	223_g	1214_g	565_g	360_g	1651_g	1339_g	3456_g	1035_g	647_g	4286_g	816_g	2912_g	1507_g	1670_g	246_g	246_g	250_g	1859_g	1035_g	1915_g	821_g	682_g	1908_g	519_g	1771_g	1617_g	315_g	826_g	4713_g	898_g	16_g	518_g	2219_g	1481_g	4143_g	1391_g	775_g	3891_g	700_g	1160_g	2174_g	246_g	968_g	2315_g	3866_g
109PG3353	4266_g	245_g	795_g	1203_g	222_g	1213_g	564_g	361_g	1650_g	1338_g	3457_g	1034_g	646_g	4285_g	817_g	2911_g	1506_g	1669_g	245_g	245_g	249_g	1860_g	1034_g	1916_g	820_g	681_g	1909_g	518_g	1770_g	1616_g	316_g	825_g	4714_g	899_g	17_g	517_g	2220_g	1482_g	4142_g	1392_g	774_g	3892_g	701_g	1159_g	2175_g	245_g	969_g	2316_g	3867_g
109PG3354	4265_g	244_g	794_g	1202_g	221_g	1212_g	563_g	362_g	1649_g	1337_g	3458_g	1033_g	645_g	4284_g	818_g	2910_g	1505_g	1668_g	244_g	244_g	248_g	1861_g	1033_g	1917_g	819_g	680_g	1910_g	517_g	1769_g	1615_g	317_g	824_g	4715_g	900_g	18_g	516_g	2221_g	1483_g	4141_g	1393_g	773_g	3893_g	702_g	1158_g	2176_g	244_g	970_g	2317_g	3868_g
109PG3355	4264_g	243_g	793_g	1201_g	220_g	1211_g	562_g	363_g	1648_g	1336_g	3459_g	1032_g	644_g	4283_g	819_g	2909_g	1504_g	1667_g	243_g	243_g	247_g	1862_g	1032_g	1918_g	818_g	679_g	1911_g	516_g	1768_g	1614_g	318_g	823_g	4716_g	901_g	19_g	515_g	2222_g	1484_g	4140_g	1394_g	772_g	3894_g	703_g	1157_g	2177_g	243_g	971_g	2318_g	3869_g
109PG3356	4263_g	242_g	792_g	1200_g	219_g	1210_g	561_g	364_g	1647_g	1335_g	3460_g	1031_g	643_g	4282_g	820_g	2908_g	1503_g	1666_g	242_g	242_g	246_g	1863_g	1031_g	1919_g	817_g	678_g	1912_g	515_g	1767_g	1613_g	319_g	822_g	4717_g	902_g	20_g	514_g	2223_g	1485_g	4139_g	1395_g	771_g	3895_g	704_g	1156_g	2178_g	242_g	972_g	2319_g	3870_g
109PG3357	4262_g	241_g	791_g	1199_g	218_g	1209_g	560_g	365_g	1646_g	1334_g	3461_g	1030_g	642_g	4281_g	821_g	2907_g	1502_g	1665_g	241_g	241_g	245_g	1864_g	1030_g	1920_g	816_g	677_g	1913_g	514_g	1766_g	1612_g	320_g	821_g	4718_g	903_g	21_g	513_g	2224_g	1486_g	4138_g	1396_g	770_g	3896_g	705_g	1155_g	2179_g	241_g	973_g	2320_g	3871_g
109PG3358	4261_g	240_g	790_g	1198_g	217_g	1208_g	559_g	366_g	1645_g	1333_g	3462_g	1029_g	641_g	4280_g	822_g	2906_g	1501_g	1664_g	240_g	240_g	244_g	1865_g	1029_g	1921_g	815_g	676_g	1914_g	513_g	1765_g	1611_g	321_g	820_g	4719_g	904_g	22_g	512_g	2225_g	1487_g	4137_g	1397_g	769_g	3897_g	706_g	1154_g	2180_g	240_g	974_g	2321_g	3872_g
109PG3359	4260_g	239_g	789_g	1197_g	216_g	1207_g	558_g	367_g	1644_g	1332_g	3463_g	1028_g	640_g	4279_g	823_g	2905_g	1500_g	1663_g	239_g	239_g	243_g	1866_g	1028_g	1922_g	814_g	675_g	1915_g	512_g	1764_g	1610_g	322_g	819_g	4720_g	905_g	23_g	511_g	2226_g	1488_g	4136_g	1398_g	768_g	3898_g	707_g	1153_g	2181_g	239_g	975_g	2322_g	3873_g
109PG3360	4259_g	238_g	788_g	1196_g	215_g	1206_g	557_g	368_g	1643_g	1331_g	3464_g	1027_g	639_g	4278_g	824_g	2904_g	1499_g	1662_g	238_g	238_g	242_g	1867_g	1027_g	1923_g	813_g	674_g	1916_g	511_g	1763_g	1609_g	323_g	818_g	4721_g	906_g	24_g	510_g	2227_g	1489_g	4135_g	1399_g	767_g	3899_g	708_g	1152_g	2182_g	238_g	976_g	2323_g	3874_g
109PG3361	4258_g	237_g	787_g	1195_g	214_g	1205_g	556_g	369_g	1642_g	1330_g	3465_g	1026_g	638_g	4277_g	825_g	2903_g	1498_g	1661_g	237_g	237_g	241_g	1868_g	1026_g	1924_g	812_g	673_g	1917_g	510_g	1762_g	1608_g	324_g	817_g	4722_g	907_g	25_g	509_g	2228_g	1490_g	4134_g	1400_g	766_g	3900_g	709_g	1151_g	2183_g	237_g	977_g	2324_g	3875_g
109PG3362	4257_g	236_g	786_g	1194_g	213_g	1204_g	555_g	370_g	1641_g	1329_g	3466_g	1025_g	637_g	4276_g	826_g	2902_g	1497_g	1660_g	236_g	236_g	240_g	1869_g	1025_g	1925_g	811_g	672_g	1918_g	509_g	1761_g	1607_g	325_g	816_g	4723_g	908_g	26_g	508_g	2229_g	1491_g	4133_g	1401_g	765_g	3901_g	710_g	1150_g	2184_g	236_g	978_g	2325_g	3876_g
109PG3363	4256_g	235_g	785_g	1193_g	212_g	1203_g	554_g	371_g	1640_g	1328_g	3467_g	1024_g	636_g	4275_g	827_g	2901_g	1496_g	1659_g	235_g	235_g	239_g	1870_g	1024_g	1926_g	810_g	671_g	1919_g	508_g	1760_g	1606_g	326_g	815_g	4724_g	909_g	27_g	507_g	2230_g	1492_g	4132_g	1402_g	764_g	3902_g	711_g	1149_g	2185_g	235_g	979_g	2326_g	3877_g
109PG3365	4254_g	233_g	783_g	1191_g	210_g	1201_g	552_g	373_g	1638_g	1326_g	3469_g	1022_g	634_g	4273_g	829_g	2899_g	1494_g	1657_g	233_g	233_g	237_g	1872_g	1022_g	1928_g	808_g	669_g	1921_g	506_g	1758_g	1604_g	328_g	813_g	4726_g	911_g	29_g	505_g	2232_g	1494_g	4130_g	1404_g	762_g	3904_g	713_g	1147_g	2187_g	233_g	981_g	2328_g	3879_g
109PG3367	4252_g	231_g	781_g	1189_g	208_g	1199_g	550_g	375_g	1636_g	1324_g	3471_g	1020_g	632_g	4271_g	831_g	2897_g	1492_g	1655_g	231_g	231_g	235_g	1874_g	1020_g	1930_g	806_g	667_g	1923_g	504_g	1756_g	1602_g	330_g	811_g	4728_g	913_g	31_g	503_g	2234_g	1496_g	4128_g	1406_g	760_g	3906_g	715_g	1145_g	2189_g	231_g	983_g	2330_g	3881_g
109PG3368	4251_g	230_g	780_g	1188_g	207_g	1198_g	549_g	376_g	1635_g	1323_g	3472_g	1019_g	631_g	4270_g	832_g	2896_g	1491_g	1654_g	230_g	230_g	234_g	1875_g	1019_g	1931_g	805_g	666_g	1924_g	503_g	1755_g	1601_g	331_g	810_g	4729_g	914_g	32_g	502_g	2235_g	1497_g	4127_g	1407_g	759_g	3907_g	716_g	1144_g	2190_g	230_g	984_g	2331_g	3882_g
109PG3369	4250_g	229_g	779_g	1187_g	206_g	1197_g	548_g	377_g	1634_g	1322_g	3473_g	1018_g	630_g	4269_g	833_g	2895_g	1490_g	1653_g	229_g	229_g	233_g	1876_g	1018_g	1932_g	804_g	665_g	1925_g	502_g	1754_g	1600_g	332_g	809_g	4730_g	915_g	33_g	501_g	2236_g	1498_g	4126_g	1408_g	758_g	3908_g	717_g	1143_g	2191_g	229_g	985_g	2332_g	3883_g
109PG3370	4249_g	228_g	778_g	1186_g	205_g	1196_g	547_g	378_g	1633_g	1321_g	3474_g	1017_g	629_g	4268_g	834_g	2894_g	1489_g	1652_g	228_g	228_g	232_g	1877_g	1017_g	1933_g	803_g	664_g	1926_g	501_g	1753_g	1599_g	333_g	808_g	4731_g	916_g	34_g	500_g	2237_g	1499_g	4125_g	1409_g	757_g	3909_g	718_g	1142_g	2192_g	228_g	986_g	2333_g	3884_g
109PG3371	4248_g	227_g	777_g	1185_g	204_g	1195_g	546_g	379_g	1632_g	1320_g	3475_g	1016_g	628_g	4267_g	835_g	2893_g	1488_g	1651_g	227_g	227_g	231_g	1878_g	1016_g	1934_g	802_g	663_g	1927_g	500_g	1752_g	1598_g	334_g	807_g	4732_g	917_g	35_g	499_g	2238_g	1500_g	4124_g	1410_g	756_g	3910_g	719_g	1141_g	2193_g	227_g	987_g	2334_g	3885_g
109PG3372	4247_g	226_g	776_g	1184_g	203_g	1194_g	545_g	380_g	1631_g	1319_g	3476_g	1015_g	627_g	4266_g	836_g	2892_g	1487_g	1650_g	226_g	226_g	230_g	1879_g	1015_g	1935_g	801_g	662_g	1928_g	499_g	1751_g	1597_g	335_g	806_g	4733_g	918_g	36_g	498_g	2239_g	1501_g	4123_g	1411_g	755_g	3911_g	720_g	1140_g	2194_g	226_g	988_g	2335_g	3886_g
109PG3373	4246_g	225_g	775_g	1183_g	202_g	1193_g	544_g	381_g	1630_g	1318_g	3477_g	1014_g	626_g	4265_g	837_g	2891_g	1486_g	1649_g	225_g	225_g	229_g	1880_g	1014_g	1936_g	800_g	661_g	1929_g	498_g	1750_g	1596_g	336_g	805_g	4734_g	919_g	37_g	497_g	2240_g	1502_g	4122_g	1412_g	754_g	3912_g	721_g	1139_g	2195_g	225_g	989_g	2336_g	3887_g
109PG3374	4245_g	224_g	774_g	1182_g	201_g	1192_g	543_g	382_g	1629_g	1317_g	3478_g	1013_g	625_g	4264_g	838_g	2890_g	1485_g	1648_g	224_g	224_g	228_g	1881_g	1013_g	1937_g	799_g	660_g	1930_g	497_g	1749_g	1595_g	337_g	804_g	4735_g	920_g	38_g	496_g	2241_g	1503_g	4121_g	1413_g	753_g	3913_g	722_g	1138_g	2196_g	224_g	990_g	2337_g	3888_g
109PG3375	4244_g	223_g	773_g	1181_g	200_g	1191_g	542_g	383_g	1628_g	1316_g	3479_g	1012_g	624_g	4263_g	839_g	2889_g	1484_g	1647_g	223_g	223_g	227_g	1882_g	1012_g	1938_g	798_g	659_g	1931_g	496_g	1748_g	1594_g	338_g	803_g	4736_g	921_g	39_g	495_g	2242_g	1504_g	4120_g	1414_g	752_g	3914_g	723_g	1137_g	2197_g	223_g	991_g	2338_g	3889_g
109PG3376	4243_g	222_g	772_g	1180_g	199_g	1190_g	541_g	384_g	1627_g	1315_g	3480_g	1011_g	623_g	4262_g	840_g	2888_g	1483_g	1646_g	222_g	222_g	226_g	1883_g	1011_g	1939_g	797_g	658_g	1932_g	495_g	1747_g	1593_g	339_g	802_g	4118_g	922_g	40_g	494_g	2243_g	1505_g	4119_g	1415_g	751_g	3915_g	724_g	1136_g	2198_g	222_g	992_g	2339_g	3890_g
109PG3377	4242_g	221_g	771_g	1179_g	198_g	1189_g	540_g	385_g	1626_g	1314_g	3481_g	1010_g	622_g	4261_g	841_g	2887_g	1482_g	1645_g	221_g	221_g	225_g	1884_g	1010_g	1940_g	796_g	657_g	1933_g	494_g	1746_g	1592_g	340_g	801_g	4117_g	923_g	41_g	493_g	2244_g	1506_g	4118_g	1416_g	750_g	3916_g	725_g	1135_g	2199_g	221_g	993_g	2340_g	3891_g
109PG3378	4241_g	220_g	770_g	1178_g	197_g	1188_g	539_g	386_g	1625_g	1313_g	3482_g	1009_g	621_g	4260_g	842_g	2886_g	1481_g	1644_g	220_g	220_g	224_g	1885_g	1009_g	1941_g	795_g	656_g	1934_g	493_g	1745_g	1591_g	341_g	800_g	4116_g	924_g	42_g	492_g	2245_g	1507_g	4117_g	1417_g	749_g	3917_g	726_g	1134_g	2200_g	220_g	994_g	2341_g	3892_g
109PG3379	4240_g	219_g	769_g	1177_g	196_g	1187_g	538_g	387_g	1624_g	1312_g	3483_g	1008_g	620_g	4259_g	843_g	2885_g	1480_g	1643_g	219_g	219_g	223_g	1886_g	1008_g	1942_g	794_g	655_g	1935_g	492_g	1744_g	1590_g	342_g	799_g	4115_g	925_g	43_g	491_g	2246_g	1508_g	4116_g	1418_g	748_g	3918_g	727_g	1133_g	2201_g	219_g	995_g	2342_g	3893_g
109PG3380	4239_g	218_g	768_g	1176_g	195_g	1186_g	537_g	388_g	1623_g	1311_g	3484_g	1007_g	619_g	4258_g	844_g	2884_g	1479_g	1642_g	218_g	218_g	222_g	1887_g	1007_g	1943_g	793_g	654_g	1936_g	491_g	1743_g	1589_g	343_g	798_g	4114_g	926_g	44_g	490_g	2247_g	1509_g	4115_g	1419_g	747_g	3919_g	728_g	1132_g	2202_g	218_g	996_g	2343_g	3894_g
109PG3381	4238_g	217_g	767_g	1175_g	194_g	1185_g	536_g	389_g	1622_g	1310_g	3485_g	1006_g	618_g	4257_g	845_g	2883_g	1478_g	1641_g	217_g	217_g	221_g	1888_g	1006_g	1944_g	792_g	653_g	1937_g	490_g	1742_g	1588_g	344_g	797_g	4113_g	927_g	45_g	489_g	2248_g	1510_g	4114_g	1420_g	746_g	3920_g	729_g	1131_g	2203_g	217_g	997_g	2344_g	3895_g
109PG3382	4237_g	216_g	766_g	1174_g	193_g	1184_g	535_g	390_g	1621_g	1309_g	3486_g	1005_g	617_g	4256_g	846_g	2882_g	1477_g	1640_g	216_g	216_g	220_g	1889_g	1005_g	1945_g	791_g	652_g	1938_g	489_g	1741_g	1587_g	345_g	796_g	4112_g	928_g	46_g	488_g	2249_g	1511_g	4113_g	1421_g	745_g	3921_g	730_g	1130_g	2204_g	216_g	998_g	2345_g	3896_g
109PG3383	4054_g	215_g	765_g	1173_g	192_g	1183_g	534_g	391_g	1620_g	1308_g	3487_g	1004_g	616_g	4255_g	847_g	2881_g	1476_g	1639_g	215_g	215_g	219_g	1890_g	1004_g	1946_g	790_g	651_g	1939_g	488_g	1740_g	1586_g	346_g	795_g	4111_g	929_g	47_g	487_g	2250_g	1512_g	350_g	1422_g	744_g	3922_g	731_g	1129_g	2205_g	215_g	999_g	2346_g	3897_g
109PG3384	4053_g	214_g	764_g	1172_g	191_g	1182_g	533_g	392_g	1619_g	1307_g	3488_g	1003_g	615_g	4254_g	848_g	2880_g	1475_g	1638_g	214_g	214_g	218_g	1891_g	1003_g	1947_g	789_g	650_g	1940_g	487_g	1739_g	1585_g	347_g	794_g	4110_g	930_g	48_g	486_g	2251_g	1513_g	349_g	1423_g	743_g	3923_g	732_g	1128_g	2206_g	214_g	1000_g	2347_g	3898_g
109PG3385	4052_g	213_g	763_g	1171_g	190_g	1181_g	532_g	393_g	1618_g	1306_g	3489_g	1002_g	614_g	4253_g	849_g	2879_g	1474_g	1637_g	213_g	213_g	217_g	1892_g	1002_g	1948_g	788_g	649_g	1941_g	486_g	1738_g	1584_g	348_g	793_g	4109_g	931_g	49_g	485_g	2252_g	1514_g	348_g	1424_g	742_g	3924_g	733_g	1127_g	2207_g	213_g	1001_g	2348_g	3899_g
109PG3386	4051_g	212_g	762_g	1170_g	189_g	1180_g	531_g	394_g	1617_g	1305_g	3490_g	1001_g	613_g	4252_g	850_g	2878_g	1473_g	1636_g	212_g	212_g	216_g	1893_g	1001_g	1949_g	787_g	648_g	1942_g	485_g	1737_g	1583_g	349_g	792_g	4108_g	932_g	50_g	484_g	2253_g	1515_g	347_g	1425_g	741_g	3925_g	734_g	1126_g	2208_g	212_g	1002_g	2349_g	3900_g
109PG3387	4050_g	211_g	761_g	1169_g	188_g	1179_g	530_g	395_g	1616_g	1304_g	3491_g	1000_g	612_g	4251_g	851_g	2877_g	1472_g	1635_g	211_g	211_g	215_g	1894_g	1000_g	1950_g	786_g	647_g	1943_g	484_g	1736_g	1582_g	350_g	791_g	4107_g	933_g	51_g	483_g	2254_g	1516_g	346_g	1426_g	740_g	3926_g	735_g	48_g	2209_g	211_g	1003_g	2350_g	3901_g
109PG3388	4049_g	210_g	760_g	1168_g	187_g	1178_g	529_g	396_g	1615_g	1303_g	3492_g	999_g	611_g	4250_g	852_g	2876_g	1471_g	1634_g	210_g	210_g	214_g	1895_g	999_g	1951_g	785_g	646_g	1944_g	483_g	1735_g	1581_g	351_g	790_g	4106_g	934_g	52_g	482_g	2255_g	1517_g	345_g	1427_g	739_g	3927_g	736_g	49_g	2210_g	210_g	1004_g	2351_g	3902_g
109PG3389	4048_g	209_g	759_g	1167_g	186_g	1177_g	528_g	397_g	1614_g	1302_g	3493_g	998_g	610_g	4249_g	853_g	2875_g	1470_g	1633_g	209_g	209_g	213_g	1896_g	998_g	1952_g	784_g	645_g	1945_g	482_g	1734_g	1580_g	352_g	789_g	4105_g	935_g	53_g	481_g	2256_g	1518_g	344_g	1428_g	738_g	3928_g	737_g	50_g	2211_g	209_g	1005_g	2352_g	3903_g
109PG3390	4047_g	208_g	758_g	1166_g	185_g	1176_g	527_g	398_g	1613_g	1301_g	3494_g	997_g	609_g	4248_g	854_g	2874_g	1469_g	1632_g	208_g	208_g	212_g	1897_g	997_g	1953_g	783_g	644_g	1946_g	481_g	1733_g	1579_g	353_g	788_g	4104_g	936_g	54_g	480_g	2257_g	1519_g	343_g	1429_g	737_g	3929_g	738_g	51_g	2212_g	208_g	1006_g	2353_g	3904_g
109PG3391	4046_g	207_g	757_g	1165_g	184_g	1175_g	526_g	399_g	1612_g	1300_g	3495_g	996_g	608_g	4247_g	855_g	2873_g	1468_g	1631_g	207_g	207_g	211_g	1898_g	996_g	1954_g	782_g	643_g	1947_g	480_g	1732_g	1578_g	354_g	787_g	4103_g	937_g	55_g	479_g	2258_g	1520_g	342_g	1430_g	736_g	3930_g	739_g	52_g	2213_g	207_g	1007_g	2354_g	3905_g
109PG3392	4045_g	206_g	756_g	1164_g	183_g	1174_g	525_g	400_g	1611_g	1299_g	3496_g	995_g	607_g	4246_g	856_g	2872_g	1467_g	1630_g	206_g	206_g	210_g	1899_g	995_g	1955_g	781_g	642_g	1948_g	479_g	1731_g	1577_g	355_g	786_g	4102_g	938_g	56_g	478_g	2259_g	1521_g	341_g	1431_g	735_g	3931_g	740_g	53_g	2214_g	206_g	1008_g	2355_g	3906_g
109PG3393	4044_g	205_g	755_g	1163_g	182_g	1173_g	524_g	401_g	1610_g	1298_g	3497_g	994_g	606_g	4245_g	857_g	2871_g	1466_g	1629_g	205_g	205_g	209_g	1900_g	994_g	1956_g	780_g	641_g	1949_g	478_g	1730_g	1576_g	356_g	785_g	4101_g	939_g	57_g	477_g	2260_g	1522_g	340_g	1432_g	734_g	3932_g	741_g	54_g	2215_g	205_g	1009_g	2356_g	3907_g
109PG3394	4043_g	204_g	754_g	1162_g	181_g	1172_g	523_g	402_g	1609_g	1297_g	3498_g	993_g	605_g	4244_g	858_g	2870_g	1465_g	1628_g	204_g	204_g	208_g	1901_g	993_g	1957_g	779_g	640_g	1950_g	477_g	1729_g	1575_g	357_g	784_g	4100_g	940_g	58_g	476_g	2261_g	1523_g	339_g	1433_g	733_g	3933_g	742_g	55_g	2216_g	204_g	1010_g	2357_g	3908_g
109PG3395	4042_g	203_g	753_g	1161_g	180_g	1171_g	522_g	403_g	1608_g	1296_g	3499_g	992_g	604_g	4243_g	859_g	2869_g	1464_g	1627_g	203_g	203_g	207_g	1902_g	992_g	1958_g	778_g	639_g	1951_g	476_g	1728_g	1574_g	358_g	783_g	4099_g	941_g	59_g	475_g	2262_g	1524_g	338_g	1434_g	732_g	3934_g	743_g	56_g	2217_g	203_g	1011_g	2358_g	3909_g
109PG3396	4041_g	202_g	752_g	1160_g	179_g	1170_g	521_g	404_g	1607_g	1295_g	3500_g	991_g	603_g	4242_g	860_g	2868_g	1463_g	1626_g	202_g	202_g	206_g	1903_g	991_g	1959_g	777_g	638_g	1952_g	475_g	1727_g	1573_g	359_g	782_g	4098_g	942_g	60_g	474_g	2263_g	1525_g	337_g	1435_g	731_g	3935_g	744_g	57_g	2218_g	202_g	1012_g	2359_g	3910_g
109PG3397	4040_g	201_g	751_g	1159_g	178_g	1169_g	520_g	405_g	1606_g	1294_g	3501_g	990_g	602_g	4241_g	861_g	2867_g	1462_g	1625_g	201_g	201_g	205_g	1904_g	990_g	1960_g	776_g	637_g	1953_g	474_g	1726_g	1572_g	360_g	781_g	4097_g	943_g	61_g	473_g	2264_g	1526_g	336_g	1436_g	730_g	3936_g	745_g	58_g	2219_g	201_g	1013_g	2360_g	3911_g
109PG3398	4039_g	200_g	750_g	1158_g	177_g	1168_g	519_g	406_g	1605_g	1293_g	3502_g	989_g	601_g	4240_g	862_g	2866_g	1461_g	1624_g	200_g	200_g	204_g	1905_g	989_g	1961_g	775_g	636_g	1954_g	473_g	1725_g	1571_g	361_g	780_g	4096_g	944_g	62_g	472_g	2265_g	1527_g	335_g	1437_g	729_g	3937_g	746_g	59_g	2220_g	200_g	1014_g	2361_g	3912_g
109PG3399	4038_g	199_g	749_g	1157_g	176_g	1167_g	518_g	407_g	1604_g	1292_g	3503_g	988_g	600_g	4239_g	863_g	2865_g	1460_g	1623_g	199_g	199_g	203_g	1906_g	988_g	1962_g	774_g	635_g	1955_g	472_g	1724_g	1570_g	362_g	779_g	4095_g	945_g	63_g	471_g	2266_g	1528_g	334_g	1438_g	728_g	3938_g	747_g	60_g	2221_g	199_g	1015_g	2362_g	3913_g
109PG3400	4037_g	198_g	748_g	1156_g	175_g	1166_g	517_g	408_g	1603_g	1291_g	3504_g	987_g	599_g	4238_g	864_g	2864_g	1459_g	1622_g	198_g	198_g	202_g	1907_g	987_g	1963_g	773_g	634_g	1956_g	471_g	1723_g	1569_g	363_g	778_g	4094_g	946_g	64_g	470_g	2267_g	1529_g	333_g	1439_g	727_g	3939_g	748_g	61_g	2222_g	198_g	1016_g	2363_g	3914_g
109PG3401	4036_g	197_g	747_g	1155_g	174_g	1165_g	516_g	409_g	1602_g	1290_g	3505_g	986_g	598_g	4237_g	865_g	2863_g	1458_g	1621_g	197_g	197_g	201_g	1908_g	986_g	1964_g	772_g	633_g	1957_g	470_g	1722_g	1568_g	364_g	777_g	4093_g	947_g	65_g	469_g	2268_g	1530_g	332_g	1440_g	726_g	3940_g	749_g	62_g	2223_g	197_g	1017_g	2364_g	3915_g
109PG3402	4035_g	196_g	746_g	1154_g	173_g	1164_g	515_g	410_g	1601_g	1289_g	3506_g	985_g	597_g	4236_g	866_g	2862_g	1457_g	1620_g	196_g	196_g	200_g	1909_g	985_g	1965_g	771_g	632_g	1958_g	469_g	1721_g	1567_g	365_g	776_g	4092_g	948_g	66_g	468_g	2269_g	1531_g	331_g	1441_g	725_g	3941_g	750_g	63_g	2224_g	196_g	1018_g	2365_g	3916_g
109PG3403	4034_g	195_g	745_g	1153_g	172_g	1163_g	514_g	411_g	1600_g	1288_g	3507_g	984_g	596_g	4235_g	867_g	2861_g	1456_g	1619_g	195_g	195_g	199_g	1910_g	984_g	1966_g	770_g	631_g	1959_g	468_g	1720_g	1566_g	366_g	775_g	4091_g	949_g	67_g	467_g	2270_g	1532_g	330_g	1442_g	724_g	3942_g	751_g	64_g	2225_g	195_g	1019_g	2366_g	3917_g
109PG3404	4033_g	194_g	744_g	1152_g	171_g	1162_g	513_g	412_g	1599_g	1287_g	3508_g	983_g	595_g	4234_g	868_g	2860_g	1455_g	1618_g	194_g	194_g	198_g	1911_g	983_g	1967_g	769_g	630_g	1960_g	467_g	1719_g	1565_g	367_g	774_g	4090_g	950_g	68_g	466_g	2271_g	1533_g	329_g	1443_g	723_g	3943_g	752_g	65_g	2226_g	194_g	1020_g	2367_g	3918_g
109PG3405	4032_g	193_g	743_g	1151_g	170_g	1161_g	512_g	413_g	1598_g	1286_g	3509_g	982_g	594_g	4233_g	869_g	2859_g	1454_g	1617_g	193_g	193_g	197_g	1912_g	982_g	1968_g	768_g	629_g	1961_g	466_g	1718_g	1564_g	368_g	773_g	4089_g	951_g	69_g	465_g	2272_g	1534_g	328_g	1444_g	722_g	3944_g	753_g	66_g	2227_g	193_g	1021_g	2368_g	3919_g
109PG3406	4031_g	192_g	742_g	1150_g	169_g	1160_g	511_g	414_g	1597_g	1285_g	3510_g	981_g	593_g	4232_g	870_g	2858_g	1453_g	1616_g	192_g	192_g	196_g	1913_g	981_g	1969_g	767_g	628_g	1962_g	465_g	1717_g	1563_g	369_g	772_g	4088_g	952_g	70_g	464_g	2273_g	1535_g	327_g	1445_g	721_g	3945_g	754_g	67_g	2228_g	192_g	1022_g	2369_g	3920_g
109PG3407	4030_g	191_g	741_g	1149_g	168_g	1159_g	510_g	415_g	1596_g	1284_g	3511_g	980_g	592_g	4231_g	871_g	2857_g	1452_g	1615_g	191_g	191_g	195_g	1914_g	980_g	1970_g	766_g	627_g	1963_g	464_g	1716_g	1562_g	370_g	771_g	4087_g	953_g	71_g	463_g	2274_g	1536_g	326_g	1446_g	720_g	3946_g	755_g	68_g	2229_g	191_g	1023_g	2370_g	3921_g
109PG3408	4029_g	190_g	740_g	1148_g	167_g	1158_g	509_g	416_g	1595_g	1283_g	3512_g	979_g	591_g	4230_g	872_g	2856_g	1451_g	1614_g	190_g	190_g	194_g	1915_g	979_g	1971_g	765_g	626_g	1964_g	463_g	1715_g	1561_g	371_g	770_g	4086_g	954_g	72_g	462_g	2275_g	1537_g	325_g	1447_g	719_g	3947_g	756_g	69_g	2230_g	190_g	1024_g	2371_g	3922_g
109PG3409	4028_g	189_g	739_g	1147_g	166_g	1157_g	508_g	417_g	1594_g	1282_g	3513_g	978_g	590_g	4229_g	873_g	2855_g	1450_g	1613_g	189_g	189_g	193_g	1916_g	978_g	1972_g	764_g	625_g	1965_g	462_g	1714_g	1560_g	372_g	769_g	4085_g	955_g	73_g	461_g	2276_g	1538_g	324_g	1448_g	718_g	3948_g	757_g	70_g	2231_g	189_g	1025_g	2372_g	3923_g
109PG3410	4027_g	188_g	738_g	1146_g	165_g	1156_g	507_g	418_g	1593_g	1281_g	3514_g	977_g	589_g	4228_g	874_g	2854_g	1449_g	1612_g	188_g	188_g	192_g	1917_g	977_g	1973_g	763_g	624_g	1966_g	461_g	1713_g	1559_g	373_g	768_g	4084_g	956_g	74_g	460_g	2277_g	1539_g	323_g	1449_g	717_g	3949_g	758_g	71_g	2232_g	188_g	1026_g	2373_g	3924_g
109PG3411	4026_g	187_g	737_g	1145_g	164_g	1155_g	506_g	419_g	1592_g	1280_g	3515_g	976_g	588_g	4227_g	875_g	2853_g	1448_g	1611_g	187_g	187_g	191_g	1918_g	976_g	1974_g	762_g	623_g	1967_g	460_g	1712_g	1558_g	374_g	767_g	4083_g	957_g	75_g	459_g	2278_g	1540_g	322_g	1450_g	716_g	3950_g	759_g	72_g	2233_g	187_g	1027_g	2374_g	3925_g
109PG3412	4025_g	186_g	736_g	1144_g	163_g	1154_g	505_g	420_g	1591_g	1279_g	3516_g	975_g	587_g	4226_g	876_g	2852_g	1447_g	1610_g	186_g	186_g	190_g	1919_g	975_g	1975_g	761_g	622_g	1968_g	459_g	1711_g	1557_g	375_g	766_g	4082_g	958_g	76_g	458_g	2279_g	1541_g	321_g	1451_g	715_g	3951_g	760_g	73_g	2234_g	186_g	1028_g	2375_g	3926_g
109PG3413	4024_g	185_g	735_g	1143_g	162_g	1153_g	504_g	421_g	1590_g	1278_g	3517_g	974_g	586_g	4225_g	877_g	2851_g	1446_g	1609_g	185_g	185_g	189_g	1920_g	974_g	1976_g	760_g	621_g	1969_g	458_g	1710_g	1556_g	376_g	765_g	4081_g	959_g	77_g	457_g	2280_g	1542_g	320_g	1452_g	714_g	3952_g	761_g	74_g	2235_g	185_g	1029_g	2376_g	3927_g
109PG3414	4023_g	184_g	734_g	1142_g	161_g	1152_g	503_g	422_g	1589_g	1277_g	3518_g	973_g	585_g	4224_g	878_g	2850_g	1445_g	1608_g	184_g	184_g	188_g	1921_g	973_g	1977_g	759_g	620_g	1970_g	457_g	1709_g	1555_g	377_g	764_g	4080_g	960_g	78_g	456_g	2281_g	1543_g	319_g	1453_g	713_g	3953_g	762_g	75_g	2236_g	184_g	1030_g	2377_g	3928_g
109PG3415	4022_g	183_g	733_g	1141_g	160_g	1151_g	502_g	423_g	1588_g	1276_g	3519_g	972_g	584_g	4223_g	879_g	2849_g	1444_g	1607_g	183_g	183_g	187_g	1922_g	972_g	1978_g	758_g	619_g	1971_g	456_g	1708_g	1554_g	378_g	763_g	4079_g	961_g	79_g	455_g	2282_g	1544_g	318_g	1454_g	712_g	3954_g	763_g	76_g	2237_g	183_g	1031_g	2378_g	3929_g
109PG3416	4021_g	182_g	732_g	1140_g	159_g	1150_g	501_g	424_g	1587_g	1275_g	3520_g	971_g	583_g	4222_g	880_g	2848_g	1443_g	1606_g	182_g	182_g	186_g	1923_g	971_g	1979_g	757_g	618_g	1972_g	455_g	1707_g	1553_g	379_g	762_g	4078_g	962_g	80_g	454_g	2283_g	1545_g	317_g	1455_g	711_g	3955_g	764_g	77_g	2238_g	182_g	1032_g	2379_g	3930_g
109PG3417	4020_g	181_g	731_g	1139_g	158_g	1149_g	500_g	425_g	1586_g	1274_g	3521_g	970_g	582_g	4221_g	881_g	2847_g	1442_g	1605_g	181_g	181_g	185_g	1924_g	970_g	1980_g	756_g	617_g	1973_g	454_g	1706_g	1552_g	380_g	761_g	4077_g	963_g	81_g	453_g	2284_g	1546_g	316_g	1456_g	710_g	3956_g	765_g	78_g	2239_g	181_g	1033_g	2380_g	3931_g
109PG3418	4019_g	180_g	730_g	1138_g	157_g	1148_g	499_g	426_g	1585_g	1273_g	3522_g	969_g	581_g	4220_g	882_g	2846_g	1441_g	1604_g	180_g	180_g	184_g	4680_g	969_g	1981_g	755_g	616_g	1974_g	453_g	1705_g	1551_g	381_g	760_g	4076_g	964_g	82_g	452_g	2285_g	1547_g	315_g	1457_g	709_g	3957_g	766_g	79_g	2240_g	180_g	1034_g	2381_g	3932_g
109PG3419	4018_g	179_g	729_g	1137_g	156_g	1147_g	498_g	427_g	1584_g	1272_g	3523_g	968_g	580_g	4219_g	883_g	2845_g	1440_g	1603_g	179_g	179_g	183_g	4681_g	968_g	1982_g	754_g	615_g	1975_g	452_g	1704_g	1550_g	382_g	759_g	4075_g	965_g	83_g	451_g	2286_g	1548_g	314_g	1458_g	708_g	3958_g	767_g	80_g	2241_g	179_g	1035_g	2382_g	3933_g
109PG3420	4017_g	178_g	728_g	1136_g	155_g	1146_g	497_g	428_g	1583_g	1271_g	3524_g	967_g	579_g	4218_g	884_g	2844_g	1439_g	1602_g	178_g	178_g	182_g	4682_g	967_g	1983_g	753_g	614_g	1976_g	451_g	1703_g	1549_g	383_g	758_g	4074_g	966_g	84_g	450_g	2287_g	1549_g	313_g	1459_g	707_g	3959_g	768_g	81_g	2242_g	178_g	1036_g	2383_g	3934_g
109PG3421	4016_g	177_g	727_g	1135_g	154_g	1145_g	496_g	429_g	1582_g	1270_g	3525_g	966_g	578_g	4217_g	885_g	2843_g	1438_g	1601_g	177_g	177_g	181_g	4683_g	966_g	1984_g	752_g	613_g	1977_g	450_g	1702_g	1548_g	384_g	757_g	4073_g	967_g	85_g	449_g	2288_g	1550_g	312_g	1460_g	706_g	3960_g	769_g	82_g	2243_g	177_g	1037_g	2384_g	3935_g
109PG3422	4015_g	176_g	726_g	1134_g	153_g	1144_g	495_g	430_g	1581_g	1269_g	3526_g	965_g	577_g	4216_g	886_g	2842_g	1437_g	1600_g	176_g	176_g	180_g	4684_g	965_g	1985_g	751_g	612_g	1978_g	449_g	1701_g	1547_g	385_g	756_g	4072_g	968_g	86_g	448_g	2289_g	1551_g	311_g	1461_g	705_g	3961_g	770_g	83_g	2244_g	176_g	1038_g	2385_g	3936_g
109PG3423	4014_g	175_g	725_g	1133_g	152_g	1143_g	494_g	431_g	1580_g	1268_g	3527_g	964_g	576_g	4215_g	4397_g	2841_g	1436_g	1599_g	175_g	175_g	179_g	4685_g	964_g	1986_g	750_g	611_g	1979_g	448_g	1700_g	1546_g	386_g	755_g	4071_g	969_g	87_g	447_g	2290_g	1552_g	310_g	1462_g	704_g	3962_g	771_g	84_g	2245_g	175_g	1039_g	2386_g	3937_g
109PG3424	4013_g	174_g	724_g	1132_g	151_g	1142_g	493_g	432_g	1579_g	1267_g	3528_g	963_g	575_g	5043_g	4396_g	2840_g	1435_g	1598_g	174_g	174_g	178_g	4686_g	963_g	1987_g	749_g	610_g	1980_g	447_g	1699_g	1545_g	387_g	754_g	4070_g	970_g	88_g	446_g	2291_g	1553_g	309_g	1463_g	703_g	3963_g	772_g	85_g	2246_g	174_g	1040_g	2387_g	3938_g
109PG3425	4012_g	173_g	723_g	1131_g	150_g	1141_g	492_g	433_g	1578_g	1266_g	3529_g	962_g	574_g	5042_g	4395_g	2839_g	1434_g	1597_g	173_g	173_g	177_g	4687_g	962_g	1988_g	748_g	609_g	1981_g	446_g	1698_g	1544_g	388_g	753_g	4069_g	971_g	89_g	445_g	2292_g	1554_g	308_g	1464_g	702_g	3964_g	773_g	86_g	2247_g	173_g	1041_g	2388_g	3939_g
109PG3426	4011_g	172_g	722_g	1130_g	149_g	1140_g	491_g	434_g	1577_g	1265_g	3530_g	961_g	573_g	5041_g	4394_g	2838_g	1433_g	1596_g	172_g	172_g	176_g	4688_g	961_g	1989_g	747_g	608_g	1982_g	445_g	1697_g	1543_g	389_g	752_g	4068_g	972_g	90_g	444_g	2293_g	1555_g	307_g	1465_g	701_g	3965_g	774_g	87_g	2248_g	172_g	1042_g	2389_g	3940_g
109PG3427	4010_g	171_g	721_g	1129_g	148_g	1139_g	490_g	435_g	1576_g	1264_g	3531_g	960_g	572_g	5040_g	4393_g	2837_g	1432_g	1595_g	171_g	171_g	175_g	4689_g	960_g	1990_g	746_g	607_g	1983_g	444_g	1696_g	1542_g	390_g	751_g	4067_g	973_g	91_g	443_g	2294_g	1556_g	306_g	1466_g	700_g	3966_g	775_g	88_g	2249_g	171_g	1043_g	2390_g	3941_g
109PG3428	4009_g	170_g	720_g	1128_g	147_g	1138_g	489_g	436_g	1575_g	1263_g	3532_g	959_g	571_g	5039_g	4392_g	2836_g	1431_g	1594_g	170_g	170_g	174_g	4690_g	959_g	1991_g	745_g	606_g	1984_g	443_g	1695_g	1541_g	391_g	750_g	4066_g	974_g	92_g	442_g	2295_g	1557_g	305_g	1467_g	699_g	3967_g	776_g	89_g	2250_g	170_g	1044_g	2391_g	3942_g
109PG3429	4008_g	169_g	719_g	1127_g	146_g	1137_g	488_g	437_g	1574_g	1262_g	3533_g	958_g	570_g	5038_g	4391_g	2835_g	1430_g	1593_g	169_g	169_g	173_g	4691_g	958_g	1992_g	744_g	605_g	1985_g	442_g	1694_g	1540_g	392_g	749_g	4065_g	975_g	93_g	441_g	2296_g	1558_g	304_g	1468_g	698_g	3968_g	777_g	90_g	2251_g	169_g	1045_g	2392_g	3943_g
109PG3430	4007_g	168_g	718_g	1126_g	145_g	1136_g	487_g	438_g	1573_g	1261_g	3534_g	957_g	569_g	5037_g	4390_g	2834_g	1429_g	1592_g	168_g	168_g	172_g	4692_g	957_g	1993_g	743_g	604_g	1986_g	441_g	1693_g	1539_g	393_g	748_g	4064_g	976_g	94_g	440_g	2297_g	1559_g	303_g	1469_g	697_g	3969_g	778_g	91_g	2252_g	168_g	1046_g	2393_g	3944_g
109PG3431	4006_g	167_g	717_g	1125_g	144_g	1135_g	486_g	439_g	1572_g	1260_g	3535_g	956_g	568_g	5036_g	4389_g	2833_g	1428_g	1591_g	167_g	167_g	171_g	4693_g	956_g	1994_g	742_g	603_g	1987_g	440_g	1692_g	1538_g	394_g	747_g	4063_g	977_g	95_g	439_g	2298_g	1560_g	302_g	1470_g	696_g	3970_g	779_g	92_g	2253_g	167_g	1047_g	2394_g	3945_g
109PG3432	4005_g	166_g	716_g	1124_g	143_g	1134_g	485_g	440_g	1571_g	1259_g	3536_g	955_g	567_g	5035_g	4388_g	2832_g	1427_g	1590_g	166_g	166_g	170_g	4694_g	955_g	1995_g	741_g	602_g	1988_g	439_g	1691_g	1537_g	395_g	746_g	4062_g	978_g	96_g	438_g	2299_g	1561_g	301_g	1471_g	695_g	3971_g	780_g	93_g	2254_g	166_g	1048_g	2395_g	3946_g
109PG3433	4004_g	165_g	715_g	1123_g	142_g	1133_g	484_g	441_g	1570_g	1258_g	3537_g	954_g	566_g	5034_g	4387_g	2831_g	1426_g	1589_g	165_g	165_g	169_g	4695_g	954_g	1996_g	740_g	601_g	1989_g	438_g	1690_g	1536_g	396_g	745_g	4061_g	979_g	97_g	437_g	2300_g	1562_g	300_g	1472_g	694_g	3972_g	781_g	5050_g	2255_g	165_g	1049_g	2396_g	3947_g
109PG3434	4003_g	164_g	714_g	1122_g	141_g	1132_g	483_g	442_g	1569_g	1257_g	3538_g	953_g	565_g	5033_g	4386_g	2830_g	1425_g	1588_g	164_g	164_g	168_g	4696_g	953_g	1997_g	739_g	600_g	1990_g	437_g	1689_g	1535_g	397_g	744_g	4060_g	980_g	98_g	436_g	2301_g	1563_g	299_g	1473_g	693_g	3973_g	782_g	4854_g	2256_g	164_g	1050_g	2397_g	3948_g
109PG3435	4002_g	163_g	713_g	1121_g	140_g	1131_g	482_g	443_g	1568_g	1256_g	3539_g	952_g	564_g	5032_g	4385_g	2829_g	1424_g	1587_g	163_g	163_g	167_g	4697_g	952_g	1998_g	738_g	599_g	1991_g	436_g	1688_g	1534_g	398_g	743_g	4059_g	981_g	99_g	435_g	2302_g	1564_g	298_g	1474_g	692_g	3974_g	783_g	4853_g	2257_g	163_g	1051_g	2398_g	3949_g
109PG3436	348_g	162_g	712_g	1120_g	139_g	1130_g	481_g	444_g	1567_g	1255_g	4756_g	951_g	563_g	2426_g	2553_g	4695_g	1423_g	1586_g	162_g	162_g	166_g	2322_g	951_g	1999_g	737_g	598_g	1992_g	435_g	3426_g	1533_g	399_g	742_g	4805_g	982_g	100_g	434_g	2566_g	1565_g	297_g	1475_g	691_g	1314_g	784_g	2991_g	2258_g	162_g	1052_g	2399_g	1175_g
109PG3437	347_g	161_g	711_g	1119_g	138_g	1129_g	480_g	445_g	1566_g	1254_g	4755_g	950_g	562_g	2427_g	2554_g	4696_g	1422_g	1585_g	161_g	161_g	165_g	2321_g	950_g	2000_g	736_g	597_g	1993_g	434_g	3425_g	1532_g	400_g	741_g	4804_g	983_g	101_g	433_g	2565_g	1566_g	296_g	1476_g	690_g	1313_g	785_g	2990_g	2259_g	161_g	1053_g	2400_g	1174_g
109PG3438	346_g	160_g	710_g	1118_g	137_g	1128_g	479_g	446_g	1565_g	1253_g	4754_g	949_g	561_g	2428_g	2555_g	4697_g	1421_g	1584_g	160_g	160_g	164_g	2320_g	949_g	2001_g	735_g	596_g	1994_g	433_g	3424_g	1531_g	401_g	740_g	4803_g	984_g	102_g	432_g	2564_g	1567_g	295_g	1477_g	689_g	1312_g	786_g	2989_g	2260_g	160_g	1054_g	2401_g	1173_g
109PG3439	345_g	159_g	709_g	1117_g	136_g	1127_g	478_g	447_g	1564_g	1252_g	4753_g	948_g	560_g	2429_g	2556_g	4698_g	1420_g	1583_g	159_g	159_g	163_g	2319_g	948_g	2002_g	734_g	595_g	1995_g	432_g	3423_g	1530_g	402_g	739_g	4802_g	985_g	103_g	431_g	2563_g	1568_g	294_g	1478_g	688_g	1311_g	787_g	2988_g	2261_g	159_g	1055_g	2402_g	1172_g
109PG3440	344_g	158_g	708_g	1116_g	135_g	1126_g	477_g	448_g	1563_g	1251_g	4752_g	947_g	559_g	2430_g	2557_g	4699_g	1419_g	1582_g	158_g	158_g	162_g	2318_g	947_g	2003_g	733_g	594_g	1996_g	431_g	3422_g	1529_g	403_g	738_g	4801_g	986_g	104_g	430_g	2562_g	1569_g	293_g	1479_g	687_g	1310_g	788_g	2987_g	2262_g	158_g	1056_g	2403_g	1171_g
109PG3441	343_g	157_g	707_g	1115_g	134_g	1125_g	476_g	449_g	1562_g	1250_g	4751_g	946_g	558_g	2431_g	2558_g	4700_g	1418_g	1581_g	157_g	157_g	161_g	2317_g	946_g	2004_g	732_g	593_g	1997_g	430_g	3421_g	1528_g	404_g	737_g	4800_g	987_g	105_g	429_g	2561_g	1570_g	292_g	1480_g	686_g	1309_g	789_g	2986_g	2263_g	157_g	1057_g	2404_g	1170_g
109PG3442	342_g|1496_g	156_g|366_g	706_g|3134_g	1114_g|2224_g	133_g|1290_g	1124_g|3592_g	475_g|918_g	450_g|1168_g	1561_g|2008_g	1249_g|1711_g	4750_g|1378_g	945_g|1142_g	557_g|1979_g	2432_g|2334_g	2559_g|1166_g	4701_g|382_g	1417_g|1650_g	1580_g|2541_g	156_g|2429_g	156_g|573_g	160_g|857_g	2316_g|92_g	945_g|2271_g	2005_g|3030_g	731_g|1434_g	592_g|1578_g	1998_g|2477_g	429_g|2647_g	3420_g|133_g	1527_g|2546_g	405_g|2089_g	736_g|2699_g	4799_g|2621_g	988_g|1958_g	106_g|2808_g	428_g|1906_g	2560_g|91_g	1571_g|2587_g	291_g|1794_g	1481_g|3474_g	685_g|1204_g	1308_g|3241_g	790_g|1283_g	2985_g|3794_g	2264_g|2774_g	156_g|614_g	1058_g|3583_g	2405_g|1839_g	1169_g|1565_g
109PG3443	341_g	155_g	705_g	1113_g	132_g	1123_g	474_g	451_g	1560_g	1248_g	4749_g	944_g	556_g	2433_g	2560_g	4702_g	1416_g	1579_g	155_g	155_g	159_g	2315_g	944_g	2006_g	730_g	591_g	1999_g	428_g	3419_g	1526_g	406_g	735_g	4798_g	989_g	107_g	427_g	2559_g	1572_g	290_g	1482_g	684_g	1307_g	791_g	2984_g	2265_g	155_g	1059_g	2406_g	1168_g
109PG3444	340_g	154_g	704_g	1112_g	131_g	1122_g	473_g	452_g	1559_g	1247_g	4748_g	943_g	555_g	2434_g	2561_g	4703_g	1415_g	1578_g	154_g	154_g	158_g	2314_g	943_g	2007_g	729_g	590_g	2000_g	427_g	3418_g	1525_g	407_g	734_g	4797_g	990_g	108_g	426_g	2558_g	1573_g	289_g	1483_g	683_g	1306_g	792_g	2983_g	2266_g	154_g	1060_g	2407_g	1167_g
109PG3445	339_g	153_g	703_g	1111_g	130_g	1121_g	472_g	453_g	1558_g	1246_g	4747_g	942_g	554_g	2435_g	2562_g	4704_g	1414_g	1577_g	153_g	153_g	157_g	2313_g	942_g	2008_g	728_g	589_g	2001_g	426_g	3417_g	1524_g	408_g	733_g	4796_g	991_g	109_g	425_g	2557_g	1574_g	288_g	1484_g	682_g	1305_g	793_g	2982_g	2267_g	153_g	1061_g	2408_g	1166_g
109PG3446	338_g	152_g	702_g	1110_g	129_g	1120_g	471_g	454_g	1557_g	1245_g	4746_g	941_g	553_g	2436_g	2563_g	4705_g	1413_g	1576_g	152_g	152_g	156_g	2312_g	941_g	2009_g	727_g	588_g	2003_g	425_g	3416_g	1523_g	409_g	732_g	4795_g	992_g	110_g	424_g	2556_g	1575_g	287_g	1485_g	681_g	1304_g	794_g	2981_g	2268_g	152_g	1062_g	2409_g	1165_g
109PG3447	337_g	151_g	701_g	1109_g	128_g	1119_g	470_g	455_g	1556_g	1244_g	4745_g	940_g	552_g	2437_g	2564_g	4706_g	1412_g	1575_g	151_g	151_g	155_g	2311_g	940_g	2010_g	726_g	587_g	2004_g	424_g	3415_g	1522_g	410_g	731_g	4794_g	993_g	111_g	423_g	2555_g	1576_g	286_g	1486_g	680_g	1303_g	795_g	2980_g	2269_g	151_g	1063_g	2410_g	1164_g
109PG3448	336_g	150_g	700_g	1108_g	127_g	1118_g	469_g	456_g	1555_g	1243_g	4744_g	939_g	551_g	2438_g	2565_g	4707_g	1411_g	1574_g	150_g	150_g	154_g	2310_g	939_g	2011_g	725_g	586_g	2005_g	423_g	3414_g	1521_g	411_g	730_g	4793_g	994_g	112_g	422_g	2554_g	1577_g	285_g	1487_g	679_g	1302_g	796_g	2979_g	2270_g	150_g	1064_g	2411_g	1163_g
109PG3449	335_g	149_g	699_g	1107_g	126_g	1117_g	468_g	457_g	1554_g	1242_g	4743_g	938_g	550_g	2439_g	2566_g	4708_g	1410_g	1573_g	149_g	149_g	153_g	2309_g	938_g	2012_g	724_g	585_g	2006_g	422_g	3413_g	1520_g	412_g	729_g	4792_g	995_g	113_g	421_g	2553_g	1578_g	284_g	1488_g	678_g	1301_g	797_g	2978_g	2271_g	149_g	1065_g	2412_g	1162_g
109PG3450	334_g	148_g	698_g	1106_g	125_g	1116_g	467_g	458_g	1553_g	1241_g	4742_g	937_g	549_g	2440_g	2567_g	4709_g	1409_g	1572_g	148_g	148_g	152_g	2308_g	937_g	2013_g	723_g	584_g	2007_g	421_g	3412_g	1519_g	413_g	728_g	4791_g	996_g	114_g	420_g	2552_g	1579_g	283_g	1489_g	677_g	1300_g	798_g	2875_g	2272_g	148_g	1066_g	2413_g	1161_g
109PG3451	333_g	147_g	697_g	1105_g	124_g	1115_g	466_g	459_g	1552_g	1240_g	4741_g	936_g	548_g	2441_g	2568_g	4710_g	1408_g	1571_g	147_g	147_g	151_g	2307_g	936_g	2014_g	722_g	583_g	2008_g	420_g	3411_g	1518_g	414_g	727_g	4790_g	997_g	115_g	419_g	2551_g	1580_g	282_g	1490_g	676_g	1299_g	799_g	2876_g	2273_g	147_g	1067_g	2414_g	1160_g
109PG3452	332_g	146_g	696_g	1104_g	123_g	1114_g	465_g	460_g	1551_g	1239_g	4740_g	935_g	547_g	2442_g	2569_g	4711_g	1407_g	1570_g	146_g	146_g	150_g	2306_g	935_g	2015_g	721_g	582_g	2009_g	419_g	3410_g	1517_g	415_g	726_g	4789_g	998_g	116_g	418_g	2550_g	1581_g	281_g	1491_g	675_g	1298_g	800_g	2877_g	2274_g	146_g	1068_g	2415_g	1159_g
109PG3453	331_g	145_g	695_g	1103_g	122_g	1113_g	463_g	462_g	1550_g	1238_g	4739_g	934_g	545_g	2443_g	2570_g	4712_g	1406_g	1569_g	145_g	145_g	149_g	2305_g	934_g	2016_g	720_g	580_g	2011_g	418_g	3408_g	1516_g	416_g	725_g	4788_g	999_g	117_g	417_g	2549_g	1582_g	280_g	1492_g	674_g	1297_g	801_g	2878_g	2275_g	145_g	1069_g	2416_g	1158_g
109PG3454	330_g	144_g	694_g	1102_g	121_g	1112_g	462_g	463_g	1549_g	1237_g	4738_g	933_g	544_g	2444_g	2571_g	4713_g	1405_g	1568_g	144_g	144_g	148_g	2304_g	933_g	2017_g	719_g	579_g	2012_g	417_g	3407_g	1515_g	417_g	724_g	4787_g	1000_g	118_g	416_g	2548_g	1583_g	279_g	1493_g	673_g	1296_g	802_g	2879_g	2276_g	144_g	1070_g	2417_g	1157_g
109PG3455	329_g	143_g	693_g	1101_g	120_g	1111_g	461_g	464_g	1548_g	1236_g	4737_g	932_g	543_g	2445_g	2572_g	4714_g	1404_g	1567_g	143_g	143_g	147_g	2303_g	932_g	2018_g	718_g	578_g	2013_g	416_g	3406_g	1514_g	418_g	723_g	4786_g	1001_g	119_g	415_g	2547_g	1584_g	278_g	1494_g	672_g	1295_g	803_g	2880_g	2277_g	143_g	1071_g	2418_g	1156_g
109PG3456	328_g	142_g	692_g	1100_g	119_g	1110_g	460_g	465_g	1547_g	1235_g	4736_g	931_g	542_g	2446_g	2573_g	4715_g	1403_g	1566_g	142_g	142_g	146_g	2302_g	931_g	2019_g	717_g	577_g	2014_g	415_g	3405_g	1513_g	419_g	722_g	4785_g	1002_g	120_g	414_g	2546_g	1585_g	277_g	1495_g	671_g	1294_g	804_g	2881_g	2278_g	142_g	1072_g	2419_g	1155_g
109PG3457	327_g	141_g	691_g	1099_g	118_g	1109_g	459_g	466_g	1546_g	1234_g	4735_g	930_g	541_g	2447_g	2574_g	4716_g	1402_g	1565_g	141_g	141_g	145_g	2301_g	930_g	2020_g	716_g	576_g	2015_g	414_g	3404_g	1512_g	420_g	721_g	4784_g	1003_g	121_g	413_g	2545_g	1586_g	276_g	1496_g	670_g	1293_g	805_g	2882_g	2279_g	141_g	1073_g	2420_g	1154_g
109PG3458	326_g	140_g	690_g	1098_g	117_g	1108_g	458_g	467_g	1545_g	1233_g	4734_g	929_g	540_g	2448_g	2575_g	4717_g	1401_g	1564_g	140_g	140_g	144_g	2300_g	929_g	2021_g	715_g	575_g	2016_g	413_g	3403_g	1511_g	421_g	720_g	4783_g	1004_g	122_g	412_g	2544_g	1587_g	275_g	1497_g	669_g	1292_g	806_g	2883_g	2280_g	140_g	1074_g	2421_g	1153_g
109PG3459	325_g	139_g	689_g	1097_g	116_g	1107_g	457_g	468_g	1544_g	1232_g	4733_g	928_g	539_g	2449_g	2576_g	4718_g	1400_g	1563_g	139_g	139_g	143_g	2299_g	928_g	2022_g	714_g	574_g	2017_g	412_g	3402_g	1510_g	422_g	719_g	4782_g	1005_g	123_g	411_g	2543_g	1588_g	274_g	1498_g	668_g	1291_g	807_g	2884_g	2281_g	139_g	1075_g	2422_g	1152_g
109PG3460	324_g	138_g	688_g	1096_g	115_g	1106_g	456_g	469_g	1543_g	1231_g	4732_g	927_g	538_g	2450_g	2577_g	4719_g	1399_g	1562_g	138_g	138_g	142_g	2298_g	927_g	2023_g	713_g	573_g	2018_g	411_g	3401_g	1509_g	423_g	718_g	4781_g	1006_g	124_g	410_g	2542_g	1589_g	273_g	1499_g	667_g	1290_g	808_g	2885_g	2282_g	138_g	1076_g	2423_g	1151_g
109PG3461	323_g	137_g	687_g	1095_g	114_g	1105_g	455_g	470_g	1542_g	1230_g	4731_g	926_g	537_g	2451_g	2578_g	4720_g	1398_g	1561_g	137_g	137_g	141_g	2297_g	926_g	2024_g	712_g	572_g	2019_g	410_g	3400_g	1508_g	424_g	717_g	4780_g	1007_g	125_g	409_g	2541_g	1590_g	272_g	1500_g	666_g	1289_g	809_g	2886_g	2283_g	137_g	1077_g	2424_g	1150_g
109PG3462	322_g	136_g	686_g	1094_g	113_g	1104_g	454_g	471_g	1541_g	1229_g	4730_g	925_g	536_g	2452_g	2579_g	4721_g	1397_g	1560_g	136_g	136_g	140_g	2296_g	925_g	2025_g	711_g	571_g	2020_g	409_g	3399_g	1507_g	425_g	716_g	4779_g	1008_g	126_g	408_g	2540_g	1591_g	271_g	1501_g	665_g	1288_g	810_g	2887_g	2284_g	136_g	1078_g	2425_g	1149_g
109PG3463	321_g	135_g	685_g	1093_g	112_g	1103_g	453_g	472_g	1540_g	1228_g	4729_g	924_g	535_g	2453_g	2580_g	4722_g	1396_g	1559_g	135_g	135_g	139_g	2295_g	924_g	2026_g	710_g	570_g	2021_g	408_g	3398_g	1506_g	426_g	715_g	4778_g	1009_g	127_g	407_g	2539_g	1592_g	270_g	1502_g	664_g	1287_g	811_g	2888_g	2285_g	135_g	1079_g	2426_g	1148_g
109PG3464	320_g	134_g	684_g	1092_g	111_g	1102_g	452_g	473_g	1539_g	1227_g	3216_g	923_g	534_g	2454_g	2581_g	2156_g	1395_g	1558_g	134_g	134_g	138_g	2294_g	923_g	2027_g	709_g	569_g	2022_g	407_g	3397_g	1505_g	427_g	714_g	2260_g	1010_g	128_g	406_g	2538_g	1593_g	269_g	1503_g	663_g	1286_g	812_g	4899_g	2286_g	134_g	1080_g	2427_g	1147_g
109PG3465	319_g	133_g	683_g	1091_g	110_g	1101_g	451_g	474_g	1538_g	1226_g	3217_g	922_g	533_g	2455_g	2582_g	2155_g	1394_g	1557_g	133_g	133_g	137_g	2293_g	922_g	2028_g	708_g	568_g	2023_g	406_g	3396_g	1504_g	428_g	713_g	2259_g	1011_g	129_g	405_g	2537_g	1594_g	268_g	1504_g	662_g	1285_g	813_g	4898_g	2287_g	133_g	1081_g	2428_g	1146_g
109PG3466	318_g	132_g	682_g	1090_g	109_g	1100_g	450_g	475_g	1537_g	1225_g	3218_g	921_g	532_g	2456_g	2583_g	2154_g	1393_g	1556_g	132_g	132_g	136_g	2292_g	921_g	2029_g	707_g	567_g	2024_g	405_g	3395_g	1503_g	429_g	712_g	2258_g	1012_g	130_g	404_g	2536_g	1595_g	267_g	1505_g	661_g	1284_g	814_g	4897_g	2288_g	132_g	1082_g	2429_g	1145_g
109PG3468	316_g	130_g	680_g	1088_g	107_g	1098_g	448_g	477_g	1535_g	1223_g	3220_g	919_g	530_g	2458_g	3115_g	2152_g	1391_g	1554_g	130_g	130_g	134_g	2290_g	919_g	2031_g	705_g	565_g	2026_g	403_g	3393_g	1501_g	431_g	710_g	2256_g	1014_g	132_g	402_g	2534_g	1597_g	265_g	1507_g	659_g	1282_g	816_g	4470_g	2290_g	130_g	1084_g	2431_g	1143_g
109PG3469	315_g	129_g	679_g	1087_g	106_g	1097_g	447_g	478_g	1534_g	1222_g	3221_g	918_g	529_g	2459_g	3114_g	2151_g	1390_g	1553_g	129_g	129_g	133_g	2289_g	918_g	2032_g	704_g	564_g	2027_g	402_g	3392_g	1500_g	432_g	709_g	2255_g	1015_g	133_g	401_g	2533_g	1598_g	264_g	1508_g	658_g	1281_g	817_g	4731_g	2291_g	129_g	1085_g	2432_g	1142_g
109PG3470	314_g	128_g	678_g	1086_g	105_g	1096_g	446_g	479_g	1533_g	1221_g	3222_g	917_g	528_g	2460_g	3113_g	2150_g	1389_g	1552_g	128_g	128_g	132_g	2288_g	917_g	2033_g	703_g	563_g	2028_g	401_g	3391_g	1499_g	433_g	708_g	2254_g	1016_g	134_g	400_g	2532_g	1599_g	263_g	1509_g	657_g	1280_g	818_g	4730_g	2292_g	128_g	1086_g	2433_g	1141_g
109PG3471	313_g	127_g	677_g	1085_g	104_g	1095_g	445_g	480_g	1532_g	1220_g	3223_g	916_g	527_g	2461_g	3112_g	2149_g	1388_g	1551_g	127_g	127_g	131_g	2287_g	916_g	2034_g	702_g	562_g	2029_g	400_g	3390_g	1498_g	434_g	707_g	2253_g	1017_g	135_g	399_g	2531_g	1600_g	262_g	1510_g	656_g	1279_g	819_g	4729_g	2293_g	127_g	1087_g	2434_g	1140_g
109PG3472	312_g	126_g	676_g	1084_g	103_g	1094_g	444_g	481_g	1531_g	1219_g	3224_g	915_g	526_g	2462_g	3111_g	2148_g	1387_g	1550_g	126_g	126_g	130_g	2286_g	915_g	2035_g	701_g	561_g	2030_g	399_g	3389_g	1497_g	435_g	706_g	2252_g	1018_g	136_g	398_g	2530_g	1601_g	261_g	1511_g	655_g	1278_g	820_g	2099_g	2294_g	126_g	1088_g	2435_g	1139_g
109PG3473	311_g	125_g	675_g	1083_g	102_g	1093_g	443_g	482_g	1530_g	1218_g	3225_g	914_g	525_g	2463_g	3110_g	2147_g	1386_g	1549_g	125_g	125_g	129_g	2285_g	914_g	2036_g	700_g	560_g	2031_g	398_g	3388_g	1496_g	436_g	705_g	2251_g	1019_g	137_g	397_g	2529_g	1602_g	260_g	1512_g	654_g	1277_g	821_g	2100_g	2295_g	125_g	1089_g	2436_g	1138_g
109PG3474	310_g	124_g	674_g	1082_g	101_g	1092_g	442_g	483_g	1529_g	1217_g	3226_g	913_g	524_g	2464_g	3109_g	2146_g	1385_g	1548_g	124_g	124_g	128_g	2284_g	913_g	2037_g	699_g	559_g	2032_g	397_g	3387_g	1495_g	437_g	704_g	2250_g	1020_g	138_g	396_g	2528_g	1603_g	259_g	1513_g	653_g	1276_g	822_g	2101_g	2296_g	124_g	1090_g	2437_g	1137_g
109PG3475	309_g	123_g	673_g	1081_g	100_g	1091_g	441_g	484_g	1528_g	1216_g	3227_g	912_g	523_g	2465_g	3108_g	2145_g	1384_g	1547_g	123_g	123_g	127_g	2283_g	912_g	2038_g	698_g	558_g	2033_g	396_g	3386_g	1494_g	438_g	703_g	2249_g	1021_g	139_g	395_g	2527_g	1604_g	258_g	1514_g	652_g	1275_g	823_g	2102_g	2297_g	123_g	1091_g	2438_g	1136_g
109PG3476	308_g	122_g	672_g	1080_g	99_g	1090_g	440_g	485_g	1527_g	1215_g	3228_g	911_g	522_g	2466_g	3107_g	2144_g	1383_g	1546_g	122_g	122_g	126_g	2282_g	911_g	2039_g	697_g	557_g	2034_g	395_g	3385_g	1493_g	439_g	702_g	2248_g	1022_g	140_g	394_g	2526_g	1605_g	257_g	1515_g	651_g	1274_g	824_g	2103_g	2298_g	122_g	1092_g	2439_g	1135_g
109PG3477	307_g	121_g	671_g	1079_g	98_g	1089_g	439_g	486_g	1526_g	1214_g	3229_g	910_g	521_g	2467_g	3106_g	2143_g	1382_g	1545_g	121_g	121_g	125_g	2281_g	910_g	2040_g	696_g	556_g	2035_g	394_g	3384_g	1492_g	440_g	701_g	2247_g	1023_g	141_g	393_g	2525_g	1606_g	256_g	1516_g	650_g	1273_g	825_g	2104_g	2299_g	121_g	1093_g	2440_g	1134_g
109PG3478	306_g	120_g	670_g	1078_g	97_g	1088_g	438_g	487_g	1525_g	1213_g	3230_g	909_g	520_g	2468_g	3105_g	2142_g	1381_g	1544_g	120_g	120_g	124_g	2280_g	909_g	2041_g	695_g	555_g	2036_g	393_g	3383_g	1491_g	441_g	700_g	2246_g	1024_g	142_g	392_g	2524_g	1607_g	255_g	1517_g	649_g	1272_g	826_g	2105_g	2300_g	120_g	1094_g	2441_g	1133_g
109PG3480	304_g	118_g	668_g	1076_g	95_g	1086_g	436_g	489_g	1523_g	1211_g	3232_g	907_g	518_g	2470_g	3104_g	2140_g	1379_g	1542_g	118_g	118_g	122_g	2278_g	907_g	2043_g	693_g	553_g	2038_g	391_g	3381_g	1489_g	443_g	698_g	2244_g	1026_g	144_g	390_g	2522_g	1609_g	253_g	1519_g	647_g	1270_g	828_g	2107_g	2302_g	118_g	1096_g	2443_g	1131_g
109PG3481	303_g	117_g	667_g	1075_g	94_g	1085_g	435_g	490_g	1522_g	1210_g	3233_g	906_g	517_g	2471_g	3103_g	2139_g	1378_g	1541_g	117_g	117_g	121_g	2277_g	906_g	2044_g	692_g	552_g	2039_g	390_g	3380_g	1488_g	444_g	697_g	2243_g	1027_g	145_g	389_g	2521_g	1610_g	252_g	1520_g	646_g	1269_g	829_g	2108_g	2303_g	117_g	1097_g	2444_g	1130_g
109PG3482	302_g	116_g	666_g	1074_g	93_g	1084_g	434_g	491_g	1521_g	1209_g	3234_g	905_g	516_g	2472_g	3102_g	2138_g	1377_g	1540_g	116_g	116_g	120_g	2276_g	905_g	2045_g	691_g	551_g	2040_g	389_g	3379_g	1487_g	445_g	696_g	2242_g	1028_g	146_g	388_g	2520_g	1611_g	251_g	1521_g	645_g	1268_g	830_g	2109_g	2304_g	116_g	1098_g	2445_g	1129_g
109PG3483	301_g	115_g	665_g	1073_g	92_g	1083_g	433_g	492_g	1520_g	1208_g	3235_g	904_g	515_g	2473_g	3101_g	2137_g	1376_g	1539_g	115_g	115_g	119_g	2275_g	904_g	2046_g	690_g	550_g	2041_g	388_g	3378_g	1486_g	446_g	695_g	2241_g	1029_g	147_g	387_g	2519_g	1612_g	250_g	1522_g	644_g	1267_g	831_g	2110_g	2305_g	115_g	1099_g	2446_g	1128_g
109PG3484	300_g	114_g	664_g	1072_g	91_g	1082_g	432_g	493_g	1519_g	1207_g	3236_g	903_g	514_g	2474_g	3100_g	2136_g	1375_g	1538_g	114_g	114_g	118_g	2274_g	903_g	2047_g	689_g	549_g	2042_g	387_g	3377_g	1485_g	447_g	694_g	2240_g	1030_g	148_g	386_g	2518_g	1613_g	249_g	1523_g	643_g	1266_g	832_g	2111_g	2306_g	114_g	1100_g	2447_g	1127_g
109PG3485	299_g	113_g	663_g	1071_g	90_g	1081_g	431_g	494_g	1518_g	1206_g	3237_g	902_g	513_g	2475_g	3099_g	2135_g	1374_g	1537_g	113_g	113_g	117_g	2273_g	902_g	2048_g	688_g	548_g	2043_g	386_g	3376_g	1484_g	448_g	693_g	2239_g	1031_g	149_g	385_g	2517_g	1614_g	248_g	1524_g	642_g	1265_g	833_g	2112_g	2307_g	113_g	1101_g	2448_g	1126_g
109PG3486	298_g	112_g	662_g	1070_g	89_g	1080_g	430_g	495_g	1517_g	1205_g	3238_g	901_g	512_g	2476_g	3098_g	2134_g	1373_g	1536_g	112_g	112_g	116_g	2272_g	901_g	2049_g	687_g	547_g	2044_g	385_g	3375_g	1483_g	449_g	692_g	2238_g	1032_g	150_g	384_g	2516_g	1615_g	247_g	1525_g	641_g	1264_g	834_g	2113_g	2308_g	112_g	1102_g	2449_g	1125_g
109PG3487	297_g	111_g	661_g	1069_g	88_g	1079_g	429_g	496_g	1516_g	1204_g	3239_g	900_g	511_g	2477_g	3097_g	2133_g	1372_g	1535_g	111_g	111_g	115_g	2271_g	900_g	2050_g	686_g	546_g	2045_g	384_g	3374_g	1482_g	450_g	691_g	2237_g	1033_g	151_g	383_g	2515_g	1616_g	246_g	1526_g	640_g	1263_g	835_g	2114_g	2309_g	111_g	1103_g	2450_g	1124_g
109PG3488	296_g	110_g	660_g	1068_g	87_g	1078_g	428_g	497_g	1515_g	1203_g	3240_g	899_g	510_g	2478_g	3096_g	2132_g	1371_g	1534_g	110_g	110_g	114_g	2270_g	899_g	2051_g	685_g	545_g	2046_g	383_g	3373_g	1481_g	451_g	690_g	2236_g	1034_g	152_g	382_g	2514_g	1617_g	245_g	1527_g	639_g	1262_g	836_g	2115_g	2310_g	110_g	1104_g	2451_g	1123_g
109PG3489	295_g	109_g	659_g	1067_g	86_g	1077_g	427_g	498_g	1514_g	1202_g	3241_g	898_g	509_g	2479_g	3095_g	2131_g	1370_g	1533_g	109_g	109_g	113_g	2269_g	898_g	2052_g	684_g	544_g	2047_g	382_g	3372_g	1480_g	452_g	689_g	2235_g	1035_g	153_g	381_g	2513_g	1618_g	244_g	1528_g	638_g	1261_g	837_g	2116_g	2311_g	109_g	1105_g	2452_g	1122_g
109PG3490	294_g	108_g	658_g	1066_g	85_g	1076_g	426_g	499_g	1513_g	1201_g	3242_g	897_g	508_g	2480_g	3094_g	2130_g	1369_g	1532_g	108_g	108_g	112_g	2268_g	897_g	2053_g	683_g	543_g	2048_g	381_g	3371_g	1479_g	453_g	688_g	2234_g	1036_g	154_g	380_g	2512_g	1619_g	243_g	1529_g	637_g	1260_g	838_g	2117_g	2312_g	108_g	1106_g	2453_g	1121_g
109PG3491	293_g	107_g	657_g	1065_g	84_g	1075_g	425_g	500_g	1512_g	1200_g	3243_g	896_g	507_g	2481_g	3093_g	2129_g	1368_g	1531_g	107_g	107_g	111_g	2267_g	896_g	2054_g	682_g	542_g	2049_g	380_g	3370_g	1478_g	454_g	687_g	2233_g	1037_g	155_g	379_g	2511_g	1620_g	242_g	1530_g	636_g	1259_g	839_g	2118_g	2313_g	107_g	1107_g	2454_g	1120_g
109PG3492	292_g	106_g	656_g	1064_g	83_g	1074_g	424_g	501_g	1511_g	1199_g	3244_g	895_g	506_g	2482_g	3092_g	2128_g	1367_g	1530_g	106_g	106_g	110_g	2266_g	895_g	2055_g	681_g	541_g	2050_g	379_g	3369_g	1477_g	455_g	686_g	2232_g	1038_g	156_g	378_g	2510_g	1621_g	241_g	1531_g	635_g	1258_g	840_g	2119_g	2314_g	106_g	1108_g	2455_g	1119_g
109PG3493	291_g	105_g	655_g	1063_g	82_g	1073_g	423_g	502_g	1510_g	1198_g	3245_g	894_g	505_g	2483_g	3091_g	2127_g	1366_g	1529_g	105_g	105_g	109_g	2265_g	894_g	2056_g	680_g	540_g	2051_g	378_g	3368_g	1476_g	456_g	685_g	2231_g	1039_g	157_g	377_g	2509_g	1622_g	240_g	1532_g	634_g	1257_g	841_g	2120_g	2315_g	105_g	1109_g	2456_g	1118_g
109PG3494	290_g	104_g	654_g	1062_g	81_g	1072_g	422_g	503_g	1509_g	1197_g	3246_g	893_g	504_g	2484_g	1773_g	2126_g	1365_g	1528_g	104_g	104_g	108_g	1034_g	893_g	2057_g	679_g	539_g	2052_g	377_g	3367_g	1475_g	457_g	684_g	2230_g	1040_g	158_g	376_g	2508_g	1623_g	239_g	1533_g	633_g	1256_g	842_g	2121_g	2316_g	104_g	1110_g	2457_g	1117_g
109PG3495	289_g	103_g	653_g	1061_g	80_g	1071_g	421_g	504_g	1508_g	1196_g	3247_g	892_g	503_g	2485_g	1774_g	2125_g	1364_g	1527_g	103_g	103_g	107_g	1035_g	892_g	3469_g	678_g	538_g	2053_g	376_g	3366_g	1474_g	458_g	683_g	2229_g	1041_g	159_g	375_g	2507_g	1624_g	238_g	1534_g	632_g	1255_g	843_g	2122_g	2317_g	103_g	1111_g	3448_g	1116_g
109PG3496	288_g	102_g	652_g	1060_g	79_g	1070_g	420_g	505_g	1507_g	1195_g	3248_g	891_g	502_g	2486_g	1775_g	2124_g	1363_g	1526_g	102_g	102_g	106_g	1036_g	891_g	3468_g	677_g	537_g	2054_g	375_g	3365_g	1473_g	459_g	682_g	2228_g	1042_g	160_g	374_g	2506_g	1625_g	237_g	1535_g	631_g	1254_g	844_g	2123_g	2318_g	102_g	1112_g	3449_g	1115_g
109PG3497	287_g	101_g	651_g	1059_g	78_g	1069_g	419_g	506_g	1506_g	1194_g	3249_g	890_g	501_g	2487_g	1776_g	2123_g	1362_g	1525_g	101_g	101_g	105_g	1037_g	890_g	3467_g	676_g	536_g	2055_g	374_g	3364_g	1472_g	460_g	681_g	2227_g	1043_g	161_g	373_g	2505_g	1626_g	236_g	1536_g	630_g	1253_g	845_g	3237_g	2319_g	101_g	1113_g	3450_g	1114_g
109PG3498	286_g	100_g	650_g	1058_g	77_g	1068_g	418_g	507_g	1505_g	1193_g	3250_g	889_g	500_g	2488_g	1777_g	2122_g	1361_g	1524_g	100_g	100_g	104_g	1038_g	889_g	3466_g	675_g	535_g	2056_g	373_g	3363_g	1471_g	461_g	680_g	2226_g	1044_g	162_g	372_g	2504_g	1627_g	235_g	1537_g	629_g	1252_g	846_g	3236_g	2320_g	100_g	1114_g	3451_g	1113_g
109PG3499	285_g	99_g	649_g	1057_g	76_g	1067_g	417_g	508_g	1504_g	1192_g	3251_g	888_g	499_g	2489_g	1778_g	2121_g	1360_g	1523_g	99_g	99_g	103_g	1039_g	888_g	3465_g	674_g	534_g	2057_g	372_g	3362_g	1470_g	462_g	679_g	2225_g	1045_g	163_g	371_g	2503_g	1628_g	234_g	1538_g	628_g	1251_g	847_g	3235_g	2321_g	99_g	1115_g	3452_g	1112_g
109PG3500	284_g	98_g	648_g	1056_g	75_g	1066_g	416_g	509_g	1503_g	1190_g	3252_g	887_g	498_g	2490_g	1779_g	2120_g	1359_g	1522_g	98_g	98_g	102_g	1040_g	887_g	3464_g	673_g	533_g	2058_g	371_g	3361_g	1469_g	463_g	678_g	2224_g	1046_g	164_g	370_g	2502_g	1629_g	233_g	1539_g	627_g	1250_g	848_g	3234_g	2322_g	98_g	1116_g	3453_g	1111_g
109PG3501	283_g	97_g	647_g	1055_g	74_g	1065_g	415_g	510_g	1502_g	1189_g	3253_g	886_g	497_g	2491_g	1780_g	2119_g	1358_g	1521_g	97_g	97_g	101_g	1041_g	886_g	3463_g	672_g	532_g	2059_g	370_g	3360_g	1468_g	464_g	677_g	2223_g	1047_g	165_g	369_g	2501_g	1630_g	232_g	1540_g	626_g	1249_g	849_g	3233_g	2323_g	97_g	1117_g	3454_g	1110_g
109PG3502	282_g	96_g	646_g	1054_g	73_g	1064_g	414_g	511_g	1501_g	1188_g	3254_g	885_g	496_g	2492_g	1781_g	2118_g	1357_g	1520_g	96_g	96_g	100_g	1042_g	885_g	3462_g	671_g	531_g	2060_g	369_g	3359_g	1467_g	465_g	676_g	2222_g	1048_g	166_g	368_g	2500_g	1631_g	231_g	1541_g	625_g	1248_g	850_g	3232_g	2324_g	96_g	1118_g	3455_g	1109_g
109PG3503	281_g	95_g	645_g	1053_g	72_g	1063_g	413_g	512_g	1500_g	1187_g	3255_g	884_g	495_g	2493_g	1782_g	2117_g	1356_g	1519_g	95_g	95_g	99_g	1043_g	884_g	3461_g	670_g	530_g	2061_g	368_g	3358_g	1466_g	466_g	675_g	2221_g	1049_g	167_g	367_g	2499_g	1632_g	230_g	1542_g	624_g	1247_g	851_g	3231_g	2325_g	95_g	1119_g	3456_g	1108_g
109PG3504	280_g	94_g	644_g	1052_g	71_g	1062_g	412_g	513_g	1499_g	1186_g	3256_g	883_g	494_g	2494_g	1783_g	2116_g	1355_g	1518_g	94_g	94_g	98_g	1044_g	883_g	3460_g	669_g	529_g	2062_g	367_g	3357_g	1465_g	467_g	674_g	2220_g	1050_g	168_g	366_g	2498_g	1633_g	229_g	1543_g	623_g	1246_g	852_g	3230_g	2326_g	94_g	1120_g	3457_g	1107_g
109PG3505	279_g	93_g	643_g	1051_g	70_g	1061_g	411_g	514_g	1498_g	1185_g	3257_g	882_g	493_g	2495_g	1784_g	2115_g	1354_g	1517_g	93_g	93_g	97_g	1045_g	882_g	3459_g	668_g	528_g	2063_g	366_g	3356_g	1464_g	468_g	673_g	2219_g	1051_g	169_g	365_g	2497_g	1634_g	228_g	1544_g	622_g	1245_g	853_g	3229_g	2327_g	93_g	1121_g	3458_g	1106_g
109PG3506	278_g	92_g	642_g	1050_g	69_g	1060_g	410_g	515_g	1497_g	1184_g	3258_g	881_g	492_g	2496_g	1785_g	2114_g	1353_g	1516_g	92_g	92_g	96_g	1046_g	881_g	3458_g	667_g	527_g	2064_g	365_g	3355_g	1463_g	469_g	672_g	2218_g	1052_g	170_g	364_g	2496_g	1635_g	227_g	1545_g	621_g	1244_g	854_g	3228_g	2328_g	92_g	1122_g	3459_g	1105_g
109PG3507	277_g	91_g	641_g	1049_g	68_g	1059_g	409_g	516_g	1496_g	1183_g	3259_g	880_g	491_g	2497_g	1786_g	2113_g	1352_g	1515_g	91_g	91_g	95_g	1047_g	880_g	3457_g	666_g	526_g	2065_g	364_g	3354_g	1462_g	470_g	671_g	2217_g	1053_g	171_g	363_g	2495_g	1636_g	226_g	1546_g	620_g	1243_g	855_g	3227_g	2329_g	91_g	1123_g	3460_g	1104_g
109PG3508	276_g	90_g	640_g	1048_g	67_g	1058_g	408_g	517_g	1495_g	1182_g	3260_g	879_g	490_g	2498_g	1787_g	2112_g	1351_g	1514_g	90_g	90_g	94_g	1048_g	879_g	3456_g	665_g	525_g	2066_g	363_g	3353_g	1461_g	471_g	670_g	2216_g	1054_g	172_g	362_g	2494_g	1637_g	225_g	1547_g	619_g	1242_g	856_g	3226_g	2330_g	90_g	1124_g	3461_g	1103_g
109PG3509	275_g	89_g	639_g	1047_g	66_g	1057_g	407_g	518_g	1494_g	1181_g	3261_g	878_g	489_g	2499_g	1788_g	2111_g	1350_g	1513_g	89_g	89_g	93_g	1049_g	878_g	3455_g	664_g	524_g	2067_g	362_g	3352_g	1460_g	472_g	669_g	2215_g	1055_g	173_g	361_g	2493_g	1638_g	224_g	1548_g	618_g	1241_g	857_g	3225_g	2331_g	89_g	1125_g	3462_g	1102_g
109PG3510	274_g	88_g	638_g	1046_g	65_g	1056_g	406_g	519_g	1493_g	1180_g	3262_g	877_g	488_g	2500_g	1789_g	2110_g	1349_g	1512_g	88_g	88_g	92_g	1050_g	877_g	3454_g	663_g	523_g	2068_g	361_g	3351_g	1459_g	473_g	668_g	2214_g	1056_g	174_g	360_g	2492_g	1639_g	223_g	1549_g	617_g	1240_g	858_g	1195_g	2332_g	88_g	1126_g	3463_g	1101_g
109PG3511	273_g	87_g	637_g	1045_g	64_g	1055_g	405_g	520_g	1492_g	1179_g	3263_g	876_g	487_g	2501_g	1790_g	2109_g	1348_g	1511_g	87_g	87_g	91_g	1051_g	876_g	3453_g	662_g	522_g	2069_g	360_g	3350_g	1458_g	474_g	667_g	2213_g	1057_g	175_g	359_g	2491_g	1640_g	222_g	1550_g	616_g	1239_g	859_g	1194_g	2333_g	87_g	1127_g	3464_g	1100_g
109PG3512	272_g	86_g	636_g	1044_g	63_g	1054_g	404_g	521_g	1491_g	1178_g	3264_g	875_g	486_g	2502_g	1791_g	2108_g	1347_g	1510_g	86_g	86_g	90_g	1052_g	875_g	3452_g	661_g	521_g	2070_g	359_g	3349_g	1457_g	475_g	666_g	2212_g	1058_g	176_g	358_g	2490_g	1641_g	221_g	1551_g	615_g	1238_g	860_g	1193_g	2334_g	86_g	1128_g	3465_g	1099_g
109PG3513	271_g	85_g	635_g	1043_g	62_g	1053_g	403_g	522_g	1490_g	1177_g	3265_g	874_g	485_g	2503_g	1792_g	2107_g	1346_g	1509_g	85_g	85_g	89_g	1053_g	874_g	3451_g	660_g	520_g	2071_g	358_g	3348_g	1456_g	476_g	665_g	2211_g	1059_g	177_g	357_g	2489_g	1642_g	220_g	1552_g	614_g	1237_g	861_g	1192_g	2335_g	85_g	1129_g	3466_g	1098_g
109PG3514	270_g	84_g	634_g	1042_g	61_g	1052_g	402_g	523_g	1489_g	1176_g	3266_g	873_g	484_g	2504_g	1793_g	2106_g	1345_g	1508_g	84_g	84_g	88_g	1054_g	873_g	3450_g	659_g	519_g	2072_g	357_g	3347_g	1455_g	477_g	664_g	2210_g	1060_g	178_g	356_g	2488_g	1643_g	219_g	1553_g	613_g	1236_g	862_g	1191_g	2336_g	84_g	1130_g	3467_g	1097_g
109PG3515	269_g	83_g	633_g	1041_g	60_g	1051_g	401_g	524_g	1488_g	1175_g	3267_g	872_g	483_g	2505_g	1794_g	2105_g	1344_g	1507_g	83_g	83_g	87_g	1055_g	872_g	3449_g	658_g	518_g	2073_g	356_g	3346_g	1454_g	478_g	663_g	2209_g	1061_g	179_g	355_g	2487_g	1644_g	218_g	1554_g	612_g	1235_g	863_g	1190_g	2337_g	83_g	1131_g	3468_g	1096_g
109PG3516	268_g	82_g	632_g	1040_g	59_g	1050_g	400_g	525_g	1487_g	1174_g	3268_g	871_g	482_g	2506_g	1795_g	2104_g	1343_g	1506_g	82_g	82_g	86_g	1056_g	871_g	3448_g	657_g	517_g	2074_g	355_g	3345_g	1453_g	479_g	662_g	2208_g	1062_g	180_g	354_g	2486_g	1645_g	217_g	1555_g	611_g	1234_g	864_g	1189_g	2338_g	82_g	1132_g	3469_g	1095_g
109PG3517	267_g	81_g	631_g	1039_g	58_g	1049_g	399_g	526_g	1486_g	1173_g	3269_g	870_g	481_g	2507_g	1796_g	2103_g	1342_g	1505_g	81_g	81_g	85_g	1057_g	870_g	3447_g	656_g	516_g	2075_g	354_g	3344_g	1452_g	480_g	661_g	2207_g	1063_g	181_g	353_g	2485_g	1646_g	216_g	1556_g	610_g	1233_g	865_g	1188_g	2339_g	81_g	1133_g	3470_g	1094_g
109PG3518	266_g	80_g	630_g	1038_g	57_g	1048_g	398_g	527_g	1485_g	1172_g	3270_g	869_g	480_g	2508_g	1797_g	2102_g	1341_g	1504_g	80_g	80_g	84_g	1058_g	869_g	3446_g	655_g	515_g	2076_g	353_g	3343_g	1451_g	481_g	660_g	2206_g	1064_g	182_g	352_g	2484_g	1647_g	215_g	1557_g	609_g	1232_g	866_g	1187_g	2340_g	80_g	1134_g	3471_g	1093_g
109PG3519	265_g	79_g	629_g	1037_g	56_g	1047_g	397_g	528_g	1484_g	1171_g	3271_g	868_g	479_g	2509_g	1798_g	2101_g	1340_g	1503_g	79_g	79_g	83_g	1059_g	868_g	3445_g	654_g	514_g	2077_g	352_g	3342_g	1450_g	482_g	659_g	2205_g	1065_g	183_g	351_g	2483_g	1648_g	214_g	1558_g	608_g	1231_g	867_g	1186_g	2341_g	79_g	1135_g	3472_g	1092_g
109PG3520	264_g	78_g	628_g	1036_g	55_g	1046_g	396_g	529_g	1483_g	1170_g	3272_g	867_g	478_g	2510_g	1799_g	2100_g	1339_g	1502_g	78_g	78_g	82_g	1060_g	867_g	3444_g	653_g	513_g	2078_g	351_g	3341_g	1449_g	483_g	658_g	2204_g	1066_g	184_g	350_g	2482_g	1649_g	213_g	1559_g	607_g	1230_g	868_g	1185_g	2342_g	78_g	1136_g	3473_g	1091_g
109PG3521	263_g	77_g	627_g	1035_g	54_g	1045_g	395_g	530_g	1482_g	1169_g	3273_g	866_g	477_g	2511_g	1800_g	2099_g	1338_g	1501_g	77_g	77_g	81_g	1061_g	866_g	3443_g	652_g	512_g	2079_g	350_g	3340_g	1448_g	484_g	657_g	2203_g	1067_g	185_g	349_g	2481_g	1650_g	212_g	1560_g	606_g	1229_g	869_g	1184_g	2343_g	77_g	1137_g	3474_g	1090_g
109PG3522	262_g|884_g	76_g|2929_g	626_g|203_g	1034_g|2923_g	53_g|2325_g	1044_g|71_g	394_g|1551_g	531_g|2565_g	1481_g|2738_g	1168_g|2303_g	3274_g|3145_g	865_g|203_g	476_g|3199_g	2512_g|745_g	1801_g|4254_g	2098_g|1511_g	1337_g|2451_g	1500_g|1068_g	76_g|795_g	76_g|2392_g	80_g|2383_g	1062_g	865_g|720_g	3442_g|2722_g	651_g|3133_g	511_g|902_g	2080_g|795_g	349_g|1587_g	3339_g|1563_g	1447_g|2178_g	485_g|1376_g	656_g|1348_g	2202_g|1576_g	1068_g|2483_g	186_g|3414_g	348_g|2865_g	2480_g|3883_g	1651_g|74_g	211_g|4552_g	1561_g|728_g	605_g|3240_g	1228_g|390_g	870_g|2392_g	1183_g|107_g	2344_g|3206_g	76_g|1411_g	1138_g|2540_g	3475_g|1344_g	1089_g|362_g
109PG3523	261_g	75_g	625_g	1033_g	52_g	1043_g	393_g	532_g	1480_g	1167_g	3275_g	864_g	475_g	2513_g	1802_g	2097_g	1336_g	1499_g	75_g	75_g	79_g	1063_g	864_g	3441_g	650_g	510_g	2081_g	348_g	3338_g	1446_g	486_g	655_g	2201_g	1069_g	187_g	347_g	2479_g	1652_g	210_g	1562_g	604_g	1227_g	871_g	1182_g	2345_g	75_g	1139_g	3476_g	1088_g
109PG3524	260_g	74_g	624_g	1032_g	51_g	1042_g	392_g	533_g	1479_g	1166_g	3276_g	863_g	474_g	2514_g	1803_g	2096_g	1335_g	1498_g	74_g	74_g	78_g	1064_g	863_g	3440_g	649_g	509_g	2082_g	347_g	3337_g	1445_g	487_g	654_g	2200_g	1070_g	188_g	346_g	2478_g	1653_g	209_g	1563_g	603_g	1226_g	872_g	1181_g	2346_g	74_g	1140_g	3477_g	1087_g
109PG3525	259_g	73_g	623_g	1031_g	50_g	1041_g	391_g	534_g	1478_g	1165_g	3277_g	862_g	473_g	2515_g	1804_g	2095_g	1334_g	1497_g	73_g	73_g	77_g	1065_g	862_g	3439_g	648_g	508_g	2083_g	346_g	3336_g	1444_g	488_g	653_g	2199_g	1071_g	189_g	345_g	2477_g	1654_g	208_g	1564_g	602_g	1225_g	873_g	1180_g	2347_g	73_g	1141_g	3478_g	1086_g
109PG3526	258_g	72_g	622_g	1030_g	49_g	1040_g	390_g	535_g	1477_g	1164_g	3278_g	861_g	472_g	2516_g	1805_g	2094_g	1333_g	1496_g	72_g	72_g	76_g	1066_g	861_g	3438_g	647_g	507_g	2084_g	345_g	3335_g	1443_g	489_g	652_g	2198_g	1072_g	190_g	344_g	2476_g	1655_g	207_g	1565_g	601_g	1224_g	874_g	1179_g	2348_g	72_g	1142_g	3479_g	1085_g
109PG3527	257_g	71_g	621_g	1029_g	48_g	1039_g	389_g	536_g	1476_g	1163_g	3279_g	860_g	471_g	2517_g	1806_g	2093_g	1332_g	1495_g	71_g	71_g	75_g	1067_g	860_g	3437_g	646_g	506_g	2085_g	344_g	3334_g	1442_g	490_g	651_g	2197_g	1073_g	191_g	343_g	2475_g	1656_g	206_g	1566_g	600_g	1223_g	875_g	1178_g	2349_g	71_g	1143_g	3480_g	1084_g
109PG3528	256_g	70_g	620_g	1028_g	47_g	1038_g	388_g	537_g	1475_g	1162_g	3280_g	859_g	470_g	2518_g	1807_g	2092_g	1331_g	1494_g	70_g	70_g	74_g	1068_g	859_g	3436_g	645_g	505_g	2086_g	343_g	3333_g	1441_g	491_g	650_g	2196_g	1074_g	192_g	342_g	2474_g	1657_g	205_g	1567_g	599_g	1222_g	876_g	1177_g	2350_g	70_g	1144_g	3481_g	1083_g
109PG3529	255_g	69_g	619_g	1027_g	46_g	1037_g	387_g	538_g	1474_g	1161_g	3281_g	858_g	469_g	2519_g	1808_g	2091_g	1330_g	1493_g	69_g	69_g	73_g	1069_g	858_g	3435_g	644_g	504_g	2087_g	342_g	3332_g	1440_g	492_g	649_g	2195_g	1075_g	193_g	341_g	2473_g	1658_g	204_g	1568_g	598_g	1221_g	877_g	1176_g	2351_g	69_g	1145_g	3482_g	1082_g
109PG3530	254_g	68_g	618_g	1026_g	45_g	1036_g	386_g	539_g	1473_g	1160_g	3282_g	857_g	468_g	2520_g	1809_g	2090_g	1329_g	1492_g	68_g	68_g	72_g	1070_g	857_g	3434_g	643_g	503_g	2088_g	341_g	3331_g	1439_g	493_g	648_g	2194_g	1076_g	194_g	340_g	2472_g	1659_g	203_g	1569_g	597_g	1220_g	878_g	1175_g	2352_g	68_g	1146_g	3483_g	1081_g
109PG3531	253_g	67_g	617_g	1025_g	44_g	1035_g	385_g	540_g	1472_g	1159_g	3283_g	856_g	467_g	2521_g	1810_g	2089_g	1328_g	1491_g	67_g	67_g	71_g	1071_g	856_g	3433_g	642_g	502_g	2089_g	340_g	3330_g	1438_g	494_g	647_g	2193_g	1077_g	195_g	339_g	2471_g	1660_g	202_g	1570_g	596_g	1219_g	879_g	1174_g	2353_g	67_g	1147_g	3484_g	1080_g
109PG3532	252_g	66_g	616_g	1024_g	43_g	1034_g	384_g	541_g	1471_g	1158_g	3284_g	855_g	466_g	2522_g	1811_g	2088_g	1327_g	1490_g	66_g	66_g	70_g	1072_g	855_g	3432_g	641_g	501_g	2090_g	339_g	3329_g	1437_g	495_g	646_g	2192_g	1078_g	196_g	338_g	2470_g	1661_g	201_g	1571_g	595_g	1218_g	880_g	1173_g	2354_g	66_g	1148_g	3485_g	1079_g
109PG3533	251_g	65_g	615_g	1023_g	42_g	1033_g	383_g	542_g	1470_g	1157_g	3285_g	854_g	465_g	2523_g	1812_g	2087_g	1326_g	1489_g	65_g	65_g	69_g	1073_g	854_g	3431_g	640_g	500_g	2091_g	338_g	3328_g	1436_g	496_g	645_g	2191_g	1079_g	197_g	337_g	2469_g	1662_g	200_g	1572_g	594_g	1217_g	881_g	1172_g	2355_g	65_g	1149_g	3486_g	1078_g
109PG3534	250_g	64_g	614_g	1022_g	41_g	1032_g	382_g	543_g	1469_g	1156_g	3286_g	853_g	464_g	2524_g	1813_g	2086_g	1325_g	1488_g	64_g	64_g	68_g	1074_g	853_g	3430_g	639_g	499_g	2092_g	337_g	3327_g	1435_g	497_g	644_g	2190_g	1080_g	198_g	336_g	2468_g	1663_g	199_g	1573_g	593_g	1216_g	882_g	1171_g	2356_g	64_g	1150_g	3487_g	1077_g
109PG3535	249_g	63_g	613_g	1021_g	40_g	1031_g	381_g	544_g	1468_g	1155_g	3287_g	852_g	463_g	2525_g	1814_g	2085_g	1324_g	1487_g	63_g	63_g	67_g	1075_g	852_g	3429_g	638_g	498_g	2093_g	336_g	3326_g	1434_g	498_g	643_g	2189_g	1081_g	199_g	335_g	2467_g	1664_g	198_g	1574_g	592_g	1215_g	883_g	1170_g	2357_g	63_g	1151_g	3488_g	1076_g
109PG3536	248_g	62_g	612_g	1020_g	39_g	1030_g	380_g	545_g	1467_g	1154_g	3288_g	851_g	462_g	2526_g	1815_g	2084_g	1323_g	1486_g	62_g	62_g	66_g	1076_g	851_g	3428_g	637_g	497_g	2094_g	335_g	3325_g	1433_g	499_g	642_g	2188_g	1082_g	200_g	334_g	2466_g	1665_g	197_g	1575_g	591_g	1214_g	884_g	1169_g	2358_g	62_g	1152_g	3489_g	1075_g
109PG3537	247_g	61_g	611_g	1019_g	38_g	1029_g	379_g	546_g	1466_g	1153_g	3289_g	850_g	461_g	2527_g	1816_g	2083_g	1322_g	1485_g	61_g	61_g	65_g	1077_g	850_g	3427_g	636_g	496_g	2095_g	334_g	3324_g	1432_g	500_g	641_g	2187_g	1083_g	201_g	333_g	2465_g	1666_g	196_g	1576_g	590_g	1213_g	885_g	1168_g	2359_g	61_g	1153_g	3490_g	1074_g
109PG3538	246_g	60_g	610_g	1018_g	37_g	1028_g	378_g	547_g	1465_g	1152_g	3290_g	849_g	460_g	2528_g	1817_g	2082_g	1321_g	1484_g	60_g	60_g	64_g	1078_g	849_g	3426_g	635_g	495_g	2096_g	333_g	3323_g	1431_g	501_g	640_g	2186_g	1084_g	202_g	332_g	2464_g	1667_g	195_g	1577_g	589_g	1212_g	886_g	1167_g	2360_g	60_g	1154_g	3491_g	1073_g
109PG3539	245_g	59_g	609_g	1017_g	36_g	1027_g	377_g	548_g	1464_g	1151_g	3291_g	848_g	459_g	2529_g	1818_g	2081_g	1320_g	1483_g	59_g	59_g	63_g	1079_g	848_g	3425_g	634_g	494_g	2097_g	332_g	3322_g	1430_g	502_g	639_g	2185_g	1085_g	203_g	331_g	2463_g	1668_g	194_g	1578_g	588_g	1211_g	887_g	1166_g	2361_g	59_g	1155_g	3492_g	1072_g
109PG3540	244_g	58_g	608_g	1016_g	35_g	1026_g	376_g	549_g	1463_g	1150_g	3292_g	847_g	458_g	2530_g	1819_g	2080_g	1319_g	1482_g	58_g	58_g	62_g	1080_g	847_g	3424_g	633_g	493_g	2098_g	331_g	3321_g	1429_g	503_g	638_g	2184_g	1086_g	204_g	330_g	2462_g	1669_g	193_g	1579_g	587_g	1210_g	888_g	1165_g	2362_g	58_g	1156_g	3493_g	1071_g
109PG3541	243_g	57_g	607_g	1015_g	34_g	1025_g	375_g	550_g	1462_g	1149_g	3293_g	846_g	457_g	2531_g	1820_g	2079_g	1318_g	1481_g	57_g	57_g	61_g	1081_g	846_g	3423_g	632_g	492_g	2099_g	330_g	3320_g	1428_g	504_g	637_g	2183_g	1087_g	205_g	329_g	2461_g	1670_g	192_g	1580_g	586_g	1209_g	889_g	1164_g	2363_g	57_g	1157_g	3494_g	1070_g
109PG3542	242_g	56_g	606_g	1014_g	33_g	1024_g	374_g	551_g	1461_g	1148_g	3294_g	845_g	456_g	2532_g	1821_g	2078_g	1317_g	1480_g	56_g	56_g	60_g	1082_g	845_g	3422_g	631_g	491_g	2100_g	329_g	3319_g	1427_g	505_g	636_g	2182_g	1088_g	206_g	328_g	2460_g	1671_g	191_g	1581_g	585_g	1208_g	890_g	1163_g	2364_g	56_g	1158_g	3495_g	1069_g
109PG3543	241_g	55_g	605_g	1013_g	32_g	1023_g	373_g	552_g	1460_g	1147_g	3295_g	844_g	455_g	2533_g	3005_g	2077_g	1316_g	1479_g	55_g	55_g	59_g	1083_g	844_g	3421_g	630_g	490_g	2101_g	328_g	3318_g	1426_g	506_g	635_g	2181_g	1089_g	207_g	327_g	2459_g	1672_g	190_g	1582_g	584_g	1207_g	891_g	4244_g	2365_g	55_g	1159_g	3496_g	1068_g
109PG3544	240_g	54_g	604_g	1012_g	31_g	1022_g	372_g	553_g	1459_g	1146_g	3296_g	843_g	454_g	2534_g	3006_g	2076_g	1315_g	1478_g	54_g	54_g	58_g	1084_g	843_g	3420_g	629_g	489_g	2102_g	327_g	3317_g	1425_g	507_g	634_g	2180_g	1090_g	208_g	326_g	2458_g	1673_g	189_g	1583_g	583_g	1206_g	892_g	4245_g	2366_g	54_g	1160_g	3497_g	1067_g
109PG3545	239_g	53_g	603_g	1011_g	30_g	1021_g	371_g	554_g	1458_g	1145_g	3297_g	842_g	453_g	2535_g	3007_g	2075_g	1314_g	1477_g	53_g	53_g	57_g	1085_g	842_g	3419_g	628_g	488_g	2103_g	326_g	3316_g	1424_g	508_g	633_g	2179_g	1091_g	209_g	325_g	2457_g	1674_g	188_g	1584_g	582_g	1205_g	893_g	4246_g	2367_g	53_g	1161_g	3498_g	1066_g
109PG3546	238_g	52_g	602_g	1010_g	29_g	1020_g	370_g	555_g	1457_g	1144_g	3298_g	841_g	452_g	2536_g	3008_g	2074_g	1313_g	1476_g	52_g	52_g	56_g	1086_g	841_g	3418_g	627_g	487_g	2104_g	325_g	3315_g	1423_g	509_g	632_g	2178_g	1092_g	210_g	324_g	2456_g	1675_g	187_g	1585_g	581_g	1204_g	894_g	4247_g	2368_g	52_g	1162_g	3499_g	1065_g
109PG3547	237_g	51_g	601_g	1009_g	28_g	1019_g	369_g	556_g	1456_g	1143_g	3299_g	840_g	451_g	2537_g	3009_g	2073_g	1312_g	1475_g	51_g	51_g	55_g	1087_g	840_g	3417_g	626_g	486_g	2105_g	324_g	3314_g	1422_g	510_g	631_g	2177_g	1093_g	211_g	323_g	2455_g	1676_g	186_g	1586_g	580_g	1203_g	895_g	4248_g	2369_g	51_g	1163_g	3500_g	1064_g
109PG3549	235_g	49_g	599_g	1007_g	26_g	1017_g	367_g	558_g	1454_g	1141_g	3301_g	838_g	449_g	2539_g	3011_g	2071_g	1310_g	1473_g	49_g	49_g	53_g	1089_g	838_g	3415_g	624_g	484_g	2107_g	322_g	3312_g	1420_g	512_g	629_g	2175_g	1095_g	213_g	321_g	2453_g	1678_g	184_g	1588_g	578_g	1201_g	897_g	1565_g	2371_g	49_g	1165_g	3502_g	1062_g
109PG3550	234_g	48_g	598_g	1006_g	25_g	1016_g	366_g	559_g	1453_g	1140_g	3302_g	837_g	448_g	2540_g	3012_g	2070_g	1309_g	1472_g	48_g	48_g	52_g	1090_g	837_g	3414_g	623_g	483_g	2108_g	321_g	3311_g	1419_g	513_g	628_g	2174_g	1096_g	214_g	320_g	2452_g	1679_g	183_g	1589_g	577_g	1200_g	898_g	1564_g	2372_g	48_g	1166_g	3503_g	1061_g
109PG3551	233_g	47_g	597_g	1005_g	24_g	1015_g	365_g	560_g	1452_g	1139_g	3303_g	836_g	447_g	2541_g	3013_g	2069_g	1308_g	1471_g	47_g	47_g	51_g	1091_g	836_g	3413_g	622_g	482_g	2109_g	320_g	3310_g	1418_g	514_g	627_g	2173_g	1097_g	215_g	319_g	2451_g	1680_g	182_g	1590_g	576_g	1199_g	899_g	1563_g	2373_g	47_g	1167_g	3504_g	1060_g
109PG3552	232_g	46_g	596_g	1004_g	23_g	1014_g	364_g	561_g	1451_g	1138_g	3304_g	835_g	446_g	2542_g	3014_g	2068_g	1307_g	1470_g	46_g	46_g	50_g	1092_g	835_g	3412_g	621_g	481_g	2110_g	319_g	3309_g	1417_g	515_g	626_g	2172_g	1098_g	216_g	318_g	2450_g	1681_g	181_g	1591_g	575_g	1198_g	900_g	1562_g	2374_g	46_g	1168_g	3505_g	1059_g
109PG3553	231_g	45_g	595_g	1003_g	22_g	1013_g	363_g	562_g	1450_g	1137_g	3305_g	834_g	445_g	2543_g	3015_g	2067_g	1306_g	1469_g	45_g	45_g	49_g	1093_g	834_g	3411_g	620_g	480_g	2111_g	318_g	3308_g	1416_g	516_g	625_g	2171_g	1099_g	217_g	317_g	2449_g	1682_g	180_g	1592_g	574_g	1197_g	901_g	1561_g	2375_g	45_g	1169_g	3506_g	1058_g
109PG3554	230_g	44_g	594_g	1002_g	21_g	1012_g	362_g	563_g	1449_g	1136_g	3306_g	833_g	444_g	2544_g	3016_g	2066_g	1305_g	1468_g	44_g	44_g	48_g	1094_g	833_g	3410_g	619_g	479_g	2112_g	317_g	3307_g	1415_g	517_g	624_g	2170_g	1100_g	218_g	316_g	2448_g	1683_g	179_g	1593_g	573_g	1196_g	902_g	1560_g	2376_g	44_g	1170_g	3507_g	1057_g
109PG3555	229_g	43_g	593_g	1001_g	20_g	1011_g	361_g	564_g	1448_g	1135_g	3307_g	832_g	443_g	2545_g	3017_g	2065_g	1304_g	1467_g	43_g	43_g	47_g	1095_g	832_g	3409_g	618_g	478_g	2113_g	316_g	3306_g	1414_g	518_g	623_g	2169_g	1101_g	219_g	315_g	2447_g	1684_g	178_g	1594_g	572_g	1195_g	903_g	1559_g	2377_g	43_g	1171_g	3508_g	1056_g
109PG3556	228_g	42_g	592_g	1000_g	19_g	1010_g	360_g	565_g	1447_g	1134_g	3308_g	831_g	442_g	2546_g	3018_g	2064_g	1303_g	1466_g	42_g	42_g	46_g	1096_g	831_g	3408_g	617_g	477_g	2114_g	315_g	3305_g	1413_g	519_g	622_g	2168_g	1102_g	220_g	314_g	2446_g	1685_g	177_g	1595_g	571_g	1194_g	904_g	1558_g	2378_g	42_g	1172_g	3509_g	1055_g
109PG3557	227_g	41_g	591_g	999_g	18_g	1009_g	358_g	567_g	1446_g	1133_g	3309_g	830_g	441_g	2547_g	3019_g	2063_g	1302_g	1465_g	41_g	41_g	45_g	1097_g	830_g	3407_g	616_g	476_g	2115_g	314_g	3304_g	1412_g	520_g	621_g	2167_g	1103_g	221_g	313_g	2445_g	1686_g	176_g	1596_g	570_g	1193_g	905_g	1557_g	2379_g	41_g	1173_g	3510_g	1054_g
109PG3558	226_g	40_g	590_g	998_g	17_g	1008_g	357_g	568_g	1445_g	1132_g	3310_g	829_g	440_g	2548_g	3020_g	2062_g	1301_g	1464_g	40_g	40_g	44_g	1098_g	829_g	3406_g	615_g	475_g	2116_g	313_g	3303_g	1411_g	521_g	620_g	2166_g	1104_g	222_g	312_g	2444_g	1687_g	175_g	1597_g	569_g	1192_g	906_g	1556_g	2380_g	40_g	1174_g	3511_g	1053_g
109PG3559	225_g	39_g	589_g	997_g	16_g	1007_g	356_g	569_g	1444_g	1131_g	3311_g	828_g	439_g	2549_g	3021_g	2061_g	1300_g	1463_g	39_g	39_g	43_g	1099_g	828_g	3405_g	614_g	474_g	2117_g	312_g	3302_g	1410_g	522_g	619_g	2165_g	1105_g	223_g	311_g	2443_g	1688_g	174_g	1598_g	568_g	1191_g	907_g	1555_g	2381_g	39_g	1175_g	3512_g	1052_g
109PG3560	224_g	38_g	588_g	996_g	15_g	1006_g	355_g	570_g	1443_g	1130_g	3312_g	827_g	438_g	2550_g	3022_g	2060_g	1299_g	1462_g	38_g	38_g	42_g	1100_g	827_g	3404_g	613_g	473_g	2118_g	311_g	3301_g	1409_g	523_g	618_g	2164_g	1106_g	224_g	310_g	2442_g	1689_g	173_g	1599_g	567_g	1190_g	908_g	1554_g	2382_g	38_g	1176_g	3513_g	1051_g
109PG3561	223_g	37_g	587_g	995_g	14_g	1005_g	354_g	571_g	1442_g	1129_g	3313_g	826_g	437_g	2551_g	3023_g	2059_g	1298_g	1461_g	37_g	37_g	41_g	1101_g	826_g	3403_g	612_g	472_g	2119_g	310_g	3300_g	1408_g	524_g	617_g	2163_g	1107_g	225_g	309_g	2441_g	1690_g	172_g	1600_g	566_g	1189_g	909_g	1553_g	2383_g	37_g	1177_g	3514_g	1050_g
109PG3562	222_g	36_g	586_g	994_g	13_g	1004_g	353_g	572_g	1441_g	1128_g	3314_g	825_g	436_g	2552_g	3024_g	2058_g	1297_g	1460_g	36_g	36_g	40_g	1102_g	825_g	3402_g	611_g	471_g	2120_g	309_g	3299_g	1407_g	525_g	616_g	2162_g	1108_g	226_g	308_g	2440_g	1691_g	171_g	1601_g	565_g	1188_g	910_g	1552_g	2384_g	36_g	1178_g	3515_g	1049_g
109PG3563	221_g	35_g	585_g	993_g	12_g	1003_g	352_g	573_g	1440_g	1127_g	3315_g	824_g	435_g	2553_g	3025_g	2057_g	1296_g	1459_g	35_g	35_g	39_g	1103_g	824_g	3401_g	610_g	470_g	2121_g	308_g	3298_g	1406_g	526_g	615_g	2161_g	1109_g	227_g	307_g	2439_g	1692_g	170_g	1602_g	564_g	1187_g	911_g	1551_g	2385_g	35_g	1179_g	3516_g	1048_g
109PG3564	220_g	34_g	584_g	992_g	11_g	1002_g	351_g	574_g	1439_g	1126_g	3316_g	823_g	434_g	2554_g	3026_g	2056_g	1295_g	1458_g	34_g	34_g	38_g	1104_g	823_g	3400_g	609_g	469_g	2122_g	307_g	3297_g	1405_g	527_g	614_g	2160_g	1110_g	228_g	306_g	2438_g	1693_g	169_g	1603_g	563_g	1186_g	912_g	1550_g	2386_g	34_g	1180_g	3517_g	1047_g
109PG3565	219_g	33_g	583_g	991_g	10_g	1001_g	350_g	575_g	1438_g	1125_g	3317_g	822_g	433_g	2555_g	3027_g	2055_g	1294_g	1457_g	33_g	33_g	37_g	1105_g	822_g	3399_g	608_g	468_g	2123_g	306_g	3296_g	1404_g	528_g	613_g	2159_g	1111_g	229_g	305_g	2437_g	1694_g	168_g	1604_g	562_g	1185_g	913_g	1549_g	2387_g	33_g	1181_g	3518_g	1046_g
109PG3566	218_g	32_g	582_g	990_g	9_g	1000_g	349_g	576_g	1437_g	1124_g	3318_g	821_g	432_g	2556_g	3028_g	2054_g	1293_g	1456_g	32_g	32_g	36_g	1106_g	821_g	3398_g	607_g	467_g	2124_g	305_g	3295_g	1403_g	529_g	612_g	2158_g	1112_g	230_g	304_g	2436_g	1695_g	167_g	1605_g	561_g	1184_g	914_g	1548_g	2388_g	32_g	1182_g	3519_g	1045_g
109PG3567	217_g	31_g	581_g	989_g	8_g	999_g	348_g	577_g	1436_g	1123_g	3319_g	820_g	431_g	2557_g	3029_g	2053_g	1292_g	1455_g	31_g	31_g	35_g	1107_g	820_g	3397_g	606_g	466_g	2125_g	304_g	3294_g	1402_g	530_g	611_g	2157_g	1113_g	231_g	303_g	2435_g	1696_g	166_g	1606_g	560_g	1183_g	915_g	1547_g	2389_g	31_g	1183_g	3520_g	1044_g
109PG3568	216_g	30_g	580_g	988_g	7_g	998_g	347_g	578_g	1435_g	1122_g	3320_g	819_g	430_g	2558_g	3030_g	2052_g	1291_g	1454_g	30_g	30_g	34_g	1108_g	819_g	3396_g	605_g	465_g	2126_g	303_g	3293_g	1401_g	531_g	610_g	2156_g	1114_g	232_g	302_g	2434_g	1697_g	165_g	1607_g	559_g	1182_g	916_g	1546_g	2390_g	30_g	1184_g	3521_g	1043_g
109PG3569	215_g	29_g	579_g	987_g	6_g	997_g	346_g	579_g	1434_g	1121_g	3321_g	818_g	429_g	2559_g	3031_g	2051_g	1290_g	1453_g	29_g	29_g	33_g	1109_g	818_g	3395_g	604_g	464_g	2127_g	302_g	3292_g	1400_g	532_g	609_g	2155_g	1115_g	233_g	301_g	2433_g	1698_g	164_g	1608_g	558_g	1181_g	917_g	1545_g	2391_g	29_g	1185_g	3522_g	1042_g
109PG3570	214_g	28_g	578_g	986_g	5_g	996_g	345_g	580_g	1433_g	1120_g	3322_g	817_g	428_g	2560_g	3032_g	2050_g	1289_g	1452_g	28_g	28_g	32_g	1110_g	817_g	3394_g	603_g	463_g	2128_g	301_g	3291_g	1399_g	533_g	608_g	2154_g	1116_g	234_g	300_g	2432_g	1699_g	163_g	1609_g	557_g	1180_g	918_g	1544_g	2392_g	28_g	1186_g	3523_g	1041_g
109PG3571	213_g	27_g	577_g	985_g	4_g	995_g	344_g	581_g	1432_g	1119_g	3323_g	816_g	427_g	2561_g	3033_g	2049_g	1288_g	1451_g	27_g	27_g	31_g	1111_g	816_g	3393_g	602_g	462_g	2129_g	300_g	3290_g	1398_g	534_g	607_g	2153_g	1117_g	235_g	299_g	2431_g	1700_g	162_g	1610_g	556_g	1179_g	919_g	1543_g	2393_g	27_g	1187_g	3524_g	1040_g
109PG3572	212_g	26_g	576_g	984_g	3_g	994_g	343_g	582_g	1431_g	1118_g	3324_g	815_g	426_g	2562_g	3034_g	2048_g	1287_g	1450_g	26_g	26_g	30_g	1112_g	815_g	3392_g	601_g	461_g	2130_g	299_g	3289_g	1397_g	535_g	606_g	2152_g	1118_g	236_g	298_g	2430_g	1701_g	161_g	1611_g	555_g	1178_g	920_g	1542_g	2394_g	26_g	1188_g	3525_g	1039_g
109PG3573	211_g|5107_g|5108_g	25_g	575_g	983_g	2_g	993_g	342_g	583_g	1430_g	1117_g	3325_g	814_g	425_g	2563_g	3035_g	2047_g	1286_g	1449_g	25_g|5133_g|5134_g	25_g	29_g	1113_g	814_g	3391_g	600_g	460_g	2131_g	298_g	3288_g	1396_g	536_g|5134_g|5135_g	605_g	2151_g	1119_g	237_g	297_g	2429_g	1702_g	160_g|5130_g|5131_g	1612_g	554_g	1177_g	921_g	1541_g|5084_g|5085_g	2395_g	25_g	1189_g	3526_g	1038_g
109PG3575	209_g	23_g	573_g	981_g	4757_g	991_g	341_g	584_g	1428_g	1115_g	3327_g	812_g	424_g	2565_g	3037_g	2045_g	1284_g	1447_g	23_g	23_g	27_g	1115_g	812_g	3389_g	598_g	459_g	2132_g	296_g	3286_g	1394_g	538_g	603_g	2149_g	1121_g	239_g	295_g	2427_g	1704_g	158_g	1614_g	552_g	1175_g	923_g	1539_g	2397_g	23_g	1191_g	3528_g	1036_g
109PG3576	208_g	22_g	572_g	980_g	4756_g	990_g	340_g	585_g	1427_g	1114_g	3328_g	811_g	423_g	2566_g	3861_g	2044_g	1283_g	1446_g	22_g	22_g	26_g	1116_g	811_g	3388_g	597_g	458_g	2133_g	295_g	3285_g	1393_g	539_g	602_g	2148_g	1122_g	240_g	294_g	2426_g	1705_g	157_g	1615_g	551_g	1174_g	924_g	1538_g	2398_g	22_g	1192_g	3529_g	1035_g
109PG3577	207_g	21_g	571_g	979_g	4755_g	989_g	339_g	586_g	1426_g	1113_g	3329_g	810_g	422_g	2567_g	3862_g	2043_g	1282_g	1445_g	21_g	21_g	25_g	1117_g	810_g	3387_g	596_g	457_g	2134_g	294_g	3284_g	1392_g	540_g	601_g	2147_g	1123_g	241_g	293_g	2425_g	1706_g	156_g	1616_g	550_g	1173_g	925_g	1537_g	2399_g	21_g	1193_g	3530_g	1034_g
109PG3579	205_g	19_g	569_g	977_g	4753_g	987_g	337_g	588_g	1424_g	4698_g	4333_g	4050_g	420_g	2569_g	3864_g	2041_g	1280_g	1443_g	19_g	19_g	23_g	1119_g	808_g	4926_g	594_g	455_g	2136_g	292_g	3282_g	1390_g	542_g	599_g	2145_g	1125_g	243_g	291_g	2423_g	1708_g	154_g	1618_g	548_g	1171_g	927_g	1535_g	2401_g	19_g	1195_g	3532_g	1032_g
109PG3580	204_g	18_g	568_g	976_g	4752_g	986_g	336_g	589_g	1423_g	4699_g	4334_g	4051_g	419_g	2570_g	3865_g	2040_g	1279_g	1442_g	18_g	18_g	22_g	1120_g	807_g	4927_g	593_g	454_g	2137_g	291_g	3281_g	1389_g	543_g	598_g	2144_g	1126_g	244_g	290_g	2422_g	1709_g	153_g	1619_g	547_g	1170_g	928_g	2736_g	2402_g	18_g	1196_g	3533_g	1031_g
109PG3581	203_g	17_g	567_g	975_g	4751_g	985_g	335_g	590_g	1422_g	4700_g	4335_g	4052_g	418_g	2571_g	3866_g	2039_g	1278_g	1441_g	17_g	17_g	21_g	1121_g	806_g	4928_g	592_g	453_g	2138_g	290_g	3280_g	1388_g	544_g	597_g	2143_g	1127_g	245_g	289_g	2421_g	1710_g	152_g	1620_g	546_g	1169_g	929_g	2737_g	2403_g	17_g	1197_g	3534_g	1030_g
109PG3582	202_g	16_g	566_g	974_g	4750_g	984_g	334_g	591_g	1421_g	4701_g	4336_g	4053_g	417_g	2572_g	3867_g	2038_g	1277_g	1440_g	16_g	16_g	20_g	1122_g	805_g	4929_g	591_g	452_g	2139_g	289_g	3279_g	1387_g	545_g	596_g	2142_g	1128_g	246_g	288_g	2420_g	1711_g	151_g	1621_g	545_g	1168_g	930_g	2738_g	2404_g	16_g	1198_g	3535_g	1029_g
109PG3583	201_g	15_g	565_g	973_g	4749_g	983_g	333_g	592_g	1420_g	4702_g	4337_g	4054_g	416_g	2573_g	3868_g	2037_g	1276_g	1439_g	15_g	15_g	19_g	1123_g	804_g	4930_g	590_g	451_g	2140_g	288_g	3278_g	1386_g	546_g	595_g	2141_g	1129_g	247_g	287_g	2419_g	1712_g	150_g	1622_g	544_g	1167_g	931_g	2739_g	2405_g	15_g	1199_g	3536_g	1028_g
109PG3584	200_g	14_g	564_g	972_g	4748_g	982_g	332_g	593_g	1419_g	4703_g	4338_g	4055_g	415_g	2574_g	3869_g	2036_g	1275_g	1438_g	14_g	14_g	18_g	1124_g	803_g	4931_g	589_g	450_g	2141_g	287_g	3277_g	1385_g	547_g	594_g	2140_g	1130_g	248_g	286_g	2418_g	1713_g	149_g	1623_g	543_g	1166_g	932_g	2740_g	2406_g	14_g	1200_g	3537_g	1027_g
109PG3585	199_g	13_g	563_g	971_g	4747_g	981_g	331_g	594_g	1418_g	4704_g	4339_g	4056_g	414_g	2575_g	3870_g	2035_g	1274_g	1437_g	13_g	13_g	17_g	1125_g	802_g	4932_g	588_g	449_g	2142_g	286_g	3276_g	1384_g	548_g	593_g	2139_g	1131_g	249_g	285_g	2417_g	1714_g	148_g	1624_g	542_g	1165_g	933_g	2741_g	2407_g	13_g	1201_g	3538_g	1026_g
109PG3586	198_g	12_g	562_g	970_g	4746_g	980_g	330_g	595_g	1417_g	4705_g	4340_g	4057_g	413_g	2576_g	3871_g	2034_g	1273_g	1436_g	12_g	12_g	16_g	1126_g	801_g	4933_g	587_g	448_g	2143_g	285_g	3275_g	1383_g	549_g	592_g	2138_g	1132_g	250_g	284_g	2416_g	1715_g	147_g	1625_g	541_g	1164_g	934_g	2742_g	2408_g	12_g	1202_g	3539_g	1025_g
109PG3587	197_g	11_g	561_g	969_g	4745_g	979_g	329_g	596_g	1416_g	4706_g	4341_g	4058_g	412_g	2577_g	3872_g	2033_g	1272_g	1435_g	11_g	11_g	15_g	1127_g	800_g	4934_g	586_g	447_g	2144_g	284_g	3274_g	1382_g	550_g	591_g	2137_g	1133_g	251_g	283_g	2415_g	1716_g	146_g	1626_g	540_g	1163_g	935_g	2743_g	2409_g	11_g	1203_g	3540_g	1024_g
109PG3588	196_g	10_g	560_g	968_g	4744_g	978_g	328_g	597_g	1415_g	4707_g	4342_g	4059_g	411_g	2578_g	3873_g	2032_g	1271_g	1434_g	10_g	10_g	14_g	1128_g	799_g	4935_g	585_g	446_g	2145_g	283_g	3273_g	1381_g	551_g	590_g	2136_g	1134_g	252_g	282_g	2414_g	1717_g	145_g	1627_g	539_g	1162_g	936_g	2744_g	2410_g	10_g	1204_g	3541_g	1023_g
109PG3589	195_g	9_g	559_g	967_g	4743_g	977_g	327_g	598_g	1414_g	4708_g	4343_g	4060_g	410_g	2579_g	3874_g	2031_g	1270_g	1433_g	9_g	9_g	13_g	1129_g	798_g	4936_g	584_g	445_g	2146_g	282_g	3272_g	1380_g	552_g	589_g	2135_g	1135_g	253_g	281_g	2413_g	1718_g	144_g	1628_g	538_g	1161_g	937_g	2745_g	2411_g	9_g	1205_g	3542_g	1022_g
109PG3590	194_g	8_g	558_g	966_g	4742_g	976_g	326_g	599_g	1413_g	4709_g	4344_g	4061_g	409_g	2580_g	3875_g	2030_g	1269_g	1432_g	8_g	8_g	12_g	1130_g	797_g	4937_g	583_g	444_g	2147_g	281_g	3271_g	1379_g	553_g	588_g	2134_g	1136_g	254_g	280_g	2412_g	1719_g	143_g	1629_g	537_g	1160_g	938_g	2746_g	2412_g	8_g	1206_g	3543_g	1021_g
109PG3591	193_g	7_g	557_g	965_g	4741_g	975_g	325_g	600_g	1412_g	4710_g	4345_g	4062_g	408_g	2581_g	3876_g	2029_g	1268_g	1431_g	7_g	7_g	11_g	1131_g	796_g	4938_g	582_g	443_g	2148_g	280_g	3270_g	1378_g	554_g	587_g	2133_g	1137_g	255_g	279_g	2411_g	1720_g	142_g	1630_g	536_g	1159_g	939_g	2747_g	2413_g	7_g	1207_g	3544_g	1020_g
109PG3592	192_g	6_g	556_g	964_g	4740_g	974_g	324_g	601_g	1411_g	4711_g	4346_g	4063_g	407_g	2582_g	3877_g	2028_g	1267_g	1430_g	6_g	6_g	10_g	1132_g	795_g	4939_g	581_g	442_g	2149_g	279_g	3269_g	1377_g	555_g	586_g	2132_g	1138_g	256_g	278_g	2410_g	1721_g	141_g	1631_g	535_g	1158_g	940_g	2748_g	2414_g	6_g	1208_g	3545_g	1019_g
109PG3594	190_g	4_g	554_g	962_g	4738_g	972_g	322_g	603_g	1409_g	4713_g	4348_g	4065_g	405_g	2584_g	3879_g	2026_g	1265_g	1428_g	4_g	4_g	8_g	1134_g	794_g	4941_g	579_g	440_g	2151_g	277_g	3267_g	1375_g	557_g	584_g	2130_g	1140_g	258_g	276_g	2408_g	1723_g	139_g	1633_g	533_g	1156_g	942_g	2750_g	2416_g	4_g	1210_g	3547_g	1017_g
109PG3595	189_g	3_g	553_g	961_g	4737_g	971_g	321_g	604_g	1408_g	4714_g	4349_g	4066_g	404_g	2585_g	3880_g	2025_g	1264_g	1427_g	3_g	3_g	7_g	1135_g	793_g	4942_g	578_g	439_g	2152_g	276_g	3266_g	1374_g	558_g	583_g	2129_g	1141_g	259_g	275_g	2407_g	1724_g	138_g	1634_g	532_g	1155_g	943_g	2751_g	2417_g	3_g	1211_g	3548_g	1016_g
109PG3596	188_g	2_g	552_g	960_g	4736_g	970_g	319_g	606_g	1407_g	4715_g	4350_g	4067_g	402_g	2586_g	3881_g	2024_g	1263_g	1426_g	2_g	2_g	6_g	1136_g	792_g	4943_g	576_g	437_g	2154_g	275_g	3265_g	1373_g	559_g	582_g	2128_g	1142_g	260_g	274_g	2406_g	1725_g	137_g	1635_g	531_g	1154_g	944_g	2752_g	2418_g	2_g	1212_g	3549_g	1015_g
109PG3597	2001_g	1523_g	3576_g	575_g	1937_g	3368_g	4902_g	3939_g	2470_g	160_g	786_g	2837_g	2183_g	562_g	4741_g	1997_g	3475_g	753_g	2491_g	2727_g	2890_g	622_g	298_g	1745_g	2670_g	296_g	113_g	3484_g	4157_g	71_g	298_g	4722_g	2101_g	253_g	1626_g	3551_g	599_g	3861_g	111_g	3636_g	1331_g	3442_g	3458_g	5039_g	1220_g	2440_g	3611_g	3443_g	3475_g
109PG3598	2000_g	1524_g	3577_g	576_g	1938_g	3367_g	4901_g	3940_g	2471_g	161_g	787_g	2838_g	2184_g	561_g	4740_g	1998_g	3474_g	752_g	2490_g	2728_g	2891_g	623_g	297_g	1744_g	2669_g	295_g	114_g	3483_g	4158_g	72_g	297_g	4721_g	2102_g	252_g	1627_g	3552_g	600_g	3860_g	112_g	3637_g	1330_g	3441_g	3457_g	5034_g	1219_g	2439_g	3610_g	3444_g	3476_g
109PG3599	1998_g|2786_g	1526_g|1932_g	1613_g|3579_g	304_g|578_g	1940_g|3674_g	333_g|3365_g	2953_g|4899_g	3942_g|4169_g	1030_g|2473_g	163_g|727_g	191_g|789_g	2160_g|2840_g	1251_g|2186_g	110_g|559_g	782_g|4098_g	2000_g|3752_g	923_g|3472_g	235_g|750_g	2488_g|3713_g	1608_g|2730_g	2893_g|3283_g	625_g|1286_g	295_g|2598_g	383_g|1742_g	111_g|2667_g	293_g|1296_g	116_g|1623_g	585_g|3481_g	801_g|4160_g	74_g|497_g	295_g|1957_g	1851_g|4719_g	294_g|2104_g	250_g|4229_g	1629_g|1929_g	2058_g|3554_g	602_g|1157_g	336_g|3858_g	114_g|1988_g	466_g|3639_g	1328_g|1978_g	127_g|3439_g	1577_g|3455_g	4016_g|4888_g	235_g|1217_g	1119_g|2437_g	127_g|3608_g	271_g|3446_g	99_g|3478_g
109PG3601	1996_g	1528_g	3581_g	580_g	1942_g	3363_g	4897_g	3944_g	2475_g	165_g	791_g	2842_g	2188_g	557_g	4100_g	2002_g	3470_g	748_g	2486_g	2732_g	2895_g	627_g	293_g	1740_g	2665_g	292_g	118_g	3479_g	4162_g	76_g	293_g	4717_g	2106_g	248_g	1631_g	3556_g	604_g	3856_g	116_g	3641_g	1326_g	3437_g	3453_g	4376_g	1215_g	2435_g	3606_g	2750_g	3480_g
109PG3602	1995_g	1529_g	3582_g	581_g	1943_g	3362_g	4896_g	3945_g	2476_g	166_g	792_g	2843_g	2189_g	556_g	4101_g	2003_g	3469_g	747_g	2485_g	2733_g	2896_g	628_g	292_g	1739_g	2664_g	291_g	119_g	3478_g	4163_g	77_g	292_g	4716_g	2107_g	247_g	1632_g	3557_g	605_g	3855_g	117_g	3642_g	1325_g	3436_g	3452_g	4377_g	1214_g	2434_g	3605_g	2749_g	3481_g
109PG3603	1993_g	1531_g	3584_g	583_g	1945_g	3360_g	4894_g	3947_g	2478_g	168_g	794_g	2845_g	2191_g	554_g	4103_g	2005_g	3467_g	745_g	2483_g	2735_g	2898_g	630_g	290_g	1737_g	2662_g	289_g	121_g	3476_g	4165_g	79_g	290_g	4714_g	2109_g	245_g	1634_g	3559_g	607_g	3853_g	119_g	3644_g	1323_g	3434_g	3450_g	4379_g	1212_g	2432_g	3603_g	2747_g	3483_g
109PG3604	1992_g	1532_g	3585_g	584_g	1946_g	3359_g	4893_g	3948_g	2479_g	169_g	795_g	2846_g	2192_g	553_g	4104_g	2006_g	3466_g	744_g	2482_g	2736_g	2899_g	631_g	289_g	1736_g	2661_g	288_g	122_g	3475_g	4166_g	80_g	289_g	4713_g	2110_g	244_g	1635_g	3560_g	608_g	3852_g	120_g	3645_g	1322_g	3433_g	3449_g	4380_g	1211_g	2431_g	3602_g	2746_g	3484_g
109PG3605	1991_g	1533_g	3586_g	585_g	1947_g	3358_g	4892_g	3949_g	2480_g	170_g	796_g	2847_g	2193_g	552_g	4105_g	2007_g	3465_g	743_g	2481_g	2737_g	2900_g	632_g	288_g	1735_g	2660_g	287_g	123_g	3474_g	4167_g	81_g	288_g	4712_g	2111_g	243_g	1636_g	3561_g	609_g	3851_g	121_g	3646_g	1321_g	3432_g	3448_g	4381_g	1210_g	2430_g	3601_g	2745_g	3485_g
109PG3606	1990_g	1534_g	3587_g	586_g	1948_g	3357_g	4891_g	3950_g	2481_g	171_g	797_g	2848_g	2194_g	551_g	4106_g	2008_g	3464_g	742_g	2480_g	2738_g	2901_g	633_g	287_g	1734_g	2659_g	286_g	124_g	3473_g	4168_g	82_g	287_g	4711_g	2112_g	242_g	1637_g	3562_g	610_g	3850_g	122_g	3647_g	1320_g	3431_g	3447_g	4382_g	1209_g	2429_g	3600_g	2744_g	3486_g
109PG3607	1989_g	1535_g	3588_g	587_g	1949_g	3356_g	4890_g	3951_g	2482_g	172_g	798_g	2849_g	2195_g	550_g	4107_g	2009_g	3463_g	741_g	2479_g	2739_g	2902_g	634_g	286_g	1733_g	2658_g	285_g	125_g	3472_g	4169_g	83_g	286_g	4710_g	2113_g	241_g	1638_g	3563_g	611_g	3849_g	123_g	3648_g	1319_g	3430_g	3446_g	4383_g	1208_g	2428_g	3599_g	2743_g	3487_g
109PG3608	1988_g	1536_g	3589_g	588_g	1950_g	3355_g	4889_g	3952_g	2483_g	173_g	799_g	2850_g	2196_g	549_g	4108_g	2010_g	3462_g	740_g	2478_g	2740_g	2903_g	635_g	285_g	1732_g	2657_g	284_g	126_g	3471_g	4170_g	84_g	285_g	4709_g	2114_g	240_g	1639_g	3564_g	612_g	3848_g	124_g	3649_g	1318_g	3429_g	3445_g	2646_g	1207_g	2427_g	3598_g	2742_g	3488_g
109PG3609	1987_g	1537_g	3590_g	589_g	1951_g	3354_g	4888_g	3953_g	2484_g	174_g	800_g	2851_g	2197_g	548_g	4109_g	2011_g	3461_g	739_g	2477_g	2741_g	2904_g	636_g	284_g	1731_g	2656_g	283_g	127_g	3470_g	4171_g	85_g	284_g	4708_g	2115_g	239_g	1640_g	3565_g	613_g	3847_g	125_g	3650_g	1317_g	3427_g	3444_g	2645_g	1206_g	2426_g	3597_g	2741_g	3489_g
109PG3611	1985_g	1539_g	3592_g	591_g	1953_g	3352_g	4886_g	3955_g	2486_g	176_g	802_g	2853_g	2199_g	546_g	4111_g	2013_g	3459_g	737_g	2475_g	2743_g	2906_g	638_g	282_g	1729_g	2654_g	281_g	129_g	3468_g	4173_g	87_g	282_g	4706_g	2117_g	237_g	1642_g	3567_g	615_g	3845_g	127_g	3652_g	1315_g	3426_g	3442_g	2643_g	1204_g	2424_g	3595_g	2739_g	3491_g
109PG3612	1984_g|4055_g|4564_g|5111_g	1540_g|4927_g|5112_g	3593_g|291_g	592_g|615_g	1954_g|3827_g|4902_g|5131_g	3351_g|2176_g	4885_g|4266_g	3956_g|3624_g|3979_g|5215_g	2487_g|548_g|5131_g	177_g|200_g|4372_g|5230_g	803_g|826_g	2854_g|291_g|3116_g|5206_g	2200_g|2223_g|3861_g|5142_g	545_g|522_g|3367_g	4112_g|2116_g|4531_g|5100_g	2014_g|756_g	3458_g|430_g|3729_g|4980_g	736_g|713_g|4985_g	2474_g|1132_g	2744_g|4960_g|4989_g	2907_g|4952_g	639_g|4773_g	281_g|258_g|4708_g|5136_g	1728_g|832_g	2653_g|2630_g	280_g|257_g	130_g|153_g	3467_g|2136_g	4174_g|2044_g	88_g|111_g	281_g|258_g|2832_g|5133_g	4705_g|566_g	491_g|2118_g	236_g|213_g	1643_g|2532_g|4909_g|5130_g	3568_g|548_g|5129_g	616_g|639_g	3844_g|1208_g	128_g|610_g|1701_g|5134_g	3653_g|1119_g	1314_g|1500_g	3425_g|1824_g	3441_g|4499_g	2642_g|3831_g	1203_g|1180_g|5112_g	2423_g|4912_g	3594_g|938_g	2738_g|2715_g	3492_g|1224_g|2041_g|5105_g
109PG3613	1983_g	1541_g	3594_g	593_g	1955_g	3350_g	4884_g	3957_g	2488_g	178_g	804_g	2855_g	2201_g	544_g	4721_g	2015_g	3457_g	735_g	2473_g	2745_g	2908_g	640_g	280_g	1727_g	2652_g	279_g	131_g	3466_g	4175_g	89_g	280_g	4704_g	2119_g	235_g	1644_g	3569_g	617_g	3843_g	129_g	3654_g	1313_g	3424_g	3440_g	2641_g	1202_g	2422_g	3593_g	2737_g	3493_g
109PG3614	1982_g	1542_g	3595_g	594_g	1956_g	3349_g	4883_g	3958_g	2489_g	179_g	805_g	2856_g	2202_g	543_g	4722_g	2016_g	3456_g	734_g	2472_g	2746_g	2909_g	641_g	279_g	1726_g	2651_g	278_g	132_g	3465_g	4176_g	90_g	279_g	4703_g	2120_g	234_g	1645_g	3570_g	618_g	3842_g	130_g	3655_g	1312_g	3423_g	3439_g	2640_g	1201_g	2421_g	3592_g	2736_g	3494_g
109PG3615	1981_g	1543_g	3596_g	595_g	1957_g	3348_g	4882_g	3959_g	2490_g	180_g	806_g	2857_g	2203_g	542_g	4723_g	2017_g	3455_g	733_g	2471_g	2747_g	2910_g	642_g	278_g	1725_g	2650_g	277_g	133_g	3464_g	4177_g	91_g	278_g	4702_g	2121_g	233_g	1646_g	3571_g	619_g	3841_g	131_g	3656_g	1311_g	3422_g	3438_g	2639_g	1200_g	2420_g	3591_g	2735_g	3495_g
109PG3617	1979_g	1545_g	3598_g	597_g	1959_g	3346_g	4880_g	3961_g	2492_g	182_g	808_g	2859_g	2205_g	540_g	4725_g	2019_g	3453_g	731_g	2469_g	2749_g	2912_g	644_g	276_g	1723_g	2648_g	275_g	135_g	3462_g	4179_g	93_g	276_g	4700_g	2123_g	231_g	1648_g	3573_g	621_g	3839_g	133_g	3658_g	1309_g	3420_g	3436_g	2637_g	1198_g	2418_g	3589_g	2733_g	3497_g
109PG3618	1978_g	1546_g	3599_g	598_g	1960_g	3345_g	4879_g	3962_g	2493_g	183_g	809_g	2860_g	2206_g	539_g	4726_g	2020_g	3452_g	730_g	2468_g	2750_g	2913_g	645_g	275_g	1722_g	2647_g	274_g	136_g	3461_g	4180_g	94_g	275_g	4699_g	2124_g	230_g	1649_g	3574_g	622_g	3838_g	134_g	3659_g	1308_g	3419_g	3435_g	2636_g	1197_g	2417_g	3588_g	2732_g	3498_g
109PG3619	1977_g	1547_g	3600_g	599_g	1961_g	3344_g	4878_g	3963_g	2494_g	184_g	810_g	2861_g	2207_g	538_g	4727_g	2021_g	3451_g	729_g	2467_g	2751_g	2914_g	646_g	274_g	1721_g	2646_g	273_g	137_g	3460_g	4181_g	95_g	274_g	4698_g	2125_g	229_g	1650_g	3575_g	623_g	3837_g	135_g	3660_g	1307_g	3418_g	3434_g	2635_g	1196_g	2416_g	3587_g	2731_g	3499_g
109PG3621	1283_g	2909_g	1157_g	2429_g	1740_g	2975_g	1787_g	970_g	1296_g	2642_g	2248_g	1993_g	772_g	2072_g	3229_g	2439_g	1152_g	1251_g	3663_g	1281_g	1069_g	4224_g	3184_g	1625_g	2191_g	2000_g	1502_g	3935_g	2225_g	1742_g	1029_g	3466_g	2750_g	1758_g	779_g	1336_g	1393_g	1877_g	2274_g	2206_g	4980_g	953_g	3007_g	1534_g	1990_g	2099_g	1953_g	1103_g	900_g
109PG3622	1284_g	2908_g	1156_g	2428_g	1739_g	2974_g	1788_g	969_g	1297_g	2643_g	2247_g	1992_g	771_g	2071_g	3230_g	2438_g	1153_g	1250_g	3662_g	1282_g	1068_g	4225_g	3185_g	1624_g	2192_g	2001_g	1503_g	3934_g	2226_g	1741_g	1028_g	3467_g	2751_g	1759_g	780_g	1337_g	1392_g	1878_g	2273_g	2207_g	4979_g	954_g	3006_g	1533_g	1989_g	2100_g	1952_g	1102_g	901_g
109PG3624	1286_g	2906_g	1154_g	2426_g	1737_g	2972_g	1790_g	967_g	1300_g	2645_g	2245_g	1990_g	769_g	2069_g	3232_g	2436_g	1155_g	1248_g	3660_g	1284_g	1066_g	4227_g	3187_g	1622_g	2194_g	2003_g	1505_g	3932_g	2228_g	1739_g	1026_g	3469_g	2753_g	1761_g	782_g	1339_g	1390_g	1880_g	2271_g	2209_g	4977_g	956_g	3004_g	1531_g	1987_g	2102_g	1950_g	1100_g	903_g
109PG3625	1287_g	2905_g	1153_g	2425_g	1736_g	2971_g	1791_g	966_g	1301_g	2646_g	2244_g	1989_g	768_g	2068_g	3233_g	2435_g	1156_g	1247_g	3659_g	1285_g	1065_g	4228_g	3188_g	1621_g	2195_g	2004_g	1506_g	3931_g	2229_g	1738_g	1025_g	3470_g	2754_g	1762_g	783_g	1340_g	1389_g	1881_g	2270_g	2210_g	4976_g	957_g	3003_g	1529_g	1986_g	2103_g	1949_g	1099_g	904_g
109PG3626	1288_g	2904_g	1152_g	2424_g	1735_g	2970_g	1792_g	965_g	1302_g	2647_g	2243_g	1988_g	767_g	2067_g	3234_g	2434_g	1157_g	1246_g	3658_g	1286_g	1064_g	4229_g	3189_g	1620_g	2196_g	2005_g	1507_g	3930_g	2230_g	1737_g	1024_g	3471_g	2755_g	1763_g	784_g	1341_g	1388_g	1882_g	2269_g	2211_g	4975_g	958_g	3002_g	1528_g	1985_g	2104_g	1948_g	1098_g	905_g
109PG3627	1289_g	2903_g	1151_g	2423_g	1734_g	2969_g	1793_g	964_g	1303_g	2648_g	2242_g	1987_g	766_g	2066_g	3235_g	2433_g	1158_g	1245_g	3657_g	1287_g	1063_g	4230_g	3190_g	1619_g	2197_g	2006_g	1508_g	3929_g	2231_g	1736_g	1023_g	3472_g	2756_g	1764_g	785_g	1342_g	1387_g	1883_g	2268_g	2212_g	4974_g	959_g	3001_g	1527_g	1984_g	2105_g	1947_g	1097_g	906_g
109PG3628	1290_g	2902_g	1150_g	2422_g	1733_g	2968_g	1794_g	963_g	1304_g	2649_g	2241_g	1986_g	765_g	2065_g	3236_g	2432_g	1159_g	1244_g	3656_g	1288_g	1062_g	4231_g	3191_g	1618_g	2198_g	2007_g	1509_g	3928_g	2232_g	1735_g	1022_g	3473_g	2757_g	1765_g	786_g	1343_g	1386_g	1884_g	2267_g	2213_g	4973_g	960_g	3000_g	1526_g	1983_g	2106_g	1946_g	1096_g	907_g
109PG3629	1291_g	2901_g	1149_g	2421_g	1732_g	2967_g	1795_g	962_g	1305_g	2650_g	2240_g	1985_g	764_g	2064_g	3237_g	2431_g	1160_g	1243_g	3655_g	1289_g	1061_g	4232_g	3192_g	1617_g	2199_g	2008_g	1510_g	3927_g	2233_g	1734_g	1021_g	3474_g	2758_g	1766_g	787_g	1344_g	1385_g	1885_g	2266_g	2214_g	4972_g	961_g	2999_g	1525_g	1982_g	2107_g	1945_g	1095_g	908_g
109PG3630	1292_g	2900_g	4044_g	3876_g	3570_g	2966_g	1796_g	961_g	1306_g	2651_g	2239_g	1984_g	763_g	3776_g	3238_g	2642_g	1161_g	1242_g	3654_g	1290_g	1060_g	4233_g	3193_g	1616_g	2200_g	2009_g	1511_g	4250_g	2234_g	1733_g	1020_g	3299_g	1297_g	1767_g	788_g	1345_g	1384_g	1886_g	2265_g	4780_g	3544_g	962_g	2998_g	1524_g	1981_g	2108_g	1944_g	1094_g	909_g
109PG3631	1293_g	2899_g	4043_g	3875_g	3571_g	2965_g	1797_g	960_g	1307_g	2652_g	2238_g	1983_g	762_g	3775_g	3239_g	2643_g	1162_g	1241_g	3653_g	1291_g	1059_g	4234_g	3194_g	1615_g	2201_g	2010_g	1512_g	4251_g	2235_g	1732_g	1019_g	3298_g	1298_g	1768_g	789_g	1346_g	1383_g	1887_g	2264_g	4779_g	3545_g	963_g	2997_g	1523_g	1980_g	2109_g	1943_g	1093_g	910_g
109PG3632	1294_g	2898_g	4042_g	3874_g	3572_g	2964_g	1798_g	959_g	1308_g	2653_g	2237_g	1982_g	761_g	3774_g	3240_g	2644_g	1163_g	1240_g	3652_g	1292_g	1058_g	4235_g	3195_g	1614_g	2202_g	2011_g	1513_g	4252_g	2236_g	1731_g	1018_g	3297_g	1299_g	1769_g	790_g	1347_g	1382_g	1888_g	2263_g	4778_g	3546_g	964_g	2996_g	1522_g	1979_g	2110_g	1942_g	1092_g	911_g
109PG3633	1295_g	2897_g	4041_g	3873_g	3573_g	2963_g	1799_g	958_g	1309_g	2654_g	2236_g	1981_g	760_g	3773_g	3241_g	2645_g	1164_g	1239_g	3651_g	1293_g	1057_g	4236_g	3196_g	1613_g	2203_g	2012_g	1514_g	4253_g	2237_g	1730_g	1017_g	3296_g	1300_g	1770_g	791_g	1348_g	1381_g	1889_g	2262_g	4777_g	3547_g	965_g	2995_g	1521_g	1978_g	2111_g	1941_g	1091_g	912_g
109PG3634	1296_g	2896_g	4040_g	3872_g	3574_g	2962_g	1800_g	957_g	1310_g	2655_g	2235_g	1980_g	759_g	3772_g	3242_g	2646_g	1165_g	1238_g	3650_g	1294_g	1056_g	4237_g	3197_g	1612_g	2204_g	2013_g	1515_g	4254_g	2238_g	1729_g	1016_g	3295_g	1301_g	1771_g	792_g	1349_g	1380_g	1890_g	2261_g	4776_g	3548_g	966_g	2994_g	1520_g	1977_g	2112_g	1940_g	1090_g	913_g
109PG3635	1297_g	2895_g	4039_g	3871_g	3575_g	2961_g	1801_g	956_g	1311_g	2656_g	2234_g	1979_g	758_g	3771_g	3243_g	2647_g	1166_g	1237_g	3649_g	1295_g	1055_g	4238_g	3198_g	1611_g	2205_g	2014_g	1516_g	4255_g	2239_g	1728_g	1015_g	3294_g	1302_g	1772_g	793_g	1350_g	1379_g	1891_g	2260_g	4775_g	3549_g	967_g	2993_g	1519_g	1976_g	2113_g	1939_g	1089_g	914_g
109PG3636	1298_g	2894_g	4038_g	3870_g	3576_g	2960_g	1802_g	955_g	1312_g	2657_g	2233_g	1978_g	757_g	3770_g	3244_g	2648_g	1167_g	1236_g	3648_g	1296_g	1054_g	4239_g	3199_g	1610_g	2206_g	2015_g	1517_g	4256_g	2240_g	1727_g	1014_g	3293_g	1303_g	1773_g	794_g	1351_g	1378_g	1892_g	2259_g	4774_g	3550_g	968_g	2992_g	1518_g	1975_g	2114_g	1938_g	1088_g	915_g
109PG3637	1299_g	2893_g	4037_g	3869_g	3577_g	2959_g	1803_g	954_g	1313_g	2658_g	2232_g	1977_g	756_g	3769_g	3245_g	2649_g	1168_g	1235_g	3647_g	1297_g	1053_g	4240_g	3200_g	1609_g	2207_g	2016_g	1518_g	4257_g	2241_g	1726_g	1013_g	3292_g	1304_g	1774_g	795_g	1352_g	1377_g	1893_g	2258_g	4773_g	3551_g	969_g	2991_g	1517_g	1974_g	2115_g	1937_g	1087_g	916_g
109PG3638	1300_g	2892_g	4036_g	3868_g	3578_g	2958_g	1804_g	953_g	1314_g	2659_g	2231_g	1976_g	755_g	3768_g	3246_g	2650_g	1169_g	1234_g	3646_g	1298_g	1052_g	4241_g	3201_g	1608_g	2208_g	2017_g	1519_g	4258_g	2242_g	1725_g	1012_g	3291_g	1305_g	1775_g	796_g	1353_g	1376_g	1894_g	2257_g	4772_g	3552_g	970_g	2990_g	1516_g	1973_g	2116_g	1936_g	1086_g	917_g
109PG3639	1301_g	2891_g	4035_g	3867_g	3579_g	2957_g	1805_g	952_g	1315_g	2660_g	2230_g	1975_g	754_g	3767_g	3247_g	2651_g	1170_g	1233_g	3645_g	1299_g	1051_g	4242_g	3202_g	1607_g	2209_g	2018_g	1520_g	4259_g	2243_g	1724_g	1011_g	3290_g	1306_g	1776_g	797_g	1354_g	1375_g	1895_g	2256_g	4771_g	3553_g	971_g	2989_g	1515_g	1972_g	2117_g	1935_g	1085_g	918_g
109PG3640	1302_g	2890_g	4034_g	3866_g	3580_g	2956_g	1806_g	951_g	1316_g	2661_g	2229_g	1974_g	753_g	3766_g	3248_g	2652_g	1171_g	1232_g	3644_g	1300_g	1050_g	4243_g	3203_g	1606_g	2210_g	2019_g	1521_g	4260_g	2244_g	1723_g	1010_g	3289_g	1307_g	1777_g	798_g	1355_g	1374_g	1896_g	2255_g	4770_g	3554_g	972_g	2988_g	1514_g	1971_g	2118_g	1934_g	1084_g	919_g
109PG3641	1303_g	2889_g	4033_g	3865_g	3581_g	2955_g	1807_g	950_g	1317_g	2662_g	2228_g	1973_g	752_g	3765_g	3249_g	2653_g	1172_g	1231_g	3643_g	1301_g	1049_g	4244_g	3204_g	1605_g	2211_g	2020_g	1522_g	4261_g	2245_g	1722_g	1009_g	3288_g	1308_g	1778_g	799_g	1356_g	1373_g	1897_g	2254_g	4769_g	3555_g	973_g	2987_g	1513_g	1970_g	2119_g	1933_g	1083_g	920_g
109PG3642	1304_g	2888_g	4032_g	3864_g	3582_g	2954_g	1808_g	949_g	1318_g	2663_g	2227_g	1972_g	751_g	3764_g	3250_g	2654_g	1173_g	1230_g	3642_g	1302_g	1048_g	4245_g	3205_g	1604_g	2212_g	2021_g	1523_g	4262_g	2246_g	1721_g	1008_g	3287_g	1309_g	1779_g	800_g	1357_g	1372_g	1898_g	2253_g	4768_g	3556_g	974_g	2986_g	1512_g	1969_g	2120_g	1932_g	1082_g	921_g
109PG3643	1305_g	2887_g	4031_g	3863_g	3583_g	2953_g	1809_g	948_g	1319_g	2664_g	2226_g	1971_g	750_g	3763_g	3251_g	2655_g	1174_g	1229_g	3641_g	1303_g	1047_g	4246_g	3206_g	1603_g	2213_g	2022_g	1524_g	4263_g	2247_g	1720_g	1007_g	3286_g	1310_g	1780_g	801_g	1358_g	1371_g	1899_g	2252_g	4767_g	3557_g	975_g	2985_g	1511_g	1968_g	2121_g	1931_g	1081_g	922_g
109PG3644	1306_g	2886_g	4030_g	3862_g	3584_g	2952_g	1810_g	947_g	1320_g	2665_g	2225_g	1970_g	749_g	3762_g	3252_g	2656_g	1175_g	1228_g	3640_g	1304_g	1046_g	4247_g	3207_g	1602_g	2214_g	2023_g	1525_g	4264_g	2248_g	1719_g	1006_g	3285_g	1311_g	1781_g	802_g	1359_g	1370_g	1900_g	2251_g	4766_g	3558_g	976_g	2984_g	1510_g	1967_g	2122_g	1930_g	1080_g	923_g
109PG3645	1307_g	2885_g	4029_g	3861_g	3585_g	2951_g	1811_g	946_g	1321_g	2666_g	2224_g	1969_g	748_g	3761_g	3253_g	2657_g	1176_g	1227_g	3639_g	1305_g	1045_g	4248_g	3208_g	1601_g	2215_g	2024_g	1526_g	4265_g	2249_g	1718_g	1005_g	3284_g	1312_g	1782_g	803_g	1360_g	1369_g	1901_g	2250_g	4765_g	3559_g	977_g	2983_g	1509_g	1966_g	2123_g	1929_g	1079_g	924_g
109PG3646	1308_g	2884_g	4028_g	3860_g	3586_g	2950_g	1812_g	945_g	1322_g	2667_g	2223_g	1968_g	747_g	3760_g	3254_g	2658_g	1177_g	1226_g	3638_g	1306_g	1044_g	4249_g	3209_g	1600_g	2216_g	2025_g	1527_g	4266_g	2250_g	1717_g	1004_g	3283_g	1313_g	1783_g	804_g	1361_g	1368_g	1902_g	2249_g	4764_g	3560_g	978_g	2982_g	1508_g	1965_g	2124_g	1928_g	1078_g	925_g
109PG3647	1309_g	2883_g	4027_g	3859_g	3587_g	2949_g	1813_g	944_g	1323_g	2668_g	2222_g	1967_g	746_g	3759_g	3255_g	2659_g	1178_g	1225_g	3637_g	1307_g	1043_g	4250_g	3210_g	1599_g	2217_g	2026_g	1528_g	4267_g	2251_g	1716_g	1003_g	3282_g	1314_g	1784_g	805_g	1362_g	1367_g	1903_g	2248_g	4763_g	3561_g	979_g	2981_g	1507_g	1964_g	2125_g	1927_g	1077_g	926_g
109PG3648	1310_g	2882_g	4026_g	3858_g	3588_g	2948_g	1814_g	943_g	1324_g	2669_g	2221_g	1966_g	745_g	3758_g	3256_g	2660_g	1179_g	1224_g	3636_g	1308_g	1042_g	4251_g	3211_g	1598_g	2218_g	2027_g	1529_g	4268_g	2252_g	1715_g	1002_g	3281_g	1315_g	1785_g	806_g	1363_g	1366_g	1904_g	2247_g	4762_g	3562_g	980_g	2980_g	1506_g	1963_g	2126_g	1926_g	1076_g	927_g
109PG3649	1311_g	2881_g	4025_g	3857_g	3589_g	2947_g	1815_g	942_g	1325_g	2670_g	2220_g	1965_g	744_g	3757_g	3257_g	2661_g	1180_g	1223_g	3635_g	1309_g	1041_g	4252_g	3212_g	1597_g	2219_g	2028_g	1530_g	4269_g	2253_g	1714_g	1001_g	3280_g	1316_g	1786_g	807_g	1364_g	1365_g	1905_g	2246_g	4761_g	3563_g	981_g	2979_g	1505_g	1962_g	2127_g	1925_g	1075_g	928_g
109PG3650	1312_g	2880_g	4024_g	3856_g	3590_g	2946_g	1816_g	941_g	1326_g	2671_g	2219_g	1964_g	743_g	3756_g	4554_g	2662_g	1181_g	1222_g	3634_g	1310_g	1040_g	1691_g	3213_g	1596_g	2220_g	2029_g	1531_g	4270_g	2254_g	1713_g	1000_g	3279_g	1317_g	1787_g	808_g	1365_g	1364_g	1906_g	2245_g	4760_g	3564_g	982_g	2978_g	1800_g	1961_g	2128_g	1924_g	1074_g	929_g
109PG3651	1313_g	2879_g	4023_g	3855_g	3591_g	2945_g	1817_g	940_g	1327_g	2672_g	2218_g	1963_g	742_g	3755_g	4555_g	2663_g	1182_g	1221_g	3633_g	1311_g	1039_g	1690_g	3214_g	1595_g	2221_g	2030_g	1532_g	4271_g	2255_g	1712_g	999_g	3278_g	1318_g	1788_g	809_g	1366_g	1363_g	1907_g	2244_g	4759_g	3565_g	983_g	2977_g	1801_g	1960_g	2129_g	1923_g	1073_g	930_g
109PG3654	1316_g	2876_g	4021_g	3853_g	3593_g	2942_g	1820_g	937_g	1330_g	2674_g	2215_g	1960_g	740_g	3752_g	4558_g	2666_g	1185_g	1218_g	3631_g	1314_g	1036_g	1688_g	3217_g	1592_g	2224_g	2032_g	1534_g	4274_g	2258_g	1709_g	997_g	3276_g	1320_g	1791_g	812_g	1369_g	1360_g	1909_g	2241_g	4757_g	3568_g	986_g	2974_g	1804_g	1957_g	2132_g	1920_g	1070_g	933_g
109PG3655	1317_g	2875_g	4020_g	3852_g	3594_g	2941_g	1821_g	936_g	1331_g	2675_g	2214_g	1959_g	739_g	3751_g	4559_g	2667_g	1186_g	1217_g	3630_g	1315_g	1035_g	1687_g	3218_g	1591_g	2225_g	2033_g	1535_g	4275_g	2259_g	1708_g	996_g	3275_g	1321_g	1792_g	813_g	1370_g	1359_g	1910_g	2240_g	4756_g	3569_g	987_g	2973_g	4998_g	1956_g	2133_g	1919_g	1069_g	934_g
109PG3657	1319_g	2873_g	4018_g	3850_g	3596_g	2939_g	1823_g	934_g	1333_g	2677_g	2212_g	1957_g	737_g	3749_g	4561_g	2669_g	1188_g	1215_g	3628_g	1317_g	1033_g	1685_g	3220_g	1589_g	2227_g	2035_g	1537_g	4277_g	2261_g	1706_g	994_g	3273_g	1323_g	1794_g	815_g	1372_g	1357_g	1912_g	2238_g	4754_g	3571_g	989_g	2971_g	4808_g	1954_g	2135_g	1917_g	1067_g	936_g
109PG3658	1320_g	2872_g	4017_g	3849_g	3597_g	2938_g	1824_g	933_g	1334_g	2678_g	2211_g	1956_g	736_g	3748_g	4562_g	2670_g	1189_g	1214_g	3627_g	1318_g	1032_g	1684_g	3221_g	1588_g	2228_g	2036_g	1538_g	4278_g	2262_g	1705_g	993_g	3272_g	1324_g	1795_g	816_g	1373_g	1356_g	1913_g	2237_g	4753_g	3572_g	990_g	2970_g	4809_g	1953_g	2136_g	1916_g	1066_g	937_g
109PG3659	1321_g	2871_g	4016_g	3848_g	3598_g	2937_g	1825_g	932_g	1335_g	2679_g	2210_g	1955_g	735_g	3747_g	4563_g	2671_g	1190_g	1213_g	3626_g	1319_g	1031_g	1683_g	3222_g	1587_g	2229_g	2037_g	1539_g	4279_g	2263_g	1704_g	992_g	3271_g	1325_g	1796_g	817_g	1374_g	1355_g	1914_g	2236_g	4752_g	3573_g	991_g	2969_g	4810_g	1952_g	2137_g	1915_g	1065_g	938_g
109PG3660	1322_g	2870_g	4015_g	3847_g	3599_g	2936_g	1826_g	931_g	1336_g	2680_g	2209_g	1954_g	734_g	3746_g	4564_g	2672_g	1191_g	1212_g	3625_g	1320_g	1030_g	1682_g	3223_g	1586_g	2230_g	2038_g	1540_g	4280_g	2264_g	1703_g	991_g	3270_g	1326_g	1797_g	818_g	1375_g	1354_g	1915_g	2235_g	4751_g	3574_g	992_g	2968_g	4811_g	1951_g	2138_g	1914_g	1064_g	939_g
109PG3661	1323_g	2869_g	4014_g	3846_g	3600_g	2935_g	4028_g	930_g	1337_g	2681_g	2208_g	1953_g	733_g	3745_g	2453_g	2673_g	1192_g	1211_g	3624_g	1321_g	1029_g	1681_g	3224_g	1585_g	2231_g	2039_g	1541_g	4281_g	2265_g	1702_g	990_g	3269_g	1327_g	1798_g	819_g	1376_g	1353_g	1916_g	4707_g	4750_g	3575_g	993_g	2967_g	1825_g	1950_g	2139_g	4407_g	1063_g	940_g
109PG3662	1324_g	2868_g	4013_g	3845_g	3601_g	2934_g	4029_g	929_g	1338_g	2682_g	2207_g	1952_g	732_g	3744_g	2452_g	2674_g	1193_g	1210_g	3623_g	1322_g	1028_g	1680_g	3225_g	1584_g	2232_g	2040_g	1542_g	4282_g	2266_g	1701_g	989_g	3268_g	1328_g	1799_g	820_g	1377_g	1352_g	1917_g	4708_g	4749_g	3576_g	994_g	2966_g	1826_g	1949_g	2140_g	4408_g	1062_g	941_g
109PG3663	1325_g	2867_g	4012_g	3844_g	3602_g	2933_g	4030_g	928_g	1339_g	2683_g	2206_g	1951_g	731_g	3743_g	2451_g	2675_g	1194_g	1209_g	3622_g	1323_g	1027_g	1679_g	3226_g	1583_g	2233_g	2041_g	1543_g	4283_g	2267_g	1700_g	988_g	3267_g	1329_g	1800_g	821_g	1378_g	1351_g	1918_g	4709_g	4748_g	3577_g	995_g	2965_g	1827_g	1948_g	2141_g	4409_g	1061_g	942_g
109PG3664	1326_g	2866_g	4011_g	3843_g	3603_g	2932_g	4031_g	927_g	1340_g	2684_g	2205_g	1950_g	730_g	3742_g	2450_g	2676_g	1195_g	1208_g	3621_g	1324_g	1026_g	1678_g	3227_g	1582_g	2234_g	2042_g	1544_g	4284_g	2268_g	1699_g	987_g	3266_g	1330_g	1801_g	822_g	1379_g	1350_g	1919_g	4710_g	4747_g	3578_g	996_g	2964_g	1828_g	1947_g	2142_g	4410_g	1060_g	943_g
109PG3665	1327_g	2865_g	4010_g	3842_g	3604_g	2931_g	4032_g	926_g	1341_g	2685_g	2204_g	1949_g	729_g	3741_g	2449_g	2677_g	1196_g	1207_g	3620_g	1325_g	1025_g	1677_g	3228_g	1581_g	2235_g	2043_g	1545_g	4285_g	2269_g	1698_g	986_g	3265_g	1331_g	1802_g	823_g	1380_g	1349_g	1920_g	4711_g	4746_g	3579_g	997_g	2963_g	1829_g	1946_g	2143_g	4411_g	1059_g	944_g
109PG3666	1328_g	2864_g	4009_g	3841_g	3605_g	2930_g	4033_g	925_g	1342_g	2686_g	2203_g	1948_g	728_g	3740_g	2448_g	2678_g	1197_g	1206_g	3619_g	1326_g	1024_g	1676_g	3229_g	1580_g	2236_g	2044_g	1546_g	4286_g	2270_g	1697_g	985_g	3264_g	1332_g	1803_g	824_g	1381_g	1348_g	1921_g	4712_g	4745_g	3580_g	998_g	2962_g	1830_g	1945_g	2144_g	4412_g	1058_g	945_g
109PG3668	1330_g	2862_g	4007_g	3839_g	3607_g	2928_g	4035_g	923_g	1344_g	2688_g	2201_g	1946_g	726_g	3738_g	2446_g	2680_g	1199_g	1204_g	3617_g	1328_g	1022_g	1674_g	3231_g	1578_g	2238_g	2046_g	1548_g	4288_g	2272_g	1695_g	983_g	3262_g	1334_g	1805_g	826_g	1383_g	1346_g	1923_g	4714_g	4743_g	3582_g	1000_g	2960_g	1832_g	1943_g	2146_g	4414_g	1056_g	947_g
109PG3669	1331_g	2861_g	4006_g	3838_g	3608_g	2927_g	4036_g	922_g	1345_g	2689_g	2200_g	1945_g	725_g	3737_g	2445_g	2681_g	1200_g	1203_g	3616_g	1329_g	1021_g	1673_g	3232_g	1577_g	2239_g	2047_g	1549_g	4289_g	2273_g	1694_g	982_g	3261_g	1335_g	1806_g	827_g	1384_g	1345_g	1924_g	4715_g	4466_g	3583_g	1001_g	2959_g	1833_g	1942_g	2147_g	4415_g	1055_g	948_g
109PG3670	1332_g	2860_g	4005_g	3837_g	3609_g	2926_g	4037_g	921_g	1346_g	2690_g	2199_g	1944_g	724_g	3736_g	2444_g	2682_g	1201_g	1202_g	3615_g	1330_g	1020_g	1672_g	3233_g	1576_g	2240_g	2048_g	1550_g	4290_g	2274_g	1693_g	981_g	3260_g	1336_g	1807_g	828_g	1385_g	1344_g	1925_g	4716_g	4465_g	3584_g	1002_g	2958_g	1834_g	1941_g	2148_g	4416_g	1054_g	949_g
109PG3671	1333_g	2859_g	4004_g	3836_g	3610_g	2925_g	4038_g	920_g	1347_g	2691_g	2198_g	1943_g	723_g	3735_g	2443_g	2683_g	1202_g	1201_g	3614_g	1331_g	1019_g	1671_g	3234_g	1575_g	2241_g	2049_g	1551_g	4291_g	2275_g	1692_g	980_g	3259_g	1337_g	1808_g	829_g	1386_g	1343_g	1926_g	4717_g	4464_g	3585_g	1003_g	2957_g	1835_g	1940_g	2149_g	4417_g	1053_g	950_g
109PG3672	1334_g	2858_g	4003_g	3835_g	3611_g	2924_g	4039_g	919_g	1348_g	2692_g	2197_g	1942_g	722_g	3734_g	2442_g	2684_g	1203_g	1200_g	3613_g	1332_g	1018_g	1670_g	3235_g	1574_g	2242_g	2050_g	1552_g	4292_g	2276_g	1691_g	979_g	3258_g	1338_g	1809_g	830_g	1387_g	1342_g	1927_g	4718_g	4463_g	3586_g	1004_g	2956_g	1836_g	1939_g	2150_g	4418_g	1052_g	951_g
109PG3673	1335_g	2857_g	4002_g	3834_g	3612_g	2923_g	4040_g	918_g	1349_g	2693_g	2196_g	1941_g	721_g	3733_g	2441_g	2685_g	1204_g	1199_g	3612_g	1333_g	1017_g	1669_g	3236_g	1573_g	2243_g	2051_g	1553_g	4293_g	2277_g	1690_g	978_g	3257_g	1339_g	1810_g	831_g	1388_g	1341_g	1928_g	4719_g	4462_g	3587_g	1005_g	2955_g	1837_g	1938_g	2151_g	4419_g	1051_g	952_g
109PG3674	1336_g	2856_g	4001_g	3833_g	3613_g	2922_g	4041_g	917_g	1350_g	2694_g	2195_g	1940_g	720_g	3732_g	2440_g	2686_g	1205_g	1198_g	3611_g	1334_g	1016_g	1668_g	3237_g	1572_g	2244_g	2052_g	1554_g	4294_g	2278_g	1689_g	977_g	3256_g	1340_g	1811_g	832_g	1389_g	1340_g	1929_g	4720_g	4461_g	3588_g	1006_g	2954_g	1838_g	1937_g	2152_g	4420_g	1050_g	953_g
109PG3675	1337_g	2855_g	4000_g	3832_g	3614_g	2921_g	4042_g	916_g	1351_g	2695_g	2194_g	1939_g	719_g	3731_g	2439_g	2687_g	1206_g	1197_g	3610_g	1335_g	1015_g	1667_g	3238_g	1571_g	2245_g	2053_g	1555_g	4295_g	2279_g	1688_g	976_g	3255_g	1341_g	1812_g	833_g	1390_g	1339_g	1930_g	4721_g	4460_g	3589_g	1007_g	2953_g	1839_g	1936_g	2153_g	4421_g	1049_g	954_g
109PG3676	1338_g	2854_g	3999_g	3831_g	3615_g	2920_g	4043_g	915_g	1352_g	2696_g	2193_g	1938_g	718_g	3730_g	2438_g	2688_g	1207_g	1196_g	3609_g	1336_g	1014_g	1666_g	3240_g	1570_g	2246_g	2054_g	1556_g	4296_g	2280_g	1687_g	975_g	3254_g	1342_g	1813_g	834_g	1392_g	1338_g	1931_g	4722_g	4459_g	3590_g	1008_g	2952_g	1840_g	1935_g	2154_g	4422_g	1048_g	955_g
109PG3677	1339_g	2853_g	3998_g	3830_g	3616_g	2919_g	4044_g	914_g	1353_g	2697_g	2192_g	1937_g	717_g	3729_g	2437_g	2689_g	1208_g	1195_g	3608_g	1337_g	1013_g	1665_g	3241_g	1569_g	2247_g	2055_g	1557_g	4297_g	2281_g	1686_g	974_g	3253_g	1343_g	1814_g	835_g	1393_g	1337_g	1932_g	4723_g	4458_g	3591_g	1009_g	2951_g	1841_g	1934_g	2155_g	4423_g	1047_g	956_g
109PG3678	1340_g	2852_g	3997_g	3829_g	3617_g	2918_g	4045_g	913_g	1354_g	2698_g	2191_g	1936_g	716_g	3728_g	2436_g	2690_g	1209_g	1194_g	3607_g	1338_g	1012_g	1664_g	3242_g	1568_g	2248_g	2056_g	1558_g	4298_g	2282_g	1685_g	973_g	3252_g	1344_g	1815_g	836_g	1394_g	1336_g	1933_g	4724_g	4457_g	3592_g	1010_g	2950_g	1842_g	1933_g	2156_g	4424_g	1046_g	957_g
109PG3679	1341_g	2851_g	3996_g	3828_g	3618_g	2917_g	4046_g	912_g	1355_g	2699_g	2190_g	1935_g	715_g	3727_g	2435_g	2691_g	1210_g	1193_g	3606_g	1339_g	1011_g	1663_g	3243_g	1567_g	2249_g	2057_g	1559_g	4299_g	2283_g	1684_g	972_g	3251_g	1345_g	1816_g	837_g	1395_g	1335_g	1934_g	4725_g	4456_g	3593_g	1011_g	2949_g	1843_g	1932_g	2157_g	4425_g	1045_g	958_g
109PG3680	1342_g	2850_g	3995_g	3827_g	3619_g	2916_g	4047_g	911_g	1356_g	2700_g	2189_g	1934_g	714_g	3726_g	2434_g	2692_g	1211_g	1192_g	3605_g	1340_g	1010_g	1662_g	3244_g	1566_g	2250_g	2058_g	1560_g	4300_g	2284_g	1683_g	971_g	3250_g	1346_g	1817_g	838_g	1396_g	1334_g	1935_g	4726_g	4455_g	3594_g	1012_g	2948_g	1844_g	1931_g	2158_g	4426_g	1044_g	959_g
109PG3681	1343_g	2849_g	3994_g	3826_g	3620_g	2915_g	4048_g	910_g	1357_g	2701_g	2188_g	1933_g	713_g	3725_g	2433_g	2693_g	1212_g	1191_g	3604_g	1341_g	1009_g	1661_g	3245_g	1565_g	2251_g	2059_g	1561_g	4301_g	2285_g	1682_g	970_g	3249_g	1347_g	1818_g	839_g	1397_g	1333_g	1936_g	4727_g	4454_g	3595_g	1013_g	2947_g	1845_g	1930_g	2159_g	4427_g	1043_g	960_g
109PG3682	1344_g	2848_g	3993_g	3825_g	3621_g	2914_g	4049_g	909_g	1358_g	2702_g	2187_g	1932_g	712_g	3724_g	2432_g	2694_g	1213_g	1190_g	3603_g	1342_g	1008_g	1660_g	3246_g	1564_g	2252_g	2060_g	1562_g	4302_g	2286_g	1681_g	969_g	3248_g	1348_g	1819_g	840_g	1398_g	1332_g	1937_g	4728_g	4453_g	3596_g	1014_g	2946_g	1846_g	1929_g	2160_g	4428_g	1042_g	961_g
109PG3683	1345_g	2847_g	3992_g	3824_g	3622_g	2913_g	4050_g	908_g	1359_g	2703_g	2186_g	1931_g	711_g	3723_g	2431_g	2695_g	1214_g	1189_g	3602_g	1343_g	1007_g	1659_g	3247_g	1563_g	2253_g	2061_g	1563_g	4303_g	2287_g	1680_g	968_g	3247_g	1349_g	1820_g	841_g	1399_g	1331_g	1938_g	4729_g	4452_g	3597_g	1015_g	2945_g	1847_g	1928_g	2161_g	4429_g	1041_g	962_g
109PG3685	4192_g	2844_g	3989_g	3821_g	4016_g	2910_g	4053_g	905_g	1362_g	4608_g	4550_g	4833_g	708_g	3720_g	2428_g	2698_g	1217_g	1186_g	4562_g	1346_g	1004_g	1656_g	3250_g	1560_g	2256_g	2064_g	1566_g	4306_g	2290_g	1677_g	4529_g	3244_g	1352_g	1823_g	844_g	1402_g	1328_g	1941_g	4068_g	4449_g	3600_g	1018_g	2942_g	3763_g	1925_g	2164_g	4432_g	1038_g	965_g
109PG3686	4193_g	2843_g	3988_g	3820_g	4015_g	2909_g	4054_g	904_g	1363_g	4607_g	4549_g	4832_g	707_g	3719_g	2427_g	2699_g	1218_g	1185_g	4561_g	1347_g	1003_g	1655_g	3251_g	1559_g	2257_g	2065_g	1567_g	4307_g	2291_g	1676_g	4530_g	3243_g	1353_g	1824_g	845_g	1403_g	1327_g	1942_g	4069_g	4448_g	3601_g	1019_g	2941_g	3762_g	1924_g	2165_g	4433_g	1037_g	966_g
109PG3687	4194_g	2842_g	3987_g	3819_g	4014_g	2908_g	4055_g	903_g	1364_g	4606_g	4548_g	4831_g	706_g	3718_g	2426_g	2700_g	1219_g	1184_g	4560_g	1348_g	1002_g	1654_g	3252_g	1558_g	2258_g	2066_g	1568_g	4308_g	2292_g	1675_g	4531_g	3242_g	1354_g	1825_g	846_g	1404_g	1326_g	1943_g	4070_g	4447_g	3602_g	1020_g	2940_g	3761_g	1923_g	2166_g	4434_g	1036_g	967_g
109PG3688	4195_g	2841_g	3986_g	3818_g	4013_g	2907_g	4056_g	902_g	1365_g	4605_g	4547_g	4830_g	705_g	3717_g	2425_g	2701_g	1220_g	1183_g	4559_g	1349_g	1001_g	1653_g	3253_g	1557_g	2259_g	2067_g	1569_g	4309_g	2293_g	1674_g	4532_g	3241_g	1355_g	1826_g	847_g	1405_g	1325_g	1944_g	4071_g	4446_g	3603_g	1021_g	2939_g	3760_g	1922_g	2167_g	4435_g	1035_g	968_g
109PG3689	4196_g	2840_g	3985_g	3817_g	4012_g	2906_g	4057_g	901_g	1366_g	4604_g	4546_g	4829_g	704_g	3716_g	2424_g	2702_g	1221_g	1182_g	4558_g	1350_g	1000_g	1652_g	3254_g	1556_g	2260_g	2068_g	1570_g	4310_g	2294_g	1673_g	4533_g	3240_g	1356_g	1827_g	848_g	1406_g	1324_g	1945_g	4072_g	4445_g	3604_g	1022_g	2938_g	3759_g	1921_g	2168_g	4436_g	1034_g	969_g
109PG3690	4197_g	2839_g	3984_g	3816_g	4011_g	2905_g	4058_g	900_g	1367_g	4603_g	4545_g	4828_g	703_g	3715_g	2423_g	2703_g	1222_g	1181_g	4557_g	1351_g	999_g	1651_g	3255_g	1555_g	2261_g	2069_g	1571_g	4311_g	2295_g	1672_g	4534_g	3239_g	1357_g	1828_g	849_g	1407_g	1323_g	1946_g	4073_g	4444_g	3605_g	1023_g	2937_g	3758_g	1920_g	2169_g	4437_g	1033_g	970_g
109PG3691	4198_g	2838_g	3983_g	3815_g	4010_g	2904_g	4059_g	899_g	1368_g	4602_g	4544_g	4827_g	702_g	3714_g	2422_g	2704_g	1223_g	1180_g	4556_g	1352_g	998_g	1650_g	3256_g	1554_g	2262_g	2070_g	1572_g	4312_g	2296_g	1671_g	4535_g	3238_g	1358_g	1829_g	850_g	1408_g	1322_g	1947_g	4074_g	4443_g	3606_g	1024_g	2936_g	3757_g	1919_g	2170_g	4438_g	1032_g	971_g
109PG3692	4199_g	2837_g	3982_g	3814_g	4009_g	2903_g	4060_g	898_g	1369_g	4601_g	4543_g	4826_g	701_g	3713_g	2421_g	2705_g	1224_g	1179_g	4555_g	1353_g	997_g	1649_g	3257_g	1553_g	2263_g	2071_g	1573_g	4313_g	2297_g	1670_g	4536_g	3237_g	1359_g	1830_g	851_g	1409_g	1321_g	1948_g	4075_g	4442_g	3607_g	1025_g	2935_g	3756_g	1918_g	2171_g	4439_g	1031_g	972_g
109PG3694	2838_g|3374_g|4201_g	2359_g|2835_g|3026_g	1561_g|3980_g|4685_g	252_g|3812_g|4202_g	3726_g|4007_g|4132_g	281_g|2901_g|3853_g	2900_g|3220_g|4062_g	896_g|2022_g|2456_g	978_g|1371_g|4608_g	779_g|4599_g|4785_g	243_g|4495_g|4541_g	2108_g|3997_g|4824_g	699_g|1303_g|2675_g	162_g|902_g|3711_g	490_g|730_g|2419_g	2707_g|4491_g|4616_g	871_g|1226_g|4114_g	183_g|914_g|1177_g	4488_g|4553_g|4639_g	1355_g|1556_g|2091_g	995_g|3231_g|5010_g	1338_g|1647_g|2082_g	563_g|2546_g|3259_g	435_g|1551_g|4827_g	163_g|2265_g|4630_g	1245_g|4093_g	1004_g|1575_g|4712_g	637_g|4315_g|4565_g	749_g|2299_g|4508_g	549_g|1668_g|4254_g	1905_g|4538_g|4692_g	1903_g|3235_g|3742_g	242_g|1361_g|3327_g	1832_g|3905_g|4783_g	853_g|929_g|3537_g	1411_g|2006_g|3973_g	1105_g|1319_g|4247_g	284_g|1950_g|4444_g	2040_g|4077_g|4275_g	518_g|3977_g|4440_g	2030_g|3609_g|3862_g	180_g|1027_g|4743_g	1525_g|2933_g|3359_g	3490_g|3754_g	183_g|1916_g|4406_g	1067_g|2173_g|4413_g	179_g|4296_g|4441_g	323_g|1029_g|3971_g	151_g|974_g|4652_g
109PG3695	2839_g|3375_g|4202_g	2358_g|2834_g|3027_g	1560_g|3979_g|4684_g	251_g|3811_g|4203_g	3727_g|4006_g|4131_g	280_g|2900_g|3852_g	2899_g|3221_g|4063_g	895_g|2023_g|2455_g	977_g|1372_g|4607_g	780_g|4598_g|4784_g	244_g|4494_g|4540_g	2107_g|3998_g|4823_g	698_g|1304_g|2676_g	163_g|901_g|3710_g	489_g|729_g|2418_g	2708_g|4490_g|4617_g	870_g|1227_g|4113_g	182_g|915_g|1176_g	4489_g|4552_g|4640_g	1356_g|1555_g|2092_g	994_g|3230_g|4731_g	1339_g|1646_g|2081_g	564_g|2545_g|3260_g	436_g|1550_g|4826_g	164_g|2266_g|4631_g	1244_g|4094_g|4467_g	1003_g|1576_g|4713_g	638_g|4316_g|4566_g	748_g|2300_g|4509_g	550_g|1667_g|4255_g	1904_g|4539_g|4693_g	1904_g|3234_g|3741_g	241_g|1362_g|3328_g	1833_g|3906_g|4782_g	854_g|930_g|3538_g	1412_g|2005_g|3974_g	1104_g|1318_g|4246_g	283_g|1951_g|4443_g	2041_g|4078_g|4276_g	519_g|3978_g|4439_g	2031_g|3610_g|3863_g	181_g|1028_g|4742_g	1524_g|2932_g|3360_g	3107_g|3489_g|3753_g	182_g|1915_g|4407_g	1066_g|2174_g|4412_g	180_g|4297_g|4442_g	324_g|1028_g|3970_g	152_g|975_g|4653_g
109PG3696	4203_g	2833_g	3978_g	3810_g	4005_g	2899_g	4064_g	894_g	1373_g	4597_g	4539_g	4822_g	697_g	3709_g	2417_g	2709_g	1228_g	1175_g	4551_g	1357_g	993_g	1645_g	3261_g	1549_g	2267_g	4468_g	1577_g	4317_g	2301_g	1666_g	4540_g	3233_g	1363_g	1834_g	855_g	1413_g	1317_g	1952_g	4079_g	4438_g	3611_g	1029_g	2931_g	3752_g	1914_g	2175_g	4443_g	1027_g	976_g
109PG3697	4204_g	2832_g	3977_g	3809_g	4004_g	2898_g	4065_g	893_g	1374_g	4596_g	4538_g	4821_g	696_g	3708_g	2416_g	2710_g	1229_g	1174_g	4550_g	1358_g	992_g	1644_g	3262_g	1548_g	2268_g	4469_g	1578_g	4318_g	2302_g	1665_g	4541_g	3232_g	1364_g	1835_g	856_g	1414_g	1316_g	1953_g	4080_g	4437_g	3612_g	1030_g	2930_g	1411_g	1913_g	2176_g	4444_g	4885_g	977_g
109PG3698	4205_g	4603_g	3976_g	3808_g	4003_g	2897_g	4066_g	892_g	1375_g	4595_g	4537_g	4820_g	695_g	3707_g	3170_g	2711_g	1230_g	1173_g	4549_g	1359_g	991_g	1643_g	3263_g	1547_g	2269_g	4470_g	1579_g	4319_g	2303_g	1664_g	4542_g	3231_g	1365_g	1836_g	857_g	1415_g	1315_g	1954_g	4081_g	4436_g	3613_g	1031_g	2929_g	1410_g	1912_g	2177_g	4445_g	4884_g	978_g
109PG3699	4206_g	4602_g	3975_g	3807_g	4002_g	2896_g	4067_g	891_g	1376_g	4594_g	4536_g	4819_g	694_g	3706_g	3171_g	2712_g	1231_g	1172_g	4548_g	1360_g	990_g	1642_g	3264_g	1546_g	2270_g	4471_g	1580_g	4320_g	2304_g	1663_g	4543_g	3230_g	1366_g	1837_g	858_g	1416_g	1314_g	1955_g	4082_g	4435_g	3614_g	1032_g	2928_g	1409_g	1911_g	2178_g	4446_g	4883_g	979_g
109PG3700	4207_g	4601_g	3974_g	3806_g	4001_g	2895_g	4068_g	890_g	1377_g	4593_g	4535_g	4818_g	693_g	3705_g	3172_g	2713_g	1232_g	1171_g	4547_g	1361_g	989_g	1641_g	3265_g	1545_g	2271_g	4472_g	1581_g	4321_g	2305_g	1662_g	4544_g	3229_g	1367_g	1838_g	859_g	1417_g	1313_g	1956_g	4083_g	4434_g	3615_g	1033_g	2927_g	1408_g	1910_g	2179_g	4447_g	4882_g	980_g
109PG3701	4208_g	4600_g	3973_g	3805_g	4000_g	2894_g	4069_g	889_g	1378_g	4592_g	4534_g	4817_g	692_g	3704_g	3173_g	2714_g	1233_g	1170_g	4546_g	1362_g	988_g	1640_g	3266_g	1544_g	2272_g	4473_g	1582_g	4322_g	2306_g	1661_g	4545_g	3228_g	1368_g	1839_g	860_g	1418_g	1312_g	1957_g	4084_g	4433_g	3616_g	1034_g	2926_g	1407_g	1909_g	2180_g	4448_g	4881_g	981_g
109PG3702	2361_g|4209_g	313_g|4599_g	3972_g|4308_g	2171_g|3804_g	2783_g|3999_g	2893_g|4290_g	969_g|4070_g	888_g|1115_g	1379_g|2061_g	1763_g|4591_g	1431_g|4533_g	1194_g|4816_g	691_g|1927_g	2282_g|3703_g	630_g|3174_g	329_g|2715_g	1234_g|1703_g	1169_g|2593_g	3243_g|4545_g	521_g|1363_g	909_g|987_g	145_g|1639_g	2218_g|3267_g	1543_g|3082_g	1487_g|2273_g	1525_g|4474_g	1583_g|2424_g	4090_g|4323_g	80_g|2307_g	1660_g|2494_g	3451_g|4546_g	3227_g|3574_g	1369_g|2796_g	1840_g|1906_g	861_g|2091_g	1419_g|1959_g	39_g|1311_g	1958_g|2535_g	3113_g|4085_g	3889_g|4432_g	1257_g|3617_g	1035_g|4283_g	1335_g|2925_g	1406_g|3622_g	1908_g|2827_g	667_g|2181_g	3530_g|4449_g	1892_g|4880_g	982_g|1617_g
109PG3703	4210_g	4598_g	3971_g	3803_g	3998_g	2892_g	4071_g	887_g	1380_g	4590_g	4532_g	4815_g	690_g	3702_g	3175_g	2716_g	1235_g	1168_g	4544_g	1364_g	986_g	1638_g	3268_g	1542_g	2274_g	4475_g	1584_g	4324_g	2308_g	1659_g	4547_g	3226_g	1370_g	1841_g	862_g	1420_g	1310_g	1959_g	4086_g	4431_g	3618_g	1036_g	2924_g	1405_g	1907_g	2182_g	4450_g	4879_g	983_g
109PG3704	4211_g	4597_g	3970_g	3802_g	3997_g	2891_g	4072_g	886_g	1381_g	4589_g	4531_g	4814_g	689_g	3701_g	3176_g	2717_g	1236_g	1167_g	4543_g	1365_g	985_g	1637_g	3269_g	1541_g	2275_g	4476_g	1585_g	4325_g	2309_g	1658_g	4548_g	3225_g	1371_g	1842_g	863_g	1421_g	1309_g	1960_g	4087_g	4430_g	3619_g	1037_g	2923_g	1404_g	1906_g	2183_g	4451_g	4878_g	984_g
109PG3705	4212_g	4596_g	3969_g	3801_g	3996_g	2890_g	4073_g	885_g	1382_g	4588_g	4530_g	4813_g	688_g	3700_g	3177_g	2718_g	1237_g	1166_g	4542_g	1366_g	984_g	1636_g	3270_g	1540_g	2276_g	4477_g	1586_g	4326_g	2310_g	1657_g	4549_g	3224_g	1372_g	1843_g	864_g	1422_g	1308_g	1961_g	4088_g	4429_g	3620_g	1038_g	2922_g	1403_g	1905_g	2184_g	4452_g	4877_g	985_g
109PG3706	4213_g	4595_g	3968_g	3800_g	3995_g	2889_g	4074_g	884_g	1383_g	4587_g	4529_g	4812_g	687_g	3699_g	3178_g	2719_g	1238_g	1165_g	4541_g	1367_g	983_g	1635_g	3271_g	1539_g	2277_g	4478_g	1587_g	4327_g	2311_g	1656_g	4550_g	3223_g	1373_g	1844_g	865_g	1423_g	1307_g	1962_g	4089_g	4428_g	3621_g	1039_g	2921_g	1402_g	1904_g	2185_g	4453_g	4876_g	986_g
109PG3707	4214_g	4594_g	3967_g	3799_g	3994_g	2888_g	4075_g	883_g	1384_g	4586_g	4528_g	4811_g	686_g	3698_g	3179_g	2720_g	1239_g	1164_g	4540_g	1368_g	982_g	1634_g	3272_g	1538_g	2278_g	4479_g	1588_g	4328_g	2312_g	1655_g	4551_g	3222_g	1374_g	1845_g	866_g	1424_g	1306_g	1963_g	4090_g	4427_g	3622_g	1040_g	2920_g	1401_g	1903_g	2186_g	4454_g	4875_g	987_g
109PG3708	4215_g	4593_g	3966_g	3798_g	3993_g	2887_g	4076_g	882_g	1385_g	4585_g	4527_g	4810_g	685_g	3697_g	3180_g	2721_g	1240_g	1163_g	4539_g	1369_g	981_g	1633_g	3273_g	1537_g	2279_g	4480_g	1589_g	4329_g	2313_g	1654_g	4552_g	3221_g	1375_g	1846_g	867_g	1425_g	1305_g	1964_g	4091_g	4426_g	3623_g	1041_g	2919_g	1400_g	1902_g	2187_g	4455_g	4874_g	988_g
109PG3709	4216_g	4592_g	3965_g	3797_g	3992_g	2886_g	4077_g	881_g	1386_g	4584_g	4526_g	4809_g	684_g	3696_g	3181_g	2722_g	1241_g	1162_g	4538_g	1370_g	980_g	1632_g	3274_g	1536_g	2280_g	4481_g	1590_g	4330_g	2314_g	1653_g	4553_g	3220_g	1376_g	1847_g	868_g	1426_g	1304_g	1965_g	4092_g	4425_g	3624_g	1042_g	2918_g	1399_g	1901_g	2188_g	4456_g	4873_g	989_g
109PG3710	4217_g	4591_g	3964_g	3796_g	3991_g	2885_g	4078_g	880_g	1387_g	4583_g	4525_g	4808_g	683_g	3695_g	3182_g	2723_g	1242_g	1161_g	4537_g	1371_g	979_g	1631_g	3275_g	1535_g	2281_g	4482_g	1591_g	4331_g	2315_g	1652_g	4554_g	3219_g	1377_g	1848_g	869_g	1427_g	1303_g	1966_g	4093_g	4424_g	3625_g	1043_g	2917_g	1398_g	1900_g	2189_g	4457_g	4872_g	990_g
109PG3711	4218_g	4590_g	3963_g	3795_g	3990_g	2884_g	4079_g	879_g	1388_g	4582_g	4524_g	4807_g	682_g	3694_g	3183_g	2724_g	1243_g	1160_g	4536_g	1372_g	978_g	1630_g	3276_g	1534_g	2282_g	4483_g	1592_g	4332_g	2316_g	1651_g	4555_g	3218_g	1378_g	1849_g	870_g	1428_g	1302_g	1967_g	4094_g	4423_g	3626_g	1044_g	2916_g	1397_g	1899_g	2190_g	4458_g	4871_g	991_g
109PG3712	4219_g	4589_g	3962_g	3794_g	3989_g	2883_g	4080_g	878_g	1389_g	4581_g	4523_g	4806_g	681_g	3693_g	3184_g	2725_g	1244_g	1159_g	4535_g	1373_g	977_g	1629_g	3277_g	1533_g	2283_g	4484_g	1593_g	4333_g	2317_g	1650_g	4556_g	3217_g	1379_g	1850_g	871_g	1429_g	1301_g	1968_g	4095_g	4422_g	3627_g	1045_g	2915_g	1396_g	1898_g	2191_g	4459_g	4870_g	992_g
109PG3713	4220_g	4588_g	3961_g	3793_g	3988_g	2882_g	4081_g	877_g	1390_g	4580_g	4522_g	4805_g	680_g	3692_g	3185_g	2726_g	1245_g	1158_g	4534_g	1374_g	976_g	1628_g	3278_g	1532_g	2284_g	4485_g	1594_g	4334_g	2318_g	1649_g	4557_g	3216_g	1380_g	1851_g	872_g	1430_g	1300_g	1969_g	4096_g	4421_g	3628_g	1046_g	2914_g	1395_g	1897_g	2192_g	4460_g	4869_g	993_g
109PG3715	4222_g	4586_g	3959_g	3791_g	3986_g	2880_g	4083_g	875_g	1392_g	4578_g	4520_g	4803_g	678_g	3690_g	3187_g	2728_g	1247_g	1156_g	4532_g	1376_g	974_g	1626_g	3280_g	1530_g	2286_g	4487_g	1596_g	4336_g	2320_g	1647_g	4559_g	3214_g	1382_g	1853_g	874_g	1432_g	1298_g	1971_g	4098_g	4419_g	3630_g	1048_g	2912_g	1393_g	1895_g	2194_g	4462_g	4867_g	995_g
109PG3716	4223_g	4585_g	3958_g	3790_g	3985_g	2879_g	4084_g	874_g	1393_g	4577_g	4519_g	4802_g	677_g	3689_g	3188_g	2729_g	1248_g	1155_g	4531_g	1377_g	973_g	1625_g	3281_g	1529_g	2287_g	4488_g	1597_g	4337_g	2321_g	1646_g	4560_g	3213_g	1383_g	1854_g	875_g	1433_g	1297_g	1972_g	4099_g	4418_g	3631_g	1049_g	2911_g	1392_g	1894_g	2195_g	4463_g	4866_g	996_g
109PG3717	4224_g	4584_g	3957_g	3789_g	3984_g	2878_g	4085_g	873_g	1394_g	4576_g	4518_g	4801_g	676_g	3688_g	3189_g	2730_g	1249_g	1154_g	4530_g	1378_g	972_g	1624_g	3282_g	1528_g	2288_g	4489_g	1598_g	4338_g	2322_g	1645_g	4561_g	3212_g	1384_g	1855_g	876_g	1434_g	1296_g	1973_g	4100_g	4417_g	3632_g	1050_g	2910_g	1391_g	1893_g	2196_g	4464_g	4865_g	997_g
109PG3718	4225_g	4583_g	3956_g	3788_g	3983_g	2877_g	4086_g	872_g	1395_g	4575_g	4517_g	4800_g	675_g	3687_g	3190_g	2731_g	1250_g	1153_g	4529_g	1379_g	971_g	1623_g	3283_g	1527_g	2289_g	4490_g	1599_g	4339_g	2323_g	1644_g	4562_g	3211_g	1385_g	1856_g	877_g	1435_g	1295_g	1974_g	4101_g	4416_g	3633_g	1051_g	2909_g	1390_g	1892_g	2197_g	4465_g	4864_g	998_g
109PG3719	4226_g	4582_g	3955_g	3787_g	3982_g	2876_g	4087_g	871_g	1396_g	4574_g	4516_g	4799_g	674_g	3686_g	3191_g	2732_g	1251_g	1152_g	4528_g	1380_g	970_g	1622_g	3284_g	1526_g	2290_g	4491_g	1600_g	4340_g	2324_g	1643_g	4563_g	3210_g	1386_g	1857_g	878_g	1436_g	1294_g	1975_g	4102_g	4415_g	3634_g	1052_g	2908_g	1389_g	1891_g	2198_g	4466_g	4863_g	999_g
109PG3720	4227_g	4581_g	3954_g	3786_g	3981_g	2875_g	4088_g	870_g	1397_g	4573_g	4515_g	4798_g	673_g	3685_g	3192_g	2733_g	1252_g	1151_g	4527_g	1381_g	969_g	1621_g	3285_g	1525_g	2291_g	4492_g	1601_g	4341_g	2325_g	1642_g	4564_g	3209_g	1387_g	1858_g	879_g	1437_g	1293_g	1976_g	4103_g	4414_g	3635_g	1053_g	2907_g	1388_g	1890_g	2199_g	4467_g	4862_g	1000_g
109PG3721	4228_g	4580_g	3953_g	3785_g	3980_g	2874_g	4089_g	869_g	1398_g	4572_g	4514_g	4797_g	672_g	3684_g	3193_g	2734_g	1253_g	1150_g	4526_g	1382_g	968_g	1620_g	3286_g	1524_g	2292_g	4493_g	1602_g	4342_g	2326_g	1641_g	4565_g	3208_g	1388_g	1859_g	880_g	1438_g	1292_g	1977_g	4104_g	4413_g	3636_g	1054_g	2906_g	1387_g	1889_g	2200_g	4468_g	4861_g	1001_g
109PG3722	4229_g	4579_g	3952_g	3784_g	3979_g	2873_g	4090_g	868_g	1399_g	4571_g	4513_g	4796_g	671_g	3683_g	3194_g	2735_g	1254_g	1149_g	4525_g	1383_g	967_g	1619_g	3287_g	1523_g	2293_g	4494_g	1603_g	4343_g	2327_g	1640_g	4566_g	3207_g	1389_g	1860_g	881_g	1439_g	1291_g	1978_g	4105_g	4412_g	3637_g	1055_g	2905_g	1386_g	1888_g	2201_g	4469_g	4860_g	1002_g
109PG3723	4230_g	4578_g	3951_g	3783_g	3978_g	2872_g	4091_g	867_g	1400_g	4570_g	4512_g	4795_g	670_g	3682_g	3195_g	2736_g	1255_g	1148_g	4524_g	1384_g	966_g	1618_g	3288_g	1522_g	2294_g	4495_g	1604_g	4344_g	2328_g	1639_g	4567_g	3206_g	1390_g	1861_g	882_g	1440_g	1290_g	1979_g	4106_g	4411_g	3638_g	1056_g	2904_g	1385_g	1887_g	2202_g	4470_g	4859_g	1003_g
109PG3724	4231_g	4577_g	3950_g	3782_g	3977_g	2871_g	4092_g	866_g	1401_g	4569_g	4511_g	4794_g	669_g	3681_g	3196_g	2737_g	1256_g	1147_g	4523_g	1385_g	965_g	1617_g	3289_g	1521_g	2295_g	4496_g	1605_g	4345_g	2329_g	1638_g	4568_g	3205_g	1391_g	1862_g	883_g	1441_g	1289_g	1980_g	4107_g	4410_g	3639_g	1057_g	2903_g	1384_g	1886_g	2203_g	4471_g	4858_g	1004_g
109PG3725	4232_g	4576_g	3949_g	3781_g	3976_g	2870_g	4093_g	865_g	1402_g	4568_g	4510_g	4793_g	668_g	3680_g	3197_g	2738_g	1257_g	1146_g	4522_g	1386_g	964_g	1616_g	3290_g	1520_g	2296_g	4497_g	1606_g	4346_g	2330_g	1637_g	4569_g	3204_g	1392_g	1863_g	884_g	1442_g	1288_g	1981_g	4108_g	4409_g	3640_g	1058_g	2902_g	1383_g	1885_g	2204_g	4472_g	4857_g	1005_g
109PG3726	4233_g	4575_g	3948_g	3780_g	3975_g	2869_g	4094_g	864_g	1403_g	4567_g	4509_g	4792_g	667_g	3679_g	3198_g	2739_g	1258_g	1145_g	4521_g	1387_g	963_g	1615_g	3291_g	1519_g	2297_g	4498_g	1607_g	4347_g	2331_g	1636_g	4570_g	3203_g	1393_g	1864_g	885_g	1443_g	1287_g	1982_g	4109_g	4408_g	3641_g	1059_g	2901_g	1382_g	1884_g	2205_g	4473_g	4856_g	1006_g
109PG3727	4234_g	4574_g	3947_g	3779_g	3974_g	2868_g	4095_g	863_g	1404_g	4566_g	4508_g	4791_g	666_g	3678_g	3199_g	2740_g	1259_g	1144_g	4520_g	1388_g	962_g	1614_g	3292_g	1518_g	2298_g	4499_g	1608_g	4348_g	2332_g	1635_g	4571_g	3202_g	1394_g	1865_g	886_g	1444_g	1286_g	1983_g	4110_g	4407_g	3642_g	1060_g	2900_g	1381_g	1883_g	2206_g	4474_g	4855_g	1007_g
109PG3728	4235_g	4573_g	3946_g	3778_g	3973_g	2867_g	4096_g	862_g	4706_g	4565_g	4507_g	4790_g	665_g	3677_g	3200_g	2741_g	1260_g	1143_g	4519_g	1389_g	961_g	1613_g	3293_g	1517_g	2299_g	4500_g	1609_g	4349_g	2333_g	1634_g	4572_g	3201_g	1395_g	1866_g	887_g	1445_g	1285_g	1984_g	4111_g	4406_g	3643_g	1061_g	2899_g	1380_g	1882_g	2207_g	4475_g	4854_g	1008_g
109PG3729	4236_g	4572_g	3945_g	3777_g	3972_g	2866_g	4097_g	861_g	4705_g	4564_g	4506_g	4789_g	664_g	3676_g	3201_g	2742_g	1261_g	1142_g	4518_g	1390_g	960_g	1612_g	3294_g	1516_g	2300_g	4501_g	1610_g	4350_g	2334_g	1633_g	4573_g	3200_g	1396_g	1867_g	888_g	1446_g	1284_g	1985_g	4112_g	4405_g	3644_g	1062_g	2898_g	1379_g	1881_g	2208_g	4476_g	4853_g	1009_g
109PG3730	2607_g	4102_g	1068_g	2339_g	2860_g	525_g	3303_g	3625_g	3291_g	2869_g	2823_g	4179_g	4004_g	4441_g	3932_g	3258_g	1_g	3899_g	3035_g	2040_g	3513_g	4620_g	2710_g	2383_g	3721_g	3353_g	3714_g	3925_g	1490_g	4429_g	3622_g	2157_g	4903_g	3999_g	2992_g	3222_g	3373_g	3538_g	2604_g	415_g	415_g	2988_g	1_g	5077_g	920_g	2874_g	3099_g	2907_g	3629_g
109PG3731	2608_g	4103_g	1069_g	2340_g	2859_g	526_g	3304_g	3626_g	3292_g	2870_g	2822_g	4178_g	4005_g	4442_g	3931_g	3259_g	2_g	3898_g	3034_g	2039_g	3512_g	4619_g	2711_g	2384_g	3720_g	3352_g	3715_g	3924_g	1489_g	4428_g	3621_g	2156_g	4904_g	4000_g	2991_g	3223_g	3374_g	3537_g	2605_g	414_g	414_g	2987_g	2_g	4631_g	919_g	2873_g	3098_g	2906_g	3628_g
109PG3732	2609_g	4104_g	1070_g	2341_g	2858_g	527_g	3305_g	3627_g	3293_g	2871_g	2821_g	4177_g	4006_g	4443_g	3930_g	3260_g	3_g	3897_g	3033_g	2038_g	3511_g	4618_g	2712_g	2385_g	3719_g	3351_g	3716_g	3923_g	1488_g	4427_g	3620_g	2155_g	4905_g	4001_g	2990_g	3224_g	3375_g	3536_g	2606_g	413_g	413_g	2986_g	3_g	4630_g	918_g	2872_g	3097_g	2905_g	3627_g
109PG3733	2610_g	4105_g	1071_g	2342_g	2857_g	528_g	3306_g	3628_g	3294_g	2872_g	2820_g	4176_g	4007_g	4444_g	3929_g	3261_g	4_g	3896_g	3032_g	2037_g	3510_g	4617_g	2713_g	2386_g	3718_g	3350_g	3717_g	3922_g	1487_g	4426_g	3619_g	2154_g	4906_g	4002_g	2989_g	3225_g	3376_g	3535_g	2607_g	412_g	412_g	2985_g	4_g	4629_g	917_g	2871_g	3096_g	2904_g	3626_g
109PG3734	2611_g	4106_g	1072_g	2343_g	2856_g	529_g	3307_g	3629_g	3295_g	2873_g	2819_g	4175_g	4008_g	4445_g	3928_g	3262_g	5_g	3895_g	3031_g	2036_g	3509_g	4616_g	2714_g	2387_g	3717_g	3349_g	3718_g	3921_g	1486_g	4425_g	3618_g	2153_g	4907_g	4003_g	2988_g	3226_g	3377_g	3534_g	2608_g	411_g	411_g	2984_g	5_g	4628_g	916_g	2870_g	3095_g	2903_g	3625_g
109PG3735	2612_g	4107_g	1073_g	2344_g	2855_g	530_g	3308_g	3630_g	3296_g	2874_g	2818_g	4174_g	4009_g	4446_g	3927_g	3263_g	6_g	3894_g	3030_g	2035_g	3508_g	4615_g	2715_g	2388_g	3716_g	3348_g	3719_g	3920_g	1485_g	4424_g	3617_g	2152_g	4908_g	4004_g	2987_g	3227_g	3378_g	3533_g	2609_g	410_g	410_g	2983_g	6_g	4627_g	915_g	2869_g	3094_g	2902_g	3624_g
109PG3736	2613_g	4108_g	1074_g	2345_g	2854_g	531_g	3309_g	3631_g	3297_g	2875_g	2817_g	4173_g	4010_g	4447_g	3926_g	3264_g	7_g	3893_g	3029_g	2034_g	3507_g	4614_g	2716_g	2389_g	3715_g	3347_g	3720_g	3919_g	1484_g	4423_g	3616_g	2151_g	4909_g	4005_g	2986_g	3228_g	3379_g	3532_g	2610_g	409_g	409_g	2982_g	7_g	4626_g	914_g	2868_g	3093_g	2901_g	3623_g
109PG3737	2614_g	4109_g	1075_g	2346_g	2853_g	532_g	3310_g	3632_g	3298_g	2876_g	2816_g	4172_g	4011_g	4448_g	3925_g	3265_g	8_g	3892_g	3028_g	2033_g	3506_g	4613_g	2717_g	2390_g	3714_g	3346_g	3721_g	3918_g	1483_g	4422_g	3615_g	2150_g	4910_g	4006_g	2985_g	3229_g	3380_g	3531_g	2611_g	408_g	408_g	2981_g	8_g	3076_g	913_g	2867_g	3092_g	2900_g	3622_g
109PG3738	2615_g	4110_g	1076_g	2347_g	2852_g	533_g	3311_g	3633_g	3299_g	2877_g	2815_g	4171_g	4012_g	4449_g	3924_g	3266_g	9_g	3891_g	3027_g	2032_g	3505_g	4612_g	2718_g	2391_g	3713_g	3345_g	3722_g	3917_g	1482_g	4421_g	3614_g	2149_g	4911_g	4007_g	2984_g	3230_g	3381_g	3530_g	2612_g	407_g	407_g	2980_g	9_g	3075_g	912_g	2866_g	3091_g	2899_g	3621_g
109PG3739	2616_g	4111_g	1077_g	2348_g	2851_g	534_g	3312_g	3634_g	3300_g	2878_g	2814_g	4170_g	4013_g	4450_g	3923_g	3267_g	10_g	3890_g	3026_g	2031_g	3504_g	4611_g	2719_g	2392_g	3712_g	3344_g	3723_g	3916_g	1481_g	4420_g	3613_g	2148_g	4912_g	4008_g	2983_g	3231_g	3382_g	3529_g	2613_g	406_g	406_g	2979_g	10_g	3074_g	911_g	2865_g	3090_g	2898_g	3620_g
109PG3740	2617_g	4112_g	1078_g	2349_g	2850_g	535_g	3313_g	3635_g	3301_g	2879_g	2813_g	4169_g	4014_g	4451_g	3922_g	3268_g	11_g	3889_g	3025_g	2030_g	3503_g	4610_g	2720_g	2393_g	3711_g	3343_g	3724_g	3915_g	1480_g	4419_g	3612_g	2147_g	4913_g	4009_g	2982_g	3232_g	3383_g	3528_g	2614_g	405_g	405_g	2978_g	11_g	3073_g	910_g	2864_g	3089_g	2897_g	3619_g
109PG3741	2618_g	4113_g	1079_g	2350_g	2849_g	536_g	3314_g	3636_g	3302_g	2880_g	2812_g	4168_g	4015_g	4452_g	3921_g	3269_g	12_g	3888_g	3024_g	2029_g	3502_g	4609_g	2721_g	2394_g	3710_g	3342_g	3725_g	3914_g	1479_g	4418_g	3611_g	2146_g	4914_g	4010_g	2981_g	3233_g	3384_g	3527_g	2615_g	404_g	404_g	2977_g	12_g	3072_g	909_g	2863_g	3088_g	2896_g	3618_g
109PG3742	2619_g	4114_g	1080_g	2351_g	2848_g	537_g	3315_g	3637_g	3303_g	2881_g	2811_g	4167_g	4016_g	4453_g	3920_g	3270_g	13_g	3887_g	3023_g	2028_g	3501_g	4608_g	2722_g	2395_g	3709_g	3341_g	3726_g	3913_g	1478_g	4417_g	3610_g	2145_g	4915_g	4011_g	2980_g	3234_g	3385_g	3526_g	2616_g	403_g	403_g	2976_g	13_g	3071_g	908_g	2862_g	3087_g	2895_g	3617_g
109PG3743	2620_g	4115_g	1081_g	2352_g	2847_g	538_g	3316_g	3638_g	3304_g	2882_g	2810_g	4166_g	4017_g	4454_g	3919_g	3271_g	14_g	3886_g	3022_g	2027_g	3500_g	4607_g	2723_g	2396_g	3708_g	3340_g	3727_g	3912_g	1477_g	4416_g	3609_g	2144_g	4916_g	4012_g	2979_g	3235_g	3386_g	3525_g	2617_g	402_g	402_g	2975_g	14_g	3070_g	907_g	2861_g	3086_g	2894_g	3616_g
109PG3744	2621_g	4116_g	1082_g	2353_g	2846_g	539_g	3317_g	3639_g	3305_g	2883_g	2809_g	4165_g	4018_g	4455_g	3918_g	3272_g	15_g	3885_g	3021_g	2026_g	3499_g	4606_g	2724_g	2397_g	3707_g	3339_g	3728_g	3911_g	1476_g	4415_g	3608_g	2143_g	4917_g	4013_g	2978_g	3236_g	3387_g	3524_g	2618_g	401_g	401_g	2974_g	15_g	3069_g	906_g	2860_g	3085_g	2893_g	3615_g
109PG3745	2622_g	4117_g	1083_g	2354_g	2845_g	540_g	3318_g	3640_g	3306_g	2884_g	2808_g	4164_g	4019_g	4456_g	3917_g	3273_g	16_g	3884_g	3020_g	2025_g	3498_g	4605_g	2725_g	2398_g	3706_g	3338_g	3729_g	3910_g	1475_g	4414_g	3607_g	2142_g	4918_g	4014_g	2977_g	3237_g	3388_g	3523_g	2619_g	400_g	400_g	2973_g	16_g	3068_g	905_g	2859_g	3084_g	2892_g	3614_g
109PG3746	2623_g	4118_g	1084_g	2355_g	2844_g	541_g	3319_g	3641_g	3307_g	2885_g	2807_g	4163_g	4020_g	4457_g	3916_g	3274_g	17_g	3883_g	3019_g	2024_g	3497_g	4604_g	2726_g	2399_g	3705_g	3337_g	3730_g	3909_g	1474_g	4413_g	3606_g	2141_g	4919_g	4015_g	2976_g	3238_g	3389_g	3522_g	2620_g	399_g	399_g	2972_g	17_g	3067_g	904_g	2858_g	3083_g	2891_g	3613_g
109PG3747	2624_g	4119_g	1085_g	2356_g	2843_g	542_g	3320_g	3642_g	3308_g	2886_g	2806_g	4162_g	4021_g	4458_g	3915_g	3275_g	18_g	3882_g	3018_g	2023_g	3496_g	4603_g	2727_g	2400_g	3704_g	3336_g	3731_g	3908_g	1473_g	4412_g	3605_g	2140_g	4920_g	4016_g	2975_g	3239_g	3390_g	3521_g	2621_g	398_g	398_g	2971_g	18_g	3066_g	903_g	2857_g	3082_g	2890_g	3612_g
109PG3748	2625_g	4120_g	1086_g	2357_g	2842_g	543_g	3321_g	3643_g	3309_g	2887_g	2805_g	4161_g	4022_g	4459_g	3914_g	3276_g	19_g	3881_g	3017_g	2022_g	3495_g	4602_g	2728_g	2401_g	3703_g	3335_g	3732_g	3907_g	1472_g	4411_g	3604_g	2139_g	4921_g	4017_g	2974_g	3240_g	3391_g	3520_g	2622_g	397_g	397_g	2970_g	19_g	3065_g	902_g	2856_g	3081_g	2889_g	3611_g
109PG3752	2629_g	4124_g	1090_g	2361_g	2838_g	547_g	3328_g	3650_g	3316_g	2891_g	2801_g	4157_g	4028_g	4463_g	3977_g	3280_g	23_g	3877_g	3013_g	2018_g	3491_g	4580_g	2732_g	2405_g	3699_g	3329_g	3738_g	3903_g	1468_g	4407_g	3600_g	2135_g	3801_g	4021_g	2970_g	3244_g	3395_g	3516_g	2626_g	393_g	393_g	2966_g	23_g	2289_g	898_g	2852_g	3077_g	2885_g	3607_g
109PG3753	2630_g	4125_g	1091_g	2362_g	2837_g	548_g	3329_g	3651_g	3317_g	2892_g	2800_g	4156_g	4029_g	4464_g	3976_g	3281_g	24_g	3876_g	3012_g	2017_g	3490_g	4579_g	2733_g	2406_g	3698_g	3328_g	3739_g	3902_g	1467_g	4406_g	3599_g	2134_g	3802_g	4022_g	2969_g	3245_g	3396_g	3515_g	2627_g	392_g	392_g	2965_g	24_g	2290_g	897_g	2851_g	3076_g	2884_g	3606_g
109PG3754	2631_g	4126_g	1092_g	2363_g	2836_g	549_g	3330_g	3652_g	3318_g	2893_g	2799_g	4155_g	4030_g	4465_g	3975_g	3282_g	25_g	3875_g	3011_g	2016_g	3489_g	4578_g	2734_g	2407_g	3697_g	3327_g	3740_g	3901_g	1466_g	4405_g	3598_g	2133_g	3803_g	4023_g	2968_g	3246_g	3397_g	3514_g	2628_g	391_g	391_g	2964_g	25_g	2291_g	896_g	2850_g	3075_g	2883_g	3605_g
109PG3755	2632_g	4127_g	1093_g	2364_g	2835_g	550_g	3331_g	3653_g	3319_g	2894_g	2798_g	4154_g	4031_g	4466_g	3974_g	3283_g	26_g	3874_g	3010_g	2015_g	3488_g	4577_g	2735_g	2408_g	3696_g	3326_g	3741_g	3900_g	1465_g	4404_g	3597_g	2132_g	3804_g	4024_g	2967_g	3247_g	3398_g	3513_g	2629_g	390_g	390_g	2963_g	26_g	2292_g	895_g	2849_g	3074_g	2882_g	3604_g
109PG3757	2634_g	4129_g	1095_g	2366_g	2833_g	552_g	3332_g	3654_g	3321_g	2896_g	2796_g	4152_g	4032_g	4468_g	3973_g	3284_g	28_g	3872_g	3009_g	2013_g	3486_g	4575_g	2737_g	2410_g	3694_g	3324_g	3743_g	3899_g	1463_g	4403_g	3595_g	2130_g	3805_g	4026_g	2966_g	3249_g	3400_g	3511_g	2631_g	389_g	389_g	2961_g	28_g	2294_g	893_g	2847_g	3072_g	2880_g	3603_g
109PG3758	2635_g	4130_g	1096_g	2367_g	2832_g	553_g	3333_g	3655_g	3322_g	2897_g	2795_g	4151_g	4033_g	4469_g	3972_g	3285_g	29_g	3871_g	3008_g	2012_g	3485_g	4574_g	2738_g	2411_g	3693_g	3323_g	3744_g	3898_g	1462_g	4402_g	3594_g	2129_g	3806_g	4027_g	2965_g	3250_g	3401_g	3510_g	2632_g	388_g	388_g	2960_g	29_g	2295_g	892_g	2846_g	3071_g	2879_g	3602_g
109PG3759	2636_g	4131_g	1097_g	2368_g	2831_g	554_g	3334_g	3656_g	3323_g	2898_g	2794_g	4150_g	4034_g	4470_g	3971_g	3286_g	30_g	3870_g	3007_g	2011_g	3484_g	4573_g	2739_g	2412_g	3692_g	3322_g	3745_g	3897_g	1461_g	4401_g	3593_g	2128_g	3807_g	4028_g	2964_g	3251_g	3402_g	3509_g	2633_g	387_g	387_g	2959_g	30_g	2296_g	891_g	2845_g	3070_g	2878_g	3601_g
109PG3760	2637_g	4132_g	1098_g	2369_g	2830_g	555_g	3335_g	3657_g	3324_g	2899_g	2793_g	4149_g	4035_g	4471_g	3970_g	3287_g	31_g	3869_g	3006_g	2010_g	3483_g	4572_g	2740_g	2413_g	3691_g	3321_g	3746_g	3896_g	1460_g	4400_g	3592_g	2127_g	3808_g	4029_g	2963_g	3252_g	3403_g	3508_g	2634_g	386_g	386_g	2958_g	31_g	2297_g	890_g	2844_g	3069_g	2877_g	3600_g
109PG3761	2638_g	4133_g	1099_g	2370_g	2829_g	556_g	3336_g	3658_g	3325_g	2900_g	2792_g	4148_g	4036_g	4472_g	3969_g	3288_g	32_g	3868_g	3005_g	2009_g	3482_g	4571_g	2741_g	2414_g	3690_g	3320_g	3747_g	3895_g	1459_g	4399_g	3591_g	2126_g	3809_g	4030_g	2962_g	3253_g	3404_g	3507_g	2635_g	385_g	385_g	2957_g	32_g	2298_g	889_g	2843_g	3068_g	2876_g	3599_g
109PG3762	2639_g	4134_g	1100_g	2371_g	2828_g	557_g	3337_g	3659_g	3326_g	2901_g	2791_g	4147_g	4037_g	4473_g	3968_g	3289_g	33_g	3867_g	3004_g	2008_g	3481_g	4570_g	2742_g	2415_g	3689_g	3319_g	3748_g	3894_g	1458_g	4398_g	3590_g	2125_g	3810_g	4031_g	2961_g	3254_g	3405_g	3506_g	2636_g	384_g	384_g	2956_g	33_g	2299_g	888_g	2842_g	3067_g	2875_g	3598_g
109PG3763	2640_g	4135_g	1101_g	2372_g	2827_g	558_g	3338_g	3660_g	3327_g	2902_g	2790_g	4146_g	4038_g	4474_g	3967_g	3290_g	34_g	3866_g	3003_g	2007_g	3480_g	4569_g	2743_g	2416_g	3688_g	3318_g	3749_g	3893_g	1457_g	4397_g	3589_g	2124_g	3811_g	4032_g	2960_g	3255_g	3406_g	3505_g	2637_g	383_g	383_g	2955_g	34_g	2300_g	887_g	2841_g	3066_g	2874_g	3597_g
109PG3764	2641_g	4136_g	1102_g	2373_g	2826_g	559_g	3339_g	3661_g	3328_g	2903_g	2789_g	4145_g	4039_g	4475_g	3966_g	3291_g	35_g	3865_g	3002_g	2006_g	3479_g	4568_g	2744_g	2417_g	3687_g	3317_g	3750_g	3892_g	1456_g	4396_g	3588_g	2123_g	3812_g	4033_g	2959_g	3256_g	3407_g	3504_g	2638_g	382_g	382_g	2954_g	35_g	2301_g	886_g	2840_g	3065_g	2873_g	3596_g
109PG3765	2642_g	4137_g	1103_g	2374_g	2825_g	560_g	3340_g	3662_g	3329_g	2904_g	2788_g	4144_g	4040_g	4476_g	3965_g	3292_g	36_g	3864_g	3001_g	2005_g	3478_g	4567_g	2745_g	2418_g	3686_g	3316_g	3751_g	3891_g	1455_g	4395_g	3587_g	2122_g	3813_g	4034_g	2958_g	3257_g	3408_g	3503_g	2639_g	381_g	381_g	2953_g	36_g	2302_g	885_g	2839_g	3064_g	2872_g	3595_g
109PG3766	2643_g	4138_g	1104_g	2375_g	2824_g	561_g	3341_g	3663_g	3330_g	2905_g	2787_g	4143_g	4041_g	4477_g	3964_g	3293_g	37_g	3863_g	3000_g	2004_g	3477_g	4566_g	2746_g	2419_g	3685_g	3315_g	3752_g	3890_g	1454_g	4394_g	3586_g	2121_g	3814_g	4035_g	2957_g	3258_g	3409_g	3502_g	2640_g	380_g	380_g	2952_g	37_g	2303_g	884_g	2838_g	3063_g	2871_g	3594_g
109PG3767	2644_g	4139_g	1105_g	2376_g	2823_g	562_g	3342_g	3664_g	3331_g	2906_g	2786_g	4142_g	4042_g	4478_g	3963_g	3294_g	38_g	3862_g	2999_g	2003_g	3476_g	4565_g	2747_g	2420_g	3684_g	3314_g	3753_g	3889_g	1453_g	4393_g	3585_g	2120_g	3815_g	4036_g	2956_g	3259_g	3410_g	3501_g	2641_g	379_g	379_g	2951_g	38_g	2304_g	883_g	2837_g	3062_g	2870_g	3593_g
109PG3768	2645_g	4140_g	1106_g	2377_g	2822_g	563_g	3343_g	3665_g	3332_g	2907_g	2785_g	4141_g	4043_g	4479_g	3962_g	3295_g	39_g	3861_g	2998_g	2002_g	3475_g	4564_g	2748_g	2421_g	3683_g	3313_g	3754_g	3888_g	1452_g	4392_g	3584_g	2119_g	3816_g	4037_g	2955_g	3260_g	3411_g	3500_g	2642_g	378_g	378_g	2950_g	39_g	2305_g	882_g	2836_g	3061_g	2869_g	3592_g
109PG3769	2646_g	4141_g	1107_g	2378_g	2821_g	564_g	3344_g	3666_g	3333_g	2908_g	2784_g	4140_g	4044_g	4480_g	3961_g	3296_g	40_g	3860_g	2997_g|4965_g	2001_g	3474_g	4563_g	2749_g	2422_g	3682_g	3312_g	3755_g	3887_g	1451_g	4391_g	3583_g	2118_g	3817_g	4038_g	2954_g	3261_g	3412_g	3499_g	2643_g	377_g	377_g	2949_g	40_g	2306_g	881_g	2835_g	3060_g	2868_g	3591_g
109PG3770	2647_g	4142_g	1108_g	2379_g	2820_g	565_g	3345_g	3667_g	3334_g	2909_g	2783_g	4139_g	4045_g	4481_g	3960_g	3297_g	41_g	3859_g	2996_g	2000_g	3473_g	4562_g	2750_g	2423_g	3681_g	3311_g	3756_g	3886_g	1450_g	4390_g	3582_g	2117_g	3818_g	4039_g	2953_g	3262_g	3413_g	3498_g	2644_g	376_g	376_g	2948_g	41_g	2307_g	880_g	2834_g	3059_g	2867_g	3590_g
109PG3771	2649_g	4144_g	1110_g	2381_g	2818_g	567_g	3347_g	3669_g	3336_g	2911_g	2781_g	4137_g	4047_g	4483_g	3958_g	3299_g	43_g	3857_g	2994_g	1998_g	3471_g	4560_g	2752_g	2425_g	3679_g	3309_g	3758_g	3884_g	1448_g	4388_g	3580_g	2115_g	3820_g	4041_g	2951_g	3264_g	3415_g	3496_g	2646_g	374_g	374_g	2946_g	43_g	2309_g	878_g	2832_g	3057_g	2865_g	3588_g
109PG3772	2650_g	4145_g	1111_g	2382_g	2817_g	568_g	3348_g	3670_g	3337_g	2912_g	2780_g	4136_g	4048_g	4484_g	3957_g	3300_g	44_g	3856_g	2993_g	1997_g	3470_g	4559_g	2753_g	2426_g	3678_g	3308_g	3759_g	3883_g	1447_g	4387_g	3579_g	2114_g	3821_g	4042_g	2950_g	3265_g	3416_g	3495_g	2647_g	373_g	373_g	2945_g	44_g	2310_g	877_g	2831_g	3056_g	2864_g	3587_g
109PG3774	2652_g	4457_g	1113_g	2384_g	2815_g	570_g	3351_g	3673_g	3340_g	2915_g	2778_g	4134_g	4051_g	4487_g	4294_g	3302_g	46_g	3854_g	2991_g	1995_g	3468_g	4051_g	2755_g	2428_g	3676_g	3305_g	3762_g	3881_g	1445_g	4385_g	3577_g	2112_g	3824_g	4045_g	2947_g	3268_g	3419_g	3492_g	2650_g	371_g	371_g	2942_g	46_g	4764_g	875_g	2829_g	3053_g	2862_g	3585_g
109PG3775	2653_g	4456_g	1114_g	2385_g	2814_g	571_g	3352_g	3674_g	3341_g	2916_g	2777_g	4133_g	4052_g	4488_g	4293_g	3303_g	47_g	3853_g	2990_g	1994_g	3467_g	4052_g	2756_g	2429_g	3675_g	3304_g	3763_g	3880_g	1444_g	4384_g	3576_g	2111_g	3825_g	4046_g	2946_g	3269_g	3420_g	3491_g	2651_g	370_g	370_g	2941_g	47_g	4765_g	874_g	2828_g	3052_g	2861_g	3584_g
109PG3776	2654_g	4455_g	1115_g	2386_g	2813_g	572_g	3353_g	3675_g	3342_g	2917_g	2776_g	4132_g	4053_g	4489_g	4292_g	3304_g	48_g	3852_g	2989_g	1993_g	3466_g	4053_g	2757_g	2430_g	3674_g	3303_g	3764_g	3879_g	1443_g	4383_g	3575_g	2110_g	3826_g	4047_g	2945_g	3270_g	3421_g	3490_g	2652_g	369_g	369_g	2940_g	48_g	4766_g	873_g	2827_g	3051_g	2860_g	3583_g
109PG3777	2655_g	4454_g	1116_g	2387_g	2812_g	573_g	3354_g	3676_g	3343_g	2918_g	2775_g	4131_g	4054_g	4490_g	4291_g	3305_g	49_g	3851_g	2988_g	1992_g	3465_g	4054_g	2758_g	2431_g	3673_g	3302_g	3765_g	3878_g	1442_g	4382_g	3574_g	2109_g	3827_g	4048_g	2944_g	3271_g	3422_g	3489_g	2653_g	368_g	368_g	2939_g	49_g	2391_g	872_g	2826_g	3050_g	2859_g	3582_g
109PG3778	2656_g	4453_g	1117_g	2388_g	2811_g	574_g	3355_g	3677_g	3344_g	2919_g	2774_g	4130_g	4055_g	4491_g	4290_g	3306_g	50_g	3850_g	2987_g	1991_g	3464_g	4055_g	2759_g	2432_g	3672_g	3301_g	3766_g	3877_g	1441_g	4381_g	3573_g	2108_g	3828_g	4049_g	2943_g	3272_g	3423_g	3488_g	2654_g	367_g	367_g	2938_g	50_g	2392_g	871_g	2825_g	3049_g	2858_g	3581_g
109PG3779	2657_g	4452_g	1118_g	2389_g	2810_g	575_g	3356_g	3678_g	3345_g	2920_g	2773_g	4129_g	4056_g	4492_g	4289_g	3307_g	51_g	3849_g	2986_g	1990_g	3463_g	4056_g	2760_g	2433_g	3671_g	3300_g	3767_g	3876_g	1440_g	4380_g	3572_g	2107_g	3829_g	4050_g	2942_g	3273_g	3424_g	3487_g	2655_g	366_g	366_g	2937_g	51_g	2393_g	870_g	2824_g	3048_g	2857_g	3580_g
109PG3780	2658_g	4451_g	1119_g	2390_g	2809_g	576_g	3357_g	3679_g	3346_g	2921_g	2772_g	4128_g	4057_g	4493_g	4288_g	3308_g	52_g	3848_g	2985_g	1989_g	3462_g	4057_g	2761_g	2434_g	3670_g	3299_g	3768_g	3875_g	1439_g	4379_g	3571_g	2106_g	3830_g	4051_g	2941_g	3274_g	3425_g	3486_g	2656_g	365_g	365_g	2936_g	52_g	2394_g	869_g	2823_g	3047_g	2856_g	3579_g
109PG3781	2659_g	4450_g	1120_g	2391_g	2808_g	577_g	3358_g	3680_g	3347_g	2922_g	2771_g	4127_g	4058_g	4494_g	4287_g	3309_g	53_g	3847_g	2984_g	1988_g	3461_g	4058_g	2762_g	2435_g	3669_g	3298_g	3769_g	3874_g	1438_g	4378_g	3570_g	2105_g	3831_g	4052_g	2940_g	3275_g	3426_g	3485_g	2657_g	364_g	364_g	2935_g	53_g	2395_g	868_g	2822_g	3046_g	2855_g	3578_g
109PG3782	2660_g	4449_g	1121_g	2392_g	2807_g	578_g	3359_g	3681_g	3348_g	2923_g	2770_g	4126_g	4059_g	4495_g	4286_g	3310_g	54_g	3846_g	2983_g	1987_g	3460_g	4059_g	2763_g	2436_g	3668_g	3297_g	3770_g	3873_g	1437_g	4377_g	3569_g	2104_g	3832_g	4053_g	2939_g	3276_g	3427_g	3484_g	2658_g	363_g	363_g	2934_g	54_g	2396_g	867_g	2821_g	3045_g	2854_g	3577_g
109PG3783	2661_g	4448_g	1122_g	2393_g	2806_g	579_g	3360_g	3682_g	3349_g	2924_g	2769_g	4125_g	4060_g	4496_g	4285_g	3311_g	55_g	3845_g	2982_g	1986_g	3459_g	4060_g	2764_g	2437_g	3667_g	3296_g	3771_g	3872_g	1436_g	4376_g	3568_g	2103_g	3833_g	4054_g	2938_g	3277_g	3428_g	3483_g	2659_g	362_g	362_g	2933_g	55_g	2397_g	866_g	2820_g	3044_g	2853_g	3576_g
109PG3784	2662_g	4447_g	1123_g	2394_g	2805_g	580_g	3361_g	3683_g	3350_g	2925_g	2768_g	4124_g	4061_g	4497_g	4284_g	3312_g	56_g	3844_g	2981_g	1985_g	3458_g	4061_g	2765_g	2438_g	3666_g	3295_g	3772_g	3871_g	1435_g	4375_g	3567_g	2102_g	3834_g	4055_g	2937_g	3278_g	3429_g	3482_g	2660_g	361_g	361_g	2932_g	56_g	2398_g	865_g	2819_g	3043_g	2852_g	3575_g
109PG3785	2663_g	4446_g	1124_g	2395_g	2804_g	581_g	3362_g	3684_g	3351_g	2926_g	2767_g	4123_g	4062_g	4498_g	4283_g	3313_g	57_g	3843_g	2980_g	1984_g	3457_g	4062_g	2766_g	2439_g	3665_g	3294_g	3773_g	3870_g	1434_g	4374_g	3566_g	2101_g	3835_g	4056_g	2936_g	3279_g	3430_g	3481_g	2661_g	360_g	360_g	2931_g	57_g	2399_g	864_g	2818_g	3042_g	2851_g	3574_g
109PG3786	2664_g	4445_g	1125_g	2396_g	2803_g	582_g	3363_g	3685_g	3352_g	2927_g	2766_g	4122_g	4063_g	4499_g	4282_g	3314_g	58_g	3842_g	2979_g	1983_g	3456_g	4063_g	2767_g	2440_g	3664_g	3293_g	3774_g	3869_g	1433_g	4373_g	3565_g	2100_g	3836_g	4057_g	2935_g	3280_g	3431_g	3480_g	2662_g	359_g	359_g	2930_g	58_g	2400_g	863_g	2817_g	3041_g	2850_g	3573_g
109PG3787	2665_g	4444_g	1126_g	2397_g	2802_g	583_g	3364_g	3686_g	3353_g	2928_g	2765_g	4121_g	4064_g	4500_g	4281_g	3315_g	59_g	3841_g	2978_g	1982_g	3455_g	4064_g	2768_g	2441_g	3663_g	3292_g	3775_g	3868_g	1432_g	4372_g	3564_g	2099_g	3837_g	4058_g	2934_g	3281_g	3432_g	3479_g	2663_g	358_g	358_g	2929_g	59_g	2401_g	862_g	2816_g	3040_g	2849_g	3572_g
109PG3788	2666_g	4443_g	1127_g	2398_g	2801_g	584_g	3365_g	3687_g	3354_g	2929_g	2764_g	4120_g	4065_g	4501_g	4280_g	3316_g	60_g	3840_g	2977_g	1981_g	3454_g	4065_g	2769_g	2442_g	3662_g	3291_g	3776_g	3867_g	1431_g	4371_g	3563_g	2098_g	3838_g	4059_g	2933_g	3282_g	3433_g	3478_g	2664_g	357_g	357_g	2928_g	60_g	2402_g	861_g	2815_g	3039_g	2848_g	3571_g
109PG3789	2667_g	4442_g	1128_g	2399_g	2800_g	585_g	3366_g	3688_g	3355_g	2930_g	2763_g	4119_g	4066_g	4502_g	4279_g	3317_g	61_g	3839_g	2976_g	1980_g	3453_g	4066_g	2770_g	2443_g	3661_g	3290_g	3777_g	3866_g	1430_g	4370_g	3562_g	2097_g	3839_g	4060_g	2932_g	3283_g	3434_g	3477_g	2665_g	356_g	356_g	2927_g	61_g	2403_g	860_g	2814_g	3038_g	2847_g	3570_g
109PG3790	2668_g	4441_g	1129_g	2400_g	2799_g	586_g	3367_g	3689_g	3356_g	2931_g	2762_g	4118_g	4067_g	4503_g	4278_g	3318_g	62_g	3838_g	2975_g	1979_g	3452_g	4067_g	2771_g	2444_g	3660_g	3289_g	3778_g	3865_g	1429_g	4369_g	3561_g	2096_g	3840_g	4061_g	2931_g	3284_g	3435_g	3476_g	2666_g	355_g	355_g	2926_g	62_g	2404_g	859_g	2813_g	3037_g	2846_g	3569_g
109PG3791	2669_g	4440_g	1130_g	2401_g	2798_g	587_g	3368_g	3690_g	3357_g	2932_g	2761_g	4117_g	4068_g	4504_g	4277_g	3319_g	63_g	3837_g	2974_g	1978_g	3451_g	4068_g	2772_g	2445_g	3659_g	3288_g	3779_g	3864_g	1428_g	4368_g	3560_g	2095_g	3841_g	4062_g	2930_g	3285_g	3436_g	3475_g	2667_g	354_g	354_g	2925_g	63_g	2405_g	858_g	2812_g	3036_g	2845_g	3568_g
109PG3792	2670_g	4439_g	1131_g	2402_g	2797_g	588_g	3369_g	3691_g	3358_g	2933_g	2760_g	4116_g	4069_g	4505_g	4368_g	3320_g	64_g	3836_g	2973_g	1977_g	3450_g	4069_g	2773_g	2446_g	3658_g	3287_g	3780_g	3863_g	1427_g	4367_g	3559_g	2094_g	3842_g	4063_g	2929_g	3286_g	3437_g	3474_g	2668_g	353_g	353_g	2924_g	64_g	2406_g	857_g	2811_g	3035_g	2844_g	3567_g
109PG3793	2671_g	4438_g	1132_g	2403_g	2796_g	589_g	3370_g	3692_g	3359_g	2934_g	2759_g	4115_g	4070_g	4506_g	4369_g	3321_g	65_g	3835_g	2972_g	1976_g	3449_g	4070_g	2774_g	2447_g	3657_g	3286_g	3781_g	3862_g	1426_g	4366_g	3558_g	2093_g	3843_g	4064_g	2928_g	3287_g	3438_g	3473_g	2669_g	352_g	352_g	2923_g	65_g	2407_g	856_g	2810_g	3034_g	2843_g	3566_g
109PG3794	2672_g	4437_g	1133_g	2404_g	2795_g	590_g	3371_g	3693_g	3360_g	2935_g	2758_g	4114_g	4071_g	4507_g	4370_g	3322_g	66_g	3834_g	2971_g	1975_g	3448_g	4071_g	2775_g	2448_g	3656_g	3285_g	3782_g	3861_g	1425_g	4365_g	3557_g	2092_g	3844_g	4065_g	2927_g	3288_g	3439_g	3472_g	2670_g	351_g	351_g	2922_g	66_g	2408_g	855_g	2809_g	3033_g	2842_g	3565_g
109PG3796	2674_g	4436_g	1134_g	2406_g	2794_g	592_g	3373_g	3694_g	3362_g	2936_g	2756_g	4112_g	4073_g	4508_g	4371_g	3324_g	68_g	3832_g	2970_g	1973_g	3447_g	4072_g	2776_g	2450_g	3654_g	3283_g	3783_g	3860_g	1424_g	4364_g	3555_g	2090_g	3845_g	4066_g	2926_g	3290_g	3441_g	3470_g	2671_g	350_g	349_g	2920_g	68_g	2409_g	853_g	2807_g	3032_g	2841_g	3563_g
109PG3797	2675_g	4435_g	1135_g	2407_g	2793_g	593_g	3374_g	3695_g	3363_g	2937_g	2755_g	4111_g	4074_g	4509_g	4372_g	3325_g	69_g	3831_g	2969_g	1972_g	3446_g	4073_g	2777_g	2451_g	3653_g	3282_g	3784_g	3859_g	1423_g	4363_g	3554_g	2089_g	3846_g	4067_g	2925_g	3291_g	3442_g	3469_g	2672_g	349_g	348_g	2919_g	69_g	2410_g	852_g	2806_g	3031_g	2840_g	3562_g
109PG3798	2676_g	4434_g	1136_g	2408_g	2792_g	594_g	3375_g	3696_g	3364_g	2938_g	2754_g	4110_g	4075_g	4510_g	4373_g	3326_g	70_g	3830_g	2968_g	1971_g	3445_g	4074_g	2778_g	2452_g	3652_g	3281_g	3785_g	3858_g	1422_g	4362_g	3553_g	2088_g	3847_g	4068_g	2924_g	3292_g	3443_g	3468_g	2673_g	348_g	347_g	2918_g	70_g	2411_g	851_g	2805_g	3030_g	2839_g	3561_g
109PG3799	2677_g	4433_g	1137_g	2409_g	2791_g	595_g	3376_g	3697_g	3365_g	2939_g	2753_g	4109_g	4076_g	2052_g	4374_g	3327_g	71_g	3829_g	2967_g	1970_g	3444_g	4075_g	2779_g	2453_g	3651_g	3280_g	3786_g	3857_g	1421_g	4361_g	3552_g	2087_g	3848_g	4069_g	2923_g	3293_g	3444_g	3467_g	2674_g	347_g	346_g	2917_g	71_g	2412_g	850_g	2804_g	3029_g	2838_g	3560_g
109PG3800	2678_g	4432_g	1138_g	2410_g	2790_g	596_g	3377_g	3698_g	3366_g	2940_g	2752_g	4108_g	4077_g	2053_g	4375_g	3328_g	72_g	3828_g	2966_g	1969_g	3443_g	4076_g	2780_g	2454_g	3650_g	3279_g	3787_g	3856_g	1420_g	4360_g	3551_g	2086_g	3849_g	4070_g	2922_g	3294_g	3445_g	3466_g	2675_g	346_g	345_g	2916_g	72_g	2413_g	849_g	2803_g	3028_g	2837_g	3559_g
109PG3801	2679_g	4431_g	1139_g	2411_g	3279_g	597_g	3378_g	3699_g	3367_g	2941_g	2751_g	4107_g	4078_g	2054_g	4376_g	3329_g	73_g	3827_g	2965_g	1968_g	3442_g	4077_g	2781_g	2455_g	3649_g	3278_g	3788_g	3855_g	1419_g	4358_g	3550_g	2085_g	3850_g	4071_g	2921_g	3295_g	3446_g	3465_g	2676_g	345_g	344_g	2915_g	73_g	4429_g	848_g	2802_g	3027_g	2836_g	3558_g
109PG3802	2680_g	4430_g	1140_g	2412_g	3280_g	598_g	3379_g	3700_g	3368_g	2942_g	2750_g	4106_g	4079_g	2055_g	4377_g	3330_g	74_g	3826_g	2964_g	1967_g	3441_g	4078_g	2782_g	2456_g	3648_g	3277_g	3789_g	3854_g	1418_g	4357_g	3549_g	2084_g	3851_g	4072_g	2920_g	3296_g	3447_g	3464_g	2677_g	344_g	343_g	2914_g	74_g	4428_g	847_g	2801_g	3026_g	2835_g	3557_g
109PG3803	2681_g	4429_g	1141_g	2413_g	3281_g	599_g	3380_g	3701_g	3369_g	2943_g	2749_g	4105_g	4080_g	2056_g	4378_g	3331_g	75_g	3825_g	2963_g	1966_g	3440_g	4079_g	2783_g	2457_g	3647_g	3276_g	3790_g	3853_g	1417_g	4356_g	3548_g	2083_g	3852_g	4073_g	2919_g	3297_g	3448_g	3463_g	2678_g	343_g	342_g	2913_g	75_g	4427_g	846_g	2800_g	3025_g	2834_g	3556_g
109PG3804	2682_g	4428_g	1142_g	2414_g	3282_g	600_g	3381_g	3702_g	3370_g	2944_g	2748_g	4104_g	4081_g	2057_g	4379_g	3332_g	76_g	3824_g	2962_g	1965_g	3439_g	4080_g	2784_g	2458_g	3646_g	3275_g	3791_g	3852_g	1416_g	4355_g	3547_g	2082_g	3853_g	4074_g	2918_g	3298_g	3449_g	3462_g	2679_g	342_g	341_g	2912_g	76_g	4426_g	845_g	2799_g	3024_g	2833_g	3555_g
109PG3805	2683_g	4427_g	1143_g	2415_g	3283_g	601_g	3382_g	3703_g	3371_g	2945_g	2747_g	4103_g	4082_g	2058_g	4380_g	3333_g	77_g	3823_g	2961_g	1964_g	3438_g	4081_g	2785_g	2459_g	3645_g	3274_g	3792_g	3851_g	1415_g	4354_g	3546_g	2081_g	3854_g	4075_g	2917_g	3299_g	3450_g	3461_g	2680_g	341_g	340_g	2911_g	77_g	4425_g	844_g	2798_g	3023_g	2832_g	3554_g
109PG3806	2684_g	4426_g	1144_g	2416_g	3284_g	602_g	3383_g	3704_g	3372_g	2946_g	2746_g	4102_g	4083_g	2059_g	4381_g	3334_g	78_g	3822_g	2960_g	1963_g	3437_g	4082_g	2786_g	2460_g	3644_g	3273_g	3793_g	3850_g	1414_g	4353_g	3545_g	2080_g	3855_g	4076_g	2916_g	3300_g	3451_g	3460_g	2681_g	340_g	339_g	2910_g	78_g	4424_g	843_g	2797_g	3022_g	2831_g	3553_g
109PG3807	2685_g	4425_g	1145_g	2417_g	3285_g	603_g	3384_g	3705_g	3373_g	2947_g	2745_g	4101_g	4084_g	2060_g	4382_g	3335_g	79_g	3821_g	2959_g	1962_g	3436_g	4083_g	2787_g	2461_g	3643_g	3272_g	3794_g	3849_g	1413_g	4352_g	3544_g	2079_g	3856_g	4077_g	2915_g	3301_g	3452_g	3459_g	2682_g	339_g	338_g	2909_g	79_g	4423_g	842_g	2796_g	3021_g	2830_g	3552_g
109PG3808	2686_g	4424_g	1146_g	2418_g	3286_g	604_g	3385_g	3706_g	3374_g	2948_g	2744_g	4100_g	4085_g	2061_g	4383_g	3336_g	80_g	3820_g	2958_g	1961_g	3435_g	4084_g	2788_g	2462_g	3642_g	3271_g	3795_g	3848_g	1412_g	4351_g	3543_g	2078_g	3857_g	4078_g	2914_g	3302_g	3453_g	3458_g	2683_g	338_g	337_g	2908_g	80_g	4422_g	841_g	2795_g	3020_g	2829_g	3551_g
109PG3809	2687_g	4423_g	1147_g	2419_g	3287_g	605_g	3386_g	3707_g	3375_g	2949_g	2743_g	4099_g	4086_g	2062_g	4384_g	3337_g	81_g	3819_g	2957_g	1960_g	3434_g	4085_g	2789_g	2463_g	3641_g	3270_g	3796_g	3847_g	1411_g	4350_g	3542_g	2077_g	3858_g	4079_g	2913_g	3303_g	3454_g	3457_g	2684_g	337_g	336_g	2907_g	81_g	4421_g	840_g	2794_g	3019_g	2828_g	3550_g
109PG3810	2688_g	4422_g	1148_g	2420_g	3288_g	606_g	3387_g	3708_g	3376_g	2950_g	2742_g	4098_g	4087_g	2063_g	4639_g	3338_g	82_g	3818_g	2956_g	1959_g	3433_g	4887_g	2790_g	2464_g	3640_g	3269_g	3797_g	3926_g	1410_g	4349_g	3541_g	2158_g	3859_g	4080_g	2912_g	3304_g	3455_g	3456_g	2685_g	336_g	335_g	2906_g	82_g	4983_g	839_g	2793_g	3018_g	2827_g	3549_g
109PG3811	4987_g	4970_g	4566_g	1554_g	3290_g	608_g	3389_g	3710_g	3378_g	2952_g	2740_g	4254_g	4089_g	4303_g	4641_g	4182_g	84_g	3816_g	2954_g	1957_g	3431_g	4889_g	2792_g	2466_g	3638_g	3267_g	3799_g	4669_g	1408_g	733_g	4397_g	2160_g	1295_g	4082_g	2910_g	3306_g	3457_g	3454_g	2687_g	334_g	333_g	2904_g	84_g	4761_g	837_g	2791_g	3016_g	2825_g	3547_g
109PG3812	4986_g	4971_g	4567_g	1553_g	3291_g	609_g	3390_g	3711_g	3379_g	2953_g	2739_g	4253_g	4090_g	4304_g	4642_g	4183_g	85_g	3815_g	2953_g	1956_g	3430_g	4890_g	2793_g	2467_g	3637_g	3266_g	3800_g	4668_g	1407_g	734_g	4398_g	2161_g	1294_g	4083_g	2909_g	3307_g	3458_g	3453_g	2688_g	333_g	332_g	2903_g	85_g	4760_g	836_g	2790_g	3015_g	2824_g	3546_g
109PG3813	4985_g	4972_g	4568_g	1552_g	3292_g	610_g	3391_g	3712_g	3380_g	2954_g	2738_g	4252_g	4091_g	4305_g	4643_g	4184_g	86_g	3814_g	2952_g	1955_g	3429_g	4891_g	2794_g	2468_g	3636_g	3265_g	3801_g	4667_g	1406_g	735_g	4399_g	2162_g	1293_g	4084_g	2908_g	3308_g	3459_g	3452_g	2689_g	332_g	331_g	2902_g	86_g	4759_g	835_g	2789_g	3014_g	2823_g	3545_g
109PG3814	4984_g	4973_g	4569_g	1551_g	3293_g	611_g	3392_g	3713_g	3381_g	2955_g	2737_g	4251_g	4092_g	4306_g	4644_g	4185_g	87_g	3813_g	2951_g	1954_g	3428_g	4892_g	2795_g	2469_g	3635_g	3264_g	3802_g	4666_g	1405_g	736_g	4400_g	2163_g	1292_g	4085_g	2907_g	3309_g	3460_g	3451_g	2690_g	331_g	330_g	2901_g	87_g	4758_g	834_g	2788_g	3013_g	2822_g	3544_g
109PG3815	4983_g	4974_g	4570_g	1550_g	3294_g	612_g	3393_g	3714_g	3382_g	2956_g	2736_g	4250_g	4093_g	4307_g	4645_g	4186_g	88_g	3812_g	2950_g	1953_g	3427_g	4893_g	2796_g	2470_g	3634_g	3263_g	3803_g	4665_g	1404_g	737_g	4401_g	2164_g	1291_g	4086_g	2906_g	3310_g	3461_g	3450_g	2691_g	330_g	329_g	2900_g	88_g	4757_g	833_g	2787_g	3012_g	2821_g	3543_g
109PG3816	4982_g	4975_g	4571_g	1549_g	3295_g	613_g	3394_g	3715_g	3383_g	2957_g	2735_g	4249_g	4094_g	4308_g	4646_g	4187_g	89_g	3811_g	2949_g	1952_g	3426_g	4894_g	2797_g	2471_g	3633_g	3262_g	3804_g	4664_g	1403_g	738_g	4402_g	2165_g	1290_g	4087_g	2905_g	3311_g	3462_g	3449_g	2692_g	329_g	328_g	2899_g	89_g	4756_g	832_g	2786_g	3011_g	2820_g	3542_g
109PG3818	4980_g	4977_g	4573_g	1547_g	3297_g	615_g	3396_g	3717_g	3385_g	2959_g	2733_g	4247_g	4096_g	4310_g	4648_g	4189_g	91_g	3809_g	2947_g	1950_g	3424_g	4896_g	2799_g	2473_g	3631_g	3260_g	3806_g	4662_g	1401_g	740_g	4404_g	2167_g	1288_g	4089_g	2903_g	3313_g	3464_g	3447_g	2694_g	327_g	326_g	2897_g	91_g	4772_g	830_g	2784_g	3009_g	2818_g	3540_g
109PG3819	4979_g	4978_g	4574_g	1546_g	3298_g	616_g	3397_g	3718_g	3386_g	2960_g	2732_g	4246_g	4097_g	4311_g	4649_g	4190_g	92_g	3808_g	2946_g	1949_g	3423_g	4897_g	2800_g	2474_g	3630_g	3259_g	3807_g	4661_g	1400_g	741_g	4405_g	2168_g	1287_g	4090_g	2902_g	3314_g	3465_g	3446_g	2695_g	326_g	325_g	2896_g	92_g	4771_g	829_g	2783_g	3008_g	2817_g	3539_g
109PG3820	4978_g	4979_g	4575_g	1545_g	3299_g	617_g	3398_g	3719_g	3387_g	2961_g	2731_g	4245_g	4098_g	4312_g	4650_g	4191_g	93_g	3807_g	2945_g	1948_g	3422_g	4898_g	2801_g	2475_g	3629_g	3258_g	3808_g	4660_g	1399_g	742_g	4406_g	2169_g	1286_g	4091_g	2901_g	3315_g	3466_g	3445_g	2696_g	325_g	324_g	2895_g	93_g	4770_g	828_g	2782_g	3007_g	2816_g	3538_g
109PG3821	3055_g	2059_g	4576_g	1544_g	3300_g	618_g	3399_g	3720_g	3388_g	2962_g	2730_g	4244_g	4099_g	4313_g	2490_g	4192_g	94_g	3806_g	2676_g	1947_g	4600_g	3583_g	2802_g	2476_g	4265_g	3257_g	3809_g	4659_g	1398_g	743_g	4407_g	2170_g	1285_g	4092_g	3722_g	3316_g	3467_g	3444_g	4194_g	324_g	323_g	2894_g	94_g	4221_g	827_g	2414_g	3006_g	2815_g	3537_g
109PG3822	3056_g	2058_g	4577_g	1543_g	3301_g	619_g	3400_g	3721_g	3389_g	2963_g	2729_g	4243_g	4100_g	4314_g	2489_g	4193_g	95_g	3805_g	2677_g	1946_g	4601_g	3584_g	2803_g	2477_g	4266_g	3256_g	3810_g	4658_g	1397_g	744_g	4408_g	2171_g	1284_g	4093_g	3723_g	3317_g	3468_g	3443_g	4193_g	323_g	322_g	2893_g	95_g	4222_g	826_g	2413_g	3005_g	2814_g	3536_g
109PG3823	3057_g	2057_g	4578_g	1542_g	3302_g	620_g	3401_g	3722_g	3390_g	2964_g	2728_g	4242_g	4101_g	4315_g	2488_g	4194_g	96_g	3804_g	2678_g	1945_g	4602_g	3585_g	2804_g	2478_g	4267_g	3255_g	3811_g	4657_g	1396_g	745_g	4409_g	2172_g	1283_g	4094_g	3724_g	3318_g	3469_g	3442_g	4192_g	322_g	321_g	2892_g	96_g	4223_g	825_g	2412_g	3004_g	2813_g	3535_g
109PG3824	3058_g	2056_g	4579_g	1541_g	3303_g	621_g	3402_g	3723_g	3391_g	2965_g	2727_g	4241_g	4102_g	4316_g	2487_g	4195_g	97_g	3803_g	2679_g	1944_g	4603_g	3586_g	2805_g	2479_g	4268_g	3254_g	3812_g	4656_g	1395_g	746_g	4410_g	2173_g	1282_g	4095_g	3725_g	3319_g	3470_g	3441_g	4191_g	321_g	320_g	2891_g	97_g	4224_g	824_g	2411_g	3003_g	2812_g	3534_g
109PG3825	3059_g	2055_g	4580_g	1540_g	3304_g	622_g	3403_g	3724_g	3392_g	2966_g	2726_g	4240_g	4103_g	4317_g	2486_g	4196_g	98_g	3802_g	2680_g	1943_g	4604_g	3587_g	2806_g	2480_g	4269_g	3253_g	3813_g	4655_g	1394_g	747_g	4411_g	2174_g	1281_g	4096_g	3726_g	3320_g	3471_g	3440_g	4190_g	320_g	319_g	2890_g	98_g	4225_g	823_g	2410_g	3002_g	2811_g	3533_g
109PG3826	3060_g	2054_g	4581_g	1539_g	3305_g	623_g	3404_g	3725_g	3393_g	2967_g	2725_g	4239_g	4104_g	4318_g	2485_g	4197_g	99_g	3801_g	2681_g	1942_g	4605_g	3588_g	2807_g	2481_g	4270_g	3252_g	3814_g	4654_g	1393_g	748_g	4412_g	2175_g	1280_g	4097_g	3727_g	3321_g	3472_g	3439_g	4189_g	319_g	318_g	2889_g	99_g	4226_g	822_g	2409_g	3001_g	2810_g	3532_g
109PG3827	3061_g	2053_g	4582_g	1538_g	3306_g	624_g	3405_g	3726_g	3394_g	2968_g	2724_g	4238_g	4105_g	4319_g	2484_g	4198_g	100_g	3800_g	2682_g	1941_g	4606_g	3589_g	2808_g	2482_g	4271_g	3251_g	3815_g	4653_g	1392_g	749_g	4413_g	2176_g	1279_g	4098_g	3728_g	3322_g	3473_g	3438_g	4188_g	318_g	317_g	2888_g	100_g	4227_g	821_g	2408_g	3000_g	2809_g	3531_g
109PG3828	3062_g	2052_g	4583_g	1537_g	3307_g	625_g	3406_g	3727_g	3395_g	2969_g	2723_g	4237_g	4106_g	4320_g	2483_g	4199_g	101_g	3799_g	2683_g	1940_g	4607_g	3590_g	2809_g	2483_g	4272_g	3250_g	3816_g	4652_g	1391_g	750_g	4414_g	2177_g	1278_g	4099_g	3729_g	3323_g	3474_g	3437_g	4187_g	317_g	316_g	2887_g	101_g	4228_g	820_g	2407_g	2999_g	2808_g	3530_g
109PG3829	3063_g	2051_g	4584_g	1536_g	3308_g	626_g	3407_g	3728_g	3396_g	2970_g	2722_g	4236_g	4107_g	4321_g	2482_g	4200_g	102_g	3798_g	2684_g	1939_g	4608_g	3591_g	2810_g	2484_g	4273_g	3249_g	3817_g	4651_g	1390_g	751_g	4415_g	2178_g	1277_g	4100_g	3730_g	3324_g	3475_g	3436_g	4186_g	316_g	315_g	2886_g	102_g	4621_g	819_g	2406_g	2998_g	2807_g	3529_g
109PG3830	3064_g	2050_g	4585_g	1535_g	3309_g	627_g	3408_g	3729_g	3397_g	2971_g	2721_g	4235_g	4108_g	4322_g	2481_g	4201_g	103_g	3797_g	2685_g	1938_g	4609_g	3592_g	2811_g	2485_g	4274_g	3248_g	3818_g	4650_g	1389_g	752_g	4416_g	2179_g	1276_g	4101_g	3731_g	3325_g	3476_g	3435_g	4185_g	315_g	314_g	2885_g	103_g	4622_g	818_g	2405_g	2997_g	2806_g	3528_g
109PG3831	3065_g	2049_g	4586_g	1534_g	3310_g	628_g	3409_g	3730_g	3398_g	2972_g	2720_g	4234_g	4109_g	4323_g	2480_g	4202_g	104_g	3796_g	2686_g	1937_g	4610_g	3593_g	2812_g	2486_g	4275_g	3247_g	3819_g	4649_g	1388_g	753_g	4417_g	2180_g	1275_g	4102_g	3732_g	3326_g	3477_g	3434_g	4184_g	314_g	313_g	2884_g	104_g	4623_g	817_g	2404_g	2996_g	2805_g	3527_g
109PG3832	3066_g	2048_g	4587_g	1533_g	3311_g	629_g	3410_g	3731_g	3399_g	2973_g	2719_g	4233_g	4110_g	4324_g	2479_g	4203_g	105_g	3795_g	2687_g	1936_g	4611_g	3594_g	2813_g	2487_g	4276_g	3246_g	3820_g	4648_g	1387_g	754_g	4418_g	2181_g	1274_g	4103_g	3733_g	3327_g	3478_g	3433_g	4183_g	313_g	312_g	2883_g	105_g	4624_g	816_g	2403_g	2995_g	2804_g	3526_g
109PG3833	3067_g	2047_g	4588_g	1532_g	3312_g	630_g	3411_g	3732_g	3400_g	2974_g	2718_g	4232_g	4111_g	4325_g	2478_g	4204_g	106_g	3794_g	2688_g	1935_g	4612_g	3595_g	2814_g	2488_g	4277_g	3245_g	3821_g	4647_g	1386_g	755_g	4419_g	2182_g	1273_g	4104_g	3734_g	3328_g	3479_g	3432_g	4182_g	312_g	311_g	2882_g	106_g	4625_g	815_g	2402_g	2994_g	2803_g	3525_g
109PG3834	3068_g	2046_g	4589_g	1531_g	3313_g	631_g	3412_g	3733_g	3401_g	2975_g	2717_g	4231_g	4112_g	4326_g	2477_g	4205_g	107_g	3793_g	2689_g	1934_g	4613_g	3596_g	2815_g	2489_g	4278_g	3244_g	3822_g	4646_g	1385_g	756_g	4420_g	2183_g	1272_g	4105_g	3735_g	3329_g	3480_g	3431_g	4181_g	311_g	310_g	2881_g	107_g	4502_g	814_g	2401_g	2993_g	2802_g	3524_g
109PG3835	3069_g	2045_g	4590_g	1530_g	3314_g	632_g	3413_g	3734_g	3402_g	2976_g	2716_g	4230_g	4113_g	4327_g	2476_g	4206_g	108_g	3792_g	2690_g	1933_g	4614_g	3597_g	2816_g	2490_g	4279_g	3243_g	3823_g	4645_g	1384_g	757_g	4421_g	2184_g	1271_g	4106_g	3736_g	3330_g	3481_g	3430_g	4180_g	310_g	309_g	2880_g	108_g	4503_g	813_g	2400_g	2992_g	2801_g	3523_g
109PG3836	3070_g	2044_g	4591_g	1529_g	3315_g	633_g	3414_g	3735_g	3403_g	2977_g	2715_g	4229_g	4114_g	4328_g	2475_g	4207_g	109_g	3791_g	2691_g	1932_g	4615_g	3598_g	2817_g	2491_g	4280_g	3242_g	3824_g	4644_g	1383_g	758_g	4422_g	2185_g	1270_g	4107_g	3737_g	3331_g	3482_g	3429_g	4179_g	309_g	308_g	2879_g	109_g	4504_g	812_g	2399_g	2991_g	2800_g	3522_g
109PG3838	3072_g	2042_g	4593_g	1527_g	3317_g	635_g	3416_g	3737_g	3405_g	2979_g	2713_g	4227_g	4116_g	4330_g	2473_g	4209_g	111_g	3789_g	2693_g	1930_g	4617_g	3600_g	2819_g	2493_g	4282_g	3240_g	3826_g	4642_g	1381_g	760_g	4424_g	2187_g	1268_g	4109_g	3739_g	3333_g	3484_g	3427_g	4177_g	307_g	306_g	2877_g	111_g	4506_g	810_g	2397_g	2989_g	2798_g	3520_g
109PG3839	3073_g	2041_g	4594_g	1526_g	3318_g	636_g	3417_g	3738_g	3406_g	2980_g	2712_g	4226_g	4117_g	4331_g	2472_g	4210_g	112_g	3788_g	2694_g	1929_g	4618_g	3601_g	2820_g	2494_g	4283_g	3239_g	3827_g	4641_g	1380_g	761_g	4425_g	2188_g	1267_g	4110_g	3740_g	3334_g	3485_g	3426_g	4176_g	306_g	305_g	2876_g	112_g	4507_g	809_g	2396_g	2988_g	2797_g	3519_g
109PG3840	3074_g	2040_g	4595_g	1525_g	3319_g	637_g	3418_g	3739_g	3407_g	2981_g	2711_g	4225_g	4118_g	4332_g	2471_g	4211_g	113_g	3787_g	2695_g	1928_g	4619_g	3602_g	2821_g	2495_g	4284_g	3238_g	3828_g	4640_g	1379_g	762_g	4426_g	2189_g	1266_g	4111_g	3741_g	3335_g	3486_g	3425_g	4175_g	305_g	304_g	2875_g	113_g	4508_g	808_g	2395_g	2987_g	2796_g	3518_g
109PG3841	3075_g	2039_g	4596_g	1524_g	3320_g	638_g	3419_g	3740_g	3408_g	2982_g	2710_g	4224_g	4119_g	4333_g	2470_g	4212_g	114_g	3786_g	2696_g	1927_g	4620_g	3603_g	2822_g	2496_g	4285_g	3237_g	3829_g	4639_g	1378_g	763_g	4427_g	2190_g	1265_g	4112_g	3742_g	3336_g	3487_g	3424_g	4174_g	304_g	303_g	2874_g	114_g	2536_g	807_g	2394_g	2986_g	2795_g	3517_g
109PG3843	3077_g	2037_g	4598_g	1522_g	3322_g	640_g	3421_g	3742_g	3410_g	2984_g	2708_g	4222_g	4121_g	4335_g	2468_g	4214_g	116_g	3784_g	2698_g	1925_g	4622_g	3605_g	2824_g	2498_g	4287_g	3235_g	3831_g	4637_g	1376_g	765_g	4429_g	2192_g	1263_g	4114_g	3744_g	3338_g	3489_g	3422_g	4172_g	302_g	301_g	2872_g	116_g	2538_g	805_g	2392_g	2984_g	2793_g	3515_g
109PG3844	3078_g	2036_g	4599_g	1521_g	3323_g	641_g	3422_g	3743_g	3411_g	2985_g	2707_g	4221_g	4122_g	4336_g	2467_g	4215_g	117_g	3783_g	2699_g	1924_g	4623_g	3606_g	2825_g	2499_g	4288_g	3234_g	3832_g	4636_g	1375_g	766_g	4430_g	2193_g	1262_g	4115_g	3745_g	3339_g	3490_g	3421_g	4171_g	301_g	300_g	2871_g	117_g	2539_g	804_g	2391_g	2983_g	2792_g	3514_g
109PG3845	3079_g	2035_g	4600_g	1520_g	3324_g	642_g	3423_g	3744_g	3412_g	2986_g	2706_g	4220_g	4123_g	4337_g	2466_g	4216_g	118_g	3782_g	2700_g	1923_g	4624_g	3607_g	2826_g	2500_g	4289_g	3233_g	3833_g	4635_g	1374_g	767_g	4431_g	2194_g	1261_g	4116_g	3746_g	3340_g	3491_g	3420_g	4170_g	300_g	299_g	2870_g	118_g	2540_g	803_g	2390_g	2982_g	2791_g	3513_g
109PG3846	3080_g	2034_g	4601_g	1519_g	3325_g	643_g	3424_g	3745_g	3413_g	2987_g	2705_g	4219_g	4124_g	4338_g	2465_g	4217_g	119_g	3781_g	2701_g	1922_g	4625_g	3608_g	2827_g	2501_g	4290_g	3232_g	3834_g	4634_g	1373_g	768_g	4432_g	2195_g	1260_g	4117_g	3747_g	3341_g	3492_g	3419_g	4169_g	299_g	298_g	2869_g	119_g	2541_g	802_g	2389_g	2981_g	2790_g	3512_g
109PG3847	3081_g	2033_g	4602_g	1518_g	3326_g	644_g	3425_g	3746_g	3414_g	2988_g	2704_g	4218_g	4125_g	4339_g	2464_g	4218_g	120_g	3780_g	2702_g	1921_g	4626_g	3609_g	2828_g	2502_g	4291_g	3231_g	3835_g	4633_g	1372_g	769_g	4433_g	2196_g	1259_g	4118_g	3748_g	3342_g	3493_g	3418_g	4168_g	298_g	297_g	2868_g	120_g	2542_g	801_g	2388_g	2980_g	2789_g	3511_g
109PG3848	3082_g	2032_g	4603_g	1517_g	3327_g	645_g	3426_g	5028_g	3415_g	2989_g	2703_g	4217_g	4126_g	4340_g	2463_g	4219_g	121_g	3779_g	2703_g	1920_g	4627_g	3610_g	2829_g	2503_g	4292_g	3230_g	3836_g	4632_g	1371_g	770_g	4434_g	2197_g	1258_g	4119_g	3749_g	3343_g	3494_g	3417_g	4167_g	297_g	296_g	2867_g	121_g	2543_g	800_g	2387_g	2979_g	2788_g	3510_g
109PG3849	3083_g	2031_g	4604_g	1516_g	3328_g	646_g	3427_g	5029_g	3416_g	2990_g	2702_g	4216_g	4127_g	4341_g	2462_g	4220_g	122_g	3778_g	2704_g	1919_g	4628_g	3611_g	2830_g	2504_g	4293_g	3229_g	3837_g	4631_g	1370_g	771_g	4435_g	2198_g	1257_g	4120_g	3750_g	3344_g	3495_g	3416_g	4166_g	296_g	295_g	2866_g	122_g	2544_g	799_g	2386_g	2978_g	2787_g	3509_g
109PG3850	3084_g	2030_g	4605_g	1515_g	3329_g	647_g	3428_g	5030_g	3417_g	2991_g	2701_g	4215_g	4128_g	4342_g	2461_g	4221_g	123_g	3777_g	2705_g	1918_g	4629_g	3612_g	2831_g	2505_g	4294_g	3228_g	3838_g	4630_g	1369_g	772_g	4436_g	2199_g	1256_g	4121_g	3751_g	3345_g	3496_g	3415_g	4165_g	295_g	294_g	2865_g	123_g	2545_g	798_g	2385_g	2977_g	2786_g	3508_g
109PG3851	3085_g	2029_g	4606_g	1514_g	3330_g	648_g	3429_g	5031_g	3418_g	2992_g	2700_g	4214_g	4129_g	4343_g	2460_g	4222_g	124_g	3776_g	2706_g	1917_g	4630_g	3613_g	2832_g	2506_g	4295_g	3227_g	3839_g	4629_g	1368_g	773_g	4437_g	2200_g	1255_g	4122_g	3752_g	3346_g	3497_g	3414_g	4164_g	294_g	293_g	2864_g	124_g	2546_g	797_g	2384_g	2976_g	2785_g	3507_g
109PG3852	3086_g	2028_g	4607_g	1513_g	3331_g	649_g	3430_g	5032_g	3419_g	2993_g	2699_g	4213_g	4130_g	4344_g	2459_g	4223_g	125_g	3775_g	2707_g	1916_g	4631_g	3614_g	2833_g	2507_g	4296_g	3226_g	3840_g	4628_g	1367_g	774_g	4438_g	2201_g	1254_g	4123_g	3753_g	3347_g	3498_g	3413_g	4163_g	293_g	292_g	2863_g	125_g	2547_g	796_g	2383_g	2975_g	2784_g	3506_g
109PG3853	3087_g	2027_g	4608_g	1512_g	3332_g	650_g	3431_g	5033_g	3420_g	2994_g	2698_g	4212_g	4131_g	4345_g	2458_g	4224_g	126_g	3774_g	2708_g	1915_g	4632_g	3615_g	2834_g	2508_g	4297_g	3225_g	3841_g	4627_g	1366_g	775_g	4439_g	2202_g	1253_g	4124_g	3754_g	3348_g	3499_g	3412_g	4162_g	292_g	291_g	2862_g	126_g	2548_g	795_g	2382_g	2974_g	2783_g	3505_g
109PG3855	3089_g	2025_g	4610_g	1510_g	3334_g	652_g	3433_g	5035_g	3422_g	2996_g	2696_g	4210_g	4134_g	4347_g	2456_g	4226_g	128_g	3772_g	2710_g	1913_g	4634_g	3617_g	2837_g	2510_g	4299_g	3223_g	3844_g	4625_g	1363_g	777_g	4441_g	2205_g	1251_g	4126_g	3756_g	3350_g	3501_g	3410_g	4160_g	290_g	289_g	2859_g	128_g	2550_g	793_g	2380_g	2971_g	2781_g	3503_g
109PG3856	3090_g	2024_g	4611_g	1509_g	3335_g	653_g	3434_g	5036_g	3423_g	2997_g	2695_g	4209_g	4135_g	4348_g	2455_g	4227_g	129_g	3771_g	2711_g	1912_g	4635_g	3618_g	2838_g	2511_g	4300_g	3222_g	3845_g	4624_g	1362_g	778_g	4442_g	2206_g	1250_g	4127_g	3757_g	3351_g	3502_g	3409_g	4159_g	289_g	288_g	2858_g	129_g	2551_g	792_g	2379_g	2970_g	2780_g	3502_g
109PG3858	3092_g	2022_g	4902_g	1507_g	4609_g	655_g	4905_g	4881_g	290_g	2999_g	2693_g	4207_g	4926_g	4350_g	3501_g	3417_g	131_g	3769_g	2713_g	1910_g	4845_g	4330_g	2840_g	2513_g	4302_g	4845_g	1046_g	4622_g	1360_g	780_g	4871_g	2208_g	1248_g	4129_g	3759_g	4888_g	3504_g	3407_g	4600_g	287_g	286_g	2856_g	131_g	1777_g	790_g	2377_g	2968_g	2778_g	4883_g
109PG3859	3093_g	2021_g	4901_g	1506_g	4610_g	656_g	4906_g	4880_g	289_g	3000_g	2692_g	4206_g	4925_g	4351_g	3500_g	3416_g	132_g	3768_g	2714_g	1909_g	4846_g	4329_g	2841_g	2514_g	4303_g	4844_g	1047_g	4621_g	1359_g	781_g	4870_g	2209_g	1247_g	4130_g	3760_g	4887_g	3505_g	3406_g	4599_g	286_g	285_g	2855_g	132_g	1776_g	789_g	2376_g	2967_g	2777_g	4882_g
109PG3860	3094_g	2020_g	4900_g	1505_g	4611_g	657_g	4907_g	4879_g	288_g	3001_g	2691_g	4205_g	4924_g	4352_g	3499_g	3415_g	133_g	3767_g	2715_g	1908_g	4847_g	4328_g	2842_g	2515_g	4304_g	4843_g	1048_g	4620_g	1358_g	782_g	4869_g	2210_g	1246_g	4131_g	3761_g	4886_g	3506_g	3405_g	4598_g	285_g	284_g	2854_g	133_g	1775_g	788_g	2375_g	2966_g	2776_g	4881_g
109PG3861	3095_g	2019_g	4899_g	1504_g	4612_g	658_g	4908_g	4878_g	287_g	3002_g	2690_g	4204_g	4923_g	4353_g	3498_g	3414_g	134_g	3766_g	2716_g	1907_g	4848_g	4327_g	2843_g	2516_g	4305_g	4842_g	1049_g	4619_g	1357_g	783_g	4868_g	2211_g	1245_g	4132_g	3762_g	4885_g	3507_g	3404_g	4597_g	284_g	283_g	2853_g	134_g	1774_g	787_g	2374_g	2965_g	2775_g	4880_g
109PG3862	3096_g	2018_g	4898_g	1503_g	4613_g	659_g	4909_g	4877_g	286_g	3003_g	2689_g	4203_g	4922_g	4354_g	3497_g	3413_g	135_g	3765_g	2717_g	1906_g	4849_g	4326_g	2844_g	2517_g	4306_g	4841_g	1050_g	4618_g	1356_g	784_g	4867_g	2212_g	1244_g	4133_g	3763_g	4884_g	3508_g	3403_g	4596_g	283_g	282_g	2852_g	135_g	1773_g	786_g	2373_g	2964_g	2774_g	4879_g
109PG3863	3097_g	2017_g	4897_g	1502_g	4614_g	660_g	4910_g	4876_g	285_g	3004_g	2688_g	4202_g	4921_g	4355_g	3496_g	3412_g	136_g	3764_g	2718_g	1905_g	4850_g	4325_g	2845_g	2518_g	4307_g	4840_g	1051_g	4617_g	1355_g	785_g	4866_g	2213_g	1243_g	4134_g	3764_g	4883_g	3509_g	3402_g	4595_g	282_g	281_g	2851_g	136_g	1772_g	785_g	2372_g	2963_g	2773_g	4878_g
109PG3864	3098_g	2016_g	4896_g	1501_g	4615_g	661_g	4911_g	4875_g	284_g	3005_g	2687_g	4201_g	4920_g	4356_g	3495_g	3411_g	137_g	3763_g	2719_g	1904_g	4851_g	4324_g	2846_g	2519_g	4308_g	4839_g	1052_g	4616_g	1354_g	786_g	4865_g	2214_g	1242_g	4135_g	3765_g	4882_g	3510_g	3401_g	4594_g	281_g	280_g	2850_g	137_g	1771_g	784_g	2371_g	2962_g	2772_g	4877_g
109PG3865	3099_g	2015_g	4895_g	1500_g	4616_g	662_g	4912_g	4874_g	283_g	3006_g	2686_g	4200_g	4919_g	4357_g	3494_g	3410_g	138_g	3762_g	2720_g	1903_g	4852_g	4323_g	2847_g	2520_g	4309_g	4838_g	1053_g	4615_g	1353_g	787_g	4864_g	2215_g	1241_g	4136_g	3766_g	4881_g	3511_g	3400_g	4593_g	280_g	279_g	2849_g	138_g	1770_g	783_g	2370_g	2961_g	2771_g	4876_g
109PG3866	3100_g	2014_g	4894_g	1499_g	4617_g	663_g	4913_g	4873_g	282_g	3007_g	2685_g	4199_g	4918_g	4358_g	3493_g	3409_g	139_g	3761_g	2721_g	1902_g	4853_g	4322_g	2848_g	2521_g	4310_g	4837_g	1054_g	4614_g	1352_g	788_g	4863_g	2216_g	1240_g	4137_g	3767_g	4880_g	3512_g	3399_g	4592_g	279_g	278_g	2848_g	139_g	1769_g	782_g	2369_g	2960_g	2770_g	4875_g
109PG3867	3101_g	2013_g	4893_g	1498_g	4618_g	664_g	4914_g	4872_g	281_g	3008_g	2684_g	4198_g	4917_g	4359_g	3492_g	3408_g	140_g	3760_g	2722_g	1901_g	4854_g	4321_g	2849_g	2522_g	4311_g	4836_g	1055_g	4613_g	1351_g	789_g	4862_g	2217_g	1239_g	4138_g	3768_g	4879_g	3513_g	3398_g	4591_g	278_g	277_g	2847_g	140_g	1768_g	781_g	2368_g	2959_g	2769_g	4874_g
109PG3868	3102_g	2012_g	4892_g	1497_g	4619_g	665_g	4915_g	4871_g	280_g	3009_g	2683_g	4197_g	4916_g	4360_g	3491_g	3407_g	141_g	3759_g	2723_g	1900_g	4855_g	4320_g	2850_g	2523_g	4312_g	4835_g	1056_g	4612_g	1350_g	790_g	4861_g	2218_g	1238_g	4139_g	3769_g	4878_g	3514_g	3397_g	4590_g	277_g	276_g	2846_g	141_g	1767_g	780_g	2367_g	2958_g	2768_g	4873_g
109PG3869	3103_g	2011_g	4891_g	1496_g	4620_g	666_g	4916_g	4870_g	279_g	3010_g	2682_g	4196_g	4915_g	4361_g	3490_g	3406_g	142_g	3758_g	2724_g	1899_g	4856_g	4319_g	2851_g	2524_g	4313_g	4834_g	1057_g	4611_g	1349_g	791_g	4860_g	2219_g	1237_g	4140_g	3770_g	4877_g	3515_g	3396_g	4589_g	276_g	275_g	2845_g	142_g	1766_g	779_g	2366_g	2957_g	2767_g	4872_g
109PG3870	3104_g	2010_g	4890_g	1495_g	4621_g	667_g	4917_g	4869_g	278_g	3011_g	2681_g	4195_g	4914_g	4362_g	3489_g	3405_g	143_g	3757_g	2725_g	1898_g	4857_g	4318_g	2852_g	2525_g	4314_g	4833_g	1058_g	4610_g	1348_g	792_g	4859_g	2220_g	1236_g	4141_g	3771_g	4876_g	3516_g	3395_g	4588_g	275_g	274_g	2844_g	143_g	1765_g	778_g	2365_g	2956_g	2766_g	4871_g
109PG3871	3105_g	2009_g	4889_g	1494_g	4622_g	668_g	4918_g	4868_g	277_g	3012_g	2680_g	4194_g	4913_g	4363_g	3488_g	3404_g	144_g	3756_g	2726_g	1897_g	4858_g	4317_g	2853_g	2526_g	4315_g	4832_g	1059_g	4609_g	1347_g	793_g	4858_g	2221_g	1235_g	4142_g	3772_g	4875_g	3517_g	3394_g	4587_g	274_g	273_g	2843_g	144_g	1764_g	777_g	2364_g	2955_g	2765_g	4870_g
109PG3872	3106_g	2007_g	4888_g	1492_g	4623_g	669_g	4919_g	4866_g	276_g	3013_g	2679_g	4193_g	4912_g	4364_g	3487_g	3403_g	146_g	3755_g	2727_g	1896_g	4859_g	4316_g	2854_g	2527_g	4317_g	4831_g	1060_g	4608_g	1346_g	794_g	4857_g	2222_g	1234_g	4143_g	3773_g	4874_g	3518_g	3393_g	4585_g	273_g	272_g	2842_g	145_g	1763_g	776_g	2363_g	2954_g	2764_g	4869_g
109PG3873	3107_g	2006_g	4887_g	1491_g	4624_g	670_g	4920_g	4865_g	275_g	3014_g	2678_g	4192_g	4911_g	4365_g	3486_g	3402_g	147_g	3754_g	2728_g	1895_g	4860_g	4315_g	2855_g	2528_g	4318_g	4830_g	1061_g	4607_g	1345_g	795_g	4856_g	2223_g	1233_g	4144_g	3774_g	4873_g	3519_g	3392_g	4584_g	272_g	271_g	2841_g	146_g	1762_g	775_g	2362_g	2953_g	2763_g	4868_g
109PG3874	3108_g	2005_g	4886_g	1490_g	4625_g	671_g	4921_g	4864_g	274_g	3015_g	2677_g	4191_g	4910_g	4366_g	3485_g	3401_g	148_g	3753_g	2729_g	1894_g	4861_g	4314_g	2856_g	2529_g	4319_g	4829_g	1062_g	4606_g	1344_g	796_g	4855_g	2224_g	1232_g	4145_g	3775_g	4872_g	3520_g	3391_g	4583_g	271_g	270_g	2840_g	147_g	1761_g	774_g	2361_g	2952_g	2762_g	4867_g
109PG3875	3109_g	2004_g	4885_g	1489_g	4626_g	672_g	4922_g	4863_g	273_g	3016_g	2676_g	4190_g	4909_g	4367_g	3484_g	3400_g	149_g	3752_g	2730_g	1893_g	4862_g	4313_g	2857_g	2530_g	4320_g	4828_g	1063_g	4605_g	1343_g	797_g	4854_g	2225_g	1231_g	4146_g	3776_g	4871_g	3521_g	3390_g	4582_g	270_g	269_g	2839_g	148_g	1760_g	773_g	2360_g	2951_g	2761_g	4866_g
109PG3876	3110_g	2002_g	4883_g	1488_g	4628_g	674_g	4923_g	4861_g	272_g	3018_g	2675_g	4188_g	4907_g	4368_g	3482_g	3398_g	150_g	3750_g	2732_g	1891_g	4863_g	4312_g	2858_g	2531_g	4322_g	4826_g	1064_g	4604_g	1341_g	798_g	4852_g	2227_g	1229_g	4147_g	3778_g	4870_g	3523_g	3389_g	4580_g	268_g	268_g	2838_g	150_g	1759_g	772_g	2358_g	2950_g	2759_g	4865_g
109PG3878	3112_g	2000_g	4881_g	1486_g	4630_g	676_g	4925_g	4859_g	270_g	3020_g	2673_g	4186_g	4905_g	4370_g	3480_g	3396_g	152_g	3748_g	2734_g	1889_g	4865_g	4310_g	2860_g	2533_g	4324_g	4824_g	1066_g	4602_g	1339_g	799_g	4850_g	2229_g	1227_g	4149_g	3780_g	4868_g	3525_g	3387_g	4578_g	266_g	266_g	2836_g	152_g	1757_g	770_g	2356_g	2948_g	2757_g	4863_g
109PG3879	3113_g	1999_g	4880_g	1485_g	4631_g	677_g	4926_g	4858_g	269_g	3021_g	2672_g	4185_g	4904_g	4371_g	3479_g	3395_g	153_g	3747_g	2735_g	1888_g	4866_g	4309_g	2861_g	2534_g	4325_g	4823_g	1067_g	4601_g	1338_g	800_g	4849_g	2230_g	1226_g	4150_g	3781_g	4867_g	3526_g	3386_g	4577_g	265_g	265_g	2835_g	153_g	1756_g	769_g	2355_g	2947_g	2756_g	4862_g
109PG3880	3114_g	1998_g	4879_g	1484_g	4632_g	678_g	4927_g	4857_g	268_g	3022_g	2671_g	4184_g	4903_g	4372_g	3478_g	3394_g	154_g	3746_g	2736_g	1887_g	4867_g	4308_g	2862_g	2535_g	4326_g	4822_g	1068_g	4600_g	1337_g	801_g	4848_g	2231_g	1225_g	4151_g	3782_g	4866_g	3527_g	3385_g	4576_g	264_g	264_g	2834_g	154_g	1755_g	768_g	2354_g	2946_g	2755_g	4861_g
109PG3881	3115_g	1997_g	4878_g	1483_g	4633_g	679_g	4928_g	4856_g	267_g	3023_g	2670_g	4183_g	4902_g	4373_g	3477_g	3393_g	155_g	3745_g	2737_g	1886_g	4868_g	4307_g	2863_g	2536_g	4327_g	4821_g	1069_g	4599_g	1336_g	802_g	4847_g	2232_g	1224_g	4152_g	3783_g	4865_g	3528_g	3384_g	4575_g	263_g	263_g	2833_g	155_g	1754_g	767_g	2353_g	2945_g	2754_g	4860_g
109PG3882	3116_g	1996_g	4877_g	1482_g	4634_g	680_g	4929_g	4855_g	266_g	3024_g	2669_g	4182_g	4901_g	4374_g	3476_g	3392_g	156_g	3744_g	2738_g	1885_g	4869_g	4306_g	2864_g	2537_g	4328_g	4820_g	1070_g	4598_g	1335_g	803_g	4846_g	2233_g	1223_g	4153_g	3784_g	4864_g	3529_g	3383_g	4574_g	262_g	262_g	2832_g	156_g	1753_g	766_g	2352_g	2944_g	2753_g	4859_g
109PG3884	3118_g	1994_g	4875_g	1480_g	4636_g	682_g	4931_g	4853_g	264_g	3026_g	2667_g	4180_g	4899_g	4376_g	3474_g	3390_g	158_g	3742_g	2740_g	1883_g	4871_g	4304_g	2866_g	2539_g	4330_g	4818_g	1072_g	4596_g	1333_g	805_g	4844_g	2235_g	1221_g	4155_g	3786_g	4862_g	3531_g	3381_g	4572_g	260_g	260_g	2830_g	158_g	1751_g	764_g	2350_g	2942_g	2751_g	4857_g
109PG3886	4710_g	1992_g	1066_g	1478_g	4331_g	684_g	2016_g	4783_g	262_g	4521_g	1004_g	804_g	5040_g	954_g	3934_g	3389_g	159_g	1687_g	2742_g	4703_g	4565_g	3688_g	1307_g	4675_g	4814_g	1235_g	1073_g	821_g	1331_g	807_g	4639_g	1102_g	4395_g	1408_g	4406_g	4653_g	1563_g	2246_g	4230_g	258_g	258_g	1316_g	160_g	4534_g	762_g	2348_g	1472_g	2107_g	1861_g
109PG3887	4709_g	1991_g	1065_g	1477_g	4330_g	685_g	2015_g	4782_g	261_g	4520_g	1005_g	803_g	5041_g	955_g	3935_g	3388_g	160_g	1688_g	2743_g	4704_g	4566_g	3687_g	1306_g	4674_g	4813_g	1234_g	1074_g	822_g	1330_g	808_g	4638_g	1101_g	4394_g	1407_g	4407_g	4652_g	1564_g	2245_g	4231_g	257_g	257_g	1317_g	161_g	4535_g	761_g	2347_g	1471_g	2106_g	1862_g
109PG3888	4708_g	1990_g	1064_g	1476_g	4329_g	686_g	2014_g	4781_g	260_g	4519_g	1006_g	802_g	5042_g	956_g	3936_g	3387_g	161_g	1689_g	2744_g	4705_g	4567_g	3686_g	1305_g	4673_g	4812_g	1233_g	1075_g	823_g	1329_g	809_g	4637_g	1100_g	4393_g	1406_g	4408_g	4651_g	1565_g	2244_g	4232_g	256_g	256_g	1318_g	162_g	4536_g	760_g	2346_g	1470_g	2105_g	1863_g
109PG3889	4707_g	1989_g	1063_g	1475_g	4328_g	687_g	2013_g	4780_g	259_g	4518_g	1007_g	801_g	5043_g	957_g	3937_g	3386_g	162_g	1690_g	2745_g	4706_g	4568_g	3685_g	1304_g	4672_g	4811_g	1232_g	1076_g	824_g	1328_g	810_g	4636_g	1099_g	4392_g	1405_g	4409_g	4650_g	1566_g	2243_g	4233_g	255_g	255_g	1319_g	163_g	4537_g	759_g	2345_g	1469_g	2104_g	1864_g
109PG3890	4706_g	1988_g	1062_g	1474_g	4327_g	688_g	2012_g	4779_g	258_g	4517_g	1008_g	800_g	5044_g	958_g	3938_g	3385_g	163_g	1691_g	2746_g	4707_g	4569_g	3684_g	1303_g	4671_g	4810_g	1231_g	1077_g	825_g	1327_g	811_g	4635_g	1098_g	4391_g	1404_g	4410_g	4649_g	1567_g	2242_g	4234_g	254_g	254_g	1320_g	164_g	4538_g	758_g	2344_g	1468_g	2103_g	1865_g
109PG3891	4705_g	1987_g	1061_g	1473_g	4326_g	689_g	2011_g	4778_g	257_g	4516_g	1009_g	799_g	5045_g	959_g	3939_g	3384_g	164_g	1692_g	2747_g	4708_g	4570_g	3683_g	1302_g	4670_g	4809_g	1230_g	1078_g	826_g	1326_g	812_g	4634_g	1097_g	4390_g	1403_g	4411_g	4648_g	1568_g	2241_g	4235_g	253_g	253_g	1321_g	165_g	4539_g	757_g	2343_g	1467_g	2102_g	1866_g
109PG3892	4704_g	1986_g	1060_g	1472_g	4325_g	690_g	2010_g	4777_g	256_g	4515_g	1010_g	798_g	5046_g	960_g	3940_g	3383_g	165_g	1693_g	2748_g	4709_g	4571_g	3682_g	1301_g	4669_g	4808_g	1229_g	1079_g	827_g	1325_g	813_g	4633_g	1096_g	4389_g	1402_g	4412_g	4647_g	1569_g	2240_g	4236_g	252_g	252_g	1322_g	166_g	4540_g	756_g	2342_g	1466_g	2101_g	1867_g
109PG3893	4703_g	1985_g	1059_g	1471_g	4324_g	691_g	2009_g	4776_g	255_g	4514_g	1011_g	797_g	5047_g	961_g	3941_g	3382_g	166_g	1694_g	2749_g	4710_g	4572_g	3681_g	1300_g	4668_g	4807_g	1228_g	1080_g	828_g	1324_g	814_g	4632_g	1095_g	4388_g	1401_g	4413_g	4646_g	1570_g	2239_g	4237_g	251_g	251_g	1323_g	167_g	4541_g	755_g	2341_g	1465_g	2100_g	1868_g
109PG3894	4702_g	1984_g	1058_g	1470_g	4323_g	692_g	2008_g	4775_g	254_g	4513_g	1012_g	796_g	5048_g	962_g	3942_g	3381_g	167_g	1695_g	2750_g	4711_g	4573_g	3680_g	1299_g	4667_g	4806_g	1227_g	1081_g	829_g	1323_g	815_g	4631_g	1094_g	4387_g	1400_g	4414_g	4645_g	1571_g	2238_g	4238_g	250_g	250_g	1324_g	168_g	5065_g	754_g	2340_g	1464_g	2099_g	1869_g
109PG3895	4701_g	1983_g	1057_g	1469_g	4322_g	693_g	2007_g	4774_g	253_g	4512_g	1013_g	795_g	4898_g	963_g	3943_g	3380_g	168_g	1696_g	2751_g	4712_g	4574_g	3679_g	1298_g	4666_g	4805_g	1226_g	1082_g	830_g	1322_g	816_g	4630_g	1093_g	4386_g	1399_g	4415_g	4644_g	1572_g	2237_g	4239_g	249_g	249_g	1325_g	169_g	4795_g	753_g	2339_g	1463_g	2098_g	1870_g
109PG3896	4700_g	1982_g	1056_g	1468_g	4321_g	694_g	2006_g	4773_g	252_g	4510_g	1014_g	793_g	4897_g	964_g	3944_g	3379_g	169_g	1698_g	2752_g	4713_g	4575_g	3678_g	1297_g	4665_g	4803_g	1225_g	1083_g	832_g	1321_g	817_g	4629_g	1092_g	4385_g	1398_g	4416_g	4643_g	1573_g	2236_g	4240_g	248_g	248_g	1326_g	170_g	4796_g	752_g	2338_g	1462_g	2097_g	1871_g
109PG3897	4699_g	1981_g	1055_g	1467_g	4320_g	695_g	2005_g	4772_g	251_g	4509_g	1015_g	792_g	4896_g	965_g	3945_g	3378_g	170_g	1699_g	2753_g	4714_g	4576_g	3677_g	1296_g	4664_g	4802_g	1224_g	1084_g	833_g	1320_g	818_g	4628_g	1091_g	4384_g	1397_g	4417_g	4642_g	1574_g	2235_g	4241_g	247_g	247_g	1327_g	171_g	4797_g	751_g	2337_g	1461_g	2096_g	1872_g
109PG3898	4698_g	1980_g	1054_g	1466_g	4319_g	696_g	2004_g	4771_g	250_g	4508_g	1016_g	791_g	4895_g	966_g	3946_g	3377_g	171_g	1700_g	2754_g	4715_g	4577_g	3676_g	1295_g	4663_g	4801_g	1223_g	1085_g	834_g	1319_g	819_g	4627_g	1090_g	4383_g	1396_g	4418_g	4641_g	1575_g	2234_g	4242_g	246_g	246_g	1328_g	172_g	3751_g	750_g	2336_g	1460_g	2095_g	1873_g
109PG3899	4697_g	1979_g	1053_g	1465_g	4318_g	697_g	2003_g	4770_g	249_g	4507_g	1017_g	790_g	4894_g	967_g	3947_g	3376_g	172_g	1701_g	2755_g	4716_g	4578_g	3675_g	1294_g	4662_g	4800_g	1222_g	1086_g	835_g	1318_g	820_g	4626_g	1089_g	4382_g	1395_g	4419_g	4640_g	1576_g	2233_g	4243_g	245_g	245_g	1329_g	173_g	3750_g	749_g	2335_g	1459_g	2094_g	1874_g
109PG3900	4696_g	1978_g	1052_g	1464_g	4317_g	698_g	2002_g	4769_g	248_g	4506_g	1018_g	789_g	4893_g	968_g	3948_g	3375_g	173_g	1702_g	2756_g	4717_g	4579_g	3674_g	1293_g	4661_g	4799_g	1221_g	1087_g	836_g	1317_g	821_g	4625_g	1088_g	4381_g	1394_g	4420_g	4639_g	1577_g	2232_g	4244_g	244_g	244_g	1330_g	174_g	3749_g	748_g	2334_g	1458_g	2093_g	1875_g
109PG3901	4695_g	1977_g	1051_g	1463_g	4316_g	699_g	2001_g	4768_g	247_g	4505_g	1019_g	788_g	4892_g	969_g	3949_g	3374_g	174_g	1703_g	2757_g	4718_g	4580_g	3673_g	1292_g	4660_g	4798_g	1220_g	1088_g	837_g	1316_g	822_g	4624_g	1087_g	4380_g	1393_g	4421_g	4638_g	1578_g	2231_g	4245_g	243_g	243_g	1331_g	175_g	3748_g	747_g	2333_g	1457_g	2092_g	1876_g
109PG3902	4694_g	1976_g	1050_g	1462_g	4315_g	700_g	2000_g	4767_g	246_g	4504_g	1020_g	787_g	4891_g	970_g	3950_g	3373_g	175_g	1704_g	2758_g	4719_g	4581_g	3672_g	1291_g	4659_g	4797_g	1219_g	1089_g	838_g	1315_g	823_g	4623_g	1086_g	4379_g	1392_g	4422_g	4637_g	1579_g	2230_g	4246_g	242_g	242_g	1332_g	176_g	3747_g	746_g	2332_g	1456_g	2091_g	1877_g
109PG3903	4693_g	1975_g	1049_g	1461_g	4314_g	701_g	1999_g	4766_g	245_g	4503_g	1021_g	786_g	4890_g	971_g	3951_g	3372_g	176_g	1705_g	2759_g	4720_g	4582_g	3671_g	1290_g	4658_g	4796_g	1218_g	1090_g	839_g	1314_g	824_g	4622_g	1085_g	4378_g	1391_g	4423_g	4636_g	1580_g	2229_g	4247_g	241_g	241_g	1333_g	177_g	3746_g	745_g	2331_g	1455_g	2090_g	1878_g
109PG3904	4692_g	1974_g	1048_g	1460_g	4313_g	702_g	1998_g	4765_g	244_g	4502_g	1022_g	785_g	4889_g	972_g	3952_g	3371_g	177_g	1706_g	2760_g	4721_g	4583_g	3670_g	1289_g	4657_g	4795_g	1217_g	1091_g	840_g	1313_g	825_g	4621_g	1084_g	4377_g	1390_g	4424_g	4635_g	1581_g	2228_g	4248_g	240_g	240_g	1334_g	178_g	3745_g	744_g	2330_g	1454_g	2089_g	1879_g
109PG3906	4691_g	1973_g	1047_g	1459_g	4312_g	703_g	1997_g	4764_g	243_g	4501_g	1023_g	783_g	4888_g	973_g	3954_g	3369_g	178_g	1708_g	2762_g	4723_g	4584_g	3669_g	1287_g	4656_g	4793_g	1215_g	1093_g	842_g	1311_g	826_g	4619_g	1082_g	4376_g	1388_g	4426_g	4634_g	1583_g	2227_g	4249_g	238_g	239_g	1335_g	180_g	3744_g	743_g	2329_g	1453_g	2087_g	1880_g
109PG3910	4871_g	1969_g	1044_g	1455_g	4308_g	706_g	1993_g	4760_g	239_g	4497_g	1027_g	781_g	4884_g	977_g	5083_g	3366_g	181_g	1711_g	2765_g	4726_g	4587_g	3666_g	1283_g	4654_g	4790_g	1211_g	1097_g	845_g	1307_g	830_g	4616_g	1078_g	4372_g	1384_g	4430_g	4630_g	1587_g	2223_g	4252_g	235_g	235_g	1339_g	184_g	4971_g	740_g	2326_g	1449_g	2084_g	1883_g
109PG3911	4870_g	1968_g	1043_g	1454_g	4307_g	707_g	1992_g	4759_g	238_g	4496_g	1028_g	780_g	4883_g	978_g	4356_g	3365_g	182_g	1712_g	2766_g	4727_g	4588_g	3665_g	1282_g	4653_g	4789_g	1210_g	1098_g	846_g	1306_g	831_g	4615_g	1077_g	4371_g	1383_g	4431_g	4629_g	1588_g	2222_g	4253_g	234_g	234_g	1340_g	185_g	4970_g	739_g	2325_g	1448_g	2083_g	1884_g
109PG3912	4868_g	1966_g	1041_g	1452_g	4305_g	709_g	1990_g	4757_g	236_g	4494_g	1030_g	778_g	4881_g	980_g	4358_g	3363_g	184_g	1714_g	2768_g	4729_g	4590_g	3663_g	1280_g	4651_g	4787_g	1208_g	1100_g	848_g	1304_g	833_g	4613_g	1075_g	4369_g	1381_g	4433_g	4627_g	1590_g	2220_g	4255_g	232_g	232_g	1342_g	187_g	3358_g	737_g	2323_g	1446_g	2081_g	1886_g
109PG3913	4867_g	1965_g	1040_g	1451_g	4304_g	710_g	1989_g	4756_g	235_g	4493_g	1031_g	777_g	4880_g	981_g	4359_g	3362_g	185_g	1715_g	2769_g	4730_g	4591_g	3662_g	1279_g	4650_g	4786_g	1207_g	1101_g	849_g	1303_g	834_g	4612_g	1074_g	4368_g	1380_g	4434_g	4626_g	1591_g	2219_g	4256_g	231_g	231_g	1343_g	188_g	3357_g	736_g	2322_g	1445_g	2080_g	1887_g
109PG3914	4866_g	1964_g	1039_g	1450_g	4303_g	711_g	1988_g	4755_g	234_g	4492_g	1032_g	776_g	4879_g	982_g	4360_g	3361_g	186_g	1716_g	2770_g	4731_g	4592_g	3661_g	1278_g	4649_g	4785_g	1206_g	1102_g	850_g	1302_g	835_g	4611_g	1073_g	4367_g	1379_g	4435_g	4625_g	1592_g	2218_g	4257_g	230_g	230_g	1344_g	189_g	3356_g	735_g	2321_g	1444_g	2079_g	1888_g
109PG3915	4865_g	1963_g	1038_g	1449_g	4302_g	712_g	1987_g	4754_g	233_g	4491_g	1033_g	775_g	4878_g	983_g	4361_g	3360_g	187_g	1717_g	2771_g	4732_g	4593_g	3660_g	1277_g	4648_g	4784_g	1205_g	1103_g	851_g	1301_g	836_g	4610_g	1072_g	4366_g	1378_g	4436_g	4624_g	1593_g	2217_g	4258_g	229_g	229_g	1345_g	190_g	3355_g	734_g	2320_g	1443_g	2078_g	1889_g
109PG3916	4864_g	1962_g	1037_g	1448_g	4301_g	713_g	1986_g	4753_g	232_g	4490_g	1034_g	774_g	4877_g	984_g	4362_g	3359_g	188_g	1718_g	2772_g	4733_g	4594_g	3659_g	1276_g	4647_g	4783_g	1204_g	1104_g	852_g	1300_g	837_g	4609_g	1071_g	4365_g	1377_g	4437_g	4623_g	1594_g	2216_g	4259_g	228_g	228_g	1346_g	191_g	3354_g	733_g	2319_g	1442_g	2077_g	1890_g
109PG3917	4863_g	1961_g	1036_g	1447_g	4300_g	714_g	1985_g	4752_g	231_g	4489_g	1035_g	773_g	4876_g	985_g	4363_g	3358_g	189_g	1719_g	2773_g	4734_g	4595_g	3658_g	1275_g	4646_g	4782_g	1203_g	1105_g	853_g	1299_g	838_g	4608_g	1070_g	4364_g	1376_g	4438_g	4622_g	1595_g	2215_g	4260_g	227_g	227_g	1347_g	192_g	3353_g	732_g	2318_g	1441_g	2076_g	1891_g
109PG3918	4862_g	1960_g	1035_g	1446_g	4299_g	715_g	1984_g	4751_g	230_g	4488_g	1036_g	772_g	4875_g	986_g	4364_g	3357_g	190_g	1720_g	2774_g	4735_g	4596_g	3657_g	1274_g	4645_g	4781_g	1202_g	1106_g	854_g	1298_g	839_g	4607_g	1069_g	4363_g	1375_g	4439_g	4621_g	1596_g	2214_g	4261_g	226_g	226_g	1348_g	193_g	3352_g	731_g	2317_g	1440_g	2075_g	1892_g
109PG3919	4861_g	1959_g	1034_g	1445_g	4298_g	716_g	1983_g	4750_g	229_g	4487_g	1037_g	771_g	4874_g	987_g	4365_g	3356_g	191_g	1721_g	2775_g	4736_g	4597_g	3656_g	1273_g	4644_g	4780_g	1201_g	1107_g	855_g	1297_g	840_g	4606_g	1068_g	4362_g	1374_g	4440_g	4620_g	1597_g	2213_g	4262_g	225_g	225_g	1349_g	194_g	3351_g	730_g	2316_g	1439_g	2074_g	1893_g
109PG3920	4860_g	1958_g	1033_g	1444_g	4180_g	717_g	1982_g	4749_g	228_g	4486_g	1038_g	770_g	4873_g	988_g	4366_g	3355_g	192_g	1722_g	2776_g	4737_g	4598_g	3655_g	1272_g	4643_g	4779_g	1200_g	1108_g	856_g	1296_g	841_g	4605_g	1067_g	4361_g	1373_g	4441_g	4619_g	1598_g	2212_g	4263_g	224_g	224_g	1350_g	195_g	3350_g	729_g	2315_g	1438_g	2073_g	1894_g
109PG3921	4859_g	1957_g	1032_g	1443_g	4179_g	718_g	1981_g	4748_g	227_g	4485_g	1039_g	769_g	4872_g	989_g	4367_g	3354_g	193_g	1723_g	2777_g	4738_g	4599_g	3654_g	1271_g	4642_g	4778_g	1199_g	1109_g	857_g	1295_g	842_g	4604_g	1066_g	4360_g	1372_g	4442_g	4618_g	1599_g	2211_g	4264_g	223_g	223_g	1351_g	196_g	3349_g	728_g	2314_g	1437_g	2072_g	1895_g
109PG3922	4958_g	1956_g	1031_g	1442_g	4178_g	719_g	1980_g	859_g	226_g	4484_g	1040_g	768_g	1447_g	990_g	4565_g	3353_g	194_g	1724_g	722_g	262_g	521_g	3322_g	1270_g	1086_g	1536_g	1198_g	1110_g	858_g	1294_g	843_g	2340_g	1065_g	4359_g	1371_g	3844_g	793_g	1600_g	2210_g	4976_g	222_g	222_g	1352_g	197_g	3683_g	727_g	4959_g	1436_g	2071_g	1896_g
109PG3923	4959_g	1955_g	1030_g	1441_g	4177_g	720_g	1979_g	858_g	225_g	4483_g	1041_g	767_g	1448_g	991_g	4566_g	3352_g	195_g	1725_g	721_g	263_g	522_g	3323_g	1269_g	1087_g	1537_g	1197_g	1111_g	859_g	1293_g	844_g	2341_g	1064_g	4358_g	1370_g	3845_g	794_g	1601_g	2209_g	4975_g	221_g	221_g	1353_g	198_g	3684_g	726_g	4958_g	1435_g	2070_g	1897_g
109PG3924	4960_g	1954_g	1029_g	1440_g	4176_g	721_g	1978_g	857_g	224_g	4482_g	1042_g	766_g	1449_g	992_g	4567_g	3351_g	196_g	1726_g	720_g	264_g	523_g	3324_g	1268_g	1088_g	1538_g	1196_g	1112_g	860_g	1292_g	845_g	2342_g	1063_g	4357_g	1369_g	3846_g	795_g	1602_g	2208_g	4974_g	220_g	220_g	1354_g	199_g	3685_g	725_g	4957_g	1434_g	2069_g	1898_g
109PG3925	4961_g	1953_g	1028_g	1439_g	4175_g	722_g	1977_g	856_g	223_g	4481_g	1043_g	765_g	1450_g	993_g	4568_g	3350_g	197_g	1727_g	719_g	265_g	524_g	3325_g	1267_g	1089_g	1539_g	1195_g	1113_g	861_g	1291_g	846_g	2343_g	1062_g	4356_g	1368_g	3847_g	796_g	1603_g	2207_g	4973_g	219_g	219_g	1355_g	200_g	3686_g	724_g	4956_g	1433_g	2068_g	1899_g
109PG3926	4962_g	1952_g	1027_g	1438_g	4174_g	723_g	1976_g	855_g	222_g	4480_g	1044_g	764_g	1451_g	994_g	4569_g	3349_g	198_g	1728_g	718_g	266_g	525_g	3326_g	1266_g	1090_g	1540_g	1194_g	1114_g	862_g	1290_g	847_g	2344_g	1061_g	4355_g	1367_g	3848_g	797_g	1604_g	2206_g	4972_g	218_g	218_g	1356_g	201_g	3687_g	723_g	4955_g	1432_g	2067_g	1900_g
109PG3927	4963_g	1951_g	1026_g	1437_g	4173_g	724_g	1975_g	854_g	221_g	4479_g	1045_g	763_g	1452_g	995_g	4570_g	3348_g	199_g	1729_g	717_g	267_g	526_g	3327_g	1265_g	1091_g	1541_g	1193_g	1115_g	863_g	1289_g	848_g	2345_g	1060_g	4354_g	1366_g	3849_g	798_g	1605_g	2205_g	4971_g	217_g	217_g	1357_g	202_g	3688_g	722_g	4954_g	1431_g	2066_g	1901_g
109PG3928	4964_g	1950_g	1025_g	1436_g	4172_g	725_g	1974_g	853_g	220_g	4478_g	1046_g	762_g	1453_g	996_g	4571_g	3347_g	200_g	1730_g	716_g	268_g	527_g	3328_g	1264_g	1092_g	1542_g	1192_g	1116_g	864_g	1288_g	849_g	2346_g	1059_g	4353_g	1365_g	3850_g	799_g	1606_g	2204_g	4970_g	216_g	216_g	1358_g	203_g	3689_g	721_g	4953_g	1430_g	2065_g	1902_g
109PG3929	4965_g	1949_g	1024_g	1435_g	4171_g	726_g	1973_g	852_g	219_g	4477_g	1047_g	761_g	1454_g	997_g	4572_g	3346_g	201_g	1731_g	715_g	269_g	528_g	3329_g	1263_g	1093_g	1543_g	1191_g	1117_g	865_g	1287_g	850_g	2347_g	1058_g	4352_g	1364_g	3851_g	800_g	1607_g	2203_g	4969_g	215_g	215_g	1359_g	204_g	3690_g	720_g	4952_g	1429_g	2064_g	1903_g
109PG3930	4966_g	1948_g	1023_g	1434_g	4170_g	727_g	1972_g	851_g	218_g	4476_g	1048_g	760_g	1455_g	998_g	4573_g	3345_g	202_g	1732_g	714_g	270_g	529_g	3330_g	1262_g	1094_g	1544_g	1190_g	1118_g	866_g	1286_g	851_g	2348_g	1057_g	4351_g	1363_g	3852_g	801_g	1608_g	2202_g	4968_g	214_g	214_g	1360_g	205_g	3691_g	719_g	4951_g	1428_g	2063_g	1904_g
109PG3931	4967_g	1947_g	1022_g	1433_g	4169_g	728_g	1971_g	850_g	217_g	4475_g	1049_g	759_g	1456_g	999_g	4574_g	3344_g	203_g	1733_g	713_g	271_g	530_g	3331_g	1261_g	1095_g	1545_g	1189_g	1119_g	867_g	1285_g	852_g	2349_g	1056_g	4350_g	1362_g	3853_g	802_g	1609_g	2201_g	4967_g	213_g	213_g	1361_g	206_g	3692_g	718_g	4950_g	1427_g	2062_g	1905_g
109PG3932	4968_g	1946_g	1021_g	1432_g	4168_g	729_g	1970_g	849_g	216_g	4474_g	1050_g	758_g	1457_g	1000_g	4575_g	3343_g	204_g	1734_g	712_g	272_g	531_g	3332_g	1260_g	1096_g	1546_g	1188_g	1120_g	868_g	1284_g	853_g	2350_g	1055_g	4349_g	1361_g	3854_g	803_g	1610_g	2200_g	4966_g	212_g	212_g	1362_g	207_g	3693_g	717_g	4949_g	1426_g	2061_g	1906_g
109PG3933	4969_g	1945_g	1020_g	1431_g	4167_g	730_g	1969_g	848_g	215_g	4473_g	1051_g	757_g	1458_g	1001_g	4576_g	3342_g	205_g	1735_g	711_g	273_g	532_g	3333_g	1259_g	1097_g	1547_g	1187_g	1121_g	869_g	1283_g	854_g	2351_g	1054_g	4348_g	1360_g	3855_g	804_g	1611_g	2199_g	4965_g	211_g	211_g	1363_g	208_g	3694_g	716_g	4948_g	1425_g	2060_g	1907_g
109PG3934	4970_g	1944_g	1019_g	1430_g	4166_g	731_g	1968_g	847_g	214_g	4472_g	1052_g	756_g	1459_g	1002_g	4577_g	3341_g	206_g	1736_g	710_g	274_g	533_g	3334_g	1258_g	1098_g	1548_g	1186_g	1122_g	870_g	1282_g	855_g	2352_g	1053_g	4347_g	1359_g	3856_g	805_g	1612_g	2198_g	4964_g	210_g	210_g	1364_g	209_g	3695_g	715_g	4947_g	1424_g	2059_g	1908_g
109PG3935	3894_g	3923_g	1018_g	1429_g	4165_g	732_g	1967_g	846_g	213_g	2018_g	1053_g	755_g	1460_g	1003_g	4489_g	532_g	207_g	1737_g	709_g	275_g	534_g	3335_g	1257_g	1099_g	1549_g	1185_g	1123_g	871_g	1281_g	856_g	2353_g	1052_g	2383_g	1358_g	3857_g	806_g	1613_g	2197_g	3737_g	209_g	209_g	1365_g	210_g	4591_g	714_g	4242_g	1423_g	2058_g	1909_g
109PG3936	3895_g	3924_g	1017_g	1428_g	4164_g	733_g	1966_g	845_g	212_g	2019_g	1054_g	754_g	1461_g	1004_g	4488_g	533_g	208_g	1738_g	708_g	276_g	535_g	3336_g	1256_g	1100_g	1550_g	1184_g	1124_g	872_g	1280_g	857_g	2354_g	1051_g	2384_g	1357_g	3858_g	807_g	1614_g	2196_g	3738_g	208_g	208_g	1366_g	211_g	4592_g	713_g	4241_g	1422_g	2057_g	1910_g
109PG3937	3896_g	3925_g	1016_g	1427_g	4163_g	734_g	1965_g	844_g	211_g	2020_g	1055_g	753_g	1462_g	1005_g	4487_g	534_g	209_g	1739_g	707_g	277_g	536_g	3337_g	1255_g	1101_g	1551_g	1183_g	1125_g	873_g	1279_g	858_g	2355_g	1050_g	2385_g	1356_g	3859_g	808_g	1615_g	2195_g	3739_g	207_g	207_g	1367_g	212_g	4593_g	712_g	4240_g	1421_g	2056_g	1911_g
109PG3938	3897_g	3926_g	1015_g	1426_g	4162_g	735_g	1964_g	843_g	210_g	2021_g	1056_g	752_g	1463_g	1006_g	4486_g	535_g	210_g	1740_g	706_g	278_g	537_g	3338_g	1254_g	1102_g	1552_g	1182_g	1126_g	874_g	1278_g	859_g	2356_g	1049_g	2386_g	1355_g	3860_g	809_g	1616_g	2194_g	3740_g	206_g	206_g	1368_g	213_g	4359_g	711_g	4239_g	1420_g	2055_g	1912_g
109PG3939	3898_g	3927_g	1014_g	1425_g	4161_g	736_g	1963_g	842_g	209_g	2022_g	1057_g	751_g	1464_g	1007_g	4485_g	536_g	211_g	1741_g	705_g	279_g	538_g	3339_g	1253_g	1103_g	1553_g	1181_g	1127_g	875_g	1277_g	860_g	2357_g	1048_g	2387_g	1354_g	3861_g	810_g	1617_g	2193_g	3741_g	205_g	205_g	1369_g	214_g	4360_g	710_g	4238_g	1419_g	2054_g	1913_g
109PG3940	3899_g	3928_g	1013_g	1424_g	4160_g	737_g	1962_g	841_g	208_g	2023_g	1058_g	750_g	1465_g	1008_g	4484_g	537_g	212_g	1742_g	704_g	280_g	539_g	3340_g	1252_g	1104_g	1554_g	1180_g	1128_g	876_g	1276_g	861_g	2358_g	1047_g	2388_g	1353_g	3862_g	811_g	1618_g	2192_g	3742_g	204_g	204_g	1370_g	215_g	4361_g	709_g	4237_g	1418_g	2053_g	1914_g
109PG3941	3900_g	3929_g	1012_g	1423_g	4159_g	738_g	1961_g	840_g	207_g	2024_g	1059_g	749_g	1466_g	1009_g	4483_g	538_g	213_g	1743_g	703_g	281_g	540_g	3341_g	1251_g	1105_g	1555_g	1179_g	1129_g	877_g	1275_g	862_g	2359_g	1046_g	2389_g	1352_g	3863_g	812_g	1619_g	2191_g	3743_g	203_g	203_g	1371_g	216_g	4362_g	708_g	4236_g	1417_g	2052_g	1915_g
109PG3942	3901_g	3930_g	1011_g	1422_g	4158_g	739_g	1960_g	839_g	206_g	2025_g	1060_g	748_g	1467_g	1010_g	4482_g	539_g	214_g	1744_g	702_g	282_g	541_g	3342_g	1250_g	1106_g	1556_g	1178_g	1130_g	878_g	1274_g	863_g	2360_g	1045_g	2390_g	1351_g	3864_g	813_g	1620_g	2190_g	3744_g	202_g	202_g	1372_g	217_g	4363_g	707_g	4235_g	1416_g	2051_g	1916_g
109PG3943	3902_g	3931_g	1010_g	1421_g	4157_g	740_g	1959_g	838_g	205_g	2026_g	1061_g	747_g	1468_g	1011_g	4481_g	540_g	215_g	1745_g	701_g	283_g	542_g	3343_g	1249_g	1107_g	1557_g	1177_g	1131_g	879_g	1273_g	864_g	2361_g	1044_g	2391_g	1350_g	3865_g	814_g	1621_g	2189_g	3745_g	201_g	201_g	1373_g	218_g	4364_g	706_g	4234_g	1415_g	2050_g	1917_g
109PG3944	3903_g	3932_g	1009_g	1420_g	4156_g	741_g	1958_g	837_g	204_g	2027_g	1062_g	746_g	1469_g	1012_g	4480_g	541_g	216_g	1746_g	700_g	284_g	543_g	3344_g	1248_g	1108_g	1558_g	1176_g	1132_g	880_g	1272_g	865_g	2362_g	1043_g	2392_g	1349_g	3866_g	815_g	1622_g	2188_g	3746_g	200_g	200_g	1374_g	219_g	4365_g	705_g	4233_g	1414_g	2049_g	1918_g
109PG3945	3904_g	3933_g	1008_g	1419_g	4155_g	742_g	1957_g	836_g	203_g	2028_g	1063_g	745_g	1470_g	1013_g	4479_g	542_g	217_g	1747_g	699_g	285_g	544_g	3345_g	1247_g	1109_g	1559_g	1175_g	1133_g	881_g	1271_g	866_g	2363_g	1042_g	2393_g	1348_g	3867_g	816_g	1623_g	2187_g	3747_g	199_g	199_g	1375_g	220_g	4366_g	704_g	4232_g	1413_g	2048_g	1919_g
109PG3946	3905_g	3934_g	1007_g	1418_g	4154_g	743_g	1956_g	835_g	202_g	2029_g	1064_g	744_g	1471_g	1014_g	2381_g	543_g	218_g	1748_g	698_g	286_g	545_g	3346_g	1246_g	1110_g	1560_g	1174_g	1134_g	882_g	1270_g	867_g	2364_g	1041_g	2394_g	1347_g	3868_g	817_g	1624_g	2186_g	3748_g	198_g	198_g	1376_g	221_g	4690_g	703_g	4231_g	1412_g	2047_g	1920_g
109PG3947	3906_g	3935_g	1006_g	1417_g	4153_g	744_g	1955_g	834_g	201_g	2030_g	1065_g	743_g	1472_g	1015_g	2382_g	544_g	219_g	1749_g	697_g	287_g	546_g	3347_g	1245_g	1111_g	1561_g	1173_g	1135_g	883_g	1269_g	868_g	2365_g	1040_g	2395_g	1346_g	3869_g	818_g	1625_g	2185_g	3749_g	197_g	197_g	1377_g	222_g	4691_g	702_g	4230_g	1411_g	2046_g	1921_g
109PG3948	3907_g	3936_g	1005_g	1416_g	4152_g	745_g	1954_g	833_g	200_g	2031_g	1066_g	742_g	1473_g	1016_g	2383_g	545_g	220_g	1750_g	696_g	288_g	547_g	3348_g	1244_g	1112_g	1562_g	1172_g	1136_g	884_g	1268_g	869_g	2366_g	1039_g	2396_g	1345_g	3870_g	819_g	1626_g	2184_g	3750_g	196_g	196_g	1378_g	223_g	4692_g	701_g	4229_g	1410_g	2045_g	1922_g
109PG3949	3908_g	3937_g	1004_g	1415_g	4151_g	746_g	1953_g	832_g	199_g	2032_g	1067_g	741_g	1474_g	1017_g	2384_g	546_g	221_g	1751_g	695_g	289_g	548_g	3349_g	1243_g	1113_g	1563_g	1171_g	1137_g	885_g	1267_g	870_g	2367_g	1038_g	2397_g	1344_g	3871_g	820_g	1627_g	2183_g	3751_g	195_g	195_g	1379_g	224_g	4693_g	700_g	4228_g	1409_g	2044_g	1923_g
109PG3950	3909_g	3938_g	1003_g	1414_g	4150_g	747_g	1952_g	831_g	198_g	2033_g	1068_g	740_g	1475_g	1018_g	2385_g	547_g	222_g	1752_g	694_g	290_g	549_g	3350_g	1242_g	1114_g	1564_g	1170_g	1138_g	886_g	1266_g	871_g	2368_g	1037_g	2398_g	1343_g	3872_g	821_g	1628_g	2182_g	3752_g	194_g	194_g	1380_g	225_g	4922_g	699_g	4227_g	1408_g	2043_g	1924_g
109PG3951	3910_g	3939_g	1002_g	1413_g	4149_g	748_g	1951_g	830_g	197_g	2034_g	1069_g	739_g	1476_g	1019_g	2386_g	548_g	223_g	1753_g	693_g	291_g	550_g	3351_g	1241_g	1115_g	1565_g	1169_g	1139_g	887_g	1265_g	872_g	2369_g	1036_g	2399_g	1342_g	3873_g	822_g	1629_g	2181_g	3753_g	193_g	193_g	1381_g	226_g	4921_g	698_g	4226_g	1407_g	2042_g	1925_g
109PG3953	3912_g	3941_g	1000_g	1411_g	4147_g	750_g	1949_g	828_g	195_g	2036_g	1071_g	737_g	1477_g	1021_g	2387_g	550_g	225_g	1755_g	691_g	293_g	552_g	3353_g	1239_g	1117_g	1567_g	1167_g	1141_g	889_g	1263_g	874_g	2371_g	1034_g	2401_g	1340_g	3875_g	824_g	1631_g	2179_g	3755_g	191_g	191_g	1383_g	228_g	3929_g	696_g	4224_g	1406_g	2040_g	1927_g
109PG3954	3913_g	3942_g	999_g	1410_g	4146_g	751_g	1948_g	827_g	194_g	2037_g	1072_g	736_g	1478_g	1022_g	2388_g	551_g	226_g	1756_g	690_g	294_g	553_g	3354_g	1238_g	1118_g	1568_g	1166_g	1142_g	890_g	1262_g	875_g	2372_g	1033_g	2402_g	1339_g	3876_g	825_g	1632_g	2178_g	3756_g	190_g	190_g	1384_g	229_g	3930_g	695_g	4223_g	1405_g	2039_g	1928_g
109PG3955	3914_g	3943_g	998_g	1409_g	4145_g	752_g	1947_g	826_g	193_g	2038_g	1073_g	735_g	1479_g	1023_g	2389_g	552_g	227_g	1757_g	689_g	295_g	554_g	3355_g	1237_g	1119_g	1569_g	1165_g	1143_g	891_g	1261_g	876_g	2373_g	1032_g	2403_g	1338_g	3877_g	826_g	1633_g	2177_g	3757_g	189_g	189_g	1385_g	230_g	3931_g	694_g	4222_g	1404_g	2038_g	1929_g
109PG3956	3915_g	3944_g	997_g	1408_g	4144_g	753_g	1946_g	825_g	192_g	2039_g	1074_g	734_g	1480_g	1024_g	2390_g	553_g	228_g	1758_g	688_g	296_g	555_g	3356_g	1236_g	1120_g	1570_g	1164_g	1144_g	892_g	1260_g	877_g	2374_g	1031_g	2404_g	1337_g	3878_g	827_g	1634_g	2176_g	3758_g	188_g	188_g	1386_g	231_g	3932_g	693_g	4221_g	1403_g	2037_g	1930_g
109PG3957	3916_g	3945_g	996_g	1407_g	4143_g	754_g	1945_g	824_g	191_g	2040_g	1075_g	733_g	1481_g	1025_g	2391_g	554_g	229_g	1759_g	687_g	297_g	556_g	3357_g	1235_g	1121_g	1571_g	1163_g	1145_g	893_g	1259_g	878_g	2375_g	1030_g	2405_g	1336_g	3879_g	828_g	1635_g	2175_g	3759_g	187_g	187_g	1387_g	232_g	3933_g	692_g	4220_g	1402_g	2036_g	1931_g
109PG3958	3917_g	3946_g	995_g	1406_g	3779_g	755_g	1944_g	823_g	190_g	2041_g	1076_g	732_g	1482_g	1026_g	2392_g	555_g	230_g	1760_g	686_g	298_g	557_g	3358_g	1234_g	1122_g	1572_g	1162_g	1146_g	894_g	1258_g	879_g	2376_g	1029_g	2406_g	1335_g	3880_g	829_g	1636_g	2174_g	3760_g	186_g	186_g	1388_g	233_g	3934_g	691_g	4219_g	1401_g	2035_g	1932_g
109PG3959	3918_g	3947_g	994_g	1405_g	3778_g	756_g	1943_g	822_g	189_g	2042_g	1077_g	731_g	1483_g	1027_g	2393_g	556_g	231_g	1761_g	685_g	299_g	558_g	3359_g	1233_g	1123_g	1573_g	1161_g	1147_g	895_g	1257_g	880_g	2377_g	1028_g	2407_g	1334_g	3881_g	830_g	1637_g	2173_g	3761_g	185_g	185_g	1389_g	234_g	3935_g	690_g	4218_g	1400_g	2034_g	1933_g
109PG3960	3919_g	3948_g	993_g	1404_g	3777_g	757_g	1942_g	821_g	188_g	2043_g	1078_g	730_g	1484_g	1028_g	2394_g	557_g	232_g	1762_g	684_g	300_g	559_g	3360_g	1232_g	1124_g	1574_g	1160_g	1148_g	896_g	1256_g	881_g	2378_g	1027_g	2408_g	1333_g	3882_g	831_g	1638_g	2172_g	3762_g	184_g	184_g	1390_g	235_g	3936_g	689_g	4217_g	1399_g	2033_g	1934_g
109PG3961	3920_g	3949_g	992_g	1403_g	3776_g	758_g	1941_g	820_g	187_g	2044_g	1079_g	729_g	1485_g	1029_g	2395_g	558_g	233_g	1763_g	683_g	301_g	560_g	3361_g	1231_g	1125_g	1575_g	1159_g	1149_g	897_g	1255_g	882_g	2379_g	1026_g	2409_g	1332_g	3883_g	832_g	1639_g	2171_g	3763_g	183_g	183_g	1391_g	236_g	3937_g	688_g	4216_g	1398_g	2032_g	1935_g
109PG3963	3922_g	3951_g	990_g	1401_g	3774_g	760_g	1939_g	818_g	185_g	2046_g	1081_g	727_g	1487_g	1031_g	2397_g	560_g	235_g	1765_g	681_g	303_g	562_g	3363_g	1229_g	1127_g	1577_g	1157_g	1151_g	899_g	1253_g	884_g	2381_g	1024_g	2411_g	1330_g	3885_g	834_g	1641_g	2169_g	3765_g	181_g	181_g	1393_g	238_g	4719_g	686_g	4214_g	1396_g	2030_g	1937_g
109PG3964	3923_g	3952_g	989_g	1400_g	3773_g	761_g	1938_g	817_g	184_g	2047_g	1082_g	726_g	1488_g	1032_g	2398_g	561_g	236_g	1766_g	680_g	304_g	563_g	3364_g	1228_g	1128_g	1578_g	1156_g	1152_g	900_g	1252_g	885_g	2382_g	1023_g	2412_g	1329_g	3886_g	835_g	1642_g	2168_g	3766_g	180_g	180_g	1394_g	239_g	4718_g	685_g	4213_g	1395_g	2029_g	1938_g
109PG3965	3924_g	3953_g	988_g	1399_g	3772_g	762_g	1937_g	816_g	183_g	2048_g	1083_g	725_g	1489_g	1033_g	2399_g	562_g	237_g	1767_g	679_g	305_g	564_g	3365_g	1227_g	1129_g	1579_g	1155_g	1153_g	901_g	1251_g	886_g	2383_g	1022_g	2413_g	1328_g	3887_g	836_g	1643_g	2167_g	3767_g	179_g	179_g	1395_g	240_g	4717_g	684_g	4212_g	1394_g	2028_g	1939_g
109PG3966	3925_g	3954_g	987_g	1398_g	3771_g	763_g	1936_g	815_g	182_g	2049_g	1084_g	724_g	1490_g	1034_g	2400_g	563_g	238_g	1768_g	678_g	306_g	565_g	3366_g	1226_g	1130_g	1580_g	1154_g	1154_g	902_g	1250_g	887_g	2384_g	1021_g	2414_g	1327_g	3888_g	837_g	1644_g	2166_g	3768_g	178_g	178_g	1396_g	241_g	2769_g	683_g	4211_g	1393_g	2027_g	1940_g
109PG3967	3926_g	3955_g	986_g	1397_g	3770_g	764_g	1935_g	814_g	181_g	2050_g	1085_g	723_g	1491_g	1035_g	2401_g	564_g	239_g	1769_g	677_g	307_g	566_g	3367_g	1225_g	1131_g	1581_g	1153_g	1155_g	903_g	1249_g	888_g	2385_g	1020_g	2415_g	1326_g	3889_g	838_g	1645_g	2165_g	3769_g	177_g	177_g	1397_g	242_g	2768_g	682_g	4210_g	1392_g	2026_g	1941_g
109PG3968	3927_g	3956_g	985_g	1396_g	3769_g	765_g	1934_g	813_g	180_g	2051_g	1086_g	722_g	1492_g	1036_g	2402_g	565_g	240_g	1770_g	676_g	308_g	567_g	4758_g	1224_g	1132_g	1582_g	1152_g	1156_g	904_g	1248_g	889_g	2386_g	1019_g	2416_g	1325_g	3890_g	839_g	1646_g	2164_g	3770_g	176_g	176_g	1398_g	243_g	2767_g	681_g	4209_g	1391_g	2025_g	1942_g
109PG3969	3928_g	3957_g	984_g	1395_g	3768_g	766_g	1933_g	812_g	179_g	2052_g	1087_g	721_g	1493_g	1037_g	2403_g	566_g	241_g	1771_g	675_g	309_g	568_g	4757_g	1223_g	1133_g	1583_g	1151_g	1157_g	905_g	1247_g	890_g	2387_g	1018_g	2417_g	1324_g	3891_g	840_g	1647_g	2163_g	3771_g	175_g	175_g	1399_g	244_g	2766_g	680_g	4208_g	1390_g	2024_g	1943_g
109PG3970	3929_g	3958_g	983_g	1394_g	3767_g	767_g	1932_g	811_g	178_g	2053_g	1088_g	720_g	1494_g	1038_g	2404_g	567_g	242_g	1772_g	674_g	310_g	569_g	4756_g	1222_g	1134_g	1584_g	1150_g	1158_g	906_g	1246_g	891_g	2388_g	1017_g	2418_g	1323_g	3892_g	841_g	1648_g	2162_g	3772_g	174_g	174_g	1400_g	245_g	2765_g	679_g	4207_g	1389_g	2023_g	1944_g
109PG3971	3930_g	3959_g	982_g	1393_g	3766_g	768_g	1931_g	810_g	177_g	2054_g	1089_g	719_g	1495_g	1039_g	2405_g	568_g	243_g	1773_g	673_g	311_g	570_g	4755_g	1221_g	1135_g	1585_g	1149_g	1159_g	907_g	1245_g	892_g	2389_g	1016_g	2419_g	1322_g	3893_g	842_g	1649_g	2161_g	3773_g	173_g	173_g	1401_g	246_g	2764_g	678_g	4206_g	1388_g	2022_g	1945_g
109PG3972	3931_g	3960_g	981_g	1392_g	3765_g	769_g	1930_g	809_g	176_g	2055_g	1090_g	718_g	1496_g	1040_g	2406_g	569_g	244_g	1774_g	672_g	312_g	571_g	4754_g	1220_g	1136_g	1586_g	1148_g	1160_g	908_g	1244_g	893_g	2390_g	1015_g	2420_g	1321_g	3894_g	843_g	1650_g	2160_g	3774_g	172_g	172_g	1402_g	247_g	2763_g	677_g	4205_g	1387_g	2021_g	1946_g
109PG3973	3932_g	3961_g	980_g	1391_g	3764_g	770_g	1929_g	808_g	175_g	2056_g	1091_g	717_g	1497_g	1041_g	2407_g	570_g	245_g	1775_g	671_g	313_g	572_g	4753_g	1219_g	1137_g	1587_g	1147_g	1161_g	909_g	1243_g	894_g	2391_g	1014_g	2421_g	1320_g	3895_g	844_g	1651_g	2159_g	3775_g	171_g	171_g	1403_g	248_g	2762_g	676_g	4204_g	1386_g	2020_g	1947_g
109PG3974	3933_g	3962_g	979_g	1390_g	3763_g	771_g	1928_g	807_g	174_g	2057_g	1092_g	716_g	1498_g	1042_g	2408_g	571_g	246_g	1776_g	670_g	314_g	573_g	4752_g	1218_g	1138_g	1588_g	1146_g	1162_g	910_g	1242_g	895_g	2392_g	1013_g	2422_g	1319_g	3896_g	845_g	1652_g	2158_g	3776_g	170_g	170_g	1404_g	249_g	2761_g	675_g	4203_g	1385_g	2019_g	1948_g
109PG3975	3934_g	3963_g	978_g	1389_g	3762_g	772_g	1927_g	806_g	173_g	2058_g	1093_g	715_g	1499_g	1043_g	2409_g	572_g	247_g	1777_g	669_g	315_g	574_g	4751_g	1217_g	1139_g	1589_g	1145_g	1163_g	911_g	1241_g	896_g	2393_g	1012_g	2423_g	1318_g	3897_g	846_g	1653_g	2157_g	3777_g	169_g	169_g	1405_g	250_g	2760_g	674_g	4202_g	1384_g	2018_g	1949_g
109PG3976	3935_g	3964_g	977_g	1388_g	3761_g	773_g	1926_g	805_g	172_g	2059_g	1094_g	714_g	1500_g	1044_g	2410_g	573_g	248_g	1778_g	668_g	316_g	575_g	4750_g	1216_g	1140_g	1590_g	1144_g	1164_g	912_g	1240_g	897_g	2394_g	1011_g	2424_g	1317_g	3898_g	847_g	1654_g	2156_g	3778_g	168_g	168_g	1406_g	251_g	2759_g	673_g	4201_g	1383_g	2017_g	1950_g
109PG3977	3936_g	3965_g	976_g	1387_g	3760_g	774_g	1925_g	804_g	171_g	2060_g	1095_g	713_g	1501_g	1045_g	2411_g	574_g	249_g	1779_g	667_g	317_g	576_g	4749_g	1215_g	1141_g	1591_g	1143_g	1165_g	913_g	1239_g	898_g	2395_g	1010_g	2425_g	1316_g	3899_g	848_g	1655_g	2155_g	3779_g	167_g	167_g	1407_g	252_g	2758_g	672_g	4200_g	1382_g	2016_g	1951_g
109PG3978	3937_g	3966_g	975_g	1386_g	3759_g	775_g	1924_g	803_g	170_g	2061_g	1096_g	712_g	1502_g	1046_g	2412_g	575_g	250_g	1780_g	666_g	318_g	577_g	4748_g	1214_g	1142_g	1592_g	1142_g	1166_g	914_g	1238_g	899_g	2396_g	1009_g	2426_g	1315_g	3900_g	849_g	1656_g	2154_g	3780_g	166_g	166_g	1408_g	253_g	2757_g	671_g	4199_g	1381_g	2015_g	1952_g
109PG3979	3938_g	3967_g	974_g	1385_g	3758_g	776_g	1923_g	802_g	169_g	2062_g	1097_g	711_g	1503_g	1047_g	2413_g	576_g	251_g	1781_g	665_g	319_g	578_g	4747_g	1213_g	1143_g	1593_g	1141_g	1167_g	915_g	1237_g	900_g	2397_g	1008_g	2427_g	1314_g	3901_g	850_g	1657_g	2153_g	3781_g	165_g	165_g	1409_g	254_g	2756_g	670_g	4198_g	1380_g	2014_g	1953_g
109PG3980	3939_g	3968_g	973_g	1384_g	3757_g	777_g	1922_g	801_g	168_g	2063_g	1098_g	710_g	1504_g	1048_g	2414_g	577_g	252_g	1782_g	664_g	320_g	579_g	4746_g	1212_g	1144_g	1594_g	1140_g	1168_g	916_g	1236_g	901_g	2398_g	1007_g	2428_g	1313_g	3902_g	851_g	1658_g	2152_g	3782_g	164_g	164_g	1410_g	255_g	2755_g	669_g	4197_g	1379_g	2013_g	1954_g
109PG3981	4797_g	3051_g	4660_g	4228_g	4106_g	3828_g	3246_g	2048_g	3678_g	4759_g	4470_g	4021_g	2702_g	878_g	467_g	4639_g	4091_g	937_g	4511_g	2116_g	4756_g	2056_g	588_g	4802_g	4653_g	4917_g	3426_g	4589_g	4532_g	4280_g	4718_g	3716_g	3353_g	3931_g	3563_g	3999_g	4221_g	4418_g	4300_g	4000_g	3887_g	4716_g	3385_g	3575_g	4431_g	4388_g	4321_g	3945_g	4678_g
109PG3982	4796_g	3050_g	4661_g	4227_g	4107_g	3829_g	3245_g	2047_g	3677_g	4760_g	4471_g	4020_g	2701_g	879_g	468_g	4638_g	4092_g	936_g	4510_g	2115_g	4755_g	2057_g	587_g	4803_g	4652_g	4916_g	3425_g	4588_g	4531_g	4279_g	4717_g	3717_g	3352_g	3930_g	3562_g	3998_g	4222_g	4419_g	4299_g	3999_g	3886_g	4717_g	3384_g	3574_g	4430_g	4389_g	4320_g	3946_g	4677_g
109PG3983	4795_g	3049_g	4662_g	4226_g	4108_g	3830_g	3244_g	2046_g	3676_g	4761_g	4472_g	4019_g	2700_g	880_g	469_g	4637_g	4093_g	935_g	4509_g	2114_g	4754_g	2058_g	586_g	4804_g	4651_g	4915_g	3424_g	4587_g	4530_g	4278_g	4716_g	3718_g	3351_g	3929_g	3561_g	3997_g	4223_g	4420_g	4298_g	3998_g	3885_g	4718_g	3383_g	3573_g	4429_g	4390_g	4319_g	3947_g	4676_g
109PG3988	4791_g	3045_g	4666_g	4221_g	4113_g	3835_g	3239_g	2041_g	3671_g	4766_g	4476_g	4015_g	2695_g	884_g	473_g	4633_g	4097_g	931_g	4505_g	2109_g	4749_g	2063_g	582_g	4808_g	4649_g	4909_g	3418_g	4583_g	4526_g	4273_g	4711_g	3723_g	3346_g	3924_g	3556_g	3992_g	4228_g	4425_g	4293_g	3994_g	3881_g	4723_g	3378_g	3569_g	4425_g	4394_g	4315_g	3952_g	4671_g
109PG3989	4790_g	3044_g	4667_g	4220_g	4114_g	3836_g	3238_g	2040_g	3670_g	4767_g	4477_g	4014_g	2694_g	885_g	474_g	4632_g	4098_g	930_g	4504_g	2108_g	4748_g	2064_g	581_g	4809_g	4648_g	4908_g	3417_g	4582_g	4525_g	4272_g	4710_g	3724_g	3345_g	3923_g	3555_g	3990_g	4229_g	4426_g	4292_g	3993_g	3880_g	4724_g	3377_g	3568_g	4424_g	4395_g	4314_g	3953_g	4670_g
109PG3990	4789_g	3043_g	4668_g	4219_g	4115_g	3837_g	3237_g	2039_g	3669_g	4768_g	4478_g	4013_g	2693_g	886_g	475_g	4631_g	4099_g	929_g	4503_g	2107_g	4747_g	2065_g	580_g	4810_g	4647_g	4907_g	3416_g	4581_g	4524_g	4271_g	4709_g	3725_g	3344_g	3922_g	3554_g	3989_g	4230_g	4427_g	4291_g	3992_g	3879_g	4725_g	3376_g	3567_g	4423_g	4396_g	4313_g	3954_g	4669_g
109PG3991	4788_g	3042_g	4669_g	4218_g	4116_g	3838_g	3236_g	2038_g	3668_g	4769_g	4479_g	4012_g	2692_g	887_g	476_g	4630_g	4100_g	928_g	4502_g	2106_g	4746_g	2066_g	579_g	4811_g	4646_g	4906_g	3415_g	4580_g	4523_g	4270_g	4708_g	3726_g	3343_g	3921_g	3553_g	3988_g	4231_g	4428_g	4290_g	3991_g	3878_g	4726_g	3375_g	3566_g	4422_g	4397_g	4312_g	3955_g	4668_g
109PG3992	4787_g	3041_g	4670_g	4217_g	4117_g	3839_g	3235_g	2037_g	3667_g	4770_g	4480_g	4011_g	2691_g	888_g	477_g	4629_g	4101_g	927_g	4501_g	2105_g	4745_g	2067_g	578_g	4812_g	4645_g	4905_g	3414_g	4579_g	4522_g	4269_g	4707_g	3727_g	3342_g	3920_g	3552_g	3987_g	4232_g	4429_g	4289_g	3990_g	3877_g	4727_g	3374_g	3565_g	4421_g	4398_g	4311_g	3956_g	4667_g
109PG3994	3387_g	3039_g	4672_g	4215_g	4119_g	3840_g	3233_g	2035_g	3666_g	4772_g	4482_g	4010_g	2689_g	890_g	478_g	4628_g	4102_g	926_g	4500_g	2103_g	4743_g	2069_g	576_g	4814_g	4643_g	4904_g	3412_g	4578_g	4521_g	4267_g	4705_g	3729_g	3340_g	3918_g	3550_g	3986_g	4234_g	4431_g	4288_g	3988_g	3875_g	4729_g	3372_g	3095_g	4419_g	4400_g	4309_g	3958_g	4665_g
109PG3995	3386_g	3038_g	4673_g	4214_g	4120_g	3841_g	3232_g	2034_g	3665_g	4773_g	4483_g	4009_g	2688_g	891_g	479_g	4627_g	4103_g	925_g	4499_g	2102_g	4742_g	2070_g	575_g	4815_g	4642_g	4903_g	3411_g	4577_g	4520_g	4266_g	4704_g	3730_g	3339_g	3917_g	3549_g	3985_g	4235_g	4432_g	4287_g	3987_g	3874_g	4730_g	3371_g	3096_g	4418_g	4401_g	4308_g	3959_g	4664_g
109PG3996	3385_g	3037_g	4674_g	4213_g	4121_g	3842_g	3231_g	2033_g	3664_g	4774_g	4484_g	4008_g	2687_g	892_g	480_g	4626_g	4104_g	924_g	4498_g	2101_g	4741_g	2071_g	574_g	4816_g	4641_g	4902_g	3410_g	4576_g	4519_g	4265_g	4703_g	3731_g	3338_g	3916_g	3548_g	3984_g	4236_g	4433_g	4286_g	3986_g	3873_g	4731_g	3370_g	3097_g	4417_g	4402_g	4307_g	3960_g	4663_g
109PG3997	3384_g	3036_g	4675_g	4212_g	4122_g	3843_g	3230_g	2032_g	3663_g	4775_g	4485_g	4007_g	2686_g	893_g	481_g	4625_g	4105_g	923_g	4497_g	2100_g	4740_g	2072_g	573_g	4817_g	4640_g	4901_g	3409_g	4575_g	4518_g	4264_g	4702_g	3732_g	3337_g	3915_g	3547_g	3983_g	4237_g	4434_g	4285_g	3985_g	3872_g	4732_g	3369_g	3098_g	4416_g	4403_g	4306_g	3961_g	4662_g
109PG3998	3383_g	3035_g	4676_g	4211_g	4123_g	3844_g	3229_g	2031_g	3662_g	4776_g	4486_g	4006_g	2685_g	894_g	482_g	4624_g	4106_g	922_g	4496_g	2099_g	4739_g	2073_g	572_g	4818_g	4639_g	4900_g	3408_g	4574_g	4517_g	4263_g	4701_g	3733_g	3336_g	3914_g	3546_g	3982_g	4238_g	4435_g	4284_g	3984_g	3871_g	4733_g	3368_g	3099_g	4415_g	4404_g	4305_g	3962_g	4661_g
109PG4003	3378_g	3030_g	4681_g	4206_g	4128_g	3849_g	3224_g	2026_g	4604_g	4781_g	4491_g	4001_g	2679_g	898_g	486_g	4620_g	4110_g	918_g	4492_g	2095_g	4734_g	2078_g	567_g	4823_g	4634_g	4097_g	4716_g	4569_g	4512_g	4258_g	4696_g	3738_g	3331_g	3909_g	3541_g	3977_g	4243_g	4440_g	4279_g	3981_g	3866_g	4739_g	3363_g	3104_g	4410_g	4409_g	4300_g	3967_g	4656_g
109PG4004	3377_g	3029_g	4682_g	4205_g	4129_g	3850_g	3223_g	2025_g	4605_g	4782_g	4492_g	4000_g	2678_g	899_g	487_g	4619_g	4111_g	917_g	4491_g	2094_g	4733_g	2079_g	566_g	4824_g	4633_g	4096_g	4715_g	4568_g	4511_g	4257_g	4695_g	3739_g	3330_g	3908_g	3540_g	3976_g	4244_g	4441_g	4278_g	3980_g	3865_g	4740_g	3362_g	3105_g	4409_g	4410_g	4299_g	3968_g	4655_g
109PG4005	3376_g	3028_g	4683_g	4204_g	4130_g	3851_g	3222_g	2024_g	4606_g	4783_g	4493_g	3999_g	2677_g	900_g	488_g	4618_g	4112_g	916_g	4490_g	2093_g	4732_g	2080_g	565_g	4825_g	4632_g	4095_g	4714_g	4567_g	4510_g	4256_g	4694_g	3740_g	3329_g	3907_g	3539_g	3975_g	4245_g	4442_g	4277_g	3979_g	3864_g	4741_g	3361_g	3106_g	4408_g	4411_g	4298_g	3969_g	4654_g
109PG4006	3373_g	3025_g	4686_g	4201_g	4133_g	3854_g	3219_g	2021_g	4609_g	4786_g	4496_g	3996_g	2674_g	903_g	491_g	4615_g	4115_g	913_g	4487_g	2090_g	5011_g	2083_g	562_g	4828_g	4629_g	4092_g	4711_g	4564_g	4507_g	4253_g	4691_g	3743_g	3326_g	3904_g	3536_g	3972_g	4248_g	4445_g	4274_g	3976_g	3861_g	4744_g	3358_g	970_g	4405_g	4414_g	4295_g	3972_g	4651_g
109PG4007	3372_g	3024_g	4687_g	4200_g	4134_g	3855_g	3218_g	2020_g	4610_g	4787_g	4497_g	3995_g	2673_g	904_g	492_g	4614_g	4116_g	912_g	4486_g	2089_g	5012_g	2084_g	561_g	4829_g	4628_g	4091_g	4710_g	4563_g	4506_g	4252_g	4690_g	3744_g	3325_g	3903_g	3535_g	3971_g	4249_g	4446_g	4273_g	3975_g	3860_g	4745_g	3357_g	971_g	4404_g	4415_g	4294_g	3973_g	4650_g
109PG4008	3371_g	3023_g	4688_g	4199_g	4135_g	3856_g	3217_g	2019_g	4611_g	4788_g	4498_g	3994_g	2672_g	905_g	493_g	4613_g	4117_g	911_g	4485_g	2088_g	5013_g	2085_g	560_g	4830_g	4627_g	4090_g	4709_g	4562_g	4505_g	4251_g	4689_g	3745_g	3324_g	3902_g	3534_g	3970_g	4250_g	4447_g	4272_g	3974_g	3859_g	4746_g	3356_g	972_g	4403_g	4416_g	4293_g	3974_g	4649_g
109PG4009	3370_g	3022_g	4689_g	4198_g	4136_g	3857_g	3216_g	2018_g	4612_g	4789_g	4499_g	3993_g	2671_g	906_g	494_g	4612_g	4118_g	910_g	4484_g	2087_g	5014_g	2086_g	559_g	4831_g	4626_g	4089_g	4708_g	4561_g	4504_g	4250_g	4688_g	3746_g	3323_g	3901_g	3533_g	3969_g	4251_g	4448_g	4271_g	3973_g	3858_g	4747_g	3355_g	973_g	4402_g	4417_g	4292_g	3975_g	4648_g
109PG4010	3369_g	3021_g	4690_g	4197_g	4137_g	3858_g	3215_g	2017_g	4613_g	4790_g	4500_g	3992_g	2670_g	907_g	495_g	4611_g	4119_g	909_g	4483_g	2086_g	5015_g	2087_g	558_g	4832_g	4625_g	4088_g	4707_g	4560_g	4503_g	4249_g	4687_g	3747_g	3322_g	3900_g	3532_g	3968_g	4252_g	4449_g	4270_g	3972_g	3857_g	4748_g	3354_g	974_g	4401_g	4418_g	4291_g	3976_g	4647_g
109PG4011	3368_g	3020_g	4691_g	4196_g	4138_g	3859_g	3214_g	2016_g	4614_g	4791_g	4501_g	3991_g	2669_g	908_g	496_g	4610_g	4120_g	908_g	4482_g	2085_g	5016_g	2088_g	557_g	4833_g	4624_g	4087_g	4706_g	4559_g	4502_g	4248_g	4686_g	3748_g	3321_g	3899_g	3531_g	3967_g	4253_g	4450_g	4269_g	3971_g	3856_g	4749_g	3353_g	975_g	4400_g	4419_g	4290_g	3977_g	4646_g
109PG4012	3367_g	3019_g	4692_g	4195_g	4139_g	3860_g	3213_g	2015_g	4615_g	4792_g	4502_g	3990_g	2668_g	909_g	497_g	4609_g	4121_g	907_g	4481_g	2084_g	5017_g	2089_g	556_g	4376_g	4623_g	4086_g	4705_g	4558_g	4501_g	4247_g	4685_g|4978_g	3749_g	3320_g	3898_g	3530_g	3966_g	4254_g	4451_g	4268_g	3970_g	3855_g	4750_g	3352_g	976_g	4399_g	4420_g	4289_g	3978_g	4645_g
109PG4013	3366_g	3018_g	4693_g	4194_g	4140_g	3861_g	3212_g	2014_g	4616_g	4793_g	4503_g	3989_g	2667_g	910_g	498_g	4608_g	4122_g	906_g	4480_g	2083_g	5018_g	2090_g	555_g	4375_g	4622_g	4085_g	4704_g	4557_g	4500_g	4246_g	4684_g	3750_g	3319_g	3897_g	3529_g	3965_g	4255_g	4452_g	4267_g	3969_g	3854_g	4751_g	3351_g	977_g	4398_g	4421_g	4288_g	3979_g	4644_g
109PG4014	3364_g|1461_g|2378_g	330_g|3016_g	3171_g|4790_g	2188_g|4192_g	1325_g|4266_g	3863_g|4273_g	3210_g|952_g	2012_g|1132_g	2044_g|4618_g	1746_g|4717_g|4795_g	1414_g|4505_g|5085_g	1177_g|3987_g	1944_g|2665_g	912_g|2299_g	3394_g|3473_g	346_g|4571_g|4606_g	1686_g|4124_g	904_g|2576_g	2465_g|4284_g	538_g|2081_g	892_g|4637_g|5020_g	128_g|2092_g	553_g|2235_g	3065_g|4373_g	1470_g|4620_g	1542_g|4083_g	2441_g|4702_g	4073_g|4555_g	97_g|4498_g	2511_g|4244_g	2053_g|4641_g|4682_g	3752_g|2664_g|3557_g	2779_g|3317_g	1923_g|3895_g	2108_g|3527_g	1942_g|3963_g	56_g|4257_g	2552_g|4454_g	1830_g|4602_g	3872_g|3967_g	1240_g|3852_g	3276_g|4753_g|4821_g	1318_g|3349_g	979_g	2810_g|4396_g	650_g|4423_g|4806_g	3547_g|4286_g	1875_g|3981_g	1600_g|4642_g
109PG4015	3363_g	3015_g	4789_g	4191_g	4265_g	3864_g	3209_g	2011_g	4619_g	4718_g	5086_g	3986_g	2664_g	913_g	3472_g	4570_g	4125_g	903_g	4283_g	2080_g	4638_g	2093_g	552_g	4372_g	4619_g	4082_g	4701_g	4554_g	4497_g	4243_g	4642_g	3753_g	3316_g	3894_g	3526_g	3962_g	4258_g	4455_g	4603_g	3966_g	3851_g	4820_g	3348_g	1750_g	4395_g	4805_g	4285_g	3982_g	4641_g
109PG4016	3362_g	3014_g	4788_g	4190_g	4264_g	3865_g	3208_g	2010_g	4620_g	4719_g	5087_g	3985_g	2663_g	914_g	3471_g	4569_g	4126_g	902_g	4282_g	2079_g	4639_g	2094_g	551_g	4371_g	4618_g	4081_g	4700_g	4553_g	4496_g	4242_g	4643_g	3754_g	3315_g	3893_g	3525_g	3961_g	4259_g	4456_g	4604_g	3965_g	3850_g	4819_g	3347_g	1749_g	4394_g	4804_g	4284_g	3983_g	4640_g
109PG4017	4000_g	2350_g	2_g	243_g	4334_g	272_g	2891_g	2447_g	969_g	788_g	252_g	2_g	1312_g	171_g	4114_g	2290_g	862_g	174_g	1481_g	4256_g	4060_g	2883_g	2536_g	444_g	172_g	699_g	995_g	646_g	740_g	558_g	2584_g	1548_g	3423_g	2990_g	938_g	3220_g	1096_g	275_g	3321_g	527_g	2543_g	189_g	1516_g	2473_g	174_g	3878_g	188_g	332_g	160_g
109PG4018	3999_g	2349_g	3_g	242_g	4335_g	271_g	2890_g	2446_g	968_g	789_g	253_g	3_g	1313_g	172_g	4115_g	2291_g	861_g	173_g	1482_g	4257_g	4059_g	2884_g	2535_g	445_g	173_g	700_g	994_g	647_g	739_g	559_g	2585_g	1547_g	3424_g	2991_g	939_g	3219_g	1095_g	274_g	3320_g	528_g	2542_g	190_g	1515_g	2472_g	173_g	3879_g	189_g	333_g	161_g
109PG4019	3998_g	2348_g	4_g	241_g	4336_g	270_g	2889_g	2445_g	967_g	790_g	254_g	4_g	1314_g	173_g	4116_g	2292_g	860_g	172_g	1483_g	4258_g	4058_g	2885_g	2534_g	446_g	174_g	701_g	993_g	648_g	738_g	560_g	2586_g	1546_g	3425_g	2992_g	940_g	3218_g	1094_g	273_g	3319_g	529_g	2541_g	191_g	1514_g	2471_g	172_g	3880_g	190_g	334_g	162_g
109PG4020	3997_g	2347_g	5_g	240_g	4337_g	269_g	2888_g	2444_g	966_g	791_g	255_g	5_g	1315_g	174_g	4117_g	2293_g	859_g	171_g	1484_g	4259_g	4057_g	2886_g	2533_g	447_g	175_g	702_g	992_g	649_g	737_g	561_g	2587_g	1545_g	3426_g	2993_g	941_g	3217_g	1093_g	272_g	3318_g	530_g	2540_g	192_g	1513_g	2470_g	171_g	3881_g	191_g	335_g	163_g
109PG4021	3996_g	2346_g	6_g	239_g	4338_g	268_g	2887_g	2443_g	965_g	792_g	256_g	6_g	1316_g	175_g	4118_g	2294_g	858_g	170_g	1485_g	4260_g	4056_g	2887_g	2532_g	448_g	176_g	703_g	991_g	650_g	736_g	562_g	2588_g	1544_g	3427_g	2994_g	942_g	3216_g	1092_g	271_g	3317_g	531_g	2539_g	193_g	1512_g	2469_g	170_g	3882_g	192_g	336_g	164_g
109PG4022	3995_g	2345_g	7_g	238_g	4339_g	267_g	2886_g	2442_g	964_g	793_g	257_g	7_g	1317_g	176_g	4119_g	2295_g	857_g	169_g	1486_g	4261_g	4055_g	2888_g	2531_g	449_g	177_g	704_g	990_g	651_g	735_g	563_g	2589_g	1543_g	3428_g	2995_g	943_g	3215_g	1091_g	270_g	3316_g	532_g	2538_g	194_g	1511_g	2468_g	169_g	3883_g	193_g	337_g	165_g
109PG4023	3994_g	2344_g	8_g	237_g	4340_g	266_g	2885_g	2441_g	963_g	794_g	258_g	8_g	1318_g	177_g	4120_g	2296_g	856_g	168_g	1487_g	4262_g	4054_g	2889_g	2530_g	450_g	178_g	705_g	989_g	652_g	734_g	564_g	2590_g	1542_g	3429_g	2996_g	944_g	3214_g	1090_g	269_g	3315_g	533_g	2537_g	195_g	1510_g	2467_g	168_g	3884_g	194_g	338_g	166_g
109PG4024	3993_g|4497_g	2343_g|4543_g	9_g|1266_g	236_g|4946_g	4341_g	265_g|3650_g	2884_g|1681_g	2440_g|4194_g	962_g	795_g	259_g|3955_g	9_g|5013_g	1319_g|878_g	178_g|2181_g	4121_g|4651_g	2297_g|4897_g	855_g|1045_g	167_g|1360_g	1488_g|2615_g	4263_g|3264_g	4053_g|1178_g	2890_g|4025_g	2529_g	451_g|3646_g	179_g|3482_g	706_g	988_g|1393_g	653_g|3669_g	733_g|2119_g	565_g|1851_g	2591_g|1136_g	1541_g|4609_g	3430_g|2642_g	2997_g|1649_g	945_g|2742_g	3213_g	1089_g|1501_g	268_g|3273_g	3314_g|2462_g	534_g|2100_g	2536_g|422_g	196_g|844_g	1509_g|2837_g	2466_g|4964_g	167_g|2098_g	3885_g|4645_g	195_g|2061_g	339_g|1211_g	167_g
109PG4025	3992_g	2342_g	10_g	235_g	4343_g	264_g	2883_g	2439_g	960_g	797_g	260_g	10_g	1320_g	179_g	4122_g	2298_g	854_g	166_g	1489_g	4264_g	4052_g	2891_g	2527_g	452_g	180_g	708_g	987_g	654_g	732_g	566_g	2592_g	1540_g	3431_g	2998_g	946_g	3211_g	1088_g	267_g	3313_g	535_g	2535_g	197_g	1508_g	2465_g	166_g	3886_g	196_g	340_g	169_g
109PG4026	3991_g	2341_g	11_g	234_g	4344_g	263_g	2882_g	2438_g	959_g	798_g	261_g	11_g	1321_g	180_g	4123_g	2299_g	853_g	165_g	1490_g	4265_g	4051_g	2892_g	2526_g	453_g	181_g	709_g	986_g	655_g	731_g	567_g	2593_g	1539_g	3432_g	2999_g	947_g	3210_g	1087_g	266_g	3312_g	536_g	2534_g	198_g	1507_g	2464_g	165_g	3887_g	197_g	341_g	170_g
109PG4027	3990_g	2340_g	12_g	233_g	4345_g	262_g	2881_g	2437_g	958_g	799_g	262_g	12_g	1322_g	181_g	4124_g	2300_g	852_g	164_g	1491_g	4266_g	4050_g	2893_g	2525_g	454_g	182_g	710_g	985_g	656_g	730_g	568_g	2594_g	1538_g	3433_g	3000_g	948_g	3209_g	1086_g	265_g	3311_g	537_g	2533_g	199_g	1506_g	2463_g	164_g	3888_g	198_g	342_g	171_g
109PG4028	3989_g	2339_g	13_g	232_g	4346_g	261_g	2880_g	2436_g	957_g	800_g	263_g	13_g	1323_g	182_g	4125_g	2301_g	851_g	163_g	1492_g	4267_g	4049_g	2894_g	2524_g	455_g	183_g	711_g	984_g	657_g	729_g	569_g	2595_g	1537_g	3434_g	3001_g	949_g	3208_g	1085_g	264_g	3310_g	538_g	2532_g	200_g	1505_g	2462_g	163_g	3889_g	199_g	343_g	172_g
109PG4030	3987_g	2337_g	15_g	230_g	4348_g	259_g	2878_g	2434_g	955_g	802_g	265_g	15_g	1325_g	184_g	4127_g	2303_g	849_g	161_g	1494_g	4269_g	4047_g	2896_g	2522_g	457_g	185_g	713_g	982_g	659_g	727_g	571_g	2597_g	1535_g	3436_g	3003_g	951_g	3206_g	1083_g	262_g	3308_g	540_g	2530_g	202_g	1503_g	2460_g	161_g	3891_g	201_g	345_g	174_g
109PG4031	3986_g	2336_g	16_g	229_g	4349_g	258_g	2877_g	2433_g	954_g	803_g	266_g	16_g	1326_g	185_g	4128_g	2304_g	848_g	160_g	1495_g	4270_g	4046_g	2897_g	2521_g	458_g	186_g	714_g	981_g	660_g	726_g	572_g	2598_g	1534_g	3437_g	3004_g	952_g	3205_g	1082_g	261_g	3307_g	541_g	2529_g	203_g	1502_g	2459_g	160_g	3892_g	202_g	346_g	175_g
109PG4032	3985_g	2335_g	17_g	228_g	4350_g	257_g	2876_g	2432_g	953_g	804_g	267_g	17_g	1327_g	186_g	4129_g	2305_g	847_g	159_g	1496_g	4271_g	4045_g	2898_g	2520_g	459_g	187_g	715_g	980_g	661_g	725_g	573_g	2599_g	1533_g	3438_g	3005_g	953_g	3204_g	1081_g	260_g	3306_g	542_g	2528_g	204_g	1501_g	2458_g	159_g	3893_g	203_g	347_g	176_g
109PG4033	3984_g	2334_g	18_g	227_g	4351_g	256_g	2875_g	2431_g	952_g	805_g	268_g	18_g	1328_g	187_g	4130_g	2306_g	846_g	158_g	1497_g	4272_g	4044_g	2899_g	2519_g	460_g	188_g	716_g	979_g	662_g	724_g	574_g	2600_g	1532_g	3439_g	3006_g	954_g	3203_g	1080_g	259_g	3305_g	543_g	2527_g	205_g	1500_g	2457_g	158_g	3894_g	204_g	348_g	177_g
109PG4034	3983_g	2333_g	19_g	226_g	4352_g	255_g	2874_g	2430_g	951_g	806_g	269_g	19_g	1329_g	188_g	4131_g	2307_g	845_g	157_g	1498_g	4273_g	4043_g	2900_g	2518_g	461_g	189_g	717_g	978_g	663_g	723_g	575_g	2601_g	1531_g	3440_g	3007_g	955_g	3202_g	1079_g	258_g	3304_g	544_g	2526_g	206_g	1499_g	2456_g	157_g	3895_g	205_g	349_g	178_g
109PG4035	3982_g	2332_g	20_g	225_g	4353_g	254_g	2873_g	2429_g	950_g	807_g	270_g	20_g	1330_g	189_g	4132_g	2308_g	844_g	156_g	1499_g	4274_g	4042_g	2901_g	2517_g	462_g	190_g	718_g	977_g	664_g	722_g	576_g	2602_g	1530_g	3441_g	3008_g	956_g	3201_g	1078_g	257_g	3303_g	545_g	2525_g	207_g	1498_g	2455_g	156_g	3896_g	206_g	350_g	179_g
109PG4036	3981_g	2331_g	21_g	224_g	4354_g	253_g	2872_g	2428_g	949_g	808_g	271_g	21_g	1331_g	190_g	4133_g	2309_g	843_g	155_g	1500_g	4275_g	4041_g	2902_g	2516_g	463_g	191_g	719_g	976_g	665_g	721_g	577_g	2603_g	1529_g	3442_g	3009_g	957_g	3200_g	1077_g	256_g	3302_g	546_g	2524_g	208_g	1497_g	2454_g	155_g	3897_g	207_g	351_g	180_g
109PG4037	3980_g	2330_g	22_g	223_g	4355_g	252_g	2871_g	2427_g	948_g	809_g	272_g	22_g	1332_g	191_g	4134_g	2310_g	842_g	154_g	1501_g	4276_g	4040_g	2903_g	2515_g	464_g	192_g	720_g	975_g	666_g	720_g	578_g	2604_g	1528_g	3443_g	3010_g	958_g	3199_g	1076_g	255_g	3301_g	547_g	2523_g	209_g	1496_g	2453_g	154_g	3898_g	208_g	352_g	181_g
109PG4038	3979_g	2329_g	23_g	222_g	4356_g	251_g	2870_g	2426_g	947_g	810_g	273_g	23_g	1333_g	192_g	4135_g	2311_g	841_g	153_g	1502_g	4277_g	4039_g	2904_g	2514_g	465_g	193_g	721_g	974_g	667_g	719_g	579_g	2605_g	1527_g	3444_g	3011_g	959_g	3198_g	1075_g	254_g	3300_g	548_g	2522_g	210_g	1495_g	2452_g	153_g	3899_g	209_g	353_g	182_g
109PG4039	3978_g	2328_g	24_g	221_g	4357_g	250_g	2869_g	2425_g	946_g	811_g	274_g	24_g	1334_g	193_g	4276_g	2312_g	840_g	152_g	1503_g	4278_g	4038_g	2905_g	2513_g	466_g	194_g	722_g	973_g	668_g	718_g	580_g	2606_g	1526_g	3445_g	3012_g	960_g	3197_g	1074_g	253_g	3299_g	549_g	2521_g	211_g	1494_g	2233_g	152_g	3900_g	210_g	354_g	183_g
109PG4040	3977_g	2327_g	25_g	220_g	4358_g	249_g	2868_g	2424_g	945_g	812_g	275_g	25_g	1335_g	194_g	4275_g	2313_g	839_g	151_g	1504_g	4279_g	4037_g	2906_g	2512_g	467_g	195_g	723_g	972_g	669_g	717_g	581_g	2607_g	1525_g	3446_g	3013_g	961_g	3196_g	1073_g	252_g	3298_g	550_g	2520_g	212_g	1493_g	2232_g	151_g	3901_g	211_g	355_g	184_g
109PG4041	3976_g	2326_g	26_g	219_g	4359_g	248_g	2867_g	2423_g	944_g	813_g	276_g	26_g	1336_g	195_g	4274_g	2314_g	838_g	150_g	1505_g	4280_g	4036_g	2907_g	2511_g	468_g	196_g	724_g	971_g	670_g	716_g	582_g	2608_g	1524_g	3447_g	3014_g	962_g	3195_g	1072_g	251_g	3297_g	551_g	2519_g	213_g	1492_g	2231_g	150_g	3902_g	212_g	356_g	185_g
109PG4042	3975_g	2325_g	27_g	218_g	4360_g	247_g	2866_g	2422_g	943_g	814_g	277_g	27_g	1337_g	196_g	4273_g	2315_g	837_g	149_g	1506_g	4281_g	4035_g	2908_g	2510_g	469_g	197_g	725_g	970_g	671_g	715_g	583_g	2609_g	1523_g	3448_g	3015_g	963_g	3194_g	1071_g	250_g	3296_g	552_g	2518_g	214_g	1491_g	2230_g	149_g	3903_g	213_g	357_g	186_g
109PG4043	3974_g	2324_g	28_g	217_g	4361_g	246_g	2865_g	2421_g	942_g	815_g	278_g	28_g	1338_g	197_g	4272_g	2316_g	836_g	148_g	1507_g	4282_g	4034_g	2909_g	2508_g	470_g	198_g	726_g	969_g	672_g	714_g	584_g	2610_g	1522_g	3449_g	3016_g	964_g	3193_g	1070_g	249_g	3295_g	553_g	2517_g	215_g	1490_g	2229_g	148_g	3904_g	214_g	358_g	187_g
109PG4045	3972_g	2322_g	30_g	215_g	4363_g	244_g	2863_g	2419_g	940_g	817_g	280_g	30_g	1340_g	199_g	4270_g	2318_g	834_g	146_g	1509_g	4284_g	4032_g	2911_g	2506_g	472_g	200_g	728_g	967_g	674_g	712_g	586_g	2612_g	1520_g	3450_g	3018_g	966_g	3191_g	1068_g	247_g	3293_g	555_g	2515_g	217_g	1488_g	2227_g	146_g	3906_g	216_g	360_g	189_g
109PG4046	3971_g	2321_g	31_g	214_g	4364_g	243_g	2862_g	2418_g	939_g	818_g	281_g	31_g	1341_g	200_g	4269_g	2319_g	833_g	145_g	1510_g	4285_g	4031_g	2912_g	2505_g	473_g	201_g	729_g	966_g	675_g	711_g	587_g	2613_g	1519_g	3451_g	3019_g	967_g	3190_g	1067_g	246_g	3292_g	556_g	2514_g	218_g	1487_g	2226_g	145_g	3907_g	217_g	361_g	190_g
109PG4047	3970_g	2320_g	32_g	213_g	4365_g	242_g	2861_g	2417_g	938_g	819_g	282_g	32_g	1342_g	201_g	4268_g	2320_g	832_g	144_g	1511_g	4286_g	4030_g	2913_g	2504_g	474_g	202_g	730_g	965_g	676_g	710_g	588_g	2614_g	1518_g	3452_g	3020_g	968_g	3189_g	1066_g	245_g	3291_g	557_g	2513_g	219_g	1486_g	2225_g	144_g	3908_g	218_g	362_g	191_g
109PG4048	3969_g	2319_g	33_g	212_g	4366_g	241_g	2860_g	2416_g	937_g	820_g	283_g	33_g	1343_g	202_g	4267_g	2321_g	831_g	143_g	1512_g	4287_g	4029_g	2914_g	2503_g	475_g	203_g	731_g	964_g	677_g	709_g	589_g	2615_g	1517_g	3453_g	3021_g	969_g	3188_g	1065_g	244_g	3290_g	558_g	2512_g	220_g	1485_g	2224_g	143_g	3909_g	219_g	363_g	192_g
109PG4049	3968_g	2318_g	34_g	211_g	4367_g	240_g	2859_g	2415_g	936_g	821_g	284_g	34_g	1344_g	203_g	4266_g	2322_g	830_g	142_g	1513_g	4288_g	4028_g	2915_g	2502_g	476_g	204_g	732_g	963_g	678_g	708_g	590_g	2616_g	1516_g	3454_g	3022_g	970_g	3187_g	1064_g	243_g	3289_g	559_g	2511_g	221_g	1484_g	2223_g	142_g	3910_g	220_g	364_g	193_g
109PG4050	3967_g	2317_g	35_g	210_g	4368_g	239_g	2858_g	2414_g	935_g	822_g	285_g	35_g	1345_g	204_g	4265_g	2323_g	829_g	141_g	1514_g	4289_g	4027_g	2916_g	2501_g	477_g	205_g	733_g	962_g	679_g	707_g	591_g	2617_g	1515_g	3455_g	3023_g	971_g	3186_g	1063_g	242_g	3288_g	560_g	2510_g	222_g	1483_g	2222_g	141_g	3911_g	221_g	365_g	194_g
109PG4051	3966_g	2316_g	36_g	209_g	4369_g	238_g	2857_g	2413_g	934_g	823_g	286_g	36_g	1346_g	205_g	4264_g	2324_g	828_g	140_g	1515_g	4290_g	4026_g	2917_g	2500_g	478_g	206_g	734_g	961_g	680_g	706_g	592_g	2618_g	1514_g	3456_g	3024_g	972_g	3185_g	1062_g	241_g	3287_g	561_g	2509_g	223_g	1482_g	2221_g	140_g	3912_g	222_g	366_g	195_g
109PG4052	3965_g	2315_g	37_g	208_g	4370_g	237_g	2856_g	2412_g	933_g	824_g	287_g	37_g	1347_g	206_g	4263_g	2325_g	827_g	139_g	1516_g	4291_g	4025_g	2918_g	2499_g	479_g	207_g	735_g	960_g	681_g	705_g	593_g	2619_g	1513_g	3457_g	3025_g	973_g	3184_g	1061_g	240_g	3286_g	562_g	2508_g	224_g	1481_g	2220_g	139_g	3913_g	223_g	367_g	196_g
109PG4053	3964_g	2314_g	38_g	207_g	4371_g	236_g	2855_g	2411_g	932_g	825_g	288_g	38_g	1348_g	207_g	4262_g	2326_g	826_g	138_g	1517_g	4292_g	4024_g	2919_g	2498_g	480_g	208_g	736_g	959_g	682_g	704_g	594_g	2620_g	1512_g	3458_g	3026_g	974_g	3183_g	1060_g	239_g	3285_g	563_g	2507_g	225_g	1480_g	2219_g	138_g	3914_g	224_g	368_g	197_g
109PG4054	3963_g	2313_g	39_g	206_g	4372_g	235_g	2854_g	2410_g	931_g	826_g	289_g	39_g	1349_g	208_g	4261_g	2327_g	825_g	137_g	1518_g	4293_g	4023_g	2920_g	2497_g	481_g	209_g	737_g	958_g	683_g	703_g	595_g	2621_g	1511_g	3459_g	3027_g	975_g	3182_g	1059_g	238_g	3284_g	564_g	2506_g	226_g	1479_g	2218_g	137_g	3915_g	225_g	369_g	198_g
109PG4055	3962_g	2312_g	40_g	205_g	4373_g	234_g	2853_g	2409_g	930_g	827_g	290_g	40_g	1350_g	209_g	4260_g	2328_g	824_g	136_g	1519_g	4294_g	4022_g	2921_g	2496_g	482_g	210_g	738_g	957_g	684_g	702_g	596_g	2622_g	1510_g	3460_g	3028_g	976_g	3181_g	1058_g	237_g	3283_g	565_g	2505_g	227_g	1478_g	2217_g	136_g	3916_g	226_g	370_g	199_g
109PG4058	3959_g	2309_g	43_g	202_g	2333_g	231_g	2850_g	2406_g	927_g	830_g	293_g	43_g	1353_g	212_g	4257_g	2331_g	821_g	133_g	1522_g	4297_g	4019_g	2924_g	2493_g	485_g	213_g	741_g	954_g	687_g	699_g	599_g	2625_g	1507_g	3463_g	3031_g	979_g	3178_g	1055_g	234_g	3280_g	568_g	2502_g	230_g	1475_g	2214_g	133_g	3919_g	229_g	373_g	202_g
109PG4059	3958_g	2308_g	44_g	201_g	2334_g	230_g	2849_g	2405_g	926_g	831_g	294_g	44_g	1354_g	213_g	3776_g	2332_g	820_g	132_g	1523_g	4298_g	4018_g	2925_g	2492_g	486_g	214_g	742_g	953_g	688_g	698_g	600_g	2626_g	1506_g	3464_g	3032_g	980_g	3177_g	1054_g	233_g	3279_g	569_g	2501_g	231_g	1474_g	2213_g	132_g	3920_g	230_g	374_g	203_g
109PG4060	3957_g	2307_g	45_g	200_g	2335_g	229_g	2848_g	2404_g	925_g	832_g	295_g	45_g	1355_g	214_g	3775_g	2333_g	819_g	131_g	1524_g	4299_g	4017_g	2926_g	2491_g	487_g	215_g	743_g	952_g	689_g	697_g	601_g	2627_g	1505_g	3465_g	3033_g	981_g	3176_g	1053_g	232_g	3278_g	570_g	2500_g	232_g	1473_g	2212_g	131_g	3921_g	231_g	375_g	204_g
109PG4061	3956_g	2306_g	46_g	199_g	2336_g	228_g	2847_g	2403_g	924_g	833_g	296_g	46_g	1356_g	215_g	3774_g	2334_g	818_g	130_g	1525_g	4300_g	4016_g	2927_g	2490_g	488_g	216_g	744_g	951_g	690_g	696_g	602_g	2628_g	1504_g	3466_g	3034_g	982_g	3175_g	1052_g	231_g	3277_g	571_g	2499_g	233_g	1472_g	2211_g	130_g	3922_g	232_g	376_g	205_g
109PG4062	3955_g	2305_g	47_g	198_g	2337_g	227_g	2846_g	2402_g	923_g	834_g	297_g	47_g	1357_g	216_g	3773_g	2335_g	817_g	129_g	1526_g	4301_g	4015_g	2928_g	2489_g	489_g	217_g	745_g	950_g	691_g	695_g	603_g	2629_g	1503_g	3467_g	3035_g	983_g	3174_g	1051_g	230_g	3276_g	572_g	2498_g	234_g	1471_g	2210_g	129_g	3923_g	233_g	377_g	206_g
109PG4063	3954_g	2304_g	48_g	197_g	2338_g	226_g	2845_g	2401_g	922_g	835_g	298_g	48_g	1358_g	217_g	3772_g	2336_g	816_g	128_g	1527_g	4302_g	4014_g	2929_g	2488_g	490_g	218_g	746_g	949_g	692_g	694_g	604_g	2630_g	1502_g	3468_g	3036_g	984_g	3173_g	1050_g	229_g	3275_g	573_g	2497_g	235_g	1470_g	2209_g	128_g	3924_g	234_g	378_g	207_g
109PG4064	3953_g	2303_g	49_g	196_g	2339_g	225_g	2844_g	2400_g	921_g	3766_g	299_g	49_g	1359_g	218_g	3771_g	2337_g	815_g	127_g	1528_g	4303_g	4013_g	2930_g	2487_g	491_g	219_g	747_g	948_g	693_g	693_g	605_g	2631_g	1501_g	3469_g	3037_g	985_g	3172_g	1049_g	228_g	3274_g	574_g	2496_g	236_g	1469_g	3718_g	127_g	3925_g	235_g	379_g	208_g
109PG4065	3952_g	2302_g	50_g	195_g	2340_g	224_g	2843_g	2399_g	920_g	3767_g	300_g	50_g	1360_g	219_g	3770_g	2338_g	814_g	126_g	1529_g	4304_g	4012_g	2931_g	2486_g	492_g	220_g	748_g	947_g	694_g	692_g	606_g	2632_g	1500_g	3470_g	3038_g	986_g	3171_g	1048_g	227_g	3273_g	575_g	2495_g	237_g	1468_g	3719_g	126_g	3926_g	236_g	380_g	209_g
109PG4066	3951_g	2301_g	51_g	194_g	2341_g	223_g	3725_g	2398_g	919_g	3768_g	301_g	51_g	1361_g	220_g	3769_g	2339_g	813_g	125_g	1530_g	4305_g	4011_g	2932_g	2485_g	493_g	221_g	749_g	946_g	695_g	691_g	607_g	2633_g	1499_g	3471_g	3039_g	987_g	3170_g	1047_g	226_g	3272_g	576_g	2494_g	238_g	1467_g	3720_g	125_g	3927_g	237_g	381_g	210_g
109PG4067	3950_g	2300_g	52_g	193_g	2342_g	222_g	3726_g	2397_g	918_g	3769_g	302_g	52_g	1362_g	221_g	3768_g	2340_g	812_g	124_g	1531_g	4306_g	4010_g	2933_g	2484_g	494_g	222_g	750_g	945_g	696_g	690_g	608_g	2634_g	1498_g	3472_g	3040_g	988_g	3169_g	1046_g	225_g	3271_g	577_g	2493_g	239_g	1466_g	3721_g	124_g	3928_g	238_g	382_g	211_g
109PG4068	3949_g	2299_g	53_g	192_g	2343_g	221_g	3727_g	2396_g	917_g	3770_g	303_g	53_g	1363_g	222_g	3767_g	2341_g	811_g	123_g	1532_g	4307_g	4009_g	2934_g	2483_g	495_g	223_g	751_g	944_g	697_g	689_g	609_g	2635_g	1497_g	3473_g	3041_g	989_g	3168_g	1045_g	224_g	3270_g	578_g	2492_g	240_g	1465_g	3722_g	123_g	3929_g	239_g	383_g	212_g
109PG4069	3948_g	2298_g	54_g	191_g	2344_g	220_g	3728_g	2395_g	916_g	3771_g	304_g	54_g	1364_g	223_g	3766_g	2342_g	810_g	122_g	1533_g	4308_g	4008_g	2935_g	2482_g	496_g	224_g	752_g	943_g	698_g	688_g	610_g	2636_g	1496_g	3474_g	3042_g	990_g	3167_g	1044_g	223_g	3269_g	579_g	2491_g	241_g	1464_g	3723_g	122_g	3930_g	240_g	384_g	213_g
109PG4070	3947_g	2297_g	55_g	190_g	2345_g	219_g	3729_g	2394_g	915_g	3772_g	305_g	55_g	1365_g	224_g	3765_g	2343_g	809_g	121_g	1534_g	4309_g	4007_g	2936_g	2481_g	497_g	225_g	753_g	942_g	699_g	687_g	611_g	2637_g	1495_g	3475_g	3043_g	991_g	3166_g	1043_g	222_g	3268_g	580_g	2490_g	242_g	1463_g	3724_g	121_g	3931_g	241_g	385_g	214_g
109PG4071	3946_g	2296_g	56_g	189_g	2346_g	218_g	3730_g	2393_g	914_g	3773_g	306_g	56_g	1366_g	225_g	3764_g	2344_g	808_g	120_g	1535_g	4310_g	4006_g	2937_g	2480_g	498_g	226_g	754_g	941_g	700_g	686_g	612_g	2638_g	1494_g	3476_g	3044_g	992_g	3165_g	1042_g	221_g	3267_g	581_g	2489_g	243_g	1462_g	3725_g	120_g	3932_g	242_g	386_g	215_g
109PG4072	3945_g	2295_g	57_g	188_g	2347_g	217_g	3731_g	2392_g	913_g	3774_g	307_g	57_g	1367_g	226_g	3763_g	2345_g	807_g	119_g	1536_g	4311_g	4005_g	2938_g	2479_g	499_g	227_g	755_g	940_g	701_g	685_g	613_g	2639_g	1493_g	3477_g	3045_g	993_g	3164_g	1041_g	220_g	3266_g	582_g	2488_g	244_g	1461_g	3726_g	119_g	3933_g	243_g	387_g	216_g
109PG4073	3944_g	2294_g	58_g	187_g	2348_g	216_g	3732_g	2391_g	912_g	3775_g	308_g	58_g	1368_g	227_g	3762_g	2346_g	806_g	118_g	1537_g	4312_g	4004_g	2939_g	2478_g	500_g	228_g	756_g	939_g	702_g	684_g	614_g	2640_g	1492_g	3478_g	3046_g	994_g	3163_g	1040_g	219_g	3265_g	583_g	2487_g	245_g	1460_g	3727_g	118_g	3934_g	244_g	388_g	217_g
109PG4074	3943_g	2293_g	59_g	186_g	2349_g	215_g	3733_g	2390_g	911_g	3776_g	309_g	59_g	1369_g	228_g	3761_g	2347_g	805_g	117_g	1538_g	4313_g	4003_g	2940_g	2477_g	501_g	229_g	757_g	938_g	703_g	683_g	615_g	2641_g	1491_g	3479_g	3047_g	995_g	3162_g	1039_g	218_g	3264_g	584_g	2486_g	246_g	1459_g	3728_g	117_g	3935_g	245_g	389_g	218_g
109PG4075	3942_g	2292_g	60_g	185_g	2350_g	214_g	3734_g	2389_g	910_g	3777_g	310_g	60_g	1370_g	229_g	3760_g	2348_g	804_g	116_g	1539_g	4314_g	4002_g	2941_g	2476_g	502_g	230_g	758_g	937_g	704_g	682_g	616_g	2642_g	1490_g	3480_g	3048_g	996_g	3161_g	1038_g	217_g	3263_g	585_g	2485_g	247_g	1458_g	3729_g	116_g	3936_g	246_g	390_g	219_g
109PG4076	3941_g	2291_g	61_g	184_g	2351_g	213_g	3735_g	2388_g	909_g	3778_g	311_g	61_g	1371_g	230_g	3759_g	2349_g	803_g	115_g	1540_g	4315_g	4001_g	2942_g	2475_g	503_g	231_g	759_g	936_g	705_g	681_g	617_g	2643_g	1489_g	3481_g	3049_g	997_g	3160_g	1037_g	216_g	3262_g	586_g	2484_g	248_g	1457_g	3730_g	115_g	3937_g	247_g	391_g	220_g
109PG4077	4642_g	2290_g	62_g	183_g	2352_g	212_g	3737_g	2386_g	908_g	3779_g	312_g	62_g	1373_g	231_g	3758_g	2350_g	802_g	114_g	1541_g	4316_g	4000_g	2943_g	2474_g	504_g	232_g	761_g	934_g	706_g	680_g	618_g	2644_g	1488_g	3482_g	3050_g	998_g	3159_g	1036_g	215_g	3261_g	587_g	2483_g	249_g	1456_g	4840_g	114_g	3938_g	248_g	1485_g	221_g
109PG4078	4641_g	2289_g	63_g	182_g	2353_g	211_g	3738_g	2385_g	907_g	3780_g	313_g	63_g	1374_g	232_g	3757_g	2351_g	801_g	113_g	1542_g	4317_g	3999_g	2944_g	2473_g	505_g	233_g	762_g	933_g	707_g	679_g	619_g	2645_g	1487_g	3483_g	3051_g	999_g	3158_g	1035_g	214_g	3260_g	588_g	2482_g	250_g	1455_g	4839_g	113_g	3939_g	249_g	1484_g	222_g
109PG4079	4640_g	2288_g	64_g	181_g	2354_g	210_g	3739_g	2384_g	906_g	3781_g	314_g	64_g	1375_g	233_g	3756_g	2352_g	800_g	112_g	1543_g	4318_g	3998_g	2945_g	2472_g	506_g	234_g	763_g	932_g	708_g	678_g	620_g	2646_g	1486_g	3484_g	3052_g	1000_g	3157_g	1034_g	213_g	3259_g	589_g	2481_g	251_g	1454_g	4838_g	112_g	3940_g	250_g	1483_g	223_g
109PG4080	4639_g	2287_g	65_g	180_g	2355_g	209_g	3740_g	2383_g	905_g	3782_g	315_g	65_g	1376_g	234_g	3755_g	2353_g	799_g	111_g	1544_g	4319_g	3997_g	2946_g	2471_g	507_g	235_g	764_g	931_g	709_g	677_g	621_g	2647_g	1485_g	3485_g	3053_g	1001_g	3156_g	1033_g	212_g	3258_g	590_g	2480_g	252_g	1453_g	4837_g	111_g	3941_g	251_g	1482_g	224_g
109PG4081	4638_g	2286_g	66_g	179_g	2356_g	208_g	3741_g	2382_g	904_g	3783_g	316_g	66_g	1377_g	235_g	3754_g	2354_g	798_g	110_g	1545_g	4320_g	3996_g	2947_g	2470_g	508_g	236_g	765_g	930_g	710_g	676_g	622_g	2648_g	1484_g	3486_g	3054_g	1002_g	3155_g	1032_g	211_g	3257_g	591_g	2479_g	253_g	1452_g	4836_g	110_g	3942_g	252_g	1481_g	225_g
109PG4082	4637_g	2285_g	67_g	178_g	2357_g	207_g	3742_g	2381_g	903_g	3784_g	317_g	67_g	1378_g	236_g	3753_g	2355_g	797_g	109_g	1546_g	4321_g	3995_g	2323_g	2469_g	509_g	237_g	766_g	929_g	711_g	675_g	623_g	2649_g	1483_g	3487_g	3055_g	1003_g	3154_g	1031_g	210_g	3256_g	592_g	2478_g	254_g	1451_g	4817_g	109_g	3943_g	253_g	1480_g	226_g
109PG4083	4636_g	2284_g	68_g	177_g	2358_g	206_g	3743_g	2380_g	902_g	3785_g	318_g	68_g	1379_g	237_g	3752_g	2356_g	796_g	108_g	1547_g	4322_g	3994_g	2324_g	2468_g	510_g	238_g	767_g	928_g	712_g	674_g	624_g	2650_g	1482_g	3488_g	3056_g	1004_g	3153_g	1030_g	209_g	3255_g	593_g	2477_g	255_g	1450_g	4816_g	108_g	3944_g	254_g	1479_g	227_g
109PG4084	4635_g	2283_g	69_g	176_g	2359_g	205_g	3744_g	2379_g	901_g	3786_g	319_g	69_g	1380_g	238_g	3751_g	2357_g	795_g	107_g	1548_g	4323_g	3993_g	2325_g	2467_g	511_g	239_g	768_g	927_g	713_g	673_g	625_g	2651_g	1481_g	3489_g	3057_g	1005_g	3152_g	1029_g	208_g	3254_g	594_g	2476_g	256_g	1449_g	4815_g	107_g	3945_g	255_g	1478_g	228_g
109PG4086	4633_g	2177_g	71_g	174_g	2361_g	203_g	3746_g	2377_g	899_g	3788_g	321_g	71_g	1382_g	240_g	4441_g	2359_g	793_g	105_g	1550_g	4205_g	3928_g	2327_g	2465_g	513_g	241_g	770_g	925_g	715_g	671_g	627_g	2653_g	1479_g	3491_g	3059_g	1007_g	3150_g	1027_g	206_g	3194_g	596_g	2474_g	258_g	1447_g	2098_g	105_g	3769_g	257_g	1476_g	230_g
109PG4087	4632_g	2178_g	72_g	173_g	2362_g	202_g	3747_g	2376_g	898_g	3789_g	322_g	72_g	1383_g	241_g	4440_g	2360_g	792_g	104_g	1551_g	4204_g	3929_g	2328_g	2464_g	514_g	242_g	771_g	924_g	716_g	670_g	628_g	2654_g	1478_g	3492_g	3060_g	1008_g	3149_g	1026_g	205_g	3193_g	597_g	2473_g	259_g	1446_g	2097_g	104_g	3768_g	258_g	1475_g	231_g
109PG4088	4631_g	2179_g	73_g	172_g	2363_g	201_g	3748_g	2375_g	897_g	3790_g	323_g	73_g	1384_g	242_g	4439_g	2361_g	791_g	103_g	1552_g	4203_g	3930_g	2329_g	2463_g	515_g	243_g	772_g	923_g	717_g	669_g	629_g	2655_g	1477_g	3493_g	3061_g	1009_g	3148_g	1025_g	204_g	3192_g	598_g	2472_g	260_g	1445_g	2096_g	103_g	3767_g	259_g	1474_g	232_g
109PG4089	4630_g	2180_g	74_g	171_g	2364_g	200_g	3749_g	2374_g	896_g	3791_g	324_g	74_g	1385_g	243_g	4438_g	2362_g	790_g	102_g	1553_g	4202_g	3931_g	2330_g	2462_g	516_g	244_g	773_g	922_g	718_g	668_g	630_g	2656_g	1476_g	3494_g	3062_g	1010_g	3147_g	1024_g	203_g	3191_g	599_g	2471_g	261_g	1444_g	2095_g	102_g	3766_g	260_g	1473_g	233_g
109PG4090	4629_g	2181_g	75_g	170_g	2365_g	199_g	3750_g	2373_g	895_g	3792_g	325_g	75_g	1386_g	244_g	4437_g	2363_g	789_g	101_g	1554_g	4201_g	3932_g	2331_g	2461_g	517_g	245_g	774_g	921_g	719_g	667_g	631_g	2657_g	1475_g	3495_g	3063_g	1011_g	3146_g	1023_g	202_g	3190_g	600_g	2470_g	262_g	1443_g	2094_g	101_g	3765_g	261_g	1472_g	234_g
109PG4091	4628_g	2182_g	76_g	169_g	2366_g	198_g	3751_g	2372_g	894_g	3793_g	326_g	76_g	1387_g	245_g	4436_g	2364_g	788_g	100_g	1555_g	4200_g	3933_g	2332_g	2460_g	518_g	246_g	775_g	920_g	720_g	666_g	632_g	2658_g	1474_g	3496_g	3064_g	1012_g	3145_g	1022_g	201_g	3189_g	601_g	2469_g	263_g	1442_g	2093_g	100_g	3764_g	262_g	1471_g	235_g
109PG4092	4627_g	2183_g	77_g	168_g	2367_g	197_g	3752_g	2371_g	893_g	3794_g	327_g	77_g	1388_g	246_g	4435_g	2365_g	787_g	99_g	1556_g	4199_g	3934_g	2333_g	2459_g	519_g	247_g	776_g	919_g	721_g	665_g	633_g	2659_g	1473_g	3497_g	3065_g	1013_g	3144_g	1021_g	200_g	3188_g	602_g	2468_g	264_g	1441_g	2092_g	99_g	3763_g	263_g	1470_g	236_g
109PG4093	4626_g	2184_g	78_g	167_g	2368_g	196_g	3753_g	2370_g	892_g	3795_g	328_g	78_g	1389_g	247_g	4434_g	2366_g	786_g	98_g	1557_g	4198_g	3935_g	2334_g	2458_g	520_g	248_g	777_g	918_g	722_g	664_g	634_g	2660_g	1472_g	3498_g	3066_g	1014_g	3143_g	1020_g	199_g	3187_g	603_g	2467_g	265_g	1440_g	2091_g	98_g	3762_g	264_g	1469_g	237_g
109PG4094	4625_g	2185_g	79_g	166_g	2369_g	195_g	3754_g	2369_g	891_g	3796_g	329_g	79_g	1390_g	248_g	4433_g	2367_g	785_g	97_g	1558_g	4197_g	3936_g	2335_g	2457_g	521_g	249_g	778_g	917_g	723_g	663_g	635_g	2661_g	1471_g	3499_g	3067_g	1015_g	3142_g	1019_g	198_g	3186_g	604_g	2466_g	266_g	1439_g	2090_g	97_g	3761_g	265_g	1468_g	238_g
109PG4095	4624_g	2186_g	80_g	165_g	2370_g	194_g	3755_g	2368_g	890_g	3797_g	330_g	80_g	1391_g	249_g	4432_g	2368_g	784_g	96_g	1559_g	4196_g	3937_g	2336_g	2456_g	522_g	250_g	779_g	916_g	724_g	662_g	636_g	2662_g	1470_g	3500_g	3068_g	1016_g	3141_g	1018_g	197_g	3185_g	605_g	2465_g	267_g	1438_g	2089_g	96_g	3760_g	266_g	1467_g	239_g
109PG4096	4623_g	2187_g	81_g	164_g	2371_g	193_g	3756_g	2367_g	889_g	3798_g	331_g	81_g	1392_g	250_g	4431_g	2369_g	783_g	95_g	1560_g	4195_g	3938_g	2337_g	2455_g	523_g	251_g	780_g	915_g	725_g	661_g	637_g	2663_g	1469_g	3501_g	3069_g	1017_g	3140_g	1017_g	196_g	3184_g	606_g	2464_g	268_g	1437_g	2088_g	95_g	3759_g	267_g	1466_g	240_g
109PG4097	4622_g	2188_g	82_g	163_g	2372_g	192_g	3757_g	2366_g	888_g	3799_g	332_g	82_g	1393_g	251_g	4430_g	2370_g	782_g	94_g	1561_g	4194_g	3939_g	2338_g	2454_g	524_g	252_g	781_g	914_g	726_g	660_g	638_g	2664_g	1468_g	3502_g	3070_g	1018_g	3139_g	1016_g	195_g	3183_g	607_g	2463_g	269_g	1436_g	2087_g	94_g	3758_g	268_g	1465_g	241_g
109PG4098	4621_g	2189_g	83_g	162_g	2373_g	191_g	3758_g	2365_g	887_g	3800_g	333_g	83_g	1394_g	252_g	4429_g	2371_g	781_g	93_g	1562_g	4193_g	3940_g	2339_g	2453_g	525_g	253_g	782_g	913_g	727_g	659_g	639_g	2665_g	1467_g	1695_g	3071_g	1019_g	3138_g	1015_g	194_g	3182_g	608_g	2462_g	270_g	1435_g	2086_g	93_g	3757_g	269_g	1464_g	242_g
109PG4099	4620_g	2190_g	84_g	161_g	2374_g	190_g	3759_g	2364_g	886_g	3801_g	334_g	84_g	1395_g	253_g	2021_g	2372_g	780_g	92_g	1563_g	4192_g	3941_g	2340_g	2452_g	526_g	254_g	783_g	912_g	728_g	658_g	640_g	2666_g	1466_g	1694_g	3072_g	1020_g	3137_g	1014_g	193_g	3181_g	609_g	2461_g	271_g	1434_g	2085_g	92_g	3756_g	270_g	1463_g	243_g
109PG4100	4619_g	2191_g	85_g	160_g	2375_g	189_g	3760_g	2363_g	885_g	3802_g	335_g	85_g	1396_g	254_g	2022_g	2373_g	779_g	91_g	1564_g	4191_g	3942_g	2341_g	2451_g	527_g	255_g	784_g	911_g	729_g	657_g	641_g	2667_g	1465_g	1693_g	3073_g	1021_g	3136_g	1013_g	192_g	3180_g	610_g	2460_g	272_g	1433_g	2084_g	91_g	3755_g	271_g	1462_g	244_g
109PG4101	4618_g	2192_g	86_g	159_g	2376_g	188_g	3761_g	2362_g	884_g	3803_g	336_g	86_g	1397_g	255_g	2023_g	2374_g	778_g	90_g	1565_g	4190_g	3943_g	2342_g	2450_g	528_g	256_g	785_g	910_g	730_g	656_g	642_g	2668_g	1464_g	1692_g	3074_g	1022_g	3135_g	1012_g	191_g	3179_g	611_g	2459_g	273_g	1432_g	2083_g	90_g	3754_g	272_g	1461_g	245_g
109PG4102	4617_g	2193_g	87_g	158_g	2377_g	187_g	3762_g	2361_g	883_g	3804_g	337_g	87_g	1398_g	256_g	2024_g	2375_g	777_g	89_g	1566_g	4189_g	3944_g	2343_g	2449_g	529_g	257_g	786_g	909_g	731_g	655_g	643_g	2669_g	1463_g	1691_g	3075_g	1023_g	3134_g	1011_g	190_g	3178_g	612_g	2458_g	274_g	1431_g	2082_g	89_g	3753_g	273_g	1460_g	246_g
109PG4103	4616_g	2194_g	88_g	157_g	2378_g	186_g	3763_g	2360_g	882_g	3805_g	338_g	88_g	1399_g	257_g	2025_g	2376_g	776_g	88_g	1567_g	4188_g	3945_g	2344_g	2448_g	530_g	258_g	787_g	908_g	732_g	654_g	644_g	2670_g	1462_g	1690_g	3076_g	1024_g	3133_g	1010_g	189_g	3177_g	613_g	2457_g	275_g	1430_g	2081_g	88_g	3752_g	274_g	1459_g	247_g
109PG4104	4615_g	2195_g	89_g	156_g	2379_g	185_g	3764_g	2359_g	881_g	3806_g	339_g	89_g	1400_g	258_g	2026_g	2377_g	775_g	87_g	1568_g	4187_g	3946_g	2345_g	2447_g	531_g	259_g	788_g	907_g	733_g	653_g	645_g	2671_g	1461_g	1689_g	3077_g	1025_g	3132_g	1009_g	188_g	3176_g	614_g	2456_g	276_g	1429_g	2080_g	87_g	3751_g	275_g	1458_g	248_g
109PG4105	4614_g	2196_g	90_g	155_g	2380_g	184_g	3765_g	2358_g	880_g	3807_g	340_g	90_g	1401_g	259_g	2027_g	2378_g	774_g	86_g	1569_g	4186_g	3947_g	2346_g	2446_g	532_g	260_g	789_g	906_g	734_g	652_g	646_g	2672_g	1460_g	1688_g	3078_g	1026_g	3131_g	1008_g	187_g	3175_g	615_g	2455_g	277_g	1428_g	2079_g	86_g	3750_g	276_g	1457_g	249_g
109PG4106	4613_g	2197_g	91_g	154_g	2381_g	183_g	3766_g	2357_g	879_g	3808_g	341_g	91_g	1402_g	260_g	2028_g	2379_g	773_g	85_g	1570_g	4185_g	3948_g	2347_g	2445_g	533_g	261_g	790_g	905_g	735_g	651_g	647_g	2673_g	1459_g	1687_g	3079_g	1027_g	3130_g	1007_g	186_g	3174_g	616_g	2454_g	278_g	1427_g	2078_g	85_g	3749_g	277_g	1456_g	250_g
109PG4107	4352_g	2198_g	92_g	153_g	2382_g	182_g	3767_g	2356_g	878_g	3809_g	342_g	92_g	1403_g	261_g	2029_g	2380_g	772_g	84_g	1571_g	4184_g	3949_g	2348_g	2444_g	534_g	262_g	791_g	904_g	736_g	650_g	648_g	2674_g	1458_g	1686_g	3080_g	1028_g	3129_g	1006_g	185_g	3173_g	617_g	2453_g	279_g	1426_g	2077_g	84_g	3748_g	278_g	1455_g	251_g
109PG4108	4351_g	2199_g	93_g	152_g	2383_g	181_g	3768_g	2355_g	877_g	3810_g	343_g	93_g	1404_g	262_g	2030_g	2381_g	771_g	83_g	1572_g	4183_g	3950_g	2349_g	2443_g	535_g	263_g	792_g	903_g	737_g	649_g	649_g	2675_g	1457_g	1685_g	3081_g	1029_g	3128_g	1005_g	184_g	3172_g	618_g	2452_g	280_g	1425_g	4300_g	83_g	3747_g	279_g	1454_g	252_g
109PG4109	4350_g	2200_g	94_g	151_g	2384_g	180_g	3769_g	2354_g	876_g	3811_g	344_g	94_g	1405_g	263_g	2031_g	2382_g	770_g	82_g	1573_g	4182_g	3951_g	2350_g	2442_g	536_g	264_g	793_g	902_g	738_g	648_g	650_g	2676_g	1456_g	1684_g	3082_g	1030_g	3127_g	1004_g	183_g	3171_g	619_g	2451_g	281_g	1424_g	4301_g	82_g	3746_g	280_g	1453_g	253_g
109PG4110	4349_g	2201_g	95_g	150_g	2385_g	179_g	3770_g	2353_g	875_g	3812_g	345_g	95_g	1406_g	264_g	2032_g	2383_g	769_g	81_g	1574_g	4181_g	3952_g	2351_g	2441_g	537_g	265_g	794_g	901_g	739_g	647_g	651_g	2677_g	1455_g	1683_g	3083_g	1031_g	3126_g	1003_g	182_g	3170_g	620_g	2450_g	282_g	1423_g	4302_g	81_g	3745_g	281_g	1452_g	254_g
109PG4111	4348_g	2202_g	96_g	149_g	2386_g	178_g	3771_g	2352_g	874_g	3813_g	346_g	96_g	1407_g	265_g	2033_g	2384_g	768_g	80_g	1575_g	4180_g	3953_g	2352_g	2440_g	538_g	266_g	795_g	900_g	740_g	646_g	652_g	2678_g	1454_g	1682_g	3084_g	1032_g	3125_g	1002_g	181_g	3169_g	621_g	2449_g	283_g	1422_g	4303_g	80_g	3744_g	282_g	1451_g	255_g
109PG4112	4347_g	2203_g	97_g	148_g	2387_g	177_g	3772_g	2351_g	873_g	3814_g	347_g	97_g	1408_g	266_g	2034_g	2385_g	767_g	79_g	1576_g	4179_g	3954_g	2353_g	2439_g	539_g	267_g	796_g	899_g	741_g	645_g	653_g	2679_g	1453_g	1681_g	3085_g	1033_g	3124_g	1001_g	180_g	3168_g	622_g	2448_g	284_g	1421_g	4304_g	79_g	3743_g	283_g	1450_g	256_g
109PG4113	4346_g	2204_g	98_g	147_g	2388_g	176_g	3773_g	2350_g	872_g	3815_g	348_g	98_g	1409_g	267_g	2035_g	2386_g	766_g	78_g	1577_g	4178_g	3955_g	2354_g	2438_g	540_g	268_g	797_g	898_g	742_g	644_g	654_g	2680_g	1452_g	1680_g	3086_g	1034_g	3123_g	1000_g	179_g	3167_g	623_g	2447_g	285_g	1420_g	4305_g	78_g	3742_g	284_g	1449_g	257_g
109PG4114	4345_g	2205_g	99_g	146_g	2389_g	175_g	3774_g	2349_g	871_g	3816_g	349_g	99_g	1410_g	268_g	2036_g	2387_g	765_g	77_g	1578_g	4177_g	3956_g	2355_g	2437_g	541_g	269_g	798_g	897_g	743_g	643_g	655_g	2681_g	1451_g	1679_g	3087_g	1035_g	3122_g	999_g	178_g	3166_g	624_g	2446_g	286_g	1419_g	4306_g	77_g	3741_g	285_g	1448_g	258_g
109PG4115	4344_g	2206_g	100_g	145_g	2390_g	174_g	3775_g	2348_g	870_g	3817_g	350_g	100_g	1411_g	269_g	2037_g	2388_g	764_g	76_g	1579_g	4176_g	3957_g	2356_g	2436_g	542_g	270_g	799_g	896_g	744_g	642_g	656_g	2682_g	1450_g	1678_g	3088_g	1036_g	3121_g	998_g	177_g	3165_g	625_g	2445_g	287_g	1418_g	4307_g	76_g	3740_g	286_g	1447_g	259_g
109PG4116	4343_g	2207_g	101_g	144_g	2391_g	173_g	3776_g	2347_g	869_g	3818_g	351_g	101_g	1412_g	270_g	2038_g	2389_g	763_g	75_g	1580_g	4175_g	3958_g	2357_g	2435_g	543_g	271_g	800_g	895_g	745_g	641_g	657_g	2683_g	1449_g	1677_g	3089_g	1037_g	3120_g	997_g	176_g	3164_g	626_g	2444_g	288_g	1417_g	4087_g	75_g	3739_g	287_g	1446_g	260_g
109PG4117	4342_g	2208_g	102_g	143_g	2392_g	172_g	3777_g	2346_g	868_g	3819_g	352_g	102_g	1413_g	271_g	2039_g	2390_g	762_g	74_g	1581_g	4174_g	3959_g	2358_g	2434_g	544_g	272_g	801_g	894_g	746_g	640_g	658_g	2684_g	1448_g	1676_g	3090_g	1038_g	3119_g	996_g	175_g	3163_g	627_g	2443_g	289_g	1416_g	4088_g	74_g	3738_g	288_g	1445_g	261_g
109PG4119	4340_g	2210_g	104_g	141_g	2394_g	170_g	3779_g	2344_g	866_g	3821_g	354_g	104_g	1415_g	273_g	2041_g	2392_g	760_g	72_g	1583_g	4172_g	3961_g	2360_g	2433_g	546_g	274_g	803_g	893_g	748_g	638_g	660_g	2686_g	1446_g	1674_g	3092_g	1040_g	3117_g	994_g	173_g	3161_g	629_g	2441_g	290_g	1414_g	4090_g	72_g	3736_g	290_g	1443_g	263_g
109PG4120	4339_g	2211_g	105_g	140_g	2395_g	169_g	3780_g	2343_g	865_g	3822_g	355_g	105_g	1416_g	274_g	2042_g	2393_g	759_g	71_g	1584_g	4171_g	3962_g	2361_g	2432_g	547_g	275_g	804_g	892_g	749_g	637_g	661_g	2687_g	1445_g	1673_g	3093_g	1041_g	3116_g	993_g	172_g	3160_g	630_g	2440_g	291_g	1413_g	4091_g	71_g	3735_g	291_g	1442_g	264_g
109PG4121	4338_g	2212_g	106_g	139_g	2396_g	168_g	3781_g	2342_g	864_g	3823_g	356_g	106_g	1417_g	275_g	2043_g	2394_g	758_g	70_g	1585_g	4170_g	3963_g	2362_g	2431_g	548_g	276_g	805_g	891_g	750_g	636_g	662_g	2688_g	1444_g	1672_g	3094_g	1042_g	3115_g	992_g	171_g	3159_g	631_g	2439_g	292_g	1412_g	4092_g	70_g	3734_g	292_g	1441_g	265_g
109PG4122	4337_g	2213_g	107_g	138_g	2397_g	167_g	3782_g	2341_g	863_g	3824_g	357_g	107_g	1418_g	276_g	2044_g	2395_g	757_g	69_g	1586_g	4169_g	3964_g	2363_g	2430_g	549_g	277_g	806_g	890_g	751_g	635_g	663_g	2689_g	1443_g	1671_g	3095_g	1043_g	3114_g	991_g	170_g	3158_g	632_g	2438_g	293_g	1411_g	4093_g	69_g	3733_g	293_g	1440_g	266_g
109PG4123	4336_g	2214_g	108_g	137_g	2398_g	166_g	3783_g	2340_g	862_g	3825_g	358_g	108_g	1419_g	277_g	2045_g	2396_g	756_g	68_g	1587_g	4168_g	3965_g	2364_g	2429_g	550_g	278_g	807_g	889_g	752_g	634_g	664_g	2690_g	1442_g	1670_g	3096_g	1044_g	3113_g	990_g	169_g	3157_g	633_g	2437_g	294_g	1410_g	4094_g	68_g	3732_g	294_g	1439_g	267_g
109PG4124	4335_g	2215_g	109_g	136_g	2399_g	165_g	3784_g	2339_g	861_g	3826_g	359_g	109_g	1420_g	278_g	2046_g	2397_g	755_g	67_g	1588_g	4167_g	3966_g	2365_g	2428_g	551_g	279_g	808_g	888_g	753_g	633_g	665_g	2691_g	1441_g	1669_g	3097_g	1045_g	3112_g	989_g	168_g	3156_g	634_g	2436_g	295_g	1409_g	4095_g	67_g	3731_g	295_g	1438_g	268_g
109PG4125	4334_g	2216_g	110_g	135_g	2400_g	164_g	3785_g	2338_g	860_g	3827_g	360_g	110_g	1421_g	279_g	2047_g	2398_g	754_g	66_g	1589_g	4166_g	3967_g	2366_g	2427_g	552_g	280_g	809_g	887_g	754_g	632_g	666_g	2692_g	1440_g	1668_g	3098_g	1046_g	3111_g	988_g	167_g	3155_g	635_g	2435_g	296_g	1408_g	4096_g	66_g	3730_g	296_g	1437_g	269_g
109PG4126	4333_g	2217_g	111_g	134_g	2401_g	163_g	3786_g	2337_g	859_g	3828_g	361_g	111_g	1422_g	280_g	2048_g	2399_g	753_g	65_g	1590_g	4165_g	3968_g	2367_g	2426_g	553_g	281_g	810_g	886_g	755_g	631_g	667_g	2693_g	1439_g	1667_g	3099_g	1047_g	3110_g	987_g	166_g	3154_g	636_g	2434_g	297_g	1407_g	4097_g	65_g	3729_g	297_g	1436_g	270_g
109PG4127	4332_g	2218_g	112_g	133_g	2402_g	162_g	3787_g	2336_g	858_g	3829_g	362_g	112_g	1423_g	281_g	2049_g	2400_g	752_g	64_g	1591_g	4164_g	3969_g	2368_g	2425_g	554_g	282_g	811_g	885_g	756_g	630_g	668_g	2694_g	1438_g	1666_g	3100_g	1048_g	3109_g	986_g	165_g	3153_g	637_g	2433_g	298_g	1406_g	4098_g	64_g	3728_g	298_g	1435_g	271_g
109PG4128	4331_g	2219_g	113_g	132_g	2403_g	161_g	3788_g	2335_g	857_g	3830_g	363_g	113_g	1424_g	282_g	2050_g	2401_g	751_g	63_g	1592_g	4163_g	3970_g	2369_g	2424_g	555_g	283_g	812_g	884_g	757_g	629_g	669_g	2695_g	1437_g	1665_g	3101_g	1049_g	3108_g	985_g	164_g	3152_g	638_g	2432_g	299_g	1405_g	4662_g	63_g	3727_g	299_g	1434_g	272_g
109PG4129	4330_g	2220_g	114_g	131_g	2404_g	160_g	3789_g	2334_g	856_g	3831_g	364_g	114_g	1425_g	283_g	2051_g	2402_g	750_g	62_g	1593_g	4162_g	3971_g	2370_g	2423_g	556_g	284_g	813_g	883_g	758_g	628_g	670_g	2696_g	1436_g	1664_g	3102_g	1050_g	3107_g	984_g	163_g	3151_g	639_g	2431_g	300_g	1404_g	4661_g	62_g	3726_g	300_g	1433_g	273_g
109PG4130	4329_g	2221_g	115_g	130_g	2405_g	159_g	3790_g	2333_g	855_g	3832_g	365_g	115_g	1426_g	284_g	2052_g	2403_g	749_g	61_g	1594_g	4161_g	3972_g	2371_g	2422_g	557_g	285_g	814_g	882_g	759_g	627_g	671_g	2697_g	1435_g	1663_g	3103_g	1051_g	3106_g	983_g	162_g	3150_g	640_g	2430_g	301_g	1403_g	4660_g	61_g	3725_g	301_g	1432_g	274_g
109PG4131	4328_g	2222_g	116_g	129_g	2406_g	158_g	3791_g	2332_g	854_g	3833_g	366_g	116_g	1427_g	285_g	2053_g	2404_g	748_g	60_g	1595_g	4160_g	3973_g	2372_g	2421_g	558_g	286_g	815_g	881_g	760_g	626_g	672_g	2698_g	1434_g	1662_g	3104_g	1052_g	3105_g	982_g	161_g	3149_g	641_g	2429_g	302_g	1402_g	4659_g	60_g	3724_g	302_g	1431_g	275_g
109PG4132	4327_g	2223_g	117_g	128_g	2407_g	157_g	3792_g	2331_g	853_g	3834_g	367_g	117_g	1428_g	286_g	2054_g	2405_g	747_g	59_g	1596_g	4159_g	3974_g	2373_g	2420_g	559_g	287_g	816_g	880_g	761_g	625_g	673_g	2699_g	1433_g	1661_g	3105_g	1053_g	3104_g	981_g	160_g	3148_g	642_g	2428_g	303_g	1401_g	4658_g	59_g	3723_g	303_g	1430_g	276_g
109PG4133	4326_g	2224_g	118_g	127_g	2408_g	156_g	3793_g	2330_g	852_g	3835_g	368_g	118_g	1429_g	287_g	2055_g	2406_g	746_g	58_g	1597_g	4158_g	3975_g	2374_g	2419_g	560_g	288_g	817_g	879_g	762_g	624_g	674_g	2700_g	1432_g	1660_g	3106_g	1054_g	3103_g	980_g	159_g	3147_g	643_g	2427_g	304_g	1400_g	4657_g	58_g	3722_g	304_g	1429_g	277_g
109PG4134	4325_g	2225_g	119_g	126_g	2409_g	155_g	3794_g	2329_g	851_g	3836_g	369_g	119_g	1430_g	288_g	2056_g	2407_g	745_g	57_g	1598_g	4157_g	3976_g	2375_g	2418_g	561_g	289_g	818_g	878_g	763_g	623_g	675_g	2701_g	1431_g	1659_g	3107_g	1055_g	3102_g	979_g	158_g	3146_g	644_g	2426_g	305_g	1399_g	3201_g	57_g	3721_g	305_g	1428_g	278_g
109PG4135	4324_g	2226_g	120_g	125_g	2410_g	154_g	3795_g	2328_g	850_g	3837_g	370_g	120_g	1431_g	289_g	2057_g	2408_g	744_g	56_g	1599_g	4156_g	3977_g	2376_g	2417_g	562_g	290_g	819_g	877_g	764_g	622_g	676_g	2702_g	1430_g	1658_g	3108_g	1056_g	3101_g	978_g	157_g	3145_g	645_g	2425_g	306_g	1398_g	3202_g	56_g	3720_g	306_g	1427_g	279_g
109PG4136	4323_g	2227_g	121_g	124_g	2411_g	153_g	3796_g	2327_g	849_g	3838_g	371_g	121_g	1432_g	290_g	2058_g	2409_g	743_g	55_g	1600_g	4155_g	3978_g	2377_g	2416_g	563_g	291_g	820_g	876_g	765_g	621_g	677_g	2703_g	1429_g	1657_g	3109_g	1057_g	3100_g	977_g	156_g	3144_g	646_g	2424_g	307_g	1397_g	3203_g	55_g	3719_g	307_g	1426_g	280_g
109PG4137	4322_g	2228_g	122_g	123_g	2412_g	152_g	3797_g	2326_g	848_g	3839_g	372_g	122_g	1433_g	291_g	2059_g	2410_g	742_g	54_g	1601_g	4154_g	3979_g	2378_g	2415_g	564_g	292_g	821_g	875_g	766_g	620_g	678_g	2704_g	1428_g	1656_g	3110_g	1058_g	3099_g	976_g	155_g	3143_g	647_g	2423_g	308_g	1396_g	3204_g	54_g	3718_g	308_g	1425_g	281_g
109PG4138	4321_g	2229_g	123_g	122_g	2413_g	151_g	3798_g	2325_g	847_g	3840_g	373_g	123_g	1434_g	292_g	2060_g	2411_g	741_g	53_g	1602_g	4153_g	3980_g	2379_g	2414_g	565_g	293_g	822_g	874_g	767_g	619_g	679_g	2705_g	1427_g	1655_g	3111_g	1059_g	3098_g	975_g	154_g	3142_g	648_g	2422_g	309_g	1395_g	3205_g	53_g	3717_g	309_g	1424_g	282_g
109PG4139	4320_g	2230_g	124_g	121_g	2414_g	150_g	3799_g	2324_g	846_g	3841_g	374_g	124_g	1435_g	293_g	2061_g	2412_g	740_g	52_g	1603_g	4152_g	3981_g	2380_g	2413_g	566_g	294_g	823_g	873_g	768_g	618_g	680_g	2706_g	1426_g	1654_g	3112_g	1060_g	3097_g	974_g	153_g	3141_g	649_g	2421_g	310_g	1394_g	3206_g	52_g	3716_g	310_g	1423_g	283_g
109PG4140	4319_g	2231_g	125_g	120_g	2415_g	149_g	3800_g	2323_g	845_g	3842_g	375_g	125_g	1436_g	294_g	2062_g	2413_g	739_g	51_g	1604_g	4151_g	3982_g	2381_g	2412_g	567_g	295_g	824_g	872_g	769_g	617_g	681_g	2707_g	1425_g	1653_g	3113_g	1061_g	3096_g	973_g	152_g	3140_g	650_g	2420_g	311_g	1393_g	3207_g	51_g	3715_g	311_g	1422_g	284_g
109PG4141	4318_g	2232_g	126_g	119_g	2416_g	148_g	3801_g	2322_g	844_g	3843_g	376_g	126_g	1437_g	295_g	2063_g	2414_g	738_g	50_g	1605_g	4150_g	3983_g	2382_g	2411_g	568_g	296_g	825_g	871_g	770_g	616_g	682_g	2708_g	1424_g	1652_g	3114_g	1062_g	3095_g	972_g	151_g	3139_g	651_g	2419_g	312_g	1392_g	3208_g	50_g	3714_g	312_g	1421_g	285_g
109PG4142	4317_g	2233_g	127_g	118_g	2417_g	147_g	3802_g	2321_g	843_g	3844_g	377_g	127_g	1438_g	296_g	2064_g	2415_g	737_g	49_g	1606_g	4149_g	3984_g	2383_g	2410_g	569_g	297_g	826_g	870_g	771_g	615_g	683_g	2709_g	1423_g	1651_g	3115_g	1063_g	3094_g	971_g	150_g	3138_g	652_g	2418_g	313_g	1391_g	3209_g	49_g	3713_g	313_g	1420_g	286_g
109PG4143	4316_g	2234_g	128_g	117_g	2418_g	146_g	3803_g	2320_g	842_g	3845_g	378_g	128_g	1439_g	297_g	2065_g	2416_g	736_g	48_g	1607_g	4148_g	3985_g	2384_g	2409_g	570_g	298_g	827_g	869_g	772_g	614_g	684_g	2710_g	1422_g	1650_g	3116_g	1064_g	3093_g	970_g	149_g	3137_g	653_g	2417_g	314_g	1390_g	3210_g	48_g	3712_g	314_g	1419_g	287_g
109PG4144	4315_g	2235_g	129_g	116_g	2419_g	145_g	3804_g	2319_g	841_g	3846_g	379_g	129_g	1440_g	298_g	2066_g	2417_g	735_g	47_g	1608_g	4147_g	3986_g	2385_g	2408_g	571_g	299_g	828_g	868_g	773_g	613_g	685_g	2711_g	1421_g	1649_g	3117_g	1065_g	3092_g	969_g	148_g	3136_g	654_g	2416_g	315_g	1389_g	3211_g	47_g	3711_g	315_g	1418_g	288_g
109PG4145	4314_g	2236_g	130_g	115_g	2420_g	144_g	3805_g	2318_g	840_g	3847_g	380_g	130_g	1441_g	299_g	2067_g	2418_g	734_g	46_g	1609_g	4146_g	3987_g	2386_g	2407_g	572_g	300_g	829_g	867_g	774_g	612_g	686_g	2712_g	1420_g	1648_g	3118_g	1066_g	3091_g	968_g	147_g	3135_g	655_g	2415_g	316_g	1388_g	3212_g	46_g	3710_g	316_g	1417_g	289_g
109PG4146	4313_g	2237_g	131_g	114_g	2421_g	143_g	3806_g	2317_g	839_g	3848_g	381_g	131_g	1442_g	300_g	2068_g	2419_g	733_g	45_g	1610_g	4145_g	3988_g	2387_g	2406_g	573_g	301_g	830_g	866_g	775_g	611_g	687_g	2713_g	1419_g	1647_g	3119_g	1067_g	3090_g	967_g	146_g	3134_g	656_g	2414_g	317_g	1387_g	3213_g	45_g	3709_g	317_g	1416_g	290_g
109PG4147	4312_g	2238_g	132_g	113_g	2422_g	142_g	3807_g	2316_g	838_g	3849_g	382_g	132_g	1443_g	301_g	2069_g	2420_g	732_g	44_g	1611_g	4144_g	3989_g	2388_g	2405_g	574_g	302_g	831_g	865_g	776_g	610_g	688_g	2714_g	1418_g	1646_g	3120_g	1068_g	3089_g	966_g	145_g	3133_g	657_g	2413_g	318_g	1386_g	4789_g	44_g	3708_g	318_g	1415_g	291_g
109PG4148	5059_g	2239_g	133_g	112_g	2254_g	141_g	3808_g	2315_g	837_g	3850_g	383_g	133_g	1445_g	302_g	2070_g	2421_g	731_g	43_g	1612_g	4143_g	3990_g	2389_g	2404_g	575_g	303_g	832_g	864_g	777_g	609_g	689_g	2715_g	1417_g	1645_g	3121_g	1069_g	3088_g	965_g	144_g	3132_g	658_g	2412_g	319_g	1385_g	4787_g	43_g	3707_g	319_g	1414_g	292_g
109PG4149	5060_g	2240_g	134_g	111_g	2255_g	140_g	3809_g	2314_g	836_g	3851_g	384_g	134_g	1446_g	303_g	2071_g	2422_g	730_g	42_g	1613_g	4142_g	3991_g	2390_g	2403_g	576_g	304_g	833_g	863_g	778_g	608_g	690_g	2716_g	1416_g	1644_g	3122_g	1070_g	3087_g	964_g	143_g	3131_g	659_g	2411_g	320_g	1384_g	4786_g	42_g	3706_g	320_g	1413_g	293_g
109PG4150	4150_g	2241_g	135_g	2855_g	2256_g	139_g	1483_g	2497_g	2808_g	2371_g	385_g	135_g	3132_g	304_g	4999_g	4263_g	729_g	41_g	1614_g	4660_g	4446_g	5062_g	2402_g	4601_g	4660_g	834_g	862_g	779_g	607_g	691_g	1308_g	1415_g	1643_g	2414_g	5072_g	3086_g	3886_g	142_g	2858_g	660_g	2410_g	321_g	2460_g	4859_g	41_g	3705_g	321_g	1412_g	294_g
109PG4151	4151_g	2242_g	136_g	2856_g	2257_g	138_g	1484_g	2498_g	2807_g	2370_g	386_g	136_g	3133_g	305_g	4998_g	4264_g	728_g	40_g	1615_g	4659_g	4447_g	5063_g	2401_g	4602_g	4661_g	835_g	861_g	780_g	606_g	692_g	1309_g	1414_g	1642_g	2415_g	5071_g	3085_g	3887_g	141_g	2859_g	661_g	2409_g	322_g	2459_g	4860_g	40_g	3704_g	322_g	1411_g	295_g
109PG4152	4152_g	2243_g	137_g	2857_g	2258_g	137_g	1485_g	2499_g	2806_g	2369_g	387_g	137_g	3134_g	306_g	4997_g	4265_g	727_g	39_g	1616_g	4658_g	4448_g	5064_g	2400_g	4603_g	4662_g	836_g	860_g	781_g	605_g	693_g	1310_g	1413_g	1641_g	2416_g	5070_g	3084_g	3888_g	140_g	2860_g	662_g	2408_g	323_g	2458_g	4861_g	39_g	3703_g	323_g	1410_g	296_g
109PG4153	4153_g	2244_g	138_g	2858_g	2259_g	136_g	1486_g	2500_g	2805_g	2368_g	388_g	138_g	3135_g	307_g	4996_g	4266_g	726_g	38_g	1617_g	4657_g	4449_g	5065_g	2399_g	4604_g	4663_g	837_g	859_g	782_g	604_g	694_g	1311_g	1412_g	1640_g	2417_g	5069_g	3083_g	3889_g	139_g	2861_g	663_g	2407_g	324_g	2457_g	4862_g	38_g	3702_g	324_g	1409_g	297_g
109PG4154	4154_g	2245_g	139_g	2859_g	2260_g	135_g	1487_g	2501_g	2804_g	2367_g	389_g	139_g	3136_g	308_g	2380_g	4267_g	725_g	37_g	1618_g	4656_g	4450_g	4639_g	2398_g	4605_g	4664_g	838_g	858_g	783_g	603_g	695_g	1312_g	1411_g	1639_g	2418_g	4838_g	4914_g	3890_g	138_g	2862_g	664_g	2406_g	325_g	2456_g	4680_g	37_g	4460_g	325_g	1408_g	298_g
109PG4155	4155_g	2246_g	140_g	2860_g	2261_g	134_g	1488_g	2502_g	2803_g	2366_g	390_g	140_g	3137_g	309_g	2379_g	4268_g	724_g	36_g	1619_g	4655_g	4451_g	4638_g	2397_g	4606_g	4665_g	839_g	857_g	784_g	602_g	696_g	1313_g	1410_g	1638_g	2419_g	4837_g	4915_g	3891_g	137_g	2863_g	665_g	2405_g	326_g	2455_g	4681_g	36_g	4459_g	326_g	1407_g	299_g
109PG4156	4156_g	2247_g	141_g	2861_g	2262_g	133_g	1489_g	2503_g	2802_g	2365_g	391_g	141_g	3138_g	310_g	2378_g	4269_g	723_g	35_g	1620_g	4654_g	4452_g	4637_g	2396_g	4607_g	4666_g	840_g	856_g	785_g	601_g	697_g	1314_g	1409_g	1637_g	2420_g	4836_g	4916_g	3892_g	136_g	2864_g	666_g	2404_g	327_g	2454_g	4682_g	35_g	4458_g	327_g	1406_g	300_g
109PG4157	4157_g	2248_g	142_g	2862_g	2263_g	132_g	1490_g	2504_g	2801_g	2364_g	392_g	142_g	3139_g	311_g	2377_g	4270_g	722_g	34_g	1621_g	4653_g	4453_g	4636_g	2395_g	4608_g	4667_g	841_g	855_g	786_g	600_g	698_g	1315_g	1408_g	1636_g	2421_g	4835_g	4917_g	3893_g	135_g	2865_g	667_g	2403_g	328_g	2453_g	4683_g	34_g	4457_g	328_g	1405_g	301_g
109PG4158	4158_g	2249_g	143_g	2863_g	2264_g	131_g	1491_g	2505_g	2800_g	2363_g	393_g	143_g	3140_g	312_g	2376_g	4271_g	721_g	33_g	1622_g	4652_g	4454_g	4635_g	2394_g	4609_g	4668_g	842_g	854_g	787_g	599_g	699_g	1316_g	1407_g	1635_g	2422_g	4834_g	4918_g	3894_g	134_g	2866_g	668_g	2402_g	329_g	2452_g	3033_g	33_g	4456_g	329_g	1404_g	302_g
109PG4159	4159_g	2250_g	144_g	2864_g	2265_g	130_g	1492_g	2506_g	2799_g	2362_g	394_g	144_g	3141_g	313_g	2375_g	4272_g	720_g	32_g	1623_g	4651_g	4455_g	4634_g	2393_g	4610_g	4669_g	843_g	853_g	788_g	598_g	700_g	1317_g	1406_g	1634_g	2423_g	4833_g	4919_g	3895_g	133_g	2867_g	669_g	2401_g	330_g	2451_g	3034_g	32_g	4455_g	330_g	1403_g	303_g
109PG4160	4160_g	2251_g	145_g	2865_g	2266_g	129_g	1493_g	2507_g	2798_g	2361_g	395_g	145_g	3142_g	314_g	2374_g	4273_g	719_g	31_g	1624_g	4650_g	4456_g	4633_g	2392_g	4611_g	4670_g	844_g	852_g	789_g	597_g	701_g	1318_g	1405_g	1633_g	2424_g	4832_g	4920_g	3896_g	132_g	2868_g	670_g	2400_g	331_g	2450_g	3035_g	31_g	4454_g	331_g	1402_g	304_g
109PG4161	4161_g	2252_g	146_g	2866_g	2267_g	128_g	1494_g	2508_g	2797_g	2360_g	396_g	146_g	3143_g	315_g	2373_g	4274_g	718_g	30_g	1625_g	4649_g	4457_g	4632_g	2391_g	4612_g	4671_g	846_g	851_g	790_g	596_g	702_g	1319_g	1404_g	1632_g	2425_g	4831_g	4921_g	3897_g	131_g	2869_g	671_g	2399_g	332_g	2449_g	3036_g	30_g	4453_g	332_g	1401_g	305_g
109PG4162	4162_g	2253_g	147_g	2867_g	2268_g	127_g	1495_g	2509_g	2796_g	2359_g	397_g	147_g	3144_g	316_g	2372_g	4275_g	717_g	29_g	1626_g	4648_g	4458_g	4631_g	2390_g	4613_g	4672_g	847_g	850_g	791_g	595_g	703_g	1320_g	1403_g	1631_g	2426_g	4830_g	4922_g	3898_g	130_g	2870_g	672_g	2398_g	333_g	2448_g	3037_g	29_g	4452_g	333_g	1400_g	306_g
109PG4163	4163_g	2254_g	148_g	2868_g	2269_g	126_g	1496_g	2510_g	2795_g	2358_g	398_g	148_g	3145_g	317_g	2371_g	4276_g	716_g	28_g	1627_g	4647_g	4459_g	4630_g	2389_g	4614_g	4673_g	848_g	849_g	792_g	594_g	704_g	1321_g	1402_g	1630_g	2427_g	4829_g	4923_g	3899_g	129_g	2871_g	673_g	2397_g	334_g	2447_g	3038_g	28_g	4451_g	334_g	1399_g	307_g
109PG4164	4164_g	2255_g	149_g	2869_g	2270_g	125_g	1497_g	2511_g	2794_g	2357_g	399_g	149_g	3146_g	318_g	2370_g	4277_g	715_g	27_g	1628_g	4646_g	4460_g	4629_g	2388_g	4615_g	4674_g	849_g	848_g	793_g	593_g	705_g	1322_g	1401_g	1629_g	2428_g	4828_g	4924_g	3900_g	128_g	2872_g	674_g	2396_g	335_g	2446_g	3039_g	27_g	4450_g	335_g	1398_g	308_g
109PG4165	4165_g	2256_g	150_g	2870_g	2271_g	124_g	1498_g	2512_g	2793_g	2356_g	400_g	150_g	3147_g	319_g	2369_g	4278_g	714_g	26_g	1629_g	4645_g	4461_g	4628_g	2387_g	4616_g	4675_g	850_g	847_g	794_g	592_g	706_g	1323_g	1400_g	1628_g	2429_g	4827_g	4925_g	3901_g	127_g	2873_g	675_g	2395_g	336_g	2445_g	3040_g	26_g	4449_g	336_g	1397_g	309_g
109PG4167	4167_g	2258_g	152_g	2872_g	2273_g	122_g	1499_g	2513_g	2791_g	2354_g	402_g	152_g	3148_g	321_g	2367_g	4280_g	712_g	24_g	1631_g	4643_g	4463_g	4626_g	2385_g	4618_g	4677_g	851_g	846_g	796_g	590_g	708_g	1325_g	1398_g	1626_g	2431_g	4825_g	4927_g	3903_g	125_g	2875_g	677_g	2393_g	338_g	2443_g	3042_g	24_g	4447_g	338_g	1395_g	311_g
109PG4169	4169_g	2260_g	154_g	2874_g	2275_g	120_g	1501_g	2515_g	2789_g	2352_g	404_g	154_g	3150_g	323_g	2365_g	4282_g	710_g	22_g	1633_g	4641_g	4465_g	4624_g	2383_g	4620_g	4679_g	853_g	844_g	798_g	588_g	710_g	1327_g	1396_g	1625_g	2433_g	4823_g	4929_g	3905_g	123_g	2877_g	679_g	2391_g	340_g	2441_g	3044_g	22_g	4445_g	340_g	1393_g	313_g
109PG4170	4170_g	2261_g	155_g	2875_g	2276_g	119_g	1502_g	2516_g	2788_g	2351_g	405_g	155_g	3151_g	324_g	2364_g	4283_g	709_g	21_g	1634_g	4640_g	4466_g	4623_g	2382_g	4621_g	4680_g	854_g	843_g	799_g	587_g	711_g	1328_g	1395_g	1624_g	2434_g	4822_g	4930_g	3906_g	122_g	2878_g	680_g	2390_g	341_g	2440_g	3045_g	21_g	4444_g	341_g	1392_g	314_g
109PG4171	2848_g	3211_g	156_g	2876_g	2277_g	118_g	1503_g	2517_g	2787_g	2350_g	406_g	156_g	3152_g	794_g	4613_g	1558_g	2404_g	1021_g	842_g	2199_g	3670_g	4622_g	673_g	4000_g	4123_g	855_g	842_g	1634_g	1610_g	2130_g	1329_g	1394_g	1623_g	2435_g	4821_g	4931_g	3907_g	121_g	2879_g	681_g	4121_g	342_g	2439_g	3046_g	3159_g	3569_g	4329_g	1391_g	315_g
109PG4172	2847_g	3212_g	157_g	2877_g	2278_g	117_g	1504_g	2518_g	2786_g	2349_g	407_g	157_g	3153_g	793_g	4612_g	1557_g	2405_g	1022_g	841_g	2200_g	3669_g	4621_g	674_g	4001_g	4122_g	856_g	841_g	1633_g	1609_g	2131_g	1330_g	1393_g	1622_g	2436_g	4820_g	4932_g	3908_g	120_g	2880_g	682_g	4122_g	343_g	2438_g	3047_g	3160_g	3570_g	4328_g	1390_g	316_g
109PG4173	929_g	2975_g	158_g	2878_g	2279_g	116_g	1505_g	2519_g	2785_g	2348_g	3100_g	158_g	3154_g	792_g	2020_g	1556_g	2406_g	1023_g	840_g	2347_g	2338_g	2049_g	675_g	2677_g	3179_g	857_g	840_g	1632_g	1608_g	2132_g	1331_g	1392_g	1621_g	2437_g	3369_g	2819_g	3909_g	119_g	2881_g	683_g	3285_g	344_g	2437_g	152_g	3161_g	1366_g	2586_g	1389_g	317_g
109PG4174	928_g	2974_g	159_g	2879_g	2280_g	115_g	1506_g	2520_g	2784_g	2347_g	3101_g	159_g	3155_g	791_g	2019_g	1555_g	2407_g	1024_g	839_g	2348_g	2339_g	2048_g	676_g	2678_g	3178_g	858_g	839_g	1631_g	1607_g	2133_g	1332_g	1391_g	1620_g	2438_g	3370_g	2820_g	3910_g	118_g	2882_g	684_g	3284_g	345_g	2436_g	151_g	3162_g	1367_g	2585_g	1388_g	318_g
109PG4175	927_g	2973_g	160_g	2880_g	2281_g	114_g	1507_g	2521_g	2783_g	2346_g	3102_g	160_g	3156_g	790_g	2018_g	1554_g	2408_g	1025_g	838_g	2349_g	2340_g	2047_g	677_g	2679_g	3177_g	859_g	838_g	1630_g	1606_g	2134_g	1333_g	1390_g	1619_g	2439_g	3371_g	2821_g	3911_g	117_g	2883_g	685_g	3283_g	346_g	2435_g	150_g	3163_g	1368_g	2584_g	1387_g	319_g
109PG4176	926_g	2972_g	161_g	2881_g	2282_g	113_g	1508_g	2522_g	2782_g	2345_g	3103_g	161_g	3157_g	789_g	2017_g	1553_g	2409_g	1026_g	837_g	2350_g	2341_g	2046_g	678_g	2680_g	3176_g	860_g	837_g	1629_g	1605_g	2135_g	1334_g	1389_g	1618_g	2440_g	3372_g	2822_g	3912_g	116_g	2884_g	686_g	3282_g	347_g	2434_g	149_g	3164_g	1369_g	2583_g	1386_g	320_g
109PG4177	925_g	2971_g	162_g	2882_g	2283_g	112_g	1509_g	2523_g	2781_g	2344_g	3104_g	162_g	3158_g	788_g	2016_g	1552_g	2410_g	1027_g	836_g	2351_g	2342_g	2045_g	679_g	2681_g	3175_g	861_g	836_g	1628_g	1604_g	2136_g	1335_g	1388_g	1617_g	2441_g	3373_g	2823_g	3913_g	115_g	2885_g	687_g	3281_g	348_g	2433_g	148_g	3165_g	1370_g	2582_g	1385_g	321_g
109PG4178	924_g	2970_g	163_g	2883_g	2284_g	111_g	1510_g	2524_g	2780_g	2343_g	3105_g	163_g	3159_g	787_g	2015_g	1551_g	2411_g	1028_g	835_g	2352_g	2343_g	2044_g	680_g	2682_g	3174_g	862_g	835_g	1627_g	1603_g	2137_g	1336_g	1387_g	1616_g	2442_g	3374_g	2824_g	3914_g	114_g	2886_g	688_g	3280_g	349_g	2432_g	147_g	3166_g	1371_g	2581_g	1384_g	322_g
109PG4180	922_g	2968_g	165_g	2885_g	2286_g	109_g	1513_g	2527_g	2777_g	2341_g	3107_g	165_g	3161_g	784_g	2013_g	1549_g	2413_g	1030_g	833_g	2354_g	2345_g	2042_g	682_g	2684_g	3171_g	864_g	833_g	1625_g	1601_g	2140_g	1338_g	1385_g	1614_g	2444_g	3376_g	2826_g	3916_g	112_g	2888_g	690_g	3278_g	352_g	2430_g	145_g	3168_g	1373_g	2579_g	1382_g	324_g
109PG4181	921_g	2967_g	166_g	2886_g	2287_g	108_g	1514_g	2528_g	2776_g	2340_g	3108_g	166_g	3162_g	783_g	2012_g	1548_g	2414_g	1031_g	832_g	2355_g	2346_g	2041_g	683_g	2685_g	3170_g	865_g	832_g	1624_g	1600_g	2141_g	1339_g	1384_g	1613_g	2445_g	3377_g	2827_g	3917_g	111_g	2889_g	691_g	3277_g	353_g	2429_g	144_g	3169_g	1374_g	2578_g	1381_g	325_g
109PG4182	920_g	2966_g	167_g	2887_g	2288_g	107_g	1515_g	2529_g	2775_g	2339_g	3109_g	167_g	3163_g	782_g	2011_g	1547_g	2415_g	1032_g	831_g	2356_g	2347_g	2040_g	684_g	2686_g	3169_g	866_g	831_g	1623_g	1599_g	2142_g	1340_g	1383_g	1612_g	2446_g	3378_g	2828_g	3918_g	110_g	2890_g	692_g	3276_g	354_g	2428_g	143_g	3170_g	1375_g	2577_g	1380_g	326_g
109PG4183	919_g|4988_g	2965_g|4969_g	168_g|4565_g	2888_g|1555_g	2289_g|3289_g	106_g|607_g	1516_g|3388_g	2530_g|3709_g	2774_g|3377_g	2338_g|2951_g	3110_g|2741_g	168_g|4255_g	3164_g|4088_g	781_g|4302_g	2010_g|4640_g	1546_g|4181_g	2416_g|83_g	1033_g|3817_g	830_g|2955_g	2357_g|1958_g	2348_g|3432_g	2039_g|4888_g	685_g|2791_g	2687_g|2465_g	3168_g|3639_g	867_g|3268_g	830_g|3798_g	1622_g|4670_g	1598_g|1409_g	2143_g|732_g	1341_g|4396_g	1382_g|2159_g	1611_g|1296_g	2447_g|4081_g	3379_g|2911_g	2829_g|3305_g	3919_g|3456_g	109_g|3455_g	2891_g|2686_g	693_g|335_g	3275_g|334_g	355_g|2905_g	2427_g|83_g	142_g|4762_g	3171_g|838_g	1376_g|2792_g	2576_g|3017_g	1379_g|2826_g	327_g|3548_g
109PG4184	918_g	2964_g	169_g	2889_g	2290_g	105_g	1517_g	2531_g	2773_g	2337_g	3111_g	169_g	3165_g	780_g	2009_g	1545_g	2417_g	1034_g	829_g	2358_g	2349_g	2038_g	686_g	2688_g	3167_g	868_g	829_g	1621_g	1597_g	2144_g	1342_g	1381_g	1610_g	2448_g	3380_g	2830_g	3920_g	108_g	2892_g	694_g	3274_g	356_g	2426_g	141_g	3172_g	1377_g	2575_g	1378_g	328_g
109PG4185	917_g	2963_g	170_g	2890_g	2291_g	104_g	1518_g	2532_g	2772_g	2336_g	3112_g	170_g	3166_g	779_g	2008_g	1544_g	2418_g	1035_g	828_g	2359_g	2350_g	2037_g	687_g	2689_g	3166_g	869_g	828_g	1620_g	1596_g	2145_g	1343_g	1380_g	1609_g	2449_g	3381_g	2831_g	3921_g	107_g	2893_g	695_g	3273_g	357_g	2425_g	140_g	3173_g	1378_g	2574_g	1377_g	329_g
109PG4186	916_g	2962_g	171_g	2891_g	2292_g	103_g	1519_g	2533_g	2771_g	2335_g	3113_g	171_g	3167_g	778_g	2007_g	1543_g	2419_g	1036_g	827_g	2360_g	2351_g	2036_g	688_g	2690_g	3165_g	870_g	827_g	1619_g	1595_g	2146_g	1344_g	1379_g	1608_g	2450_g	3382_g	2832_g	3922_g	106_g	2894_g	696_g	3272_g	358_g	2424_g	139_g	3174_g	1379_g	2573_g	1376_g	330_g
109PG4187	915_g	2961_g	172_g	2892_g	2293_g	102_g	1520_g	2534_g	2770_g	2334_g	3114_g	172_g	3168_g	777_g	2006_g	1542_g	2420_g	1037_g	826_g	2361_g	2352_g	2035_g	689_g	2691_g	3164_g	871_g	826_g	1618_g	1594_g	2147_g	1345_g	1378_g	1607_g	2451_g	3383_g	2833_g	3923_g	105_g	2895_g	697_g	3271_g	359_g	2423_g	138_g	3175_g	1380_g	2572_g	1375_g	331_g
109PG4189	913_g	2958_g	174_g	2894_g	2296_g	100_g	1522_g	2536_g	2767_g	2332_g	3116_g	174_g	3170_g	774_g	2004_g	1540_g	2422_g	1039_g	824_g	2363_g	2354_g	2032_g	691_g	2693_g	3162_g	873_g	824_g	1616_g	1592_g	2149_g	1347_g	1376_g	1605_g	2454_g	3385_g	2836_g	3925_g	103_g	2897_g	699_g	3269_g	361_g	2421_g	136_g	3177_g	1382_g	2569_g	1373_g	333_g
109PG4190	912_g	2957_g	175_g	2895_g	2297_g	99_g	1523_g	2537_g	2766_g	2331_g	3117_g	175_g	3171_g	773_g	2003_g	1539_g	2423_g	1040_g	823_g	2364_g	2355_g	2031_g	692_g	2694_g	3161_g	874_g	823_g	1615_g	1591_g	2150_g	1348_g	1375_g	1604_g	2455_g	3386_g	2837_g	3926_g	102_g	2898_g	700_g	3268_g	362_g	2420_g	135_g	3178_g	1383_g	2568_g	1372_g	334_g
109PG4191	911_g	2956_g	176_g	2896_g	2298_g	98_g	1524_g	2538_g	2765_g	2330_g	3118_g	176_g	3172_g	772_g	2002_g	1538_g	2424_g	1041_g	822_g	2365_g	2356_g	2030_g	693_g	2695_g	3160_g	875_g	822_g	1614_g	1590_g	2151_g	1349_g	1374_g	1603_g	2456_g	3387_g	2838_g	3927_g	101_g	2899_g	701_g	3267_g	363_g	2419_g	134_g	3179_g	1384_g	2567_g	1371_g	335_g
109PG4192	910_g	2955_g	177_g	2897_g	2299_g	97_g	1525_g	2539_g	2764_g	2329_g	3119_g	177_g	3173_g	771_g	2001_g	1537_g	2425_g	1042_g	821_g	2366_g	2357_g	2029_g	694_g	2696_g	3159_g	876_g	821_g	1613_g	1589_g	2152_g	1350_g	1373_g	1602_g	2457_g	3388_g	2839_g	3928_g	100_g	2900_g	702_g	3266_g	364_g	2418_g	133_g	3180_g	1385_g	2566_g	1370_g	336_g
109PG4193	909_g	2954_g	178_g	2898_g	2300_g	96_g	1526_g	2540_g	2763_g	2328_g	3120_g	178_g	3174_g	770_g	2000_g	1536_g	2426_g	1043_g	820_g	2367_g	2358_g	2028_g	695_g	2697_g	3158_g	877_g	820_g	1612_g	1588_g	2153_g	1351_g	1372_g	1601_g	2458_g	3389_g	2840_g	3929_g	99_g	2901_g	703_g	3265_g	365_g	2417_g	132_g	3181_g	1386_g	2565_g	1369_g	337_g
109PG4194	908_g	2953_g	179_g	2899_g	2301_g	95_g	1527_g	2541_g	2762_g	2327_g	3121_g	179_g	3175_g	769_g	1999_g	1535_g	2427_g	1044_g	819_g	2368_g	2359_g	2027_g	696_g	2698_g	3157_g	878_g	819_g	1611_g	1587_g	2154_g	1352_g	1371_g	1600_g	2459_g	3390_g	2841_g	3930_g	98_g	2902_g	704_g	3264_g	366_g	2416_g	131_g	3182_g	1387_g	2564_g	1368_g	338_g
109PG4195	907_g	2952_g	180_g	2900_g	2302_g	94_g	1528_g	2542_g	2761_g	2326_g	3122_g	180_g	3176_g	768_g	1998_g	1534_g	2428_g	1045_g	818_g	2369_g	2360_g	2026_g	697_g	2699_g	3156_g	879_g	818_g	1610_g	1586_g	2155_g	1353_g	1370_g	1599_g	2460_g	3391_g	2842_g	3931_g	97_g	2903_g	705_g	3263_g	367_g	2415_g	130_g	3183_g	1388_g	2563_g	1367_g	339_g
109PG4196	906_g	2951_g	181_g	2901_g	2303_g	93_g	1529_g	2543_g	2760_g	2325_g	3123_g	181_g	3177_g	767_g	1997_g	1533_g	2429_g	1046_g	817_g	2370_g	2361_g	2025_g	698_g	2700_g	3155_g	880_g	817_g	1609_g	1585_g	2156_g	1354_g	1369_g	1598_g	2461_g	3392_g	2843_g	3932_g	96_g	2904_g	706_g	3262_g	368_g	2414_g	129_g	3184_g	1389_g	2562_g	1366_g	340_g
109PG4197	905_g	2950_g	182_g	2902_g	2304_g	92_g	1530_g	2544_g	2759_g	2324_g	3124_g	182_g	3178_g	766_g	1996_g	1532_g	2430_g	1047_g	816_g	2371_g	2362_g	2024_g	699_g	2701_g	3154_g	881_g	816_g	1608_g	1584_g	2157_g	1355_g	1368_g	1597_g	2462_g	3393_g	2844_g	3933_g	95_g	2905_g	707_g	3261_g	369_g	2413_g	128_g	3185_g	1390_g	2561_g	1365_g	341_g
109PG4198	904_g	2949_g	183_g	2903_g	2305_g	91_g	1531_g	2545_g	2758_g	2323_g	3125_g	183_g	3179_g	765_g	1995_g	1531_g	2431_g	1048_g	815_g	2372_g	2363_g	2023_g	700_g	2702_g	3153_g	882_g	815_g	1607_g	1583_g	2158_g	1356_g	1367_g	1596_g	2463_g	3394_g	2845_g	3934_g	94_g	2906_g	708_g	3260_g	370_g	2412_g	127_g	3186_g	1391_g	2560_g	1364_g	342_g
109PG4200	902_g	2947_g	185_g	2905_g	2307_g	89_g	1533_g	2547_g	2756_g	2321_g	3127_g	185_g	3181_g	763_g	1993_g	1529_g	2433_g	1050_g	813_g	2374_g	2365_g	2021_g	702_g	2704_g	3151_g	884_g	813_g	1605_g	1581_g	2160_g	1358_g	1366_g	1594_g	2465_g	3396_g	2847_g	3936_g	92_g	2908_g	710_g	3258_g	372_g	2410_g	125_g	3188_g	1393_g	2558_g	1362_g	344_g
109PG4201	901_g	2946_g	186_g	2906_g	2308_g	88_g	1534_g	2548_g	2755_g	2320_g	3128_g	186_g	3182_g	762_g	1992_g	1528_g	2434_g	1051_g	812_g	2375_g	2366_g	2020_g	703_g	2705_g	3150_g	885_g	812_g	1604_g	1580_g	2161_g	1359_g	1365_g	1593_g	2466_g	3397_g	2848_g	3937_g	91_g	2909_g	711_g	3257_g	373_g	2409_g	124_g	3189_g	1394_g	2557_g	1361_g	345_g
109PG4202	900_g	2945_g	187_g	2907_g	2309_g	87_g	1535_g	2549_g	2754_g	2319_g	3129_g	187_g	3183_g	761_g	1991_g	1527_g	2435_g	1052_g	811_g	2376_g	2367_g	2019_g	704_g	2706_g	3149_g	886_g	811_g	1603_g	1579_g	2162_g	1360_g	1364_g	1592_g	2467_g	3398_g	2849_g	3938_g	90_g	2910_g	712_g	3256_g	374_g	2408_g	123_g	3190_g	1395_g	2556_g	1360_g	346_g
109PG4203	899_g	2944_g	188_g	2908_g	2310_g	86_g	1536_g	2550_g	2753_g	2318_g	3130_g	188_g	3184_g	760_g	1990_g	1526_g	2436_g	1053_g	810_g	2377_g	2368_g	2018_g	705_g	2707_g	3148_g	887_g	810_g	1602_g	1578_g	2163_g	1361_g	1363_g	1591_g	2468_g	3399_g	2850_g	3939_g	89_g	2911_g	713_g	3255_g	375_g	2407_g	122_g	3191_g	1396_g	2555_g	1359_g	347_g
109PG4204	898_g	2943_g	189_g	2909_g	2311_g	85_g	1537_g	2551_g	2752_g	2317_g	3131_g	189_g	3185_g	759_g	1989_g	1525_g	2437_g	1054_g	809_g	2378_g	2369_g	2017_g	706_g	2708_g	3147_g	888_g	809_g	1601_g	1577_g	2164_g	1362_g	1362_g	1590_g	2469_g	3400_g	2851_g	3940_g	88_g	2912_g	714_g	3254_g	376_g	2406_g	121_g	3192_g	1397_g	2554_g	1358_g	348_g
109PG4205	897_g	2942_g	190_g	2910_g	2312_g	84_g	1538_g	2552_g	2751_g	2316_g	3132_g	190_g	3186_g	758_g	1988_g	1524_g	2438_g	1055_g	808_g	2379_g	2370_g	2016_g	707_g	2709_g	3146_g	889_g	808_g	1600_g	1576_g	2165_g	1363_g	1361_g	1589_g	2470_g	3401_g	2852_g	3941_g	87_g	2913_g	715_g	3253_g	377_g	2405_g	120_g	3193_g	1398_g	2553_g	1357_g	349_g
109PG4206	896_g	2941_g	191_g	2911_g	2313_g	83_g	1539_g	2553_g	2750_g	2315_g	3133_g	191_g	3187_g	757_g	1987_g	1523_g	2439_g	1056_g	807_g	2380_g	2371_g	2015_g	708_g	2710_g	3145_g	890_g	807_g	1599_g	1575_g	2166_g	1364_g	1360_g	1588_g	2471_g	3402_g	2853_g	3942_g	86_g	2914_g	716_g	3252_g	378_g	2404_g	119_g	3194_g	1399_g	2552_g	1356_g	350_g
109PG4207	895_g	2940_g	192_g	2912_g	2314_g	82_g	1540_g	2554_g	2749_g	2314_g	3134_g	192_g	3188_g	756_g	1986_g	1522_g	2440_g	1057_g	806_g	2381_g	2372_g	2014_g	709_g	2711_g	3144_g	891_g	806_g	1598_g	1574_g	2167_g	1365_g	1359_g	1587_g	2472_g	3403_g	2854_g	3943_g	85_g	2915_g	717_g	3251_g	379_g	2403_g	118_g	3195_g	1400_g	2551_g	1355_g	351_g
109PG4208	894_g	2939_g	193_g	2913_g	2315_g	81_g	1541_g	2555_g	2748_g	2313_g	3135_g	193_g	3189_g	755_g	1985_g	1521_g	2441_g	1058_g	805_g	2382_g	2373_g	2013_g	710_g	2712_g	3143_g	892_g	805_g	1597_g	1573_g	2168_g	1366_g	1358_g	1586_g	2473_g	3404_g	2855_g	3944_g	84_g	2916_g	718_g	3250_g	380_g	2402_g	117_g	3196_g	1401_g	2550_g	1354_g	352_g
109PG4209	893_g	2938_g	194_g	2914_g	2316_g	80_g	1542_g	2556_g	2747_g	2312_g	3136_g	194_g	3190_g	754_g	1984_g	1520_g	2442_g	1059_g	804_g	2383_g	2374_g	2012_g	711_g	2713_g	3142_g	893_g	804_g	1596_g	1572_g	2169_g	1367_g	1357_g	1585_g	2474_g	3405_g	2856_g	3945_g	83_g	2917_g	719_g	3249_g	381_g	2401_g	116_g	3197_g	1402_g	2549_g	1353_g	353_g
109PG4210	892_g	2937_g	195_g	2915_g	2317_g	79_g	1543_g	2557_g	2746_g	2311_g	3137_g	195_g	3191_g	753_g	1983_g	1519_g	2443_g	1060_g	803_g	2384_g	2375_g	2011_g	712_g	2714_g	3141_g	894_g	803_g	1595_g	1571_g	2170_g	1368_g	1356_g	1584_g	2475_g	3406_g	2857_g	3946_g	82_g	2918_g	720_g	3248_g	382_g	2400_g	115_g	3198_g	1403_g	2548_g	1352_g	354_g
109PG4211	891_g	2936_g	196_g	2916_g	2318_g	78_g	1544_g	2558_g	2745_g	2310_g	3138_g	196_g	3192_g	752_g	1982_g	1518_g	2444_g	1061_g	802_g	2385_g	2376_g	2010_g	713_g	2715_g	3140_g	895_g	802_g	1594_g	1570_g	2171_g	1369_g	1355_g	1583_g	2476_g	3407_g	2858_g	3947_g	81_g	2919_g	721_g	3247_g	383_g	2399_g	114_g	3199_g	1404_g	2547_g	1351_g	355_g
109PG4212	890_g	2935_g	197_g	2917_g	2319_g	77_g	1545_g	2559_g	2744_g	2309_g	3139_g	197_g	3193_g	751_g	1981_g	1517_g	2445_g	1062_g	801_g	2386_g	2377_g	2009_g	714_g	2716_g	3139_g	896_g	801_g	1593_g	1569_g	2172_g	1370_g	1354_g	1582_g	2477_g	3408_g	2859_g	3948_g	80_g	2920_g	722_g	3246_g	384_g	2398_g	113_g	3200_g	1405_g	2546_g	1350_g	356_g
109PG4213	889_g	2934_g	198_g	2918_g	2320_g	76_g	1546_g	2560_g	2743_g	2308_g	3140_g	198_g	3194_g	750_g	1980_g	1516_g	2446_g	1063_g	800_g	2387_g	2378_g	2008_g	715_g	2717_g	3138_g	897_g	800_g	1592_g	1568_g	2173_g	1371_g	1353_g	1581_g	2478_g	3409_g	2860_g	3949_g	79_g	2921_g	723_g	3245_g	385_g	2397_g	112_g	3201_g	1406_g	2545_g	1349_g	357_g
109PG4214	888_g	2933_g	199_g	2919_g	2321_g	75_g	1547_g	2561_g	2742_g	2307_g	3141_g	199_g	3195_g	749_g	1979_g	1515_g	2447_g	1064_g	799_g	2388_g	2379_g	2007_g	716_g	2718_g	3137_g	898_g	799_g	1591_g	1567_g	2174_g	1372_g	1352_g	1580_g	2479_g	3410_g	2861_g	3950_g	78_g	2922_g	724_g	3244_g	386_g	2396_g	111_g	3202_g	1407_g	2544_g	1348_g	358_g
109PG4215	887_g	2932_g	200_g	2920_g	2322_g	74_g	1548_g	2562_g	2741_g	2306_g	3142_g	200_g	3196_g	748_g	1978_g	1514_g	2448_g	1065_g	798_g	2389_g	2380_g	2006_g	717_g	2719_g	3136_g	899_g	798_g	1590_g	1566_g	2175_g	1373_g	1351_g	1579_g	2480_g	3411_g	2862_g	3951_g	77_g	2923_g	725_g	3243_g	387_g	2395_g	110_g	3203_g	1408_g	2543_g	1347_g	359_g
109PG4217	883_g	2928_g	204_g	2924_g	2326_g	70_g	1552_g	2566_g	2737_g	2302_g	3146_g	204_g	3200_g	744_g	4253_g	1510_g	2452_g	1069_g	794_g	2393_g	2384_g	2002_g	721_g	2723_g	3132_g	903_g	794_g	1586_g	1562_g	2179_g	1377_g	1347_g	1575_g	2484_g	3415_g	2866_g	3882_g	73_g	4553_g	729_g	3239_g	391_g	2391_g	106_g	3207_g	1412_g	2539_g	1343_g	363_g
109PG4218	882_g	2927_g	205_g	2925_g	2327_g	69_g	1553_g	2567_g	2736_g	2301_g	3147_g	205_g	3201_g	743_g	4252_g	1509_g	2453_g	1070_g	793_g	2394_g	2385_g	2001_g	722_g	2724_g	3131_g	904_g	793_g	1585_g	1561_g	2180_g	1378_g	1346_g	1574_g	2485_g	3416_g	2867_g	3881_g	72_g	4554_g	730_g	3238_g	392_g	2390_g	105_g	3208_g	1413_g	2538_g	1342_g	364_g
109PG4219	881_g	2926_g	206_g	2926_g	2328_g	68_g	1554_g	2568_g	2735_g	2300_g	3148_g	206_g	3202_g	742_g	4251_g	1508_g	2454_g	1071_g	792_g	2395_g	2386_g	2000_g	723_g	2725_g	3130_g	905_g	792_g	1584_g	1560_g	2181_g	1379_g	1345_g	1573_g	2486_g	3417_g	2868_g	3880_g	71_g	4555_g	731_g	3237_g	393_g	2389_g	104_g	3209_g	1414_g	2537_g	1341_g	365_g
109PG4220	880_g	2925_g	207_g	2927_g	2329_g	67_g	1555_g	2569_g	2734_g	2299_g	3149_g	207_g	3203_g	741_g	4250_g	1507_g	2455_g	1072_g	791_g	2396_g	2387_g	1999_g	724_g	2726_g	3129_g	906_g	791_g	1583_g	1559_g	2182_g	1380_g	1344_g	1572_g	2487_g	3418_g	2869_g	3879_g	70_g	4556_g	732_g	3236_g	394_g	2388_g	103_g	3210_g	1415_g	2536_g	1340_g	366_g
109PG4221	879_g	2924_g	208_g	2928_g	2330_g	66_g	1556_g	2570_g	2733_g	2298_g	3150_g	208_g	3204_g	740_g	4249_g	1506_g	2456_g	1073_g	790_g	2397_g	2388_g	1998_g	725_g	2727_g	3128_g	907_g	790_g	1582_g	1558_g	2183_g	1381_g	1343_g	1571_g	2488_g	3419_g	2870_g	3878_g	69_g	4557_g	733_g	3235_g	395_g	2387_g	102_g	3211_g	1416_g	2535_g	1339_g	367_g
109PG4222	878_g	2923_g	209_g	2929_g	2331_g	65_g	1557_g	2571_g	2732_g	2297_g	3151_g	209_g	3205_g	739_g	4248_g	1505_g	2457_g	1074_g	789_g	2398_g	2389_g	1997_g	726_g	2728_g	3127_g	908_g	789_g	1581_g	1557_g	2184_g	1382_g	1342_g	1570_g	2489_g	3420_g	2871_g	3877_g	68_g	4558_g	734_g	3234_g	396_g	2386_g	101_g	3212_g	1417_g	2534_g	1338_g	368_g
109PG4223	877_g	2922_g	210_g	2930_g	2332_g	64_g	1558_g	2572_g	2731_g	2296_g	3152_g	210_g	3206_g	738_g	4247_g	1504_g	2458_g	1075_g	788_g	2399_g	2390_g	1996_g	727_g	2729_g	3126_g	909_g	788_g	1580_g	1556_g	2185_g	1383_g	1341_g	1569_g	2490_g	3421_g	2872_g	3876_g	67_g	4559_g	735_g	3233_g	397_g	2385_g	100_g	3213_g	1418_g	2533_g	1337_g	369_g
109PG4224	876_g	2921_g	211_g	2931_g	4637_g	63_g	1559_g	2573_g	2730_g	2295_g	3153_g	211_g	3207_g	737_g	4246_g	1503_g	2459_g	1076_g	787_g	2400_g	2391_g	1995_g	728_g	2730_g	3125_g	910_g	787_g	1579_g	1555_g	2186_g	1384_g	1340_g	1568_g	2491_g	3422_g	2873_g	3875_g	66_g	4560_g	736_g	3232_g	398_g	2384_g	99_g	3214_g	1419_g	2532_g	1336_g	370_g
109PG4225	875_g	2920_g	212_g	2932_g	4638_g	62_g	1560_g	2574_g	2729_g	2294_g	3154_g	212_g	3208_g	736_g	4245_g	1502_g	2460_g	1077_g	786_g	2401_g	2392_g	1994_g	729_g	2731_g	3124_g	911_g	786_g	1578_g	1554_g	2187_g	1385_g	1339_g	1567_g	2492_g	3423_g	2874_g	3874_g	65_g	4561_g	737_g	3231_g	399_g	2383_g	98_g	3215_g	1420_g	2531_g	1335_g	371_g
109PG4226	874_g	2919_g	213_g	2933_g	4639_g	61_g	1561_g	2575_g	2728_g	2293_g	3155_g	213_g	3209_g	735_g	5052_g	1501_g	2461_g	1078_g	785_g	2402_g	2393_g	1993_g	730_g	2732_g	3123_g	912_g	785_g	1577_g	1553_g	2188_g	1386_g	1338_g	1566_g	2493_g	3424_g	2875_g	3873_g	64_g	4562_g	738_g	3230_g	400_g	2382_g	97_g	3216_g	1421_g	2530_g	1334_g	372_g
109PG4227	873_g	2918_g	214_g	2934_g	4640_g	60_g	1562_g	2576_g	2727_g	2292_g	3156_g	214_g	3210_g	734_g	5051_g	1500_g	2462_g	1079_g	784_g	2403_g	2394_g	1992_g	731_g	2733_g	3122_g	913_g	784_g	1576_g	1552_g	2189_g	1387_g	1337_g	1565_g	2494_g	3425_g	2876_g	3872_g	63_g	4563_g	739_g	3229_g	401_g	2381_g	96_g	3217_g	1422_g	2529_g	1333_g	373_g
109PG4228	872_g	2917_g	215_g	2935_g	4641_g	59_g	1563_g	2577_g	2726_g	2291_g	3157_g	215_g	3211_g	733_g	5022_g	1499_g	2463_g	1080_g	783_g	2404_g	2395_g	1991_g	732_g	2734_g	3121_g	914_g	783_g	1575_g	1551_g	2190_g	1388_g	3864_g	1564_g	2495_g	3426_g	2877_g	3871_g	62_g	4564_g	740_g	3228_g	402_g	2380_g	95_g	3218_g	1423_g	2528_g	1332_g	374_g
109PG4229	871_g	2916_g	216_g	2936_g	4642_g	58_g	1564_g	2578_g	2725_g	2290_g	3158_g	216_g	3212_g	732_g	5021_g	1498_g	2464_g	1081_g	782_g	2405_g	2396_g	1990_g	733_g	2735_g	3120_g	915_g	782_g	1574_g	1550_g	2191_g	1389_g	3865_g	1563_g	2496_g	3427_g	2878_g	3870_g	61_g	4565_g	741_g	3227_g	403_g	2379_g	94_g	3219_g	1424_g	2527_g	1331_g	375_g
109PG4230	870_g	2915_g	217_g	2937_g	4643_g	57_g	1565_g	2579_g	2724_g	2289_g	3159_g	217_g	3213_g	731_g	4839_g	1497_g	2465_g	1082_g	781_g	2406_g	2397_g	4966_g	734_g	2736_g	3119_g	916_g	781_g	1573_g	1549_g	2192_g	1390_g	3866_g	1562_g	2497_g	3843_g	2879_g	3869_g	60_g	4566_g	742_g	3226_g	404_g	2378_g	3288_g	3220_g	1425_g	2526_g	1330_g	376_g
109PG4231	869_g	2914_g	218_g	2938_g	4644_g	56_g	1566_g	2580_g	2723_g	2288_g	3160_g	218_g	3214_g	730_g	4838_g	1496_g	2466_g	1083_g	780_g	2407_g	2398_g	4965_g	735_g	2737_g	3118_g	917_g	780_g	1572_g	1548_g	2193_g	1391_g	3867_g	1561_g	2498_g	3842_g	2880_g	3868_g	59_g	4567_g	743_g	3225_g	405_g	2377_g	3287_g	3221_g	1426_g	2525_g	1329_g	377_g
109PG4232	868_g	2913_g	219_g	2939_g	4645_g	55_g	1567_g	2581_g	2722_g	2287_g	3161_g	219_g	3215_g	729_g	4837_g	1495_g	2467_g	1084_g	779_g	2408_g	2399_g	4964_g	736_g	2738_g	3117_g	918_g	779_g	1571_g	1547_g	2194_g	1392_g	3868_g	1560_g	2499_g	3841_g	2881_g	3867_g	58_g	4568_g	744_g	3224_g	406_g	2376_g	3286_g	3222_g	1427_g	2524_g	1328_g	378_g
109PG4233	867_g	2912_g	220_g	2940_g	4646_g	54_g	1568_g	2582_g	2721_g	2286_g	3162_g	220_g	3216_g	728_g	4836_g	1494_g	2468_g	1085_g	778_g	2409_g	2400_g	4963_g	737_g	2739_g	3116_g	919_g	778_g	1570_g	1546_g	2195_g	1393_g	3869_g	1559_g	2500_g	3840_g	2882_g	3866_g	57_g	4569_g	745_g	3223_g	407_g	2375_g	3285_g	3223_g	1428_g	2523_g	1327_g	379_g
109PG4235	865_g	3696_g	223_g	2942_g	4648_g	52_g	1570_g	2584_g	2719_g	2283_g	3165_g	223_g	3218_g	726_g	2162_g	1492_g	2471_g	1087_g	776_g	2411_g	2403_g	2772_g	739_g	2741_g	3113_g	921_g	776_g	1568_g	1544_g	2198_g	1395_g	3871_g	3620_g	2502_g	3838_g	2884_g	3864_g	54_g	3567_g	747_g	3221_g	410_g	2372_g	3283_g	3225_g	1431_g	2521_g	1325_g	381_g
109PG4236	864_g	3695_g	224_g	2944_g	4650_g	51_g	1571_g	2585_g	2718_g	2282_g	3166_g	224_g	3219_g	725_g	2163_g	1491_g	2472_g	1088_g	775_g	2412_g	2404_g	2773_g	740_g	2742_g	3112_g	922_g	775_g	1567_g	1543_g	2199_g	1396_g	3872_g	3619_g	2503_g	3837_g	2885_g	3863_g	53_g	3566_g	748_g	3220_g	411_g	2371_g	3282_g	3226_g	1433_g	2520_g	1324_g	382_g
109PG4237	863_g	3694_g	225_g	2945_g	4651_g	50_g	1572_g	2586_g	2717_g	2281_g	3167_g	225_g	3220_g	724_g	2164_g	1490_g	2473_g	1089_g	774_g	2413_g	2405_g	2774_g	741_g	2743_g	3111_g	923_g	774_g	1566_g	1542_g	2200_g	1397_g	3873_g	3618_g	2504_g	3836_g	2886_g	3862_g	52_g	3565_g	749_g	3219_g	412_g	2370_g	3281_g	3227_g	1434_g	2519_g	1323_g	383_g
109PG4238	862_g	3693_g	226_g	2946_g	4652_g	49_g	1573_g	2587_g	2716_g	2280_g	3168_g	226_g	3221_g	723_g	2165_g	1489_g	2474_g	1090_g	773_g	2414_g	2406_g	2775_g	742_g	2744_g	3110_g	924_g	773_g	1565_g	1541_g	2201_g	1398_g	3874_g	3617_g	2505_g	3835_g	2887_g	3861_g	51_g	3564_g	750_g	3218_g	413_g	2369_g	3280_g	3228_g	1435_g	2518_g	1322_g	384_g
109PG4239	861_g	3692_g	227_g	2947_g	4653_g	48_g	1574_g	2588_g	2715_g	2279_g	3169_g	227_g	3222_g	722_g	2166_g	1488_g	2475_g	1091_g	772_g	2415_g	2407_g	2776_g	743_g	2745_g	3109_g	925_g	772_g	1564_g	1540_g	2202_g	1399_g	3875_g	3616_g	2506_g	3834_g	2888_g	3860_g	50_g	3563_g	751_g	3217_g	414_g	2368_g	3279_g	3229_g	1436_g	2517_g	1321_g	385_g
109PG4240	860_g	3691_g	228_g	2948_g	4654_g	47_g	1575_g	2589_g	2714_g	2278_g	3170_g	228_g	3223_g	721_g	2167_g	1487_g	2476_g	1092_g	771_g	2416_g	2408_g	2777_g	744_g	2746_g	3108_g	926_g	771_g	1563_g	1539_g	2203_g	1400_g	3876_g	3615_g	2507_g	3833_g	2889_g	3859_g	49_g	3562_g	752_g	3216_g	415_g	2367_g	3278_g	3230_g	1437_g	2516_g	1320_g	386_g
109PG4241	859_g	3690_g	229_g	2949_g	4655_g	46_g	1576_g	2590_g	2713_g	2277_g	3171_g	229_g	3224_g	720_g	2168_g	1486_g	2477_g	1093_g	770_g	2417_g	2409_g	2778_g	745_g	2747_g	3107_g	927_g	770_g	1562_g	1538_g	2204_g	1401_g	3877_g	3614_g	2508_g	3832_g	2890_g	3858_g	48_g	3561_g	753_g	3215_g	416_g	2366_g	936_g	3231_g	1438_g	2515_g	1319_g	387_g
109PG4242	858_g	3689_g	230_g	2950_g	4656_g	45_g	1577_g	2591_g	2712_g	2276_g	3172_g	230_g	3225_g	719_g	2169_g	1485_g	2478_g	1094_g	769_g	2418_g	2410_g	2779_g	746_g	2748_g	3106_g	928_g	769_g	1561_g	1537_g	2205_g	1402_g	3878_g	3613_g	2509_g	3831_g	2891_g	3857_g	47_g	3560_g	754_g	3214_g	417_g	2365_g	937_g	3232_g	1439_g	2514_g	1318_g	388_g
109PG4243	857_g	3688_g	231_g	2951_g	4657_g	44_g	1578_g	2592_g	2711_g	2275_g	3173_g	231_g	3226_g	718_g	2170_g	1484_g	2479_g	1095_g	768_g	2419_g	2411_g	2780_g	747_g	2749_g	3105_g	929_g	768_g	1560_g	1536_g	2206_g	1403_g	3879_g	3612_g	2510_g	3830_g	2892_g	3856_g	46_g	3559_g	755_g	3213_g	418_g	2364_g	938_g	3233_g	1440_g	2513_g	1317_g	389_g
109PG4244	856_g	3687_g	232_g	2952_g	4658_g	43_g	1579_g	2593_g	2710_g	2274_g	3174_g	232_g	3227_g	717_g	2171_g	1483_g	2480_g	1096_g	767_g	2420_g	2412_g	2781_g	748_g	2750_g	3104_g	930_g	767_g	1559_g	1535_g	2207_g	1404_g	3880_g	3611_g	2511_g	3829_g	2893_g	3855_g	45_g	3558_g	756_g	3212_g	419_g	2363_g	939_g	3234_g	1441_g	2512_g	1316_g	390_g
109PG4245	855_g	3686_g	233_g	2953_g	4659_g	42_g	1580_g	2594_g	2709_g	2273_g	3175_g	233_g	3228_g	716_g	2172_g	1482_g	2481_g	1097_g	766_g	2421_g	2413_g	2782_g	749_g	2751_g	3103_g	931_g	766_g	1558_g	1534_g	2208_g	1405_g	3881_g	3610_g	2512_g	3828_g	2894_g	3854_g	44_g	3557_g	757_g	3211_g	420_g	2362_g	940_g	3235_g	1442_g	2511_g	1315_g	391_g
109PG4246	854_g	3685_g	234_g	2954_g	3931_g	41_g	1581_g	2595_g	2708_g	2272_g	3176_g	234_g	3229_g	715_g	2173_g	1481_g	2482_g	1098_g	765_g	2422_g	2414_g	2783_g	750_g	2752_g	3102_g	932_g	765_g	1557_g	1533_g	2209_g	1406_g	3882_g	3609_g	2513_g	3827_g	2895_g	3853_g	43_g	3556_g	758_g	3210_g	421_g	2361_g	941_g	3236_g	1443_g	2510_g	1314_g	392_g
109PG4247	853_g	3684_g	235_g	2955_g	3932_g	40_g	1582_g	2596_g	2707_g	2271_g	3177_g	235_g	3230_g	714_g	2174_g	1480_g	2483_g	1099_g	764_g	2423_g	2415_g	2784_g	751_g	2753_g	3101_g	933_g	764_g	1556_g	1532_g	2210_g	1407_g	3883_g	3608_g	2514_g	3826_g	2896_g	3852_g	42_g	3555_g	759_g	3209_g	422_g	2360_g	942_g	3237_g	1444_g	2509_g	1313_g	393_g
109PG4248	852_g	3683_g	236_g	2956_g	3933_g	39_g	1583_g	2597_g	2706_g	2270_g	3178_g	236_g	3231_g	713_g	2175_g	1479_g	2484_g	1100_g	763_g	2424_g	2416_g	2785_g	752_g	2754_g	3100_g	934_g	763_g	1555_g	1531_g	2211_g	1408_g	3884_g	3607_g	2515_g	3825_g	2897_g	3851_g	41_g	3554_g	760_g	3208_g	423_g	2359_g	943_g	3238_g	1445_g	2508_g	1312_g	394_g
109PG4249	851_g	3682_g	237_g	2957_g	3934_g	38_g	1584_g	2598_g	2705_g	2269_g	3179_g	237_g	3232_g	712_g	2176_g	1478_g	2485_g	1101_g	762_g	2425_g	2417_g	2786_g	753_g	2755_g	3099_g	935_g	762_g	1554_g	1530_g	2212_g	1409_g	3885_g	3606_g	2516_g	3824_g	2898_g	3850_g	40_g	3553_g	761_g	3207_g	424_g	2358_g	944_g	3239_g	1446_g	2507_g	1311_g	395_g
109PG4250	850_g	3681_g	238_g	2958_g	3935_g	37_g	1585_g	2599_g	2704_g	2268_g	3180_g	238_g	3233_g	711_g	2177_g	1477_g	2486_g	1102_g	761_g	2426_g	2418_g	2787_g	754_g	2756_g	3098_g	936_g	761_g	1553_g	1529_g	2213_g	1410_g	3886_g	3605_g	2517_g	3823_g	2899_g	3849_g	39_g	3552_g	762_g	3206_g	425_g	2357_g	945_g	3240_g	1447_g	2506_g	1310_g	396_g
109PG4251	849_g	3680_g	239_g	2959_g	3936_g	36_g	1586_g	2600_g	2703_g	2267_g	3181_g	239_g	3234_g	710_g	2178_g	1476_g	2487_g	1103_g	760_g	2427_g	2419_g	2788_g	755_g	2757_g	3097_g	937_g	760_g	1552_g	1528_g	2214_g	1411_g	3887_g	3604_g	2518_g	3822_g	2900_g	3848_g	38_g	3551_g	763_g	3205_g	426_g	2356_g	946_g	3241_g	1448_g	2505_g	1309_g	397_g
109PG4252	848_g	3679_g	240_g	2960_g	3937_g	35_g	1587_g	2601_g	2702_g	2266_g	3182_g	240_g	3235_g	709_g	2179_g	1475_g	2488_g	1104_g	759_g	2428_g	2420_g	2789_g	756_g	2758_g	3096_g	938_g	759_g	1551_g	1527_g	2215_g	1412_g	3888_g	3603_g	2519_g	3821_g	2901_g	3847_g	37_g	3550_g	764_g	3204_g	427_g	2355_g	947_g	3242_g	1449_g	2504_g	1308_g	398_g
109PG4253	847_g	3678_g	241_g	2961_g	3938_g	34_g	1588_g	2602_g	2701_g	2265_g	3183_g	241_g	3236_g	708_g	2180_g	1474_g	2489_g	1105_g	758_g	2429_g	2421_g	2790_g	757_g	2759_g	3095_g	939_g	758_g	1550_g	1526_g	2216_g	1413_g	3889_g	3602_g	2520_g	3820_g	2902_g	3846_g	36_g	3549_g	765_g	3203_g	428_g	2354_g	948_g	3243_g	1450_g	2503_g	1307_g	399_g
109PG4254	846_g	3677_g	242_g	2962_g	3939_g	33_g	1589_g	2603_g	2700_g	2264_g	3184_g	242_g	3237_g	707_g	2181_g	1473_g	2490_g	1106_g	757_g	2430_g	2422_g	2791_g	758_g	2760_g	3094_g	940_g	757_g	1549_g	1525_g	2217_g	1414_g	3890_g	3601_g	2521_g	3819_g	2903_g	3845_g	35_g	3548_g	766_g	3202_g	429_g	2353_g	949_g	3244_g	1451_g	2502_g	1306_g	400_g
109PG4255	845_g	3676_g	243_g	2963_g	3940_g	32_g	1590_g	2604_g	2699_g	2263_g	3185_g	243_g	3238_g	706_g	2182_g	1472_g	2491_g	1107_g	756_g	2431_g	2423_g	2792_g	759_g	2761_g	3093_g	941_g	756_g	1548_g	1524_g	2218_g	1415_g	3891_g	3600_g	2522_g	3818_g	2904_g	3844_g	34_g	3547_g	767_g	3201_g	430_g	2352_g	950_g	3245_g	1452_g	2501_g	1305_g	401_g
109PG4256	844_g	3675_g	244_g	2964_g	3941_g	31_g	1592_g	2606_g	2698_g	2262_g	3186_g	244_g	3240_g	705_g	2183_g	1471_g	2492_g	1108_g	755_g	2432_g	2424_g	2793_g	760_g	2762_g	3092_g	943_g	754_g	1547_g	1523_g	2219_g	1416_g	3892_g	3599_g	2523_g	3817_g	2905_g	3843_g	33_g	3546_g	768_g	3200_g	431_g	2351_g	951_g	3246_g	1453_g	2500_g	1304_g	402_g
109PG4257	843_g	3674_g	245_g	2965_g	3942_g	30_g	1593_g	2607_g	2697_g	2261_g	3187_g	245_g	3241_g	704_g	2184_g	1470_g	2493_g	1109_g	754_g	2433_g	2425_g	2794_g	761_g	2763_g	3091_g	944_g	753_g	1546_g	1522_g	2220_g	1417_g	3893_g	3598_g	2524_g	3816_g	2906_g	3842_g	32_g	3545_g	769_g	3199_g	432_g	2350_g	952_g	3247_g	1455_g	2499_g	1303_g	403_g
109PG4259	841_g	3672_g	247_g	2967_g	3944_g	28_g	1594_g	2608_g	2695_g	2259_g	3189_g	247_g	3243_g	702_g	2186_g	1468_g	2495_g	1111_g	752_g	2435_g	2427_g	2796_g	763_g	2765_g	3089_g	946_g	751_g	1544_g	1520_g	2222_g	1419_g	3895_g	3596_g	2526_g	3814_g	2908_g	3840_g	30_g	3543_g	771_g	3197_g	434_g	2348_g	954_g	3249_g	1457_g	2497_g	1301_g	405_g
109PG4260	840_g	3671_g	248_g	2968_g	3945_g	27_g	1595_g	2609_g	2694_g	2258_g	3190_g	248_g	3244_g	701_g	2187_g	1467_g	2496_g	1112_g	751_g	2436_g	2428_g	2797_g	764_g	2766_g	3088_g	947_g	750_g	1543_g	1519_g	2223_g	1420_g	3896_g	3595_g	2527_g	3813_g	2909_g	3839_g	29_g	3542_g	772_g	3196_g	435_g	2347_g	955_g	3250_g	1458_g	2496_g	1300_g	406_g
109PG4261	839_g	3670_g	249_g	2969_g	3946_g	26_g	1596_g	2610_g	2693_g	2257_g	3191_g	249_g	3245_g	700_g	2188_g	1466_g	2497_g	1113_g	750_g	2437_g	2429_g	2798_g	765_g	2767_g	3087_g	948_g	749_g	1542_g	1518_g	2224_g	1421_g	3897_g	3594_g	2528_g	3812_g	2910_g	3838_g	28_g	3541_g	773_g	3195_g	436_g	2346_g	956_g	3251_g	1459_g	2495_g	1299_g	407_g
109PG4262	838_g	3669_g	250_g	2970_g	3947_g	25_g	1597_g	2611_g	2692_g	2256_g	3192_g	250_g	3246_g	699_g	2189_g	1465_g	2498_g	1114_g	749_g	2438_g	2430_g	2799_g	766_g	2768_g	3086_g	949_g	748_g	1541_g	1517_g	2225_g	1422_g	3898_g	3593_g	2529_g	3811_g	2911_g	3837_g	27_g	3540_g	774_g	3194_g	437_g	2345_g	957_g	3252_g	1460_g	2494_g	1298_g	408_g
109PG4263	837_g	3668_g	251_g	2971_g	3948_g	24_g	1598_g	2612_g	2691_g	2255_g	3193_g	251_g	3247_g	698_g	2190_g	1464_g	2499_g	1115_g	748_g	2439_g	2431_g	2800_g	767_g	2769_g	3085_g	950_g	747_g	1540_g	1516_g	2226_g	1423_g	3899_g	3592_g	2530_g	3810_g	2912_g	3836_g	26_g	3539_g	775_g	3193_g	438_g	2344_g	958_g	3253_g	1461_g	2493_g	1297_g	409_g
109PG4264	836_g	3667_g	252_g	2972_g	3949_g	23_g	1599_g	2613_g	2690_g	2254_g	3194_g	252_g	3248_g	697_g	2191_g	1463_g	2500_g	1116_g	747_g	2440_g	2432_g	2801_g	768_g	2770_g	3084_g	951_g	746_g	1539_g	1515_g	2227_g	1424_g	3900_g	3591_g	2531_g	3809_g	2913_g	3835_g	25_g	3538_g	776_g	3192_g	439_g	2343_g	959_g	3254_g	1462_g	2492_g	1296_g	410_g
109PG4266	834_g	3665_g	254_g	2974_g	3951_g	21_g	1601_g	2615_g	2688_g	2252_g	3196_g	253_g	3250_g	695_g	2192_g	1461_g	2502_g	1118_g	745_g	2442_g	2434_g	2803_g	770_g	2772_g	3082_g	953_g	744_g	1537_g	1513_g	2228_g	1426_g	3901_g	3590_g	2533_g	3807_g	2914_g	3833_g	23_g	3536_g	778_g	3191_g	440_g	2342_g	960_g	3255_g	1464_g	2490_g	1294_g	411_g
109PG4267	833_g	3664_g	255_g	2975_g	3952_g	20_g	1602_g	2616_g	2687_g	2251_g	3197_g	254_g	3251_g	694_g	2193_g	1460_g	2503_g	1119_g	744_g	2443_g	2435_g	2804_g	771_g	2773_g	3081_g	954_g	743_g	1536_g	1512_g	2229_g	1427_g	3902_g	3589_g	2534_g	3806_g	2915_g	3832_g	22_g	3535_g	779_g	3190_g	441_g	2341_g	961_g	3256_g	1465_g	2489_g	1293_g	412_g
109PG4268	832_g	3663_g	256_g	2976_g	3953_g	19_g	1603_g	2617_g	2686_g	2250_g	3198_g	255_g	3252_g	693_g	2194_g	1459_g	2504_g	1120_g	743_g	2444_g	2436_g	2805_g	772_g	2774_g	3080_g	955_g	742_g	1535_g	1511_g	2230_g	1428_g	3903_g	3588_g	2535_g	3805_g	2916_g	3831_g	21_g	3534_g	780_g	3189_g	442_g	2340_g	962_g	3257_g	1466_g	2488_g	1292_g	413_g
109PG4269	831_g	3662_g	257_g	2977_g	3954_g	18_g	1604_g	2618_g	2685_g	2249_g	3199_g	256_g	3253_g	692_g	2195_g	1458_g	2505_g	1121_g	742_g	2445_g	2437_g	2806_g	773_g	2775_g	3079_g	956_g	741_g	1534_g	1510_g	2231_g	1429_g	3904_g	3587_g	2536_g	3804_g	2917_g	3830_g	20_g	3533_g	781_g	3188_g	443_g	2339_g	963_g	3258_g	1467_g	2487_g	1291_g	414_g
109PG4270	830_g	3661_g	258_g	2978_g	3955_g	17_g	1605_g	2619_g	2684_g	2248_g	3200_g	257_g	3254_g	691_g	2196_g	1457_g	2506_g	1122_g	741_g	2446_g	2438_g	2807_g	774_g	2776_g	3078_g	957_g	740_g	1533_g	1509_g	2232_g	1430_g	3905_g	3586_g	2537_g	3803_g	2918_g	3829_g	19_g	3532_g	782_g	3187_g	444_g	2338_g	964_g	3259_g	1468_g	2486_g	1290_g	415_g
109PG4271	829_g	3660_g	259_g	2979_g	3956_g	16_g	1606_g	2620_g	2683_g	2247_g	3201_g	258_g	3255_g	690_g	2197_g	1456_g	2507_g	1123_g	740_g	2447_g	2439_g	2808_g	775_g	2777_g	3077_g	958_g	739_g	1532_g	1508_g	2233_g	1431_g	3906_g	3585_g	2538_g	3802_g	2919_g	3828_g	18_g	3531_g	783_g	3186_g	445_g	2337_g	965_g	3260_g	1469_g	2485_g	1289_g	416_g
109PG4272	828_g	3659_g	260_g	2980_g	3957_g	15_g	1607_g	2621_g	2682_g	2246_g	3202_g	259_g	3256_g	689_g	2198_g	1455_g	2508_g	1124_g	739_g	2448_g	2440_g	2809_g	776_g	2778_g	3076_g	959_g	738_g	1531_g	1507_g	2234_g	1432_g	3907_g	3584_g	2539_g	3801_g	2920_g	3827_g	17_g	3530_g	784_g	3185_g	446_g	2336_g	966_g	3261_g	1470_g	2484_g	1288_g	417_g
109PG4273	827_g	3658_g	261_g	2981_g	3958_g	14_g	1608_g	2622_g	2681_g	2245_g	3203_g	260_g	3257_g	688_g	2199_g	1454_g	2509_g	1125_g	738_g	2449_g	2441_g	2810_g	777_g	2779_g	3075_g	960_g	737_g	1530_g	1506_g	2235_g	1433_g	3908_g	3583_g	2540_g	3800_g	2921_g	3826_g	16_g	3529_g	785_g	3184_g	447_g	2335_g	967_g	3262_g	1471_g	2483_g	1287_g	418_g
109PG4274	826_g	3657_g	262_g	2982_g	3959_g	13_g	1609_g	2623_g	2680_g	2244_g	3204_g	261_g	3258_g	687_g	2200_g	1453_g	2510_g	1126_g	737_g	2450_g	2442_g	2811_g	778_g	2780_g	3074_g	961_g	736_g	1529_g	1505_g	2236_g	1434_g	3909_g	3582_g	2541_g	3799_g	2922_g	3825_g	15_g	3528_g	786_g	3183_g	448_g	2334_g	968_g	3263_g	1472_g	2482_g	1286_g	419_g
109PG4275	825_g	3656_g	263_g	2983_g	3960_g	12_g	1610_g	2624_g	2679_g	2243_g	3205_g	262_g	3259_g	686_g	2201_g	1452_g	2511_g	1127_g	736_g	2451_g	2443_g	2812_g	779_g	2781_g	3073_g	962_g	735_g	1528_g	1504_g	2237_g	1435_g	3910_g	3581_g	2542_g	3798_g	2923_g	3824_g	14_g	3527_g	787_g	3182_g	449_g	2333_g	969_g	3264_g	1473_g	2481_g	1285_g	420_g
109PG4276	824_g	3655_g	264_g	2984_g	3961_g	11_g	1611_g	2625_g	2678_g	2242_g	3206_g	263_g	3260_g	685_g	4014_g	1451_g	2512_g	1128_g	735_g	2452_g	2444_g	2813_g	780_g	2782_g	3072_g	963_g	734_g	1527_g	1503_g	2238_g	1436_g	3911_g	3580_g	2543_g	3797_g	2924_g	3823_g	13_g	3526_g	788_g	3181_g	450_g	2332_g	3436_g	3265_g	1474_g	2480_g	1284_g	421_g
109PG4277	823_g	3654_g	265_g	2985_g	3962_g	10_g	1612_g	2626_g	2677_g	2241_g	3207_g	265_g	3261_g	684_g	4013_g	1450_g	2513_g	1129_g	734_g	2453_g	2445_g	2814_g	781_g	2783_g	3071_g	964_g	733_g	1526_g	1502_g	2239_g	1437_g	3912_g	3579_g	2544_g	3796_g	2925_g	3822_g	12_g	3525_g	789_g	3180_g	451_g	2331_g	3435_g	3266_g	1475_g	2479_g	1283_g	422_g
109PG4280	820_g	3651_g	268_g	2988_g	3965_g	7_g	1614_g	2628_g	2674_g	2238_g	3210_g	268_g	3263_g	681_g	4010_g	1447_g	2516_g	1132_g	731_g	2456_g	2448_g	2817_g	784_g	2786_g	3068_g	967_g	730_g	1523_g	1499_g	2242_g	1440_g	3915_g	3576_g	2547_g	3793_g	2928_g	3819_g	9_g	3522_g	792_g	3177_g	454_g	2328_g	3432_g	3269_g	1478_g	2476_g	1280_g	425_g
109PG4281	819_g	3650_g	269_g	2989_g	3966_g	6_g	1615_g	2629_g	2673_g	2237_g	3211_g	269_g	3264_g	680_g	4009_g	1446_g	2517_g	1133_g	730_g	2457_g	2449_g	2818_g	785_g	2787_g	3067_g	968_g	729_g	1522_g	1498_g	2243_g	1441_g	3916_g	3575_g	2548_g	3792_g	2929_g	3818_g	8_g	3521_g	793_g	3176_g	455_g	2327_g	3431_g	3270_g	1479_g	2475_g	1279_g	426_g
109PG4282	818_g	3649_g	270_g	2990_g	3967_g	5_g	1616_g	2630_g	2672_g	2236_g	3212_g	270_g	3265_g	679_g	4008_g	1445_g	2518_g	1134_g	729_g	2458_g	2450_g	2819_g	786_g	2788_g	3066_g	969_g	728_g	1521_g	1497_g	2244_g	1442_g	3917_g	3574_g	2549_g	3791_g	2930_g	3817_g	7_g	3520_g	794_g	3175_g	456_g	2326_g	3430_g	3271_g	1480_g	2474_g	1278_g	427_g
109PG4283	817_g	3648_g	271_g	2991_g	3968_g	4_g	1617_g	2631_g	2671_g	2235_g	3213_g	271_g	3266_g	678_g	4007_g	1444_g	2519_g	1135_g	728_g	2459_g	2451_g	2820_g	787_g	2789_g	3065_g	970_g	727_g	1520_g	1496_g	2245_g	1443_g	3918_g	3573_g	2550_g	3790_g	2931_g	3816_g	6_g	3519_g	795_g	3174_g	457_g	2325_g	3429_g	3272_g	1481_g	2473_g	1277_g	428_g
109PG4285	185_g	2585_g	548_g	870_g	4409_g	3997_g	1240_g	3936_g	293_g	455_g	3733_g	546_g	4319_g	3856_g	888_g	3007_g	687_g	458_g	3037_g	3609_g	268_g	3921_g	2_g	578_g	838_g	3_g	406_g	4353_g	1788_g	367_g	2_g	311_g	3741_g	3522_g	2535_g	3839_g	894_g	1464_g	2698_g	1374_g	3810_g	4073_g	1166_g	4574_g	923_g	2513_g	684_g	2607_g	4029_g
109PG4286	184_g	2586_g	547_g	869_g	4410_g	3998_g	1239_g	3935_g	294_g	454_g	3734_g	545_g	4318_g	3855_g	889_g	3006_g	686_g	459_g	3038_g	3610_g	269_g	3922_g	3_g	579_g	839_g	4_g	405_g	4354_g	1789_g	366_g	3_g	312_g	3742_g	3523_g	2536_g	3838_g	893_g	1463_g	2699_g	1373_g	3809_g	4074_g	1165_g	4573_g	924_g	2514_g	685_g	2606_g	4028_g
109PG4287	183_g	2587_g	546_g	868_g	4411_g	3999_g	1238_g	3934_g	295_g	453_g	3735_g	544_g	4317_g	3854_g	890_g	3005_g	685_g	460_g	3039_g	3611_g	270_g	3923_g	4_g	580_g	840_g	5_g	404_g	4355_g	1790_g	365_g	4_g	313_g	3743_g	3524_g	2537_g	3837_g	892_g	1462_g	2700_g	1372_g	3808_g	4075_g	1164_g	1287_g	925_g	2515_g	686_g	2605_g	4027_g
109PG4288	182_g	2588_g	545_g	867_g	4412_g	4000_g	1237_g	3933_g	296_g	452_g	3736_g	543_g	4316_g	3853_g	891_g	3004_g	684_g	461_g	3040_g	3612_g	271_g	3924_g	5_g	581_g	841_g	6_g	403_g	4356_g	1791_g	364_g	5_g	314_g	3744_g	3525_g	2538_g	3836_g	891_g	1461_g	2701_g	1371_g	3807_g	4076_g	1163_g	1286_g	926_g	2516_g	687_g	2604_g	4026_g
109PG4289	181_g	2589_g	544_g	866_g	4413_g	4001_g	1236_g	3932_g	297_g	451_g	3737_g	542_g	4315_g	3852_g	892_g	3003_g	683_g	462_g	3041_g	3613_g	272_g	3925_g	6_g	582_g	842_g	7_g	402_g	4357_g	1792_g	363_g	6_g	315_g	3745_g	3526_g	2539_g	3835_g	890_g	1460_g	2702_g	1370_g	3806_g	4077_g	1162_g	1285_g	927_g	2517_g	688_g	2603_g	4025_g
109PG4290	180_g	2590_g	543_g	865_g	4414_g	4002_g	1235_g	3931_g	298_g	450_g	3738_g	541_g	4314_g	3851_g	893_g	3002_g	682_g	463_g	3042_g	3614_g	273_g	3926_g	7_g	583_g	843_g	8_g	401_g	4358_g	1793_g	362_g	7_g	316_g	3746_g	3527_g	2540_g	3834_g	889_g	1459_g	2703_g	1369_g	3805_g	4078_g	1161_g	1284_g	928_g	2518_g	689_g	2602_g	4024_g
109PG4291	179_g	2591_g	542_g	864_g	4415_g	4003_g	1234_g	3930_g	299_g	449_g	3739_g	540_g	4313_g	3850_g	894_g	3001_g	681_g	464_g	3043_g	3615_g	274_g	3927_g	8_g	584_g	844_g	9_g	400_g	4359_g	1794_g	361_g	8_g	317_g	3747_g	3528_g	2541_g	3833_g	888_g	1458_g	2704_g	1368_g	3804_g	4079_g	1160_g	1283_g	929_g	2519_g	690_g	2601_g	4023_g
109PG4292	178_g	2592_g	541_g	863_g	4416_g	4004_g	1233_g	3929_g	300_g	448_g	3740_g	539_g	4312_g	3849_g	895_g	3000_g	680_g	465_g	3044_g	3616_g	275_g	3928_g	9_g	585_g	845_g	10_g	399_g	4360_g	1795_g	360_g	9_g	318_g	3748_g	3529_g	2542_g	3832_g	887_g	1457_g	2705_g	1367_g	3803_g	4080_g	1159_g	1282_g	930_g	2520_g	691_g	2600_g	4022_g
109PG4293	177_g	2593_g	540_g	862_g	4417_g	4005_g	1232_g	3928_g	301_g	447_g	3741_g	538_g	4311_g	3848_g	896_g	2999_g	679_g	466_g	3045_g	3617_g	276_g	3929_g	10_g	586_g	846_g	11_g	398_g	4361_g	1796_g	359_g	10_g	319_g	3749_g	3530_g	2543_g	3831_g	886_g	1456_g	2706_g	1366_g	3802_g	4081_g	1158_g	1281_g	931_g	2521_g	692_g	2599_g	4021_g
109PG4294	176_g	2594_g	539_g	861_g	4418_g	4006_g	1231_g	3927_g	302_g	446_g	3742_g	537_g	4310_g	3847_g	897_g	2998_g	678_g	467_g	3046_g	3618_g	277_g	3930_g	11_g	587_g	847_g	12_g	397_g	4362_g	1797_g	358_g	11_g	320_g	3750_g	3531_g	2544_g	3830_g	885_g	1455_g	2707_g	1365_g	3801_g	4082_g	1157_g	1280_g	932_g	2522_g	693_g	2598_g	4020_g
109PG4295	175_g	2595_g	538_g	860_g	4419_g	4007_g	1230_g	3926_g	303_g	445_g	3743_g	536_g	4309_g	3846_g	898_g	2997_g	677_g	468_g	3047_g	3619_g	278_g	3931_g	12_g	588_g	848_g	13_g	396_g	4363_g	1798_g	357_g	12_g	321_g	3751_g	3532_g	2545_g	3829_g	884_g	1454_g	2708_g	1364_g	3800_g	4083_g	1156_g	1279_g	933_g	2523_g	694_g	2597_g	4019_g
109PG4296	173_g	2597_g	536_g	858_g	4421_g	4009_g	1228_g	3924_g	305_g	443_g	3745_g	534_g	4307_g	3844_g	900_g	2995_g	675_g	470_g	3049_g	3621_g	280_g	3933_g	14_g	590_g	850_g	15_g	394_g	4365_g	1800_g	355_g	14_g	323_g	3753_g	3534_g	2547_g	3827_g	882_g	1452_g	2710_g	1362_g	3798_g	4085_g	1154_g	1277_g	935_g	2525_g	696_g	2595_g	4017_g
109PG4297	172_g	2598_g	535_g	857_g	4422_g	4010_g	1227_g	3923_g	306_g	442_g	3746_g	533_g	4306_g	3843_g	901_g	2994_g	674_g	471_g	3050_g	3622_g	281_g	3934_g	15_g	591_g	851_g	16_g	393_g	4366_g	1801_g	354_g	15_g	324_g	3754_g	3535_g	2548_g	3826_g	881_g	1451_g	2711_g	1361_g	3797_g	4086_g	1153_g	1276_g	936_g	2526_g	697_g	2594_g	4016_g
109PG4298	171_g	2599_g	534_g	856_g	4423_g	4011_g	1226_g	3922_g	307_g	441_g	3747_g	532_g	4305_g	3842_g	902_g	2993_g	673_g	472_g	3051_g	3623_g	282_g	3935_g	16_g	592_g	852_g	17_g	392_g	4367_g	1802_g	353_g	16_g	325_g	3755_g	3536_g	2549_g	3825_g	880_g	1450_g	2712_g	1360_g	3796_g	4087_g	1152_g	1275_g	937_g	2527_g	698_g	2593_g	4015_g
109PG4299	170_g	2600_g	533_g	855_g	4424_g	4012_g	1225_g	3921_g	308_g	440_g	3748_g	531_g	4304_g	3841_g	903_g	2992_g	672_g	473_g	3052_g	3624_g	283_g	3936_g	17_g	593_g	853_g	18_g	391_g	4368_g	1803_g	352_g	17_g	326_g	3756_g	3537_g	2550_g	3824_g	879_g	1449_g	2713_g	1359_g	3795_g	4088_g	1151_g	1274_g	938_g	2528_g	699_g	2592_g	4014_g
109PG4300	169_g	2601_g	532_g	854_g	4425_g	4013_g	1224_g	3920_g	309_g	439_g	3749_g	530_g	4303_g	3840_g	904_g	2991_g	671_g	474_g	3053_g	3625_g	284_g	3937_g	18_g	594_g	854_g	19_g	390_g	4369_g	1804_g	351_g	18_g	327_g	3757_g	3538_g	2551_g	3823_g	878_g	1448_g	2714_g	1358_g	3794_g	4089_g	1150_g	1273_g	939_g	2529_g	700_g	2591_g	4013_g
109PG4301	168_g	2602_g	531_g	853_g	4426_g	4014_g	1223_g	3919_g	310_g	438_g	3750_g	529_g	4302_g	3839_g	905_g	2990_g	670_g	475_g	3054_g	3626_g	285_g	3938_g	19_g	595_g	855_g	20_g	389_g	4370_g	1805_g	350_g	19_g	328_g	3758_g	3539_g	2552_g	3822_g	877_g	1447_g	2715_g	1357_g	3793_g	4090_g	1149_g	1272_g	940_g	2530_g	701_g	2590_g	4012_g
109PG4302	167_g	2603_g	530_g	852_g	4427_g	4015_g	1222_g	3918_g	311_g	437_g	3751_g	528_g	4301_g	3838_g	906_g	2989_g	669_g	476_g	3055_g	3627_g	286_g	3939_g	20_g	596_g	856_g	21_g	388_g	4371_g	1806_g	349_g	20_g	329_g	3759_g	3540_g	2553_g	3821_g	876_g	1446_g	2716_g	1356_g	3792_g	4091_g	1148_g	1271_g	941_g	2531_g	702_g	2589_g	4011_g
109PG4303	166_g	2604_g	529_g	851_g	4428_g	4016_g	1221_g	3917_g	312_g	436_g	3752_g	527_g	4300_g	3837_g	907_g	2988_g	668_g	477_g	3056_g	3628_g	287_g	3940_g	21_g	597_g	857_g	22_g	387_g	4372_g	1807_g	348_g	21_g	330_g	3760_g	3541_g	2554_g	3820_g	875_g	1445_g	2717_g	1355_g	3791_g	4092_g	1147_g	1270_g	942_g	2532_g	703_g	2588_g	4010_g
109PG4304	165_g	2605_g	528_g	850_g	4429_g	4017_g	1220_g	3916_g	313_g	435_g	3753_g	526_g	4299_g	3836_g	908_g	2987_g	667_g	478_g	3057_g	3629_g	288_g	3941_g	22_g	598_g	858_g	23_g	386_g	4373_g	1808_g	347_g	22_g	331_g	3761_g	3542_g	2555_g	3819_g	874_g	1444_g	2718_g	1354_g	3790_g	4093_g	1146_g	1269_g	943_g	2533_g	704_g	2587_g	4009_g
109PG4305	164_g	2606_g	527_g	849_g	4430_g	4018_g	1219_g	3915_g	314_g	434_g	3754_g	525_g	4298_g	3835_g	909_g	2986_g	666_g	479_g	3058_g	3630_g	289_g	3942_g	23_g	599_g	859_g	24_g	385_g	4374_g	1809_g	346_g	23_g	332_g	3762_g	3543_g	2556_g	3818_g	873_g	1443_g	2719_g	1353_g	3789_g	4094_g	1145_g	1268_g	944_g	2534_g	705_g	2586_g	4008_g
109PG4306	163_g	2607_g	526_g	848_g	4431_g	4019_g	1218_g	3914_g	315_g	433_g	3755_g	524_g	4297_g	3834_g	910_g	2985_g	665_g	480_g	3059_g	3631_g	290_g	3943_g	24_g	600_g	860_g	25_g	384_g	4375_g	1810_g	345_g	24_g	333_g	3763_g	3544_g	2557_g	3817_g	872_g	1442_g	2720_g	1352_g	3788_g	4095_g	1144_g	1267_g	945_g	2535_g	706_g	2585_g	4007_g
109PG4307	162_g	2608_g	525_g	847_g	4432_g	4020_g	1217_g	3913_g	316_g	432_g	3756_g	523_g	4296_g	3833_g	911_g	2984_g	664_g	481_g	3060_g	3632_g	291_g	3944_g	25_g	601_g	861_g	26_g	383_g	4376_g	1811_g	344_g	25_g	334_g	3764_g	3545_g	2558_g	3816_g	871_g	1441_g	2721_g	1351_g	3787_g	4096_g	1143_g	1266_g	946_g	2536_g	707_g	2584_g	4006_g
109PG4308	161_g	2609_g	524_g	846_g	4433_g	4021_g	1216_g	3912_g	317_g|5081_g	431_g	3757_g	522_g	4295_g	3832_g	912_g	2983_g	663_g	482_g	3061_g	3633_g	292_g	3945_g	26_g|5082_g	602_g|5056_g	862_g	27_g	382_g	4377_g	1812_g	343_g	26_g	335_g	3765_g	3546_g	2559_g	3815_g	870_g	1440_g	2722_g	1350_g	3786_g	4097_g	1142_g	1265_g	947_g	2537_g	708_g	2583_g	4005_g
109PG4309	160_g	2610_g	523_g	845_g	4434_g	4022_g	1215_g	3911_g	318_g	430_g	3758_g	521_g	4294_g	3831_g	913_g	2982_g	662_g	483_g	3062_g	3634_g	293_g	3946_g	27_g	603_g	863_g	28_g	381_g	4378_g	1813_g	342_g	27_g	336_g	3766_g	3547_g	2560_g	3814_g	869_g	1439_g	2723_g	1349_g	3785_g	4098_g	1141_g	1264_g	948_g	2538_g	709_g	2582_g	4004_g
109PG4310	159_g	2611_g	522_g	844_g	4435_g	4023_g	1214_g	3910_g	319_g	429_g	3759_g	520_g	4293_g	3830_g	914_g	2981_g	661_g	484_g	3063_g	3635_g	294_g	3947_g	28_g	604_g	864_g	29_g	380_g	4379_g	1814_g	341_g	28_g	337_g	3767_g	3548_g	2561_g	3813_g	868_g	1438_g	2724_g	1348_g	3784_g	4099_g	1140_g	1263_g	949_g	2539_g	710_g	2581_g	4003_g
109PG4311	157_g	2613_g	520_g	842_g	4437_g	4025_g	1212_g	3908_g	321_g	427_g	3761_g	518_g	4291_g	3828_g	916_g	2979_g	659_g	486_g	3065_g	3637_g	296_g	3949_g	30_g	606_g	866_g	31_g	378_g	4381_g	1816_g	339_g	30_g	339_g	3769_g	3550_g	2563_g	3811_g	866_g	1436_g	2726_g	1346_g	3782_g	4101_g	1138_g	1261_g	951_g	2541_g	712_g	2579_g	4001_g
109PG4312	155_g	2615_g	518_g	840_g	3623_g	4027_g	1211_g	3907_g	323_g	425_g	3763_g	516_g	4290_g	3826_g	917_g	2977_g	657_g	488_g	3067_g	3639_g	298_g	3951_g	32_g	608_g	868_g	32_g	377_g	4383_g	1818_g	337_g	32_g	341_g	3771_g	3552_g	2565_g	3809_g	864_g	1434_g	2728_g	1344_g	3780_g	4103_g	1136_g	1260_g	953_g	2543_g	714_g	2577_g	3999_g
109PG4313	153_g	2617_g	516_g	838_g	3625_g	4029_g	1209_g	3905_g	325_g	423_g	3765_g	514_g	4288_g	3824_g	919_g	2975_g	655_g	490_g	3069_g	3641_g	300_g	3621_g	34_g	610_g	870_g	34_g	375_g	4385_g	1820_g	335_g	34_g	343_g	3773_g	3554_g	2567_g	3807_g	862_g	1432_g	2730_g	1342_g	3778_g	4105_g	1134_g	4749_g	955_g	2545_g	716_g	2575_g	3997_g
109PG4314	152_g	2618_g	515_g	837_g	3626_g	4030_g	1208_g	3904_g	326_g	422_g	3766_g	513_g	4287_g	3823_g	920_g	2974_g	654_g	491_g	3070_g	3642_g	301_g	3622_g	35_g	611_g	871_g	35_g	374_g	4386_g	1821_g	334_g	35_g	344_g	3774_g	3555_g	2568_g	3806_g	861_g	1431_g	2731_g	1341_g	3777_g	4106_g	1133_g	4748_g	956_g	2546_g	717_g	2574_g	3996_g
109PG4315	151_g	2619_g	514_g	836_g	3627_g	4031_g	1207_g	3903_g	327_g	421_g	3767_g	512_g	4286_g	3822_g	921_g	2973_g	653_g	492_g	3071_g	3643_g	302_g	3623_g	36_g	612_g	872_g	36_g	373_g	4387_g	1822_g	333_g	36_g	345_g	3775_g	3556_g	2569_g	3805_g	860_g	1430_g	2732_g	1340_g	3776_g	4107_g	1132_g	4747_g	957_g	2547_g	718_g	2573_g	3995_g
109PG4316	150_g	2620_g	513_g	835_g	3628_g	4032_g	1206_g	3902_g	328_g	420_g	3768_g	511_g	4285_g	3821_g	922_g	2972_g	652_g	493_g	3072_g	3644_g	303_g	3624_g	37_g	613_g	873_g	37_g	372_g	4388_g	1823_g	332_g	37_g	346_g	3776_g	3557_g	2570_g	3804_g	859_g	1429_g	2733_g	1339_g	3775_g	4108_g	1131_g	4746_g	958_g	2548_g	719_g	2572_g	3994_g
109PG4317	149_g	2621_g	512_g	834_g	3629_g	4033_g	1205_g	3901_g	329_g	419_g	3769_g	510_g	4284_g	3820_g	923_g	2971_g	651_g	494_g	3073_g	3645_g	304_g	3625_g	38_g	614_g	874_g	38_g	371_g	4389_g	1824_g	331_g	38_g	347_g	3777_g	3558_g	2571_g	3803_g	858_g	1428_g	2734_g	1338_g	3774_g	4109_g	1130_g	3886_g	959_g	2549_g	720_g	2571_g	3993_g
109PG4318	148_g	2622_g	511_g	833_g	3630_g	4034_g	1204_g	3900_g	330_g	418_g	3770_g	509_g	4283_g	3819_g	924_g	2970_g	650_g	495_g	3074_g	3646_g	305_g	3626_g	39_g	615_g	875_g	39_g	370_g	4390_g	1825_g	330_g	39_g	348_g	3778_g	3559_g	2572_g	3802_g	857_g	1427_g	2735_g	1337_g	3773_g	4110_g	1129_g	3887_g	960_g	2550_g	721_g	2570_g	3992_g
109PG4319	147_g	2623_g	510_g	832_g	3631_g	4035_g	1203_g	3899_g	331_g	417_g	3771_g	508_g	4282_g	3818_g	925_g	2969_g	649_g	496_g	3075_g	3647_g	306_g	3627_g	40_g	616_g	876_g	40_g	369_g	4391_g	1826_g	329_g	40_g	349_g	3779_g	3560_g	2573_g	3801_g	856_g	1426_g	2736_g	1336_g	3772_g	4111_g	1128_g	3888_g	961_g	2551_g	722_g	2569_g	3991_g
109PG4320	146_g	2624_g	509_g	831_g	3632_g	4036_g	1202_g	3898_g	332_g	416_g	3772_g	507_g	4281_g	3817_g	926_g	2968_g	648_g	497_g	3076_g	3648_g	307_g	3628_g	41_g	617_g	877_g	41_g	368_g	4392_g	1827_g	328_g	41_g	350_g	3780_g	3561_g	2574_g	3800_g	855_g	1425_g	2737_g	1335_g	3771_g	4112_g	1127_g	3889_g	962_g	2552_g	723_g	2568_g	3990_g
109PG4321	145_g	2625_g	508_g	830_g	3633_g	4037_g	1201_g	3897_g	333_g	415_g	3773_g	506_g	4280_g	3816_g	927_g	2967_g	647_g	498_g	3077_g	3649_g	308_g	3629_g	42_g	618_g	878_g	42_g	367_g	4393_g	1828_g	327_g	42_g	351_g	3781_g	3562_g	2575_g	3799_g	854_g	1424_g	2738_g	1334_g	3770_g	4113_g	1126_g	3890_g	963_g	2553_g	724_g	2567_g	3989_g
109PG4322	144_g	2626_g	507_g	829_g	3634_g	4038_g	1200_g	3896_g	334_g	414_g	3774_g	505_g	4279_g	3815_g	928_g	2966_g	646_g	499_g	3078_g	3650_g	309_g	3630_g	43_g	619_g	879_g	43_g	366_g	4394_g	1829_g	326_g	43_g	352_g	3782_g	3563_g	2576_g	3798_g	853_g	1423_g	2739_g	1333_g	3769_g	4114_g	1125_g	3891_g	964_g	2554_g	725_g	2566_g	3988_g
109PG4323	143_g	2627_g	506_g	828_g	3635_g	4039_g	1199_g	3895_g	335_g	413_g	3775_g	504_g	4278_g	3814_g	929_g	2965_g	645_g	500_g	3079_g	3651_g	310_g	3631_g	44_g	620_g	880_g	44_g	365_g	4395_g	1830_g	325_g	44_g	353_g	3783_g	3564_g	2577_g	3797_g	852_g	1422_g	2740_g	1332_g	3768_g	4115_g	1124_g	3892_g	965_g	2555_g	726_g	2565_g	3987_g
109PG4324	142_g	2628_g	505_g	827_g	3636_g	4040_g	1198_g	3894_g	336_g	412_g	3776_g	503_g	4277_g	3813_g	930_g	2964_g	644_g	501_g	3080_g	3652_g	311_g	3632_g	45_g	621_g	881_g	45_g	364_g	4396_g	1831_g	324_g	45_g	354_g	3784_g	3565_g	2578_g	3796_g	851_g	1421_g	2741_g	1331_g	3767_g	4116_g	1123_g	3893_g	966_g	2556_g	727_g	2564_g	3986_g
109PG4325	141_g	2629_g	504_g	826_g	3637_g	4041_g	1197_g	3893_g	337_g	411_g	3777_g	502_g	4276_g	3812_g	931_g	2963_g	643_g	502_g	3081_g	3653_g	312_g	3633_g	46_g	622_g	882_g	46_g	363_g	4397_g	1832_g	323_g	46_g	355_g	3785_g	3566_g	2579_g	3795_g	850_g	1420_g	2742_g	1330_g	3766_g	4117_g	1122_g	3894_g	967_g	2557_g	728_g	2563_g	3985_g
109PG4326	140_g	2630_g	503_g	825_g	3638_g	4042_g	1196_g	3892_g	338_g	410_g	3778_g	501_g	4275_g	3811_g	932_g	2962_g	642_g	503_g	3082_g	3654_g	313_g	3634_g	47_g	623_g	883_g	47_g	362_g	4398_g	1833_g	322_g	47_g	356_g	3786_g	3567_g	2580_g	3794_g	849_g	1419_g	2743_g	1329_g	3765_g	4118_g	1121_g	3895_g	968_g	2558_g	729_g	2562_g	3984_g
109PG4327	139_g	2631_g	502_g	824_g	3639_g	4043_g	1195_g	3891_g	339_g	409_g	3779_g	500_g	4274_g	3810_g	933_g	2961_g	641_g	504_g	3083_g	3655_g	314_g	3635_g	48_g	624_g	884_g	48_g	361_g	4399_g	1834_g	321_g	48_g	357_g	3787_g	3568_g	2581_g	3793_g	848_g	1418_g	2744_g	1328_g	3764_g	4119_g	1120_g	1976_g	969_g	2559_g	730_g	2561_g	3983_g
109PG4328	137_g	2633_g	500_g	822_g	3641_g	4045_g	1193_g	3889_g	341_g	407_g	3781_g	498_g	4272_g	3808_g	935_g	2959_g	639_g	506_g	3085_g	3657_g	316_g	3637_g	50_g	626_g	886_g	50_g	359_g	4401_g	1836_g	319_g	50_g	359_g	3789_g	3570_g	2583_g	3791_g	846_g	1416_g	2746_g	1326_g	3762_g	4121_g	1118_g	1978_g	971_g	2561_g	732_g	2559_g	3981_g
109PG4329	136_g	2634_g	499_g	821_g	3642_g	4046_g	1192_g	3888_g	342_g	406_g	3782_g	497_g	4271_g	3807_g	936_g	2958_g	638_g	507_g	3086_g	3658_g	317_g	3638_g	51_g	627_g	887_g	51_g	358_g	4402_g	1837_g	318_g	51_g	360_g	3790_g	3571_g	2584_g	3790_g	845_g	1415_g	2747_g	1325_g	3761_g	4122_g	1117_g	1979_g	972_g	2562_g	733_g	2558_g	3980_g
109PG4330	135_g	2635_g	498_g	820_g	3643_g	4047_g	1191_g	3887_g	343_g	405_g	3783_g	496_g	4270_g	3806_g	937_g	2957_g	637_g	508_g	3087_g	3659_g	318_g	3639_g	52_g	628_g	888_g	52_g	357_g	4403_g	1838_g	317_g	52_g	361_g	3791_g	3572_g	2585_g	3789_g	844_g	1414_g	2748_g	1324_g	3760_g	4123_g	1116_g	1980_g	973_g	2563_g	734_g	2557_g	3979_g
109PG4331	134_g	2636_g	497_g	819_g	3644_g	4048_g	1190_g	3886_g	344_g	404_g	3784_g	495_g	4269_g	3805_g	938_g	2956_g	636_g	509_g	3088_g	3660_g	319_g	3640_g	53_g	629_g	889_g	53_g	356_g	4404_g	1839_g	316_g	53_g	362_g	3792_g	3573_g	2586_g	3788_g	843_g	1413_g	2749_g	1323_g	3759_g	4124_g	1115_g	1981_g	974_g	2564_g	735_g	2556_g	3978_g
109PG4332	133_g	2637_g	496_g	818_g	3645_g	4049_g	1189_g	3885_g	345_g	403_g	3785_g	494_g	4268_g	3804_g	939_g	2955_g	635_g	510_g	3089_g	3661_g	320_g	3641_g	54_g	630_g	890_g	54_g	355_g	4405_g	1840_g	315_g	54_g	363_g	3793_g	3574_g	2587_g	3787_g	842_g	1412_g	2750_g	1322_g	3758_g	4125_g	1114_g	1982_g	975_g	2565_g	736_g	2555_g	3977_g
109PG4333	132_g	2638_g	495_g	817_g	3646_g	4050_g	1188_g	3884_g	346_g	402_g	3786_g	493_g	4267_g	3803_g	940_g	2954_g	634_g	511_g	3090_g	3662_g	321_g	3642_g	55_g	631_g	891_g	55_g	354_g	4406_g	1841_g	314_g	55_g	364_g	3794_g	3575_g	2588_g	3786_g	841_g	1411_g	2751_g	1321_g	3757_g	4126_g	1113_g	1983_g	976_g	2566_g	737_g	2554_g	3976_g
109PG4334	131_g	2639_g	494_g	816_g	3647_g	4051_g	1187_g	3883_g	347_g	401_g	3787_g	492_g	4266_g	3802_g	941_g	2953_g	633_g	512_g	3091_g	3663_g	322_g	3643_g	56_g	632_g	892_g	56_g	353_g	4407_g	1842_g	313_g	56_g	365_g	3795_g	3576_g	2589_g	3785_g	840_g	1410_g	2752_g	1320_g	3756_g	4127_g	1112_g	1984_g	977_g	2567_g	738_g	2553_g	3975_g
109PG4335	130_g	2640_g	493_g	815_g	3648_g	4052_g	1186_g	3882_g	348_g	400_g	3788_g	491_g	4265_g	3801_g	942_g	2952_g	632_g	513_g	3092_g	3664_g	323_g	3644_g	57_g	633_g	893_g	57_g	352_g	4408_g	1843_g	312_g	57_g	366_g	3796_g	3577_g	2590_g	3784_g	839_g	1409_g	2753_g	1319_g	3755_g	4128_g	1111_g	1985_g	978_g	2568_g	739_g	2552_g	3974_g
109PG4336	129_g	2641_g	492_g	814_g	3649_g	4053_g	1185_g	3881_g	349_g	399_g	3789_g	490_g	4264_g	3800_g	943_g	2951_g	631_g	514_g	3093_g	3665_g	324_g	3645_g	58_g	634_g	894_g	58_g	351_g	4409_g	1844_g	311_g	58_g	367_g	4859_g	3578_g	2591_g	3783_g	838_g	1408_g	2754_g	1318_g	3754_g	4129_g	1110_g	1986_g	979_g	2569_g	740_g	2551_g	3973_g
109PG4337	128_g	2642_g	491_g	813_g	3650_g	4054_g	1184_g	3880_g	350_g	398_g	3790_g	489_g	4263_g	3799_g	944_g	2950_g	630_g	515_g	3094_g	3666_g	325_g	3646_g	59_g	635_g	895_g	59_g	350_g	4410_g	1845_g	310_g	59_g	368_g	4860_g	3579_g	2592_g	3782_g	837_g	1407_g	2755_g	1317_g	3753_g	4130_g	1109_g	1987_g	980_g	2570_g	741_g	2550_g	3972_g
109PG4338	127_g|2438_g	2643_g|2684_g	490_g|3765_g	812_g|4274_g	655_g|3651_g	2093_g|4055_g	1183_g|1310_g	2802_g|3879_g	351_g|2248_g	397_g|1950_g	1712_g|3791_g	488_g|1457_g	1810_g|4262_g	1523_g|3798_g	667_g|945_g	2949_g|3137_g	629_g|3092_g	516_g|2709_g	3095_g|3136_g	1410_g|3667_g	326_g|2975_g	3041_g|3647_g	60_g|1846_g	636_g|4789_g	896_g|3863_g	60_g|2209_g	349_g|2632_g	1447_g|4411_g	1846_g|3512_g	309_g|1986_g	60_g|700_g	369_g|2858_g	2328_g|4861_g	3191_g|3580_g	2593_g|3012_g	1084_g|3781_g	836_g|1961_g	1406_g|3188_g	2756_g|3703_g	1316_g|1778_g	2569_g|3752_g	3584_g|4131_g	1108_g|1934_g	1988_g|3460_g	981_g|3013_g	2571_g|3222_g	742_g|1846_g	2162_g|2549_g	595_g|3971_g
109PG4339	126_g	2644_g	489_g	811_g	3652_g	4056_g	1182_g	3878_g	352_g	396_g	3792_g	487_g	4261_g	3797_g	946_g	2948_g	628_g	517_g	3096_g	3668_g	327_g	3648_g	61_g	637_g	897_g	61_g	348_g	4412_g	1847_g	308_g	61_g	370_g	4862_g	3581_g	2594_g	3780_g	835_g	1405_g	2757_g	1315_g	3751_g	4132_g	1107_g	1989_g	982_g	2572_g	743_g	2548_g	3970_g
109PG4340	125_g	2645_g	488_g	810_g	3653_g	4057_g	1181_g	3877_g	353_g	395_g	3793_g	486_g	4260_g	3796_g	947_g	2947_g	627_g	518_g	3097_g	3669_g	328_g	3649_g	62_g	638_g	898_g	62_g	347_g	4413_g	1848_g	307_g	62_g	371_g	4863_g	3582_g	2595_g	3779_g	834_g	1404_g	2758_g	1314_g	3750_g	4133_g	1106_g	1990_g	983_g	2573_g	744_g	2547_g	3969_g
109PG4341	124_g	2646_g	487_g	809_g	3654_g	4058_g	1180_g	3876_g	354_g	394_g	3794_g	485_g	4259_g	3795_g	948_g	2946_g	626_g	519_g	3098_g	3670_g	329_g	3650_g	63_g	639_g	899_g	63_g	346_g	4414_g	1849_g	306_g	63_g	372_g	4864_g	3583_g	2596_g	3778_g	833_g	1403_g	2759_g	1313_g	3749_g	4134_g	1105_g	1991_g	984_g	2574_g	745_g	2546_g	3968_g
109PG4342	123_g	2647_g	486_g	808_g	3655_g	4059_g	1179_g	3875_g	355_g	393_g	3795_g	484_g	4258_g	3794_g	949_g	2945_g	625_g	520_g	3099_g	3671_g	330_g	3651_g	64_g	640_g	900_g	64_g	345_g	4415_g	1850_g	305_g	64_g	373_g	4865_g	3584_g	2597_g	3777_g	832_g	1402_g	2760_g	1312_g	3748_g	4135_g	1104_g	1992_g	985_g	2575_g	746_g	2545_g	3967_g
109PG4343	122_g	2648_g	485_g	807_g	3656_g	4060_g	1178_g	3874_g	356_g	392_g	3796_g	483_g	4257_g	3793_g	950_g	2944_g	624_g	521_g	3100_g	3672_g	331_g	3652_g	65_g	641_g	901_g	65_g	344_g	4416_g	1851_g	304_g	65_g	374_g	4866_g	3585_g	2598_g	3776_g	831_g	1401_g	2761_g	1311_g	3747_g	4136_g	1103_g	1993_g	986_g	2576_g	747_g	2544_g	3966_g
109PG4344	121_g	2649_g	484_g	806_g	3657_g	4061_g	1177_g	3873_g	357_g	391_g	3797_g	482_g	4256_g	3792_g	951_g	2943_g	623_g	522_g	3101_g	3673_g	332_g	3653_g	66_g	642_g	902_g	66_g	343_g	4417_g	1852_g	303_g	66_g	375_g	4867_g	3586_g	2599_g	3775_g	830_g	1400_g	2762_g	1310_g	3746_g	4137_g	1102_g	1994_g	987_g	2577_g	748_g	2543_g	3965_g
109PG4345	120_g	2650_g	483_g	805_g	3658_g	4062_g	1176_g	3872_g	358_g	390_g	3798_g	481_g	4255_g	3791_g	4955_g	2942_g	622_g	523_g	3102_g	3674_g	333_g	5026_g	67_g	643_g	903_g	67_g	342_g	4418_g	1853_g	302_g	67_g	376_g	4868_g	3587_g	2600_g	3774_g	829_g	1399_g	2763_g	1309_g	3745_g	4138_g	1101_g	4707_g	988_g	2578_g	749_g	2542_g	3964_g
109PG4346	119_g	2651_g	482_g	804_g	3659_g	4063_g	1175_g	3871_g	359_g	389_g	3799_g	480_g	4254_g	3790_g	4954_g	2941_g	621_g	524_g	3103_g	3675_g	334_g	5027_g	68_g	644_g	904_g	68_g	341_g	4419_g	1854_g	301_g	68_g	377_g	4869_g	3588_g	2601_g	3773_g	828_g	1398_g	2764_g	1308_g	3744_g	4139_g	1100_g	4708_g	989_g	2579_g	750_g	2541_g	3963_g
109PG4347	118_g	2652_g	481_g	803_g	3660_g	4064_g	1174_g	3870_g	360_g	388_g	3800_g	479_g	4253_g	3789_g	4953_g	2940_g	620_g	525_g	3104_g	3676_g	335_g	5028_g	69_g	645_g	905_g	69_g	340_g	4420_g	1855_g	300_g	69_g	378_g	4870_g	3589_g	2602_g	3772_g	827_g	1397_g	2765_g	1307_g	3743_g	4140_g	1099_g	4709_g	990_g	2580_g	751_g	2540_g	3962_g
109PG4348	117_g|5115_g	2653_g|5106_g	480_g|5061_g|5100_g	802_g|5075_g|5091_g	3661_g|5042_g|5096_g	4065_g|5075_g|5087_g	1173_g|4337_g	3869_g|3368_g	361_g|5136_g	387_g|5160_g|5174_g	3801_g|5056_g|5105_g	478_g|5040_g|5103_g	4252_g|3593_g|5094_g	3788_g|5086_g|5098_g	4952_g|5092_g	2939_g|5073_g|5084_g	619_g|5078_g|5084_g	526_g|5081_g|5084_g|5115_g	3105_g|5042_g	3677_g|5080_g	336_g|5074_g	5029_g|5122_g	70_g|5066_g|5110_g	646_g|5067_g	906_g|5214_g|5360_g	70_g|4548_g|5064_g	339_g|1892_g|5075_g	4421_g|5030_g|5064_g	1856_g|5055_g|5091_g	299_g|5087_g|5105_g	70_g|5104_g|5112_g	379_g|5092_g|5113_g	4871_g|5095_g|5105_g	3590_g|5092_g|5116_g	2603_g|5127_g	3771_g|5070_g	826_g|5087_g|5113_g	1396_g|5090_g|5111_g	2766_g|5091_g|5112_g	1306_g|5055_g|5067_g	3742_g|5070_g|5097_g	4141_g|5099_g|5113_g	1098_g|5074_g|5088_g	4710_g|5101_g	991_g|5067_g|5091_g	2581_g|5103_g	752_g|5076_g|5111_g	2539_g|5112_g|5127_g	3961_g|5071_g|5083_g
109PG4349	116_g	2654_g	479_g	801_g	3662_g	4066_g	1172_g	3868_g	362_g	386_g	3802_g	477_g	4251_g	3787_g	4778_g	2938_g	618_g	527_g	3106_g	3678_g	337_g	4933_g	71_g	647_g	907_g	71_g	338_g	4422_g	1857_g	298_g	71_g	380_g	4872_g	3591_g	2604_g	3770_g	825_g	1395_g	2767_g	1305_g	3741_g	4142_g	1097_g	4266_g	992_g	2582_g	753_g	2538_g	3960_g
109PG4350	115_g	2655_g	478_g	800_g	3663_g	4067_g	1171_g	3867_g	363_g	385_g	3803_g	476_g	4250_g	3786_g	4777_g	2937_g	617_g	528_g	3107_g	3679_g	338_g	4934_g	72_g	648_g	908_g	72_g	337_g	4423_g	1858_g	297_g	72_g	381_g	4873_g	3592_g	2605_g	3769_g	824_g	1394_g	2768_g	1304_g	3740_g	4143_g	1096_g	4265_g	993_g	2583_g	754_g	2537_g	3959_g
109PG4351	114_g	2656_g	477_g	799_g	3664_g	4068_g	1170_g	3866_g	364_g	384_g	3804_g	475_g	4249_g	3785_g	4776_g	2936_g	616_g	529_g	3108_g	3680_g	339_g	4935_g	73_g	649_g	909_g	73_g	336_g	4424_g	1859_g	296_g	73_g	382_g	4874_g	3593_g	2606_g	3768_g	823_g	1393_g	2769_g	1303_g	3739_g	4144_g	1095_g	4264_g	994_g	2584_g	755_g	2536_g	3958_g
109PG4352	113_g	2657_g	476_g	798_g	3665_g	4069_g	1169_g	3865_g	365_g	383_g	3805_g	474_g	4248_g	3784_g	4775_g	2935_g	615_g	530_g	3109_g	3681_g	340_g	4936_g	74_g	650_g	910_g	74_g	335_g	4425_g	1860_g	295_g	74_g	383_g	4875_g	3594_g	2607_g	3767_g	822_g	1392_g	2770_g	1302_g	3738_g	4145_g	1094_g	4263_g	995_g	2585_g	756_g	2535_g	3957_g
109PG4353	112_g	2658_g	475_g	797_g	3666_g	4070_g	1168_g	3864_g	366_g	382_g	3806_g	473_g	4247_g	3783_g	4774_g	2934_g	614_g	531_g	3110_g	3682_g	341_g	4937_g	75_g	651_g	911_g	75_g	334_g	4426_g	1861_g	294_g	75_g	384_g	4876_g	3595_g	2608_g	3766_g	821_g	1391_g	2771_g	1301_g	3737_g	4146_g	1093_g	4262_g	996_g	2586_g	757_g	2534_g	3956_g
109PG4355	110_g	2660_g	473_g	795_g	3668_g	4072_g	1166_g	3862_g	368_g	380_g	3808_g	471_g	4245_g	3781_g	4772_g	2932_g	612_g	533_g	3112_g	3684_g	343_g	4939_g	77_g	653_g	913_g	77_g	332_g	4428_g	1863_g	292_g	77_g	386_g	4878_g	3597_g	2610_g	3764_g	819_g	1389_g	2773_g	1299_g	3735_g	4148_g	1091_g	4260_g	998_g	2588_g	759_g	2532_g	3954_g
109PG4356	109_g	2661_g	472_g	794_g	3669_g	4073_g	1165_g	3861_g	369_g	379_g	3809_g	470_g	4244_g	3780_g	4771_g	2931_g	611_g	534_g	3113_g	3685_g	344_g	4940_g	78_g	654_g	914_g	78_g	331_g	4429_g	1864_g	291_g	78_g	387_g	4879_g	3598_g	2611_g	3763_g	818_g	1388_g	2774_g	1298_g	3734_g	4149_g	1090_g	4259_g	999_g	2589_g	760_g	2531_g	3953_g
109PG4357	108_g	2662_g	471_g	793_g	3670_g	4074_g	1164_g	3860_g	370_g	378_g	3810_g	469_g	4243_g	3779_g	4770_g	2930_g	610_g	535_g	3114_g	3686_g	345_g	4941_g	79_g	655_g	915_g	79_g	330_g	4430_g	1865_g	290_g	79_g	388_g	4880_g	3599_g	2612_g	3762_g	817_g	1387_g	2775_g	1297_g	3733_g	4150_g	1089_g	4258_g	1000_g	2590_g	761_g	2530_g	3952_g
109PG4358	107_g	2663_g	470_g	792_g	3671_g	4075_g	1163_g	3859_g	371_g	377_g	3811_g	468_g	4242_g	3778_g	4769_g	2929_g	609_g	536_g	3115_g	3687_g	346_g	4942_g	80_g	656_g	916_g	80_g	329_g	4431_g	1866_g	289_g	80_g	389_g	4881_g	3600_g	2613_g	3761_g	816_g	1386_g	2776_g	1296_g	3732_g	4151_g	1088_g	4257_g	1001_g	2591_g	762_g	2529_g	3951_g
109PG4361	104_g	459_g	467_g	789_g	412_g	2349_g	1160_g	3508_g	374_g	374_g	1001_g	465_g	3863_g	346_g	4987_g	931_g	606_g	539_g	1307_g	1213_g	349_g	2124_g	83_g	659_g	919_g	82_g	327_g	2309_g	1869_g	286_g	83_g	392_g	666_g	38_g	3720_g	723_g	813_g	1383_g	435_g	1293_g	1674_g	1999_g	1085_g	4752_g	1004_g	1057_g	765_g	2526_g	2215_g
109PG4362	103_g	460_g	466_g	788_g	413_g	2348_g	1159_g	3507_g	375_g	373_g	1000_g	464_g	3864_g	347_g	4988_g	930_g	605_g	540_g	1306_g	1212_g	350_g	2125_g	84_g	660_g	920_g	83_g	326_g	2308_g	1870_g	285_g	84_g	393_g	665_g	39_g	3719_g	722_g	812_g	1382_g	436_g	1292_g	1673_g	1998_g	1084_g	4753_g	1005_g	1056_g	766_g	2525_g	2214_g
109PG4363	102_g	461_g	465_g	787_g	414_g	2347_g	1158_g	3506_g	376_g	372_g	999_g	463_g	3865_g	348_g	4989_g	929_g	604_g	541_g	1305_g	1211_g	351_g	2126_g	85_g	661_g	921_g	84_g	325_g	2307_g	1871_g	284_g	85_g	394_g	664_g	40_g	3718_g	721_g	811_g	1381_g	437_g	1291_g	1672_g	1997_g	1083_g	4754_g	1006_g	1055_g	767_g	2524_g	2213_g
109PG4364	101_g	462_g	464_g	786_g	415_g	2346_g	1156_g	3504_g	377_g	371_g	998_g	462_g	3867_g	349_g	2618_g	928_g	603_g	542_g	1304_g	1210_g	352_g	2127_g	86_g	662_g	922_g	85_g	324_g	2306_g	1872_g	283_g	86_g	395_g	663_g	41_g	3717_g	720_g	810_g	1380_g	438_g	1290_g	1671_g	1996_g	1082_g	4755_g	1007_g	1054_g	768_g	2523_g	2212_g
109PG4365	100_g	463_g	463_g	785_g	416_g	2345_g	1155_g	3503_g	378_g	370_g	997_g	461_g	3868_g	350_g	2619_g	927_g	602_g	543_g	1303_g	1209_g	353_g	2128_g	87_g	663_g	923_g	86_g	323_g	2305_g	1873_g	282_g	87_g	396_g	662_g	42_g	3716_g	719_g	809_g	1379_g	439_g	1289_g	1670_g	1995_g	1081_g	2852_g	1008_g	1053_g	769_g	2522_g	2211_g
109PG4367	98_g	465_g	461_g	783_g	418_g	2343_g	1153_g	3501_g	380_g	368_g	995_g	459_g	3870_g	352_g	2621_g	925_g	600_g	545_g	1301_g	1207_g	355_g	2130_g	89_g	665_g	925_g	88_g	322_g	2303_g	1875_g	280_g	89_g	398_g	660_g	44_g	3714_g	717_g	807_g	1377_g	441_g	1287_g	1668_g	1993_g	1079_g	2850_g	1010_g	1051_g	771_g	2520_g	2209_g
109PG4368	97_g	466_g	460_g	782_g	419_g	2342_g	1152_g	3500_g	381_g	367_g	994_g	458_g	3871_g	353_g	2622_g	924_g	599_g	546_g	1300_g	1206_g	356_g	2131_g	90_g	666_g	926_g	89_g	321_g	2302_g	1876_g	279_g	90_g	399_g	659_g	45_g	3713_g	716_g	806_g	1376_g	442_g	1286_g	1667_g	1992_g	1078_g	2849_g	1011_g	1050_g	772_g	2519_g	2208_g
109PG4369	96_g	467_g	459_g	781_g	420_g	2341_g	1151_g	3499_g	382_g	366_g	993_g	457_g	3872_g	354_g	2623_g	923_g	598_g	547_g	1299_g	1205_g	357_g	2132_g	91_g	667_g	927_g	90_g	320_g	2301_g	1877_g	278_g	91_g	400_g	658_g	46_g	3712_g	715_g	805_g	1375_g	443_g	1285_g	1666_g	1991_g	1077_g	2848_g	1012_g	1049_g	773_g	2518_g	2207_g
109PG4370	95_g	468_g	458_g	780_g	421_g	2340_g	1150_g	3498_g	383_g	365_g	992_g	456_g	3873_g	355_g	2624_g	922_g	597_g	548_g	1298_g	1204_g	358_g	2133_g	92_g	668_g	928_g	91_g	319_g	2300_g	1878_g	277_g	92_g	401_g	657_g	47_g	3711_g	714_g	804_g	1374_g	444_g	1284_g	1665_g	1990_g	1076_g	2847_g	1013_g	1048_g	774_g	2517_g	2206_g
109PG4371	94_g	469_g	457_g	779_g	422_g	2339_g	1149_g	3497_g	384_g	364_g	991_g	455_g	3874_g	356_g	2625_g	921_g	596_g	549_g	1297_g	1203_g	359_g	2134_g	93_g	669_g	929_g	92_g	318_g	2299_g	1879_g	276_g	93_g	402_g	656_g	48_g	3710_g	713_g	803_g	1373_g	445_g	1283_g	1664_g	1989_g	1075_g	2846_g	1014_g	1047_g	775_g	2516_g	2205_g
109PG4372	93_g	470_g	456_g	778_g	423_g	2338_g	1148_g	3496_g	385_g	363_g	990_g	454_g	3875_g	357_g	2626_g	920_g	595_g	550_g	1296_g	1202_g	360_g	2135_g	94_g	670_g	930_g	93_g	317_g	2298_g	1880_g	275_g	94_g	403_g	655_g	49_g	3709_g	712_g	802_g	1372_g	446_g	1282_g	1663_g	1988_g	1074_g	2845_g	1015_g	1046_g	776_g	2515_g	2204_g
109PG4373	92_g	471_g	455_g	777_g	424_g	2337_g	1147_g	3495_g	386_g	362_g	989_g	453_g	3876_g	358_g	2627_g	919_g	594_g	551_g	1295_g	1201_g	361_g	2136_g	95_g	671_g	931_g	94_g	316_g	2297_g	1881_g	274_g	95_g	404_g	654_g	50_g	3708_g	711_g	801_g	1371_g	447_g	1281_g	1662_g	1987_g	1073_g	2844_g	1016_g	1045_g	777_g	2514_g	2203_g
109PG4374	91_g	472_g	454_g	776_g	425_g	2336_g	1146_g	3494_g	387_g	361_g	988_g	452_g	3877_g	359_g	2628_g	918_g	593_g	552_g	1294_g	1200_g	362_g	2137_g	96_g	672_g	932_g	95_g	315_g	2296_g	1882_g	273_g	96_g	405_g	653_g	51_g	3707_g	710_g	800_g	1370_g	448_g	1280_g	1661_g	1986_g	1072_g	2843_g	1017_g	1044_g	778_g	2513_g	2202_g
109PG4375	90_g	473_g	453_g	775_g	426_g	2335_g	1145_g	3493_g	388_g	360_g	987_g	451_g	3878_g	360_g	2629_g	917_g	592_g	553_g	1293_g	1199_g	363_g	2138_g	97_g	673_g	933_g	96_g	314_g	2295_g	1883_g	272_g	97_g	406_g	652_g	52_g	3706_g	709_g	799_g	1369_g	449_g	1279_g	1660_g	1985_g	1071_g	2842_g	1018_g	1043_g	779_g	2512_g	2201_g
109PG4376	89_g	474_g	452_g	774_g	427_g	2334_g	1144_g	3492_g	389_g	359_g	986_g	450_g	3879_g	361_g	2630_g	916_g	591_g	554_g	1292_g	1198_g	364_g	2139_g	98_g	674_g	934_g	97_g	313_g	2294_g	1884_g	271_g	98_g	407_g	651_g	53_g	3705_g	708_g	798_g	1368_g	450_g	1278_g	1659_g	1984_g	1070_g	2841_g	1019_g	1042_g	780_g	2511_g	2200_g
109PG4377	88_g	475_g	451_g	773_g	428_g	2333_g	1143_g	3491_g	390_g	358_g	985_g	449_g	3880_g	362_g	2631_g	915_g	590_g	555_g	1291_g	1197_g	365_g	2140_g	99_g	675_g	935_g	98_g	312_g	2293_g	1885_g	270_g	99_g	408_g	650_g	54_g	3704_g	707_g	797_g	1367_g	451_g	1277_g	1658_g	1983_g	1069_g	2840_g	1020_g	1041_g	781_g	2510_g	2199_g
109PG4378	87_g	476_g	450_g	772_g	429_g	2332_g	1142_g	3490_g	391_g	357_g	984_g	448_g	3881_g	363_g	2632_g	914_g	589_g	556_g	1290_g	1196_g	366_g	2141_g	100_g	676_g	936_g	99_g	311_g	2292_g	1886_g	269_g	100_g	409_g	649_g	55_g	3703_g	706_g	796_g	1366_g	452_g	1276_g	1657_g	1982_g	1068_g	2839_g	1021_g	1040_g	782_g	2509_g	2198_g
109PG4379	86_g	477_g	449_g	771_g	430_g	2331_g	1141_g	3489_g	392_g	356_g	983_g	447_g	3882_g	364_g	2633_g	913_g	588_g	557_g	1289_g	1195_g	367_g	2142_g	101_g	677_g	937_g	100_g	310_g	2291_g	1887_g	268_g	101_g	410_g	648_g	56_g	3702_g	705_g	795_g	1365_g	453_g	1275_g	1656_g	1981_g	1067_g	2838_g	1022_g	1039_g	783_g	2508_g	2197_g
109PG4380	85_g	478_g	448_g	770_g	431_g	2330_g	1140_g	3488_g	393_g	355_g	982_g	446_g	3883_g	365_g	2634_g	912_g	587_g	558_g	1288_g	1194_g	368_g	2143_g	102_g	678_g	938_g	101_g	309_g	2290_g	1888_g	267_g	102_g	411_g	647_g	57_g	3701_g	704_g	794_g	1364_g	454_g	1274_g	1655_g	1980_g	1066_g	2837_g	1023_g	1038_g	784_g	2507_g	2196_g
109PG4381	84_g	479_g	447_g	769_g	432_g	2329_g	1139_g	3487_g	394_g	354_g	981_g	445_g	3884_g	366_g	2635_g	911_g	586_g	559_g	1287_g	1193_g	369_g	2144_g	103_g	679_g	939_g	102_g	308_g	2289_g	1889_g	266_g	103_g	412_g	646_g	58_g	3700_g	703_g	793_g	1363_g	455_g	1273_g	1654_g	1979_g	1065_g	2836_g	1024_g	1037_g	785_g	2506_g	2195_g
109PG4382	83_g	480_g	446_g	768_g	433_g	2328_g	1138_g	3486_g	395_g	353_g	980_g	444_g	3885_g	367_g	2636_g	910_g	585_g	560_g	1286_g	1192_g	370_g	2145_g	104_g	680_g	940_g	103_g	307_g	2288_g	1890_g	265_g	104_g	413_g	645_g	59_g	3699_g	702_g	792_g	1362_g	456_g	1272_g	1653_g	1978_g	1064_g	2835_g	1025_g	1036_g	786_g	2505_g	2194_g
109PG4383	82_g	481_g	445_g	767_g	434_g	2327_g	1137_g	3485_g	396_g	352_g	979_g	443_g	3886_g	368_g	2637_g	909_g	584_g	561_g	1285_g	1191_g	371_g	2146_g	105_g	681_g	941_g	104_g	306_g	2287_g	1891_g	264_g	105_g	414_g	644_g	60_g	3698_g	701_g	791_g	1361_g	457_g	1271_g	1652_g	1977_g	1063_g	2834_g	1026_g	1035_g	787_g	2504_g	2193_g
109PG4384	81_g	482_g	444_g	766_g	435_g	2326_g	1136_g	3484_g	397_g	351_g	978_g	442_g	3887_g	369_g	2638_g	908_g	583_g	562_g	1284_g	1190_g	372_g	2147_g	106_g	682_g	942_g	105_g	305_g	2286_g	1892_g	263_g	106_g	415_g	643_g	61_g	3697_g	700_g	790_g	1360_g	458_g	1270_g	1651_g	1976_g	1062_g	2833_g	1027_g	1034_g	788_g	2503_g	2192_g
109PG4385	80_g	483_g	443_g	765_g	436_g	2325_g	1135_g	3483_g	398_g	350_g	977_g	441_g	3888_g	370_g	2639_g	907_g	582_g	563_g	1283_g	1189_g	373_g	2148_g	107_g	683_g	943_g	106_g	304_g	2285_g	1893_g	262_g	107_g	416_g	642_g	62_g	3696_g	699_g	789_g	1359_g	459_g	1269_g	1650_g	1975_g	1061_g	2832_g	1028_g	1033_g	789_g	2502_g	2191_g
109PG4386	79_g	484_g	442_g	764_g	437_g	2324_g	1134_g	3482_g	399_g	349_g	976_g	440_g	3889_g	371_g	2640_g	906_g	581_g	564_g	1282_g	1188_g	374_g	2149_g	108_g	684_g	944_g	107_g	303_g	2284_g	1894_g	261_g	108_g	417_g	641_g	63_g	3695_g	698_g	788_g	1358_g	460_g	1268_g	1649_g	1974_g	1060_g	3655_g	1029_g	1032_g	790_g	2501_g	2190_g
109PG4388	77_g	486_g	440_g	762_g	439_g	2322_g	1132_g	3480_g	401_g	347_g	974_g	438_g	3891_g	373_g	2642_g	904_g	579_g	566_g	1280_g	1186_g	376_g	2151_g	110_g	686_g	946_g	109_g	301_g	2282_g	1896_g	259_g	110_g	419_g	640_g	65_g	3693_g	696_g	786_g	1356_g	462_g	1266_g	1647_g	1972_g	1058_g	3653_g	1031_g	1030_g	792_g	2499_g	2188_g
109PG4389	76_g	487_g	439_g	761_g	440_g	2321_g	1131_g	3479_g	402_g	346_g	973_g	437_g	3892_g	374_g	2643_g	903_g	578_g	567_g	1279_g	1185_g	377_g	2152_g	111_g	687_g	947_g	110_g	300_g	2281_g	1897_g	258_g	111_g	420_g	639_g	66_g	3692_g	695_g	785_g	1355_g	463_g	1265_g	1646_g	1971_g	1057_g	3652_g	1032_g	1029_g	793_g	2498_g	2187_g
109PG4390	75_g	488_g	438_g	760_g	441_g	2320_g	1130_g	3478_g	403_g	345_g	972_g	436_g	3893_g	375_g	2644_g	902_g	577_g	568_g	1278_g	1184_g	378_g	2153_g	112_g	688_g	948_g	111_g	299_g	2280_g	1898_g	257_g	112_g	421_g	638_g	67_g	3691_g	694_g	784_g	1354_g	464_g	1264_g	1645_g	1970_g	1056_g	3651_g	1033_g	1028_g	794_g	2497_g	2186_g
109PG4391	74_g	489_g	437_g	759_g	442_g	2319_g	1129_g	3477_g	404_g	344_g	971_g	435_g	3894_g	376_g	2645_g	901_g	576_g	569_g	1277_g	1183_g	379_g	2154_g	113_g	689_g	949_g	112_g	298_g	2279_g	1899_g	256_g	113_g	422_g	637_g	68_g	3690_g	693_g	783_g	1353_g	465_g	1263_g	1644_g	1969_g	1055_g	3650_g	1034_g	1027_g	795_g	2496_g	2185_g
109PG4392	73_g	490_g	436_g	758_g	443_g	2318_g	1128_g	3476_g	405_g	343_g	970_g	434_g	3895_g	377_g	2646_g	900_g	575_g	570_g	1276_g	1182_g	380_g	2155_g	114_g	690_g	950_g	113_g	297_g	2278_g	1900_g	255_g	114_g	423_g	636_g	69_g	3689_g	692_g	782_g	1352_g	466_g	1262_g	1643_g	1968_g	1054_g	3649_g	1035_g	1026_g	796_g	2495_g	2184_g
109PG4393	72_g	491_g	435_g	757_g	444_g	2317_g	1127_g	3475_g	406_g	342_g	969_g	433_g	3896_g	378_g	2647_g	899_g	574_g	571_g	1275_g	1181_g	381_g	2156_g	115_g	691_g	951_g	114_g	296_g	2277_g	1901_g	254_g	115_g	424_g	635_g	70_g	3688_g	691_g	781_g	1351_g	467_g	1261_g	1642_g	1967_g	1053_g	3648_g	1036_g	1025_g	797_g	2494_g	2183_g
109PG4394	71_g	492_g	434_g	756_g	445_g	2316_g	1126_g	3474_g	407_g	341_g	968_g	432_g	3897_g	379_g	2648_g	898_g	573_g	572_g	1274_g	1180_g	382_g	2157_g	116_g	692_g	952_g	115_g	295_g	2276_g	1902_g	253_g	116_g	425_g	634_g	71_g	3687_g	690_g	780_g	1350_g	468_g	1260_g	1641_g	1966_g	1052_g	3647_g	1037_g	1024_g	798_g	2493_g	2182_g
109PG4395	70_g	493_g	433_g	755_g	446_g	2315_g	1125_g	3473_g	408_g	340_g	967_g	431_g	3898_g	380_g	2649_g	897_g	572_g	573_g	1273_g	1179_g	383_g	2158_g	117_g	693_g	953_g	116_g	294_g	2275_g	1903_g	252_g	117_g	426_g	633_g	72_g	3686_g	689_g	779_g	1349_g	469_g	1259_g	1640_g	1965_g	1051_g	3646_g	1038_g	1023_g	799_g	2492_g	2181_g
109PG4396	69_g	494_g	432_g	754_g	447_g	2314_g	1124_g	3472_g	409_g	339_g	966_g	430_g	3899_g	381_g	2650_g	896_g	571_g	574_g	1272_g	1178_g	384_g	2159_g	118_g	694_g	954_g	117_g	293_g	2274_g	1904_g	251_g	118_g	427_g	632_g	73_g	3685_g	688_g	778_g	1348_g	470_g	1258_g	1639_g	1964_g	1050_g	3645_g	1039_g	1022_g	800_g	2491_g	2180_g
109PG4397	68_g	495_g	431_g	753_g	448_g	2313_g	1123_g	3471_g	410_g	338_g	965_g	429_g	3900_g	382_g	2651_g	895_g	570_g	575_g	1271_g	1177_g	385_g	2160_g	119_g	695_g	955_g	118_g	292_g	2273_g	1905_g	250_g	119_g	428_g	631_g	74_g	3684_g	687_g	777_g	1347_g	471_g	1257_g	1638_g	1963_g	1049_g	3644_g	1040_g	1021_g	801_g	2490_g	2179_g
109PG4398	67_g	496_g	430_g	752_g	449_g	2312_g	1122_g	3470_g	411_g	337_g	964_g	428_g	3901_g	383_g	2652_g	894_g	569_g	576_g	1270_g	1176_g	386_g	2161_g	120_g	696_g	956_g	119_g	291_g	2272_g	1906_g	249_g	120_g	429_g	630_g	75_g	3683_g	686_g	776_g	1346_g	472_g	1256_g	1637_g	1962_g	1048_g	4561_g	1041_g	1020_g	802_g	2489_g	2178_g
109PG4399	66_g	497_g	429_g	751_g	450_g	2311_g	1121_g	3469_g	412_g	336_g	963_g	427_g	3902_g	384_g	2653_g	893_g	568_g	577_g	1269_g	1175_g	387_g	2162_g	121_g	697_g	957_g	120_g	290_g	2271_g	1907_g	248_g	121_g	430_g	629_g	76_g	3682_g	685_g	775_g	1345_g	473_g	1255_g	1636_g	1961_g	1047_g	4562_g	1042_g	1019_g	803_g	2488_g	2177_g
109PG4400	65_g	498_g	428_g	750_g	451_g	2310_g	1120_g	3468_g	413_g	335_g	962_g	426_g	3903_g	385_g	2654_g	892_g	567_g	578_g	1268_g	1174_g	388_g	2163_g	122_g	698_g	958_g	121_g	289_g	2270_g	1908_g	247_g	122_g	431_g	628_g	77_g	3681_g	684_g	774_g	1344_g	474_g	1254_g	1635_g	1960_g	1046_g	4563_g	1043_g	1018_g	804_g	2487_g	2176_g
109PG4402	63_g	500_g	426_g	748_g	453_g	2308_g	1118_g	3467_g	415_g	333_g	960_g	424_g	3905_g	387_g	2656_g	891_g	565_g	580_g	1266_g	1172_g	390_g	2165_g	124_g	700_g	960_g	123_g	287_g	2268_g	1910_g	245_g	124_g	433_g	626_g	79_g	3679_g	682_g	772_g	1342_g	476_g	1252_g	1633_g	1958_g	1044_g	4565_g	1045_g	1016_g	806_g	2485_g	2174_g
109PG4403	61_g	502_g	424_g	746_g	455_g	2306_g	1116_g	3465_g	417_g	331_g	958_g	422_g	3907_g	389_g	2658_g	889_g	563_g	582_g	1264_g	1170_g	392_g	2167_g	126_g	702_g	962_g	125_g	285_g	2266_g	1912_g	243_g	126_g	435_g	624_g	81_g	3677_g	680_g	770_g	1340_g	478_g	1250_g	1631_g	1956_g	1042_g	4567_g	1047_g	1014_g	808_g	2483_g	2172_g
109PG4404	60_g	503_g	423_g	745_g	456_g	2305_g	1115_g	3464_g	418_g	330_g	957_g	421_g	3908_g	390_g	1873_g	888_g	562_g	583_g	1263_g	1169_g	393_g	2168_g	127_g	703_g	963_g	126_g	284_g	2265_g	1913_g	242_g	127_g	436_g	623_g	82_g	3676_g	679_g	769_g	1339_g	479_g	1249_g	1630_g	1955_g	1041_g	1476_g	1048_g	1013_g	809_g	2482_g	2171_g
109PG4405	59_g	504_g	422_g	744_g	457_g	2304_g	1114_g	3463_g	419_g	329_g	956_g	420_g	3909_g	391_g	1872_g	887_g	561_g	584_g	1262_g	1168_g	394_g	2169_g	128_g	704_g	964_g	127_g	283_g	2264_g	1914_g	241_g	128_g	437_g	622_g	83_g	3675_g	678_g	768_g	1338_g	480_g	1248_g	1629_g	1954_g	1040_g	1477_g	1049_g	1012_g	810_g	2481_g	2170_g
109PG4406	58_g	505_g	421_g	743_g	458_g	2303_g	1113_g	3462_g	420_g	328_g	955_g	419_g	3910_g	392_g	1871_g	886_g	560_g	585_g	1261_g	1167_g	395_g	2170_g	129_g	705_g	965_g	128_g	282_g	2263_g	1915_g	240_g	129_g	438_g	621_g	84_g	3674_g	677_g	767_g	1337_g	481_g	1247_g	1628_g	1953_g	1039_g	1478_g	1050_g	1011_g	811_g	2480_g	2169_g
109PG4407	57_g	506_g	420_g	742_g	459_g	2302_g	1112_g	3461_g	421_g	327_g	954_g	418_g	3911_g	393_g	1870_g	885_g	559_g	586_g	1260_g	1166_g	396_g	2171_g	130_g	706_g	966_g	129_g	281_g	2262_g	1916_g	239_g	130_g	439_g	620_g	85_g	3673_g	676_g	766_g	1336_g	482_g	1246_g	1627_g	1952_g	1038_g	1479_g	1051_g	1010_g	812_g	2479_g	2168_g
109PG4408	56_g	507_g	419_g	741_g	460_g	2301_g	1111_g	3460_g	422_g	326_g	953_g	417_g	3912_g	394_g	1869_g	884_g	558_g	587_g	1259_g	1165_g	397_g	2172_g	131_g	707_g	967_g	130_g	280_g	2261_g	1917_g	238_g	131_g	440_g	619_g	86_g	3672_g	675_g	765_g	1335_g	483_g	1245_g	1626_g	1951_g	1037_g	1480_g	1052_g	1009_g	813_g	2478_g	2167_g
109PG4409	55_g	508_g	418_g	740_g	461_g	2300_g	1110_g	3459_g	423_g	325_g	952_g	416_g	3913_g	395_g	1868_g	883_g	557_g	588_g	1258_g	1164_g	398_g	2173_g	132_g	708_g	968_g	131_g	279_g	2260_g	1918_g	237_g	132_g	441_g	618_g	87_g	3671_g	674_g	764_g	1334_g	484_g	1244_g	1625_g	1950_g	1036_g	1481_g	1053_g	1008_g	814_g	2477_g	2166_g
109PG4412	52_g	511_g	415_g	737_g	464_g	2297_g	1107_g	3456_g	426_g	322_g	949_g	413_g	3916_g	398_g	1866_g	880_g	554_g	591_g	1255_g	1161_g	401_g	2176_g	135_g	711_g	971_g	134_g	276_g	2257_g	1921_g	234_g	135_g	444_g	615_g	90_g	3668_g	671_g	761_g	1331_g	487_g	1241_g	1622_g	1947_g	1033_g	1484_g	1056_g	1005_g	817_g	2474_g	2163_g
109PG4413	51_g	512_g	413_g	736_g	465_g	2296_g	1106_g	3454_g	427_g	321_g	948_g	411_g	3917_g	399_g	1865_g	879_g	553_g	592_g	1253_g	1160_g	402_g	2177_g	136_g	712_g	973_g	135_g	275_g	2256_g	1923_g	233_g	136_g	445_g	614_g	91_g	3667_g	670_g	760_g	1330_g	488_g	1240_g	1621_g	1946_g	1031_g	1485_g	1057_g	1003_g	818_g	2473_g	2161_g
109PG4414	50_g	513_g	412_g	735_g	466_g	2295_g	1105_g	3453_g	428_g	320_g	947_g	410_g	3918_g	400_g	1864_g	878_g	552_g	593_g	1252_g	1159_g	403_g	2178_g	137_g	713_g	974_g	136_g	274_g	2255_g	1924_g	232_g	137_g	446_g	613_g	92_g	3666_g	669_g	759_g	1329_g	489_g	1239_g	1620_g	1945_g	1030_g	1486_g	1058_g	1002_g	819_g	2472_g	2160_g
109PG4415	49_g	514_g	411_g	734_g	467_g	2294_g	1104_g	3452_g	429_g	319_g	946_g	409_g	3919_g	401_g	1863_g	877_g	551_g	594_g	1251_g	1158_g	404_g	2179_g	138_g	714_g	975_g	137_g	273_g	2254_g	1925_g	231_g	138_g	447_g	612_g	93_g	3665_g	668_g	758_g	1328_g	490_g	1238_g	1619_g	1944_g	1029_g	1487_g	1059_g	1001_g	820_g	2471_g	2159_g
109PG4416	48_g	515_g	410_g	733_g	468_g	2293_g	1103_g	3451_g	430_g	318_g	945_g	408_g	3920_g	402_g	1862_g	876_g	550_g	595_g	1250_g	1157_g	405_g	2180_g	139_g	715_g	976_g	138_g	272_g	2253_g	1926_g	230_g	139_g	448_g	611_g	94_g	3664_g	667_g	757_g	1327_g	491_g	1237_g	1618_g	1943_g	1028_g	1488_g	1060_g	1000_g	821_g	2470_g	2158_g
109PG4417	47_g	516_g	409_g	732_g	469_g	2292_g	1102_g	3450_g	431_g	317_g	944_g	407_g	3921_g	403_g	1861_g	875_g	549_g	596_g	1249_g	1156_g	406_g	2181_g	140_g	716_g	977_g	139_g	271_g	2252_g	1927_g	229_g	140_g	449_g	610_g	95_g	3663_g	666_g	756_g	1326_g	492_g	1236_g	1617_g	1942_g	1027_g	1489_g	1061_g	999_g	822_g	2469_g	2157_g
109PG4418	46_g	517_g	408_g	731_g	470_g	2291_g	1101_g	3449_g	432_g	316_g	943_g	406_g	3922_g	404_g	1860_g	874_g	548_g	597_g	1248_g	1155_g	407_g	2182_g	141_g	717_g	978_g	140_g	270_g	2251_g	1928_g	228_g	141_g	450_g	609_g	96_g	3662_g	665_g	755_g	1325_g	493_g	1235_g	1616_g	1941_g	1026_g	1490_g	1062_g	998_g	823_g	2468_g	2156_g
109PG4419	45_g	518_g	407_g	730_g	471_g	2290_g	1100_g	3448_g	433_g	315_g	942_g	405_g	3923_g	405_g	1859_g	873_g	547_g	598_g	1247_g	1154_g	408_g	2183_g	142_g	718_g	979_g	141_g	269_g	2250_g	1929_g	227_g	142_g	451_g	608_g	97_g	3661_g	664_g	754_g	1324_g	494_g	1234_g	1615_g	1940_g	1025_g	1491_g	1063_g	997_g	824_g	2467_g	2155_g
109PG4420	44_g	519_g	406_g	729_g	472_g	2289_g	1099_g	3447_g	434_g	314_g	941_g	404_g	3924_g	406_g	1858_g	872_g	546_g	599_g	1246_g	1153_g	409_g	2184_g	143_g	719_g	980_g	142_g	268_g	2249_g	1930_g	226_g	143_g	452_g	607_g	98_g	3660_g	663_g	753_g	1323_g	495_g	1233_g	1614_g	1939_g	1024_g	1492_g	1064_g	996_g	825_g	2466_g	2154_g
109PG4421	43_g	520_g	405_g	728_g	473_g	2288_g	1098_g	3446_g	435_g	313_g	940_g	403_g	3925_g	407_g	1857_g	871_g	545_g	600_g	1245_g	1152_g	410_g	2185_g	144_g	720_g	981_g	143_g	267_g	2248_g	1931_g	225_g	144_g	453_g	606_g	99_g	3659_g	662_g	752_g	1322_g	496_g	1232_g	1613_g	1938_g	1023_g	1493_g	1065_g	995_g	826_g	2465_g	2153_g
109PG4422	42_g|3632_g	521_g|600_g	404_g|325_g	727_g|648_g	474_g|554_g	2287_g|2209_g	1097_g|4233_g	3445_g|4013_g	436_g|515_g	312_g|233_g	939_g|859_g	402_g|324_g	3926_g|2257_g	408_g|489_g	1856_g|1206_g	870_g|790_g	544_g|463_g	601_g|680_g	1244_g|1165_g	1151_g|1072_g	411_g|491_g	2186_g|1206_g	145_g|225_g	721_g|799_g	982_g|1062_g	144_g|224_g	266_g|186_g	2247_g|2169_g	1932_g|2011_g	224_g|144_g	145_g|225_g	454_g|533_g	605_g|524_g	100_g|180_g	3658_g|3466_g	661_g|581_g	751_g|672_g	1321_g|1242_g	497_g|577_g	1231_g|1152_g	1612_g|1533_g	1937_g|1857_g	1022_g|4532_g	1494_g|4496_g	1066_g|1146_g	994_g|916_g	827_g|905_g	2464_g|2682_g	2152_g|2074_g
109PG4423	41_g	522_g	403_g	726_g	475_g	2286_g	1096_g	3444_g	437_g	311_g	938_g	401_g	3927_g	409_g	1855_g	869_g	543_g	602_g	1243_g	1150_g	412_g	2187_g	146_g	722_g	983_g	145_g	265_g	2246_g	1933_g	223_g	146_g	455_g	604_g	101_g	3657_g	660_g	750_g	1320_g	498_g	1230_g	1611_g	1936_g	1021_g	1495_g	1067_g	993_g	828_g	2463_g	2151_g
109PG4424	40_g	523_g	402_g	725_g	476_g	2285_g	1095_g	3443_g	438_g	310_g	937_g	400_g	3928_g	410_g	1854_g	868_g	542_g	603_g	1242_g	1149_g	413_g	2188_g	147_g	723_g	984_g	146_g	264_g	2245_g	1934_g	222_g	147_g	456_g	603_g	102_g	3656_g	659_g	749_g	1319_g	499_g	1229_g	1610_g	1935_g	1020_g	1496_g	1068_g	992_g	829_g	2462_g	2150_g
109PG4425	39_g	524_g	401_g	724_g	477_g	2284_g	1094_g	3442_g	439_g	309_g	936_g	399_g	3929_g	411_g	1853_g	867_g	541_g	604_g	1241_g	1148_g	414_g	2189_g	148_g	724_g	985_g	147_g	263_g	2244_g	1935_g	221_g	148_g	457_g	602_g	103_g	3655_g	658_g	748_g	1318_g	500_g	1228_g	1609_g	1934_g	1019_g	1497_g	1069_g	991_g	830_g	2461_g	2149_g
109PG4426	38_g	525_g	400_g	723_g	478_g	2283_g	1093_g	3441_g	440_g	308_g	935_g	398_g	3930_g	412_g	1852_g	866_g	540_g	605_g	1240_g	1147_g	415_g	2190_g	149_g	725_g	986_g	148_g	262_g	2243_g	1936_g	220_g	149_g	458_g	601_g	104_g	3654_g	657_g	747_g	1317_g	501_g	1227_g	1608_g	1933_g	1018_g	1498_g	1070_g	990_g	831_g	2460_g	2148_g
109PG4427	37_g	526_g	399_g	722_g	479_g	2282_g	1092_g	3440_g	441_g	307_g	934_g	397_g	3931_g	413_g	1851_g	865_g	539_g	606_g	1239_g	1146_g	416_g	2191_g	150_g	726_g	987_g	149_g	261_g	2242_g	1937_g	219_g	150_g	459_g	600_g	105_g	3653_g	656_g	746_g	1316_g	502_g	1226_g	1607_g	1932_g	1017_g	1499_g	1071_g	989_g	832_g	2459_g	2147_g
109PG4428	36_g	527_g	398_g	721_g	480_g	2281_g	1091_g	3439_g	442_g	306_g	933_g	396_g	3932_g	414_g	1850_g	864_g	538_g	607_g	1238_g	1145_g	417_g	2192_g	151_g	727_g	988_g	150_g	260_g	2241_g	1938_g	218_g	151_g	460_g	599_g	106_g	3652_g	655_g	745_g	1315_g	503_g	1225_g	1606_g	1931_g	1016_g	1500_g	1072_g	988_g	833_g	2458_g	2146_g
109PG4430	34_g	528_g	396_g	720_g	482_g	2280_g	1090_g	3438_g	443_g	305_g	931_g	395_g	3933_g	416_g	1848_g	863_g	537_g	608_g	1237_g	1144_g	418_g	2194_g	153_g	728_g	990_g	152_g	258_g	2240_g	1939_g	217_g	152_g	461_g	597_g	107_g	3651_g	653_g	744_g	1314_g	504_g	1223_g	1605_g	1929_g	1015_g	1501_g	1073_g	987_g	834_g	2610_g	2145_g
109PG4431	33_g	529_g	395_g	719_g	483_g	2279_g	1089_g	3437_g	444_g	304_g	930_g	394_g	3934_g	417_g	1847_g	862_g	536_g	609_g	1236_g	1143_g	419_g	2195_g	154_g	729_g	991_g	153_g	257_g	2239_g	1940_g	216_g	153_g	462_g	596_g	108_g	3650_g	652_g	743_g	1313_g	505_g	1222_g	1604_g	1928_g	1014_g	1502_g	1074_g	986_g	835_g	2611_g	2144_g
109PG4432	32_g	530_g	394_g	718_g	484_g	2278_g	1088_g	3436_g	445_g	303_g	929_g	393_g	3935_g	418_g	1846_g	861_g	535_g	610_g	1235_g	1142_g	420_g	2196_g	155_g	730_g	992_g	154_g	256_g	2238_g	1941_g	215_g	154_g	463_g	595_g	109_g	3649_g	651_g	742_g	1312_g	506_g	1221_g	1603_g	1927_g	1013_g	1503_g	1075_g	985_g	836_g	2612_g	2143_g
109PG4433	31_g	531_g	393_g	717_g	485_g	2277_g	1087_g	3435_g	446_g	302_g	928_g	392_g	3936_g	419_g	1845_g	860_g	534_g	611_g	1234_g	1141_g	421_g	2197_g	156_g	731_g	993_g	155_g	255_g	2237_g	1942_g	214_g	155_g	464_g	594_g	110_g	3648_g	650_g	741_g	1311_g	507_g	1220_g	1602_g	1926_g	1012_g	1504_g	1076_g	984_g	837_g	2613_g	2142_g
109PG4434	30_g|2449_g	532_g|2673_g	392_g|3776_g	716_g|4263_g	486_g|644_g	2276_g|2104_g	1086_g|1299_g	3434_g|4313_g	447_g|2259_g	301_g|1961_g	927_g|1701_g	391_g|1446_g	3937_g|1822_g	420_g|1512_g	1844_g|656_g	859_g|3126_g	533_g|3103_g	612_g|2698_g	1233_g|3125_g	1140_g|1399_g	422_g|2986_g	1138_g|3052_g	157_g|1835_g	732_g|4778_g	994_g|3874_g	156_g|2220_g	254_g|2621_g	2236_g|1458_g	1943_g|3523_g	213_g|1997_g	156_g|711_g	465_g|2847_g	593_g|2317_g	111_g|3180_g	4580_g|3001_g	649_g|1073_g	740_g|1972_g	1310_g|3199_g	508_g|3692_g	1219_g|1789_g	1601_g|2558_g	1925_g|3595_g	1011_g|1945_g	701_g|2340_g	1077_g|3024_g	983_g|3233_g	838_g|1857_g	2614_g|2151_g	2141_g|584_g
109PG4435	29_g	533_g	391_g	715_g	487_g	2275_g	1085_g	3433_g	448_g	300_g	926_g	390_g	3938_g	421_g	1843_g	858_g	532_g	613_g	1232_g	1139_g	423_g	1139_g	158_g	733_g	995_g	157_g	253_g	2235_g	1944_g	212_g	157_g	466_g	592_g	112_g	4581_g	648_g	739_g	1309_g	509_g	1218_g	1600_g	1924_g	1010_g	700_g	1078_g	982_g	839_g	2615_g	2140_g
109PG4436	28_g	534_g	390_g	714_g	488_g	2274_g	1084_g	3432_g	449_g	299_g	925_g	389_g	3939_g	422_g	1842_g	857_g	531_g	614_g	1231_g	1138_g	424_g	1140_g	159_g	734_g	996_g	158_g	252_g	2234_g	1945_g	211_g	158_g	467_g	591_g	113_g	4582_g	647_g	738_g	1308_g	510_g	1217_g	1599_g	1923_g	1009_g	699_g	1079_g	981_g	840_g	2616_g	2139_g
109PG4437	27_g	535_g	389_g	713_g	489_g	2273_g	1083_g	3431_g	450_g	298_g	924_g	388_g	3940_g	423_g	1841_g	856_g	530_g	615_g	1230_g	1137_g	425_g	1141_g	160_g	735_g	997_g	159_g	251_g	2233_g	1946_g	210_g	159_g	468_g	590_g	114_g	4583_g	646_g	737_g	1307_g	511_g	1216_g	1598_g	1922_g	1008_g	698_g	1080_g	980_g	841_g	2617_g	2138_g
109PG4438	26_g	536_g	388_g	712_g	490_g	2272_g	1082_g	3430_g	451_g	297_g	923_g	387_g	3941_g	424_g	1840_g	855_g	529_g	616_g	1229_g	1136_g	426_g	1142_g	161_g	736_g	998_g	160_g	250_g	2232_g	1947_g	209_g	160_g	469_g	589_g	115_g	4584_g	645_g	736_g	1306_g	512_g	1215_g	1597_g	1921_g	1007_g	697_g	1081_g	979_g	842_g	2618_g	2137_g
109PG4439	25_g	537_g	387_g	711_g	491_g	2271_g	1081_g	3429_g	452_g	296_g	922_g	386_g	3942_g	425_g	1839_g	854_g	528_g	617_g	1228_g	1135_g	427_g	1143_g	162_g	737_g	999_g	161_g	249_g	2231_g	1948_g	208_g	161_g	470_g	588_g	116_g	4585_g	644_g	735_g	1305_g	513_g	1214_g	1596_g	1920_g	1006_g	696_g	1082_g	978_g	843_g	2619_g	2136_g
109PG4440	24_g	538_g	386_g	710_g	492_g	2270_g	1080_g	3428_g	453_g	295_g	921_g	385_g	3943_g	426_g	1838_g	853_g	527_g	618_g	1227_g	1134_g	428_g	1144_g	163_g	738_g	1000_g	162_g	248_g	2230_g	1949_g	207_g	162_g	471_g	587_g	117_g	4586_g	643_g	734_g	1304_g	514_g	1213_g	1595_g	1919_g	1005_g	695_g	1083_g	977_g	844_g	2620_g	2135_g
109PG4442	23_g	539_g	385_g	708_g	494_g	2269_g	1079_g	3427_g	455_g	293_g	919_g	384_g	3945_g	428_g	1836_g	851_g	525_g	620_g	1226_g	1132_g	430_g	1146_g	165_g	739_g	1002_g	163_g	246_g	2229_g	1951_g	205_g	164_g	473_g	585_g	119_g	4588_g	641_g	732_g	1302_g	516_g	1212_g	1594_g	1917_g	1003_g	694_g	1085_g	976_g	845_g	2622_g	2134_g
109PG4443	22_g	540_g	384_g	707_g	495_g	2268_g	1078_g	3426_g	456_g	292_g	918_g	383_g	3946_g	429_g	1835_g	850_g	523_g	621_g	1225_g	1131_g	431_g	1147_g	166_g	740_g	1003_g	164_g	245_g	2228_g	1952_g	204_g	165_g	474_g	584_g	120_g	4589_g	640_g	731_g	1301_g	517_g	1211_g	1593_g	1916_g	1002_g	693_g	1086_g	975_g	846_g	2623_g	2133_g
109PG4444	21_g	541_g	383_g	706_g	496_g	2267_g	1077_g	3425_g	457_g	291_g	917_g	382_g	3947_g	430_g	1834_g	849_g	522_g	622_g	1224_g	1130_g	432_g	1148_g	167_g	741_g	1004_g	165_g	244_g	2227_g	1953_g	203_g	166_g	475_g	583_g	121_g	4590_g	639_g	730_g	1300_g	518_g	1210_g	1592_g	1915_g	1001_g	692_g	1087_g	974_g	847_g	2624_g	2132_g
109PG4445	20_g	542_g	382_g	705_g	497_g	2266_g	1076_g	3424_g	458_g	290_g	916_g	381_g	3948_g	431_g	1833_g	848_g	521_g	623_g	1223_g	1129_g	433_g	1149_g	168_g	742_g	1005_g	166_g	243_g	2226_g	1954_g	202_g	167_g	476_g	582_g	122_g	4591_g	638_g	729_g	1299_g	519_g	1209_g	1591_g	1914_g	1000_g	691_g	1088_g	973_g	848_g	2625_g	2131_g
109PG4446	19_g	543_g	381_g	704_g	498_g	2265_g	1075_g	3423_g	459_g	289_g	915_g	380_g	3949_g	432_g	1832_g	847_g	520_g	624_g	1222_g	1128_g	434_g	1150_g	169_g	743_g	1006_g	167_g	242_g	2225_g	1955_g	201_g	168_g	477_g	581_g	123_g	4592_g	637_g	728_g	1298_g	520_g	1208_g	1590_g	1913_g	999_g	690_g	1089_g	972_g	849_g	2626_g	2130_g
109PG4447	18_g	544_g	380_g	703_g	499_g	2264_g	1074_g	3422_g	460_g	288_g	914_g	379_g	3950_g	433_g	1831_g	846_g	519_g	625_g	1221_g	1127_g	435_g	1151_g	170_g	744_g	1007_g	168_g	241_g	2224_g	1956_g	200_g	169_g	478_g	580_g	124_g	4593_g	636_g	727_g	1297_g	521_g	1207_g	1589_g	1912_g	998_g	689_g	1090_g	971_g	850_g	2627_g	2129_g
109PG4448	17_g	545_g	379_g	702_g	500_g	2263_g	1073_g	3421_g	461_g	287_g	913_g	378_g	3951_g	434_g	1830_g	845_g	518_g	626_g	1220_g	1126_g	436_g	1152_g	171_g	745_g	1008_g	169_g	240_g	2223_g	1957_g	199_g	170_g	479_g	579_g	125_g	4594_g	635_g	726_g	1296_g	522_g	1206_g	1588_g	1911_g	997_g	688_g	1091_g	970_g	851_g	2628_g	2128_g
109PG4449	16_g	546_g	378_g	701_g	501_g	2262_g	1072_g	3420_g	462_g	286_g	912_g	377_g	3952_g	435_g	1829_g	844_g	517_g	627_g	1219_g	1125_g	437_g	1153_g	172_g	746_g	1009_g	170_g	239_g	2222_g	1958_g	198_g	171_g	480_g	578_g	126_g	4595_g	634_g	725_g	1295_g	523_g	1205_g	1587_g	1910_g	996_g	687_g	1092_g	969_g	852_g	2629_g	2127_g
109PG4450	15_g	547_g	377_g	700_g	502_g	2261_g	1071_g	3419_g	463_g	285_g	911_g	376_g	3953_g	436_g	1828_g	843_g	516_g	628_g	1218_g	1124_g	438_g	1154_g	173_g	747_g	1010_g	171_g	238_g	2221_g	1959_g	197_g	172_g	481_g	577_g	127_g	4596_g	633_g	724_g	1294_g	524_g	1204_g	1586_g	1909_g	995_g	686_g	1093_g	968_g	853_g	2630_g	2126_g
109PG4452	13_g	549_g	375_g	698_g	504_g	2259_g	1069_g	3417_g	465_g	283_g	909_g	374_g	3955_g	438_g	1826_g	841_g	514_g	630_g	1216_g	1122_g	440_g	1156_g	175_g	749_g	1012_g	173_g	236_g	2219_g	1961_g	195_g	174_g	483_g	575_g	129_g	4598_g	631_g	722_g	1292_g	526_g	1202_g	1584_g	1907_g	993_g	684_g	1095_g	966_g	855_g	2632_g	2124_g
109PG4453	12_g	550_g	374_g	697_g	505_g	2258_g	1068_g	3416_g	466_g	282_g	908_g	373_g	3956_g	439_g	1825_g	840_g	513_g	631_g	1215_g	1121_g	441_g	1157_g	176_g	750_g	1013_g	174_g	235_g	2218_g	1962_g	194_g	175_g	484_g	574_g	130_g	4599_g	630_g	721_g	1291_g	527_g	1201_g	1583_g	1906_g	992_g	683_g	1096_g	965_g	856_g	2633_g	2123_g
109PG4454	11_g	551_g	373_g	696_g	506_g	2257_g	1067_g	3415_g	467_g	281_g	907_g	372_g	3957_g	440_g	1824_g	839_g	512_g	632_g	1214_g	1120_g	442_g	1158_g	177_g	751_g	1014_g	175_g	234_g	2217_g	1963_g	193_g	176_g	485_g	573_g	131_g	4600_g	629_g	720_g	1290_g	528_g	1200_g	1582_g	1905_g	991_g	682_g	1097_g	964_g	857_g	2634_g	2122_g
109PG4455	10_g	552_g	372_g	695_g	507_g	2256_g	1066_g	3414_g	468_g	280_g	906_g	371_g	3958_g	441_g	1823_g	838_g	511_g	633_g	1213_g	1119_g	443_g	1159_g	178_g	752_g	1015_g	176_g	233_g	2216_g	1964_g	192_g	177_g	486_g	572_g	132_g	4601_g	628_g	719_g	1289_g	529_g	1199_g	1581_g	1904_g	990_g	681_g	1098_g	963_g	858_g	2635_g	2121_g
109PG4456	9_g	553_g	371_g	694_g	508_g	2255_g	1065_g	3413_g	469_g	279_g	905_g	370_g	3959_g	442_g	1822_g	837_g	510_g	634_g	1212_g	1118_g	444_g	1160_g	179_g	753_g	1016_g	177_g	232_g	2215_g	1965_g	191_g	178_g	487_g	571_g	133_g	4602_g	627_g	718_g	1288_g	530_g	1198_g	1580_g	1903_g	989_g	680_g	1099_g	962_g	859_g	2636_g	2120_g
109PG4457	8_g	554_g	370_g	693_g	509_g	2254_g	1064_g	3412_g	470_g	278_g	904_g	369_g	3960_g	443_g	4664_g	836_g	509_g	635_g	1211_g	1117_g	445_g	1161_g	180_g	754_g	1017_g	178_g	231_g	2214_g	1966_g	190_g	179_g	488_g	570_g	134_g	4603_g	626_g	717_g	1287_g	531_g	1197_g	1579_g	1902_g	988_g	1722_g	1100_g	961_g	860_g	2637_g	2119_g
109PG4458	7_g	555_g	369_g	692_g	510_g	2253_g	1063_g	3411_g	471_g	277_g	903_g	368_g	3961_g	444_g	4663_g	835_g	508_g	636_g	1210_g	1116_g	446_g	1162_g	181_g	755_g	1018_g	179_g	230_g	2213_g	1967_g	189_g	180_g	489_g	569_g	135_g	4604_g	625_g	716_g	1286_g	532_g	1196_g	1578_g	1901_g	987_g	1721_g	1101_g	960_g	861_g	2638_g	2118_g
109PG4459	6_g	556_g	368_g	691_g	511_g	2252_g	1062_g	3410_g	472_g	276_g	902_g	367_g	3962_g	445_g	4662_g	834_g	507_g	637_g	1209_g	1115_g	447_g	1163_g	182_g	756_g	1019_g	180_g	229_g	2212_g	1968_g	188_g	181_g	490_g	568_g	136_g	4605_g	624_g	715_g	1285_g	533_g	1195_g	1577_g	1900_g	986_g	1720_g	1102_g	959_g	862_g	2639_g	2117_g
109PG4460	5_g	557_g	367_g	690_g	512_g	2251_g	1061_g	3409_g	473_g	275_g	901_g	366_g	3963_g	446_g	4661_g	833_g	506_g	638_g	1208_g	1114_g	448_g	1164_g	183_g	757_g	1020_g	181_g	228_g	2211_g	1969_g	187_g	182_g	491_g	567_g	137_g	4606_g	623_g	714_g	1284_g	534_g	1194_g	1576_g	1899_g	985_g	1719_g	1103_g	958_g	863_g	2640_g	2116_g
109PG4461	4_g	558_g	366_g	689_g	513_g	2250_g	1060_g	3408_g	474_g	274_g	900_g	365_g	3964_g	447_g	4660_g	832_g	505_g	639_g	1207_g	1113_g	449_g	1165_g	184_g	758_g	1021_g	182_g	227_g	2210_g	1970_g	186_g	183_g	492_g	566_g	138_g	4607_g	622_g	713_g	1283_g	535_g	1193_g	1575_g	1898_g	984_g	1718_g	1104_g	957_g	864_g	2641_g	2115_g
109PG4462	3_g	559_g	365_g	688_g	514_g	2249_g	1059_g	3407_g	475_g	273_g	899_g	364_g	3965_g	448_g	4659_g	831_g	504_g	640_g	1206_g	1112_g	450_g	1166_g	185_g	759_g	1022_g	183_g	226_g	2209_g	1971_g	185_g	184_g	493_g	565_g	139_g	4608_g	621_g	712_g	1282_g	536_g	1192_g	1574_g	1897_g	983_g	1717_g	1105_g	956_g	865_g	2642_g	2114_g
109PG4463	2_g	560_g	364_g	687_g	515_g	2248_g	1058_g	3406_g	476_g	272_g	898_g	363_g	3966_g	449_g	4658_g	830_g	503_g	641_g	1205_g	1111_g	451_g	1167_g	186_g	760_g	1023_g	184_g	225_g	2208_g	1972_g	184_g	185_g	494_g	564_g	140_g	4609_g	620_g	711_g	1281_g	537_g	1191_g	1573_g	1896_g	982_g	1716_g	1106_g	955_g	866_g	2643_g	2113_g
109PG4464	1_g	561_g	363_g	686_g	516_g	2247_g	1057_g	3405_g	477_g	271_g	897_g	362_g	3967_g	450_g	4657_g	829_g	502_g	642_g	1204_g	1110_g	452_g	1168_g	187_g	761_g	1024_g	185_g	224_g	2207_g	1973_g	183_g	186_g	495_g	563_g	141_g	4610_g	619_g	710_g	1280_g	538_g	1190_g	1572_g	1895_g	981_g	1715_g	1107_g	954_g	867_g	2644_g	2112_g
109PG4465	3669_g	562_g	362_g	685_g	517_g	2246_g	1056_g	3404_g	478_g	270_g	896_g	361_g	3968_g	451_g	4976_g	828_g	501_g	643_g	1203_g	1109_g	453_g	1169_g	188_g	762_g	1025_g	186_g	223_g	2206_g	1974_g	182_g	187_g	496_g	562_g	142_g	3428_g	618_g	709_g	1279_g	539_g	1189_g	1571_g	1894_g	980_g	4806_g	1108_g	953_g	868_g	2645_g	2111_g
109PG4466	3668_g	563_g	361_g	684_g	518_g	2245_g	1055_g	3403_g	479_g	269_g	895_g	360_g	3969_g	452_g	4977_g	827_g	500_g	644_g	1202_g	1108_g	454_g	1170_g	189_g	763_g	1026_g	187_g	222_g	2205_g	1975_g	181_g	188_g	497_g	561_g	143_g	3429_g	617_g	708_g	1278_g	540_g	1188_g	1570_g	1893_g	979_g	4805_g	1109_g	952_g	869_g	2646_g	2110_g
109PG4467	3667_g	564_g	360_g	683_g	519_g	2244_g	1054_g	3402_g	480_g	268_g	894_g	359_g	3970_g	453_g	4978_g	826_g	499_g	645_g	1201_g	1107_g	455_g	1171_g	190_g	764_g	1027_g	188_g	221_g	2204_g	1976_g	180_g	189_g	498_g	560_g	144_g	3430_g	616_g	707_g	1277_g	541_g	1187_g	1569_g	1892_g	978_g	4804_g	1110_g	951_g	870_g	2647_g	2109_g
109PG4468	3666_g	565_g	359_g	682_g	520_g	2243_g	1053_g	3401_g	481_g	267_g	893_g	358_g	3971_g	454_g	1172_g	825_g	498_g	646_g	1200_g	1106_g	456_g	1172_g	191_g	765_g	1028_g	189_g	220_g	2203_g	1977_g	179_g	190_g	499_g	559_g	145_g	3431_g	615_g	706_g	1276_g	542_g	1186_g	1568_g	1891_g	977_g	3122_g	1111_g	950_g	871_g	2648_g	2108_g
109PG4469	3665_g	566_g	358_g	681_g	521_g	2242_g	1052_g	3400_g	482_g	266_g	892_g	357_g	3972_g	455_g	1173_g	824_g	497_g	647_g	1199_g	1105_g	457_g	1173_g	192_g	766_g	1029_g	190_g	219_g	2202_g	1978_g	178_g	191_g	500_g	558_g	146_g	3432_g	614_g	705_g	1275_g	543_g	1185_g	1567_g	1890_g	976_g	3121_g	1112_g	949_g	872_g	2649_g	2107_g
109PG4470	3664_g	567_g	357_g	680_g	522_g	2241_g	1051_g	3399_g	483_g	265_g	891_g	356_g	3973_g	456_g	1174_g	823_g	496_g	648_g	1198_g	1104_g	458_g	1174_g	193_g	767_g	1030_g	191_g	218_g	2201_g	1979_g	177_g	192_g	501_g	557_g	147_g	3433_g	613_g	704_g	1274_g	544_g	1184_g	1566_g	1889_g	975_g	3120_g	1113_g	948_g	873_g	2650_g	2106_g
109PG4471	3663_g	568_g	356_g	679_g	523_g	2240_g	1050_g	3398_g	484_g	264_g	890_g	355_g	3974_g	457_g	1175_g	822_g	495_g	649_g	1197_g	1103_g	459_g	1175_g	194_g	768_g	1031_g	192_g	217_g	2200_g	1980_g	176_g	193_g	502_g	556_g	148_g	3434_g	612_g	703_g	1273_g	545_g	1183_g	1565_g	1888_g	974_g	3119_g	1114_g	947_g	874_g	2651_g	2105_g
109PG4472	3662_g	569_g	355_g	678_g	524_g	2239_g	1049_g	3397_g	485_g	263_g	889_g	354_g	3975_g	458_g	1176_g	821_g	494_g	650_g	1196_g	1102_g	460_g	1176_g	195_g	769_g	1032_g	193_g	216_g	2199_g	1981_g	175_g	194_g	503_g	555_g	149_g	3435_g	611_g	702_g	1272_g	546_g	1182_g	1564_g	1887_g	973_g	3118_g	1115_g	946_g	875_g	2652_g	2104_g
109PG4473	3661_g	570_g	354_g	677_g	525_g	2238_g	1048_g	3396_g	486_g	262_g	888_g	353_g	3976_g	459_g	1177_g	820_g	493_g	651_g	1195_g	1101_g	461_g	1177_g	196_g	770_g	1033_g	194_g	215_g	2198_g	1982_g	174_g	195_g	504_g	554_g	150_g	3436_g	610_g	701_g	1271_g	547_g	1181_g	1563_g	1886_g	972_g	3117_g	1116_g	945_g	876_g	2653_g	2103_g
109PG4474	3660_g	571_g	353_g	676_g	526_g	2237_g	1047_g	3395_g	487_g	261_g	887_g	352_g	3977_g	460_g	1178_g	819_g	492_g	652_g	1194_g	1100_g	462_g	1178_g	197_g	771_g	1034_g	195_g	214_g	2197_g	1983_g	173_g	196_g	505_g	553_g	151_g	3437_g	609_g	700_g	1270_g	548_g	1180_g	1562_g	1885_g	971_g	3116_g	1117_g	944_g	877_g	2654_g	2102_g
109PG4475	3659_g	572_g	352_g	675_g	527_g	2236_g	1046_g	3394_g	488_g	260_g	886_g	351_g	3978_g	461_g	1179_g	818_g	491_g	653_g	1193_g	1099_g	463_g	1179_g	198_g	772_g	1035_g	196_g	213_g	2196_g	1984_g	172_g	197_g	506_g	552_g	152_g	3438_g	608_g	699_g	1269_g	549_g	1179_g	1561_g	1884_g	970_g	3115_g	1118_g	943_g	878_g	2655_g	2101_g
109PG4476	3658_g	573_g	351_g	674_g	528_g	2235_g	1045_g	3393_g	489_g	259_g	885_g	350_g	3979_g	462_g	1180_g	817_g	490_g	654_g	1192_g	1098_g	464_g	1180_g	199_g	773_g	1036_g	197_g	212_g	2195_g	1985_g	171_g	198_g	507_g	551_g	153_g	3439_g	607_g	698_g	1268_g	550_g	1178_g	1560_g	1883_g	969_g	3114_g	1119_g	942_g	879_g	2656_g	2100_g
109PG4477	3657_g	574_g	350_g	673_g	529_g	2234_g	1044_g	3392_g	490_g	258_g	884_g	349_g	3980_g	463_g	1181_g	816_g	489_g	655_g	1191_g	1097_g	465_g	1181_g	200_g	774_g	1037_g	198_g	211_g	2194_g	1986_g	170_g	199_g	508_g	550_g	154_g	3440_g	606_g	697_g	1267_g	551_g	1177_g	1559_g	1882_g	968_g	3113_g	1120_g	941_g	880_g	2657_g	2099_g
109PG4478	3656_g	575_g	349_g	672_g	530_g	2233_g	1043_g	3391_g	491_g	257_g	883_g	348_g	3981_g	464_g	1182_g	815_g	488_g	656_g	1190_g	1096_g	466_g	1182_g	201_g	775_g	1038_g	199_g	210_g	2193_g	1987_g	169_g	200_g	509_g	549_g	155_g	3441_g	605_g	696_g	1266_g	552_g	1176_g	1558_g	1881_g	967_g	3112_g	1121_g	940_g	881_g	2658_g	2098_g
109PG4479	3655_g	576_g	348_g	671_g	531_g	2232_g	1042_g	3390_g	492_g	256_g	882_g	347_g	3982_g	465_g	1183_g	814_g	487_g	657_g	1189_g	1095_g	467_g	1183_g	202_g	776_g	1039_g	200_g	209_g	2192_g	1988_g	168_g	201_g	510_g	548_g	156_g	3442_g	604_g	695_g	1265_g	553_g	1175_g	1557_g	1880_g	966_g	3111_g	1122_g	939_g	882_g	2659_g	2097_g
109PG4480	3654_g	577_g	347_g	670_g	532_g	2231_g	1041_g	3389_g	493_g	255_g	881_g	346_g	3983_g	466_g	1184_g	813_g	486_g	658_g	1188_g	1094_g	468_g	1184_g	203_g	777_g	1040_g	201_g	208_g	2191_g	1989_g	167_g	202_g	511_g	547_g	157_g	3443_g	603_g	694_g	1264_g	554_g	1174_g	1556_g	1879_g	965_g	3110_g	1123_g	938_g	883_g	2660_g	2096_g
109PG4481	3653_g	578_g	346_g	669_g	533_g	2230_g	1040_g	3388_g	494_g	254_g	880_g	345_g	3984_g	467_g	1185_g	812_g	485_g	659_g	1187_g	1093_g	469_g	1185_g	204_g	778_g	1041_g	202_g	207_g	2190_g	1990_g	166_g	203_g	512_g	546_g	158_g	3444_g	602_g	693_g	1263_g	555_g	1173_g	1555_g	1878_g	964_g	3109_g	1124_g	937_g	884_g	2661_g	2095_g
109PG4482	3652_g	579_g	345_g	668_g	534_g	2229_g	1039_g	3387_g	495_g	253_g	879_g	344_g	3985_g	468_g	1186_g	811_g	484_g	660_g	1186_g	1092_g	470_g	1186_g	205_g	779_g	1042_g	203_g	206_g	2189_g	1991_g	165_g	204_g	513_g	545_g	159_g	3445_g	601_g	692_g	1262_g	556_g	1172_g	1554_g	1877_g	963_g	3108_g	1125_g	936_g	885_g	2662_g	2094_g
109PG4483	3651_g	580_g	344_g	667_g	535_g	2228_g	1038_g	3386_g	496_g	252_g	878_g	343_g	3986_g	469_g	1187_g	810_g	483_g	661_g	1185_g	1091_g	471_g	1187_g	206_g	780_g	1043_g	204_g	205_g	2188_g	1992_g	164_g	205_g	514_g	544_g	160_g	3446_g	600_g	691_g	1261_g	557_g	1171_g	1553_g	1876_g	962_g	4390_g	1126_g	935_g	886_g	2663_g	2093_g
109PG4484	3650_g	581_g	343_g	666_g	536_g	2227_g	1037_g	3385_g	497_g	251_g	877_g	342_g	3987_g	470_g	1188_g	809_g	482_g	662_g	1184_g	1090_g	472_g	1188_g	207_g	781_g	1044_g	205_g	204_g	2187_g	1993_g	163_g	206_g	515_g	543_g	161_g	3447_g	599_g	690_g	1260_g	558_g	1170_g	1552_g	1875_g	961_g	4391_g	1127_g	934_g	887_g	2664_g	2092_g
109PG4485	3649_g	582_g	342_g	665_g	537_g	2226_g	1036_g	3384_g	498_g	250_g	876_g	341_g	3988_g	471_g	1189_g	808_g	481_g	663_g	1183_g	1089_g	473_g	1189_g	208_g	782_g	1045_g	206_g	203_g	2186_g	1994_g	162_g	207_g	516_g	542_g	162_g	3448_g	598_g	689_g	1259_g	559_g	1169_g	1551_g	1874_g	960_g	4392_g	1128_g	933_g	888_g	2665_g	2091_g
109PG4486	3648_g	583_g	341_g	664_g	538_g	2225_g	1035_g	3383_g	499_g	249_g	875_g	340_g	3989_g	472_g	1190_g	807_g	480_g	664_g	1182_g	1088_g	474_g	1190_g	209_g	783_g	1046_g	207_g	202_g	2185_g	1995_g	161_g	208_g	517_g	541_g	163_g	3449_g	597_g	688_g	1258_g	560_g	1168_g	1550_g	1873_g	959_g	4393_g	1129_g	932_g	889_g	2666_g	2090_g
109PG4487	3647_g	584_g	340_g	663_g	539_g	2224_g	1034_g	3382_g	500_g	248_g	874_g	339_g	3990_g	473_g	1191_g	806_g	479_g	665_g	1181_g	1087_g	475_g	1191_g	210_g	784_g	1047_g	208_g	201_g	2184_g	1996_g	160_g	209_g	518_g	540_g	164_g	3450_g	596_g	687_g	1257_g	561_g	1167_g	1549_g	1872_g	958_g	4394_g	1130_g	931_g	890_g	2667_g	2089_g
109PG4488	3646_g	585_g	339_g	662_g	540_g	2223_g	1033_g	3381_g	501_g	247_g	873_g	338_g	3991_g	474_g	1192_g	805_g	478_g	666_g	1180_g	1086_g	476_g	1192_g	211_g	785_g	1048_g	209_g	200_g	2183_g	1997_g	159_g	210_g	519_g	539_g	165_g	3451_g	595_g	686_g	1256_g	562_g	1166_g	1548_g	1871_g	957_g	4395_g	1131_g	930_g	891_g	2668_g	2088_g
109PG4489	3645_g	586_g	338_g	661_g	541_g	2222_g	1032_g	3380_g	502_g	246_g	872_g	337_g	3992_g	475_g	1193_g	804_g	477_g	667_g	1179_g	1085_g	477_g	1193_g	212_g	786_g	1049_g	210_g	199_g	2182_g	1998_g	158_g	211_g	520_g	538_g	166_g	3452_g	594_g	685_g	1255_g	563_g	1165_g	1547_g	1870_g	956_g	4396_g	1132_g	929_g	892_g	2669_g	2087_g
109PG4491	3643_g	589_g	336_g	659_g	543_g	2220_g	1029_g	3377_g	504_g	244_g	870_g	335_g	3995_g	478_g	1195_g	801_g	474_g	669_g	1176_g	1083_g	480_g	1195_g	214_g	788_g	1051_g	213_g	197_g	2180_g	2000_g	155_g	214_g	522_g	535_g	169_g	3455_g	592_g	683_g	1253_g	566_g	1163_g	1544_g	1868_g	954_g	4054_g	1135_g	927_g	894_g	2671_g	2085_g
109PG4492	3642_g	590_g	335_g	658_g	544_g	2219_g	1028_g	3376_g	505_g	243_g	869_g	334_g	3996_g	479_g	1196_g	800_g	473_g	670_g	1175_g	1082_g	481_g	1196_g	215_g	789_g	1052_g	214_g	196_g	2179_g	2001_g	154_g	215_g	523_g	534_g	170_g	3456_g	591_g	682_g	1252_g	567_g	1162_g	1543_g	1867_g	953_g	4053_g	1136_g	926_g	895_g	2672_g	2084_g
109PG4493	3641_g	591_g	334_g	657_g	545_g	2218_g	1027_g	3375_g	506_g	242_g	868_g	333_g	3997_g	480_g	1197_g	799_g	472_g	671_g	1174_g	1081_g	482_g	1197_g	216_g	790_g	1053_g	215_g	195_g	2178_g	2002_g	153_g	216_g	524_g	533_g	171_g	3457_g	590_g	681_g	1251_g	568_g	1161_g	1542_g	1866_g	952_g	4052_g	1137_g	925_g	896_g	2673_g	2083_g
109PG4494	3640_g	592_g	333_g	656_g	546_g	2217_g	1026_g	3374_g	507_g	241_g	867_g	332_g	3998_g	481_g	1198_g	798_g	471_g	672_g	1173_g	1080_g	483_g	1198_g	217_g	791_g	1054_g	216_g	194_g	2177_g	2003_g	152_g	217_g	525_g	532_g	172_g	3458_g	589_g	680_g	1250_g	569_g	1160_g	1541_g	1865_g	951_g	4051_g	1138_g	924_g	897_g	2674_g	2082_g
109PG4495	3639_g	593_g	332_g	655_g	547_g	2216_g	1025_g	3373_g	508_g	240_g	866_g	331_g	3999_g	482_g	1199_g	797_g	470_g	673_g	1172_g	1079_g	484_g	1199_g	218_g	792_g	1055_g	217_g	193_g	2176_g	2004_g	151_g	218_g	526_g	531_g	173_g	3459_g	588_g	679_g	1249_g	570_g	1159_g	1540_g	1864_g	950_g	4050_g	1139_g	923_g	898_g	2675_g	2081_g
109PG4496	3638_g	594_g	331_g	654_g	548_g	2215_g	1024_g	3372_g	509_g	239_g	865_g	330_g	4000_g	483_g	1200_g	796_g	469_g	674_g	1171_g	1078_g	485_g	1200_g	219_g	793_g	1056_g	218_g	192_g	2175_g	2005_g	150_g	219_g	527_g	530_g	174_g	3460_g	587_g	678_g	1248_g	571_g	1158_g	1539_g	1863_g	949_g	4049_g	1140_g	922_g	899_g	2676_g	2080_g
109PG4497	3637_g	595_g	330_g	653_g	549_g	2214_g	1023_g	3371_g	510_g	238_g	864_g	329_g	4001_g	484_g	1201_g	795_g	468_g	675_g	1170_g	1077_g	486_g	1201_g	220_g	794_g	1057_g	219_g	191_g	2174_g	2006_g	149_g	220_g	528_g	529_g	175_g	3461_g	586_g	677_g	1247_g	572_g	1157_g	1538_g	1862_g	948_g	4048_g	1141_g	921_g	900_g	2677_g	2079_g
109PG4498	3636_g	596_g	329_g	652_g	550_g	2213_g	1022_g	3370_g	511_g	237_g	863_g	328_g	4002_g	485_g	1202_g	794_g	467_g	676_g	1169_g	1076_g	487_g	1202_g	221_g	795_g	1058_g	220_g	190_g	2173_g	2007_g	148_g	221_g	529_g	528_g	176_g	3462_g	585_g	676_g	1246_g	573_g	1156_g	1537_g	1861_g	947_g	4047_g	1142_g	920_g	901_g	2678_g	2078_g
109PG4499	3635_g	597_g	328_g	651_g	551_g	2212_g	1021_g	3369_g	512_g	236_g	862_g	327_g	4003_g	486_g	1203_g	793_g	466_g	677_g	1168_g	1075_g	488_g	1203_g	222_g	796_g	1059_g	221_g	189_g	2172_g	2008_g	147_g	222_g	530_g	527_g	177_g	3463_g	584_g	675_g	1245_g	574_g	1155_g	1536_g	1860_g	946_g	4046_g	1143_g	919_g	902_g	2679_g	2077_g
109PG4500	3634_g	598_g	327_g	650_g	552_g	2211_g	4231_g	4015_g	513_g	235_g	861_g	326_g	2259_g	487_g	1204_g	792_g	465_g	678_g	1167_g	1074_g	489_g	1204_g	223_g	797_g	1060_g	222_g	188_g	2171_g	2009_g	146_g	223_g	531_g	526_g	178_g	3464_g	583_g	674_g	1244_g	575_g	1154_g	1535_g	1859_g	4534_g	4045_g	1144_g	918_g	903_g	2680_g	2076_g
109PG4501	3633_g	599_g	326_g	649_g	553_g	2210_g	4232_g	4014_g	514_g	234_g	860_g	325_g	2258_g	488_g	1205_g	791_g	464_g	679_g	1166_g	1073_g	490_g	1205_g	224_g	798_g	1061_g	223_g	187_g	2170_g	2010_g	145_g	224_g	532_g	525_g	179_g	3465_g	582_g	673_g	1243_g	576_g	1153_g	1534_g	1858_g	4533_g	4495_g	1145_g	917_g	904_g	2681_g	2075_g
109PG4502	3631_g	601_g	324_g	647_g	555_g	2208_g	4234_g	4012_g	516_g	232_g	858_g	323_g	2256_g	490_g	1207_g	789_g	462_g	681_g	1164_g	1071_g	492_g	1207_g	226_g	800_g	1063_g	225_g	185_g	2168_g	2012_g	143_g	226_g	534_g	523_g	181_g	3467_g	580_g	671_g	1241_g	578_g	1151_g	1532_g	1856_g	4531_g	4497_g	1147_g	915_g	906_g	2683_g	2073_g
109PG4503	3630_g	602_g	323_g	646_g	556_g	2207_g	4235_g	4011_g	517_g	231_g	857_g	322_g	2255_g	491_g	1208_g	788_g	461_g	682_g	1163_g	1070_g	493_g	1208_g	227_g	801_g	1064_g	226_g	184_g	2167_g	2013_g	142_g	227_g	535_g	522_g	182_g	3468_g	579_g	670_g	1240_g	579_g	1150_g	1531_g	1855_g	4530_g	4498_g	1148_g	914_g	907_g	2684_g	2072_g
109PG4504	3629_g	603_g	322_g	645_g	557_g	2206_g	4236_g	4010_g	518_g	230_g	856_g	321_g	2254_g	492_g	1209_g	787_g	460_g	683_g	1162_g	1069_g	494_g	1209_g	228_g	802_g	1065_g	227_g	183_g	2166_g	2014_g	141_g	228_g	536_g	521_g	183_g	3469_g	578_g	669_g	1239_g	580_g	1149_g	1530_g	1854_g	4529_g	4499_g	1149_g	913_g	908_g	2685_g	2071_g
109PG4505	3628_g	604_g	321_g	644_g	558_g	2205_g	4237_g	4009_g	519_g	229_g	855_g	320_g	2253_g	493_g	1210_g	786_g	459_g	684_g	1161_g	1068_g	495_g	1210_g	229_g	803_g	1066_g	228_g	182_g	2165_g	2015_g	140_g	229_g	537_g	520_g	184_g	3470_g	577_g	668_g	1238_g	581_g	1148_g	1529_g	1853_g	4528_g	4500_g	1150_g	912_g	909_g	2686_g	2070_g
109PG4506	3627_g	605_g	320_g	643_g	559_g	2204_g	4238_g	4008_g	520_g	228_g	854_g	319_g	2252_g	494_g	1211_g	785_g	458_g	685_g	1160_g	1067_g	496_g	1211_g	230_g	804_g	1067_g	229_g	181_g	2164_g	2016_g	139_g	230_g	538_g	519_g	185_g	3471_g	576_g	667_g	1237_g	582_g	1147_g	1528_g	1852_g	4527_g	4501_g	1151_g	911_g	910_g	2687_g	2069_g
109PG4507	3626_g	606_g	319_g	642_g	560_g	2203_g	4239_g	4007_g	521_g	227_g	853_g	318_g	2251_g	495_g	1212_g	784_g	457_g	686_g	1159_g	1066_g	497_g	1212_g	231_g	805_g	1068_g	230_g	180_g	2163_g	2017_g	138_g	231_g	539_g	518_g	186_g	3472_g	575_g	666_g	1236_g	583_g	1146_g	1527_g	1851_g	4526_g	2831_g	1152_g	910_g	911_g	2688_g	2068_g
109PG4508	3625_g	607_g	318_g	641_g	561_g	2202_g	4240_g	4006_g	522_g	226_g	852_g	317_g	2250_g	496_g	1213_g	783_g	456_g	687_g	1158_g	1065_g	498_g	1213_g	232_g	806_g	1069_g	231_g	179_g	2162_g	2018_g	137_g	232_g	540_g	517_g	187_g	3473_g	574_g	665_g	1235_g	584_g	1145_g	1526_g	1850_g	4525_g	2830_g	1153_g	909_g	912_g	2689_g	2067_g
109PG4509	3624_g	608_g	317_g	640_g	562_g	2201_g	4241_g	4005_g	523_g	225_g	851_g	316_g	2249_g	497_g	1214_g	782_g	455_g	688_g	1157_g	1064_g	499_g	1214_g	233_g	807_g	1070_g	232_g	178_g	2161_g	2019_g	136_g	233_g	541_g	516_g	188_g	3474_g	573_g	664_g	1234_g	585_g	1144_g	1525_g	1849_g	4524_g	2829_g	1154_g	908_g	913_g	2690_g	2066_g
109PG4510	3623_g	609_g	316_g	639_g	563_g	2200_g	4242_g	4004_g	524_g	224_g	850_g	315_g	2248_g	498_g	1215_g	781_g	454_g	689_g	1156_g	1063_g	500_g	1215_g	234_g	808_g	1071_g	233_g	177_g	2160_g	2020_g	135_g	234_g	542_g	515_g	189_g	3475_g	572_g	663_g	1233_g	586_g	1143_g	1524_g	1848_g	4523_g	2828_g	1155_g	907_g	914_g	2691_g	2065_g
109PG4511	3622_g	610_g	315_g	638_g	564_g	2199_g	4243_g	4003_g	525_g	223_g	849_g	314_g	2247_g	499_g	1216_g	780_g	453_g	690_g	1155_g	1062_g	501_g	1216_g	235_g	809_g	1072_g	234_g	176_g	2159_g	2021_g	134_g	235_g	543_g	514_g	190_g	3476_g	571_g	662_g	1232_g	587_g	1142_g	1523_g	1847_g	4522_g	2827_g	1156_g	906_g	915_g	2692_g	2064_g
109PG4512	3621_g	611_g	314_g	637_g	565_g	2198_g	4244_g	4002_g	526_g	222_g	848_g	313_g	2246_g	500_g	1217_g	779_g	452_g	691_g	1154_g	1061_g	502_g	1217_g	236_g	810_g	1073_g	235_g	175_g	2158_g	2022_g	133_g	236_g	544_g	513_g	191_g	3477_g	570_g	661_g	1231_g	588_g	1141_g	1522_g	1846_g	4521_g	2826_g	1157_g	905_g	916_g	2693_g	2063_g
109PG4513	3620_g	612_g	313_g	636_g	566_g	2197_g	4245_g	4001_g	527_g	221_g	847_g	312_g	2245_g	501_g	1218_g	778_g	451_g	692_g	1153_g	1060_g	503_g	1218_g	237_g	811_g	1074_g	236_g	174_g	2157_g	2023_g	132_g	237_g	545_g	512_g	192_g	3478_g	569_g	660_g	1230_g	589_g	1140_g	1521_g	1845_g	4520_g	2825_g	1158_g	904_g	917_g	2694_g	2062_g
109PG4514	3619_g	613_g	311_g	635_g	567_g	2196_g	4246_g	3999_g	528_g	220_g	846_g	311_g	2243_g	502_g	1219_g	776_g	450_g	693_g	1152_g	1059_g	504_g	1219_g	238_g	812_g	1075_g	237_g	173_g	2156_g	2024_g	131_g	238_g	546_g	511_g	193_g	3480_g	568_g	659_g	1228_g	590_g	1139_g	1520_g	1844_g	4519_g	2824_g	1160_g	903_g	918_g	2695_g	2061_g
109PG4515	3618_g	614_g	310_g	634_g	568_g	2195_g	4247_g	3998_g	529_g	219_g	845_g	310_g	2242_g	503_g	1220_g	775_g	449_g	694_g	1151_g	1058_g	505_g	1220_g	239_g	813_g	1076_g	238_g	172_g	2155_g	2025_g	130_g	239_g	547_g	510_g	194_g	3481_g	567_g	658_g	1227_g	591_g	1138_g	1519_g	1843_g	4518_g	2823_g	1161_g	902_g	919_g	2696_g	2060_g
109PG4516	3617_g	615_g	309_g	633_g	569_g	2194_g	4248_g	3997_g	530_g	218_g	844_g	309_g	2241_g	504_g	1221_g	774_g	448_g	695_g	1150_g	1057_g	506_g	1221_g	240_g	814_g	1077_g	239_g	171_g	2154_g	2026_g	129_g	240_g	548_g	509_g	195_g	3482_g	566_g	657_g	1226_g	592_g	1137_g	1518_g	1842_g	4517_g	2822_g	1162_g	901_g	920_g	2697_g	2059_g
109PG4517	3616_g	616_g	308_g	632_g	570_g	2193_g	4249_g	3996_g	531_g	217_g	843_g	308_g	2240_g	505_g	1222_g	773_g	447_g	696_g	1149_g	1056_g	507_g	1222_g	241_g	815_g	1078_g	240_g	170_g	2153_g	2027_g	128_g	241_g	549_g	508_g	196_g	3483_g	565_g	656_g	1225_g	593_g	1136_g	1517_g	1841_g	4516_g	2821_g	1163_g	900_g	921_g	2698_g	2058_g
109PG4518	4580_g	617_g	307_g	631_g	571_g	2192_g	4250_g	3995_g	532_g	216_g	842_g	307_g	2239_g	506_g	1223_g	772_g	446_g	697_g	1148_g	1055_g	508_g	1223_g	242_g	816_g	1079_g	241_g	169_g	2152_g	2028_g	127_g	242_g	550_g	507_g	197_g	3484_g	564_g	655_g	1224_g	594_g	1135_g	1516_g	1840_g	4515_g	2820_g	1164_g	899_g	922_g	2699_g	2057_g
109PG4519	4579_g	618_g	306_g	630_g	572_g	2191_g	4251_g	3994_g	533_g	215_g	841_g	306_g	2238_g	507_g	1224_g	771_g	445_g	698_g	1147_g	1054_g	509_g	1224_g	243_g	817_g	1080_g	242_g	168_g	2151_g	2029_g	126_g	243_g	551_g	506_g	198_g	3485_g	563_g	654_g	1223_g	595_g	1134_g	1515_g	1839_g	4514_g	2819_g	1165_g	898_g	923_g	2700_g	2056_g
109PG4520	4578_g	619_g	305_g	629_g	573_g	2190_g	4252_g	3993_g	534_g	214_g	840_g	305_g	2237_g	508_g	1225_g	770_g	444_g	699_g	1146_g	1053_g	510_g	1225_g	244_g	818_g	1081_g	243_g	167_g	2150_g	2030_g	125_g	244_g	552_g	505_g	199_g	3486_g	562_g	653_g	1222_g	596_g	1133_g	1514_g	1838_g	4513_g	2818_g	1166_g	897_g	924_g	2701_g	2055_g
109PG4521	4577_g	620_g	304_g	628_g	574_g	2189_g	4253_g	3992_g	535_g	213_g	839_g	304_g	2236_g	509_g	1226_g	769_g	443_g	700_g	1145_g	1052_g	511_g	1226_g	245_g	819_g	1082_g	244_g	166_g	2149_g	2031_g	124_g	245_g	553_g	504_g	200_g	3487_g	561_g	652_g	1221_g	597_g	1132_g	1513_g	1837_g	4512_g	3952_g	1167_g	896_g	925_g	2702_g	2054_g
109PG4522	4576_g	621_g	303_g	627_g	575_g	2188_g	4254_g	3991_g	536_g	212_g	838_g	303_g	2235_g	510_g	1227_g	768_g	442_g	701_g	1144_g	1051_g	512_g	1227_g	246_g	820_g	1083_g	245_g	165_g	2148_g	2032_g	123_g	246_g	554_g	503_g	201_g	3488_g	560_g	651_g	1220_g	598_g	1131_g	1512_g	1836_g	4511_g	3951_g	1168_g	895_g	926_g	2703_g	2053_g
109PG4524	4574_g	623_g	301_g	625_g	577_g	2186_g	4256_g	3989_g	538_g	210_g	836_g	301_g	2233_g	512_g	1229_g	766_g	440_g	703_g	1142_g	1049_g	514_g	1229_g	248_g	822_g	1085_g	247_g	163_g	2146_g	2034_g	121_g	248_g	556_g	501_g	203_g	3490_g	558_g	649_g	1218_g	600_g	1129_g	1510_g	1834_g	4509_g	3949_g	1170_g	893_g	928_g	2705_g	2051_g
109PG4525	4573_g	624_g	300_g	624_g	578_g	2185_g	4257_g	3988_g	539_g	209_g	835_g	300_g	2232_g	513_g	1230_g	765_g	439_g	704_g	1141_g	1048_g	515_g	1230_g	249_g	823_g	1086_g	248_g	162_g	2145_g	2035_g	120_g	249_g	557_g	500_g	204_g	3491_g	557_g	648_g	1217_g	601_g	1128_g	1509_g	1833_g	4508_g	3948_g	1171_g	892_g	929_g	2706_g	2050_g
109PG4526	4572_g	625_g	299_g	623_g	579_g	2184_g	4258_g	3987_g	540_g	208_g	834_g	299_g	2231_g	514_g	1231_g	764_g	438_g	705_g	1140_g	1047_g	516_g	1231_g	250_g	824_g	1087_g	249_g	161_g	2144_g	2036_g	119_g	250_g	558_g	499_g	205_g	3492_g	556_g	647_g	1216_g	602_g	1127_g	1508_g	1832_g	4507_g	3947_g	1172_g	891_g	930_g	2707_g	2049_g
109PG4529	4569_g	628_g	296_g	620_g	582_g	2181_g	4261_g	3984_g	543_g	205_g	831_g	296_g	2228_g	517_g	1234_g	761_g	435_g	708_g	1137_g	1044_g	519_g	1234_g	253_g	827_g	1090_g	252_g	158_g	2141_g	2039_g	116_g	253_g	561_g	496_g	208_g	3495_g	553_g	644_g	1213_g	605_g	1124_g	1505_g	1829_g	4504_g	3944_g	1175_g	888_g	933_g	2710_g	2046_g
109PG4530	4567_g	4930_g	294_g	618_g	584_g	2179_g	4263_g	3982_g	545_g	203_g	829_g	294_g	2226_g	519_g	5032_g	759_g	433_g	710_g	1135_g	4992_g	4949_g	4776_g	255_g	829_g	2627_g	254_g	156_g	2139_g	2041_g	114_g	255_g	563_g	494_g	210_g	4906_g	551_g	642_g	1211_g	607_g	1122_g	1503_g	1827_g	4502_g	4872_g	1177_g	4915_g	935_g	2712_g	2044_g
[truncated: 5,608 more rows]
[truncated: 62 more columns]
