# Supplementary material for: Genome analysis and machine learning-based feature selection strategy reveal potential drug-resistance determinants in Nakaseomyces glabratus
Source: Emerg Microbes Infect. 2025 Dec 13;14(1):2595789. doi: 10.1080/22221751.2025.2595789 (PMC12704144; doi:10.1080/22221751.2025.2595789)
Supplement: Dataset_S1_Isolate_drug_susceptibility.xlsx [file TEMI_A_2595789_SM5778.xlsx]

## Sheet: imformation of isolates
BMU No.	Sample	Time	AMB	FLC	ITC	VRC	POS	CAS	MCF	ANF	PDR1 mutation	WGS No.	NMDC No.
			ECV=2	CBP 64	ECV 4	ECV 0.25	ECV 1	S 0.12，I 0.25，R 0.5	S 0.06，I 0.12，R 0.25	S 0.12，I 0.25，R 0.5
10578	fecal	2002.08	1	16	0.5	0.5	2	0.06	0.008	0.03	P76S, P143T, D243N	V350121593_L01_62	NMDC20053297
10638	blood	2019.09	1	32	1	1	1	0.06	0.015	0.03	WT	V300112806_L03_125_1.fq.gz	NMDC20053204
10644	blood	2020.02	1	16	0.5	0.5	1	0.06	0.015	0.03	WT	V300112806_L03_56_1.fq.gz	NMDC20052899
10645	blood	2019.12	0.5	16	0.5	0.5	1	0.03	0.015	0.015	R250K	V350121593_L01_59	NMDC20053274
10742	blood	2019.07	0.5	64	1	2	1	0.12	0.015	0.06	WT	V350121593_L01_94	NMDC20052796
11616	pus	2021.07	1	16	0.5	1	1	0.06	0.015	0.015	P76S, P143T, D243N	V300112806_L03_127_1.fq.gz	NMDC20053209
11618	urine	2021.07	0.5	4	0.25	0.06	0.25	0.06	0.015	0.06	WT	V300112806_L04_53_1.fq.gz	NMDC20052910
11637	blood	2021.10	0.5	4	0.25	0.12	0.5	0.06	0.008	0.015	WT	V300112806_L02_67_1.fq.gz	NMDC20053206
11806	blood	2021.09	0.25	32	1	1	2	0.06	0.015	0.03	WT	V300112806_L03_114_1.fq.gz	NMDC20052911
11810	ascites	2021.10	0.5	128	1	4	>8	0.06	0.015	0.015	WT	V350121593_L02_63	NMDC20053277
11813	ascites	2021.10	0.5	0.25	0.03	0.008	0.03	0.06	0.015	0.06	WT	V350121593_L01_57	NMDC20052912
04865	blood	2009.11	0.5	4	0.5	0.06	0.008	0.125	0.015	0.015	WT	V300112806_L01_26_1.fq.gz	NMDC20053211
04896	blood	2009.12	0.5	2	0.015	0.03	0.12	0.125	0.008	0.015	WT	V300112806_L01_53_1.fq.gz	NMDC20053212
04958	blood	2010.10	1	16	1	0.06	0.125	0.06	0.015	0.03	WT	V350121593_L01_79	NMDC20053306
05031	blood	2010.03	1	256	>16	4	>8	0.06	0.015	0.03	G1099D	V350121593_L02_64	NMDC20053278
05032	blood	2010.03	0.125	128	2	4	2	0.25	0.06	0.12	G1099D	V300112806_L01_114_1.fq.gz	NMDC20053213
05172	blood	2010.05	1	8	2	0.06	0.125	0.125	0.03	0.03	WT	V350121593_L02_121	NMDC20053279
05184	blood	2010.05	0.5	16	0.5	0.06	0.25	0.06	0.015	0.03	WT	V350121593_L03_69	NMDC20053288
05185	blood	2010.05	0.5	2	1	0.03	0.03	0.125	0.03	0.12	WT	V300112806_L01_128_1.fq.gz	NMDC20053234
05199	blood	2010.05	0.5	16	0.5	0.06	0.5	0.125	0.008	0.015	WT	V300112806_L01_126_1.fq.gz	NMDC20053236
05221	blood	2010.06	0.5	32	1	1	2	0.125	0.015	0.03	WT	V300112806_L01_32_1.fq.gz	NMDC20053214
05222	blood	2010.06	0.5	32	1	1	2	0.06	0.015	0.008	WT	V350121593_L01_78	NMDC20053305
05223	blood	2010.06	0.5	64	0.5	1	2	0.125	0.015	0.03	WT	V300112806_L01_125_1.fq.gz	NMDC20053215
05374	blood	2010.09	0.5	64	1	1	2	0.125	0.015	0.03	WT	V300112806_L01_35_1.fq.gz	NMDC20053235
05442	blood	2010.10	1	8	0.5	0.12	0.25	0.125	0.015	0.03	WT	V300112806_L01_124_1.fq.gz	NMDC20053216
05443	blood	2010.10	0.25	32	1	1	2	0.125	0.015	0.03	WT	V300112806_L01_29_1.fq.gz	NMDC20053217
05444	blood	2010.10	1	8	1	0.06	0.015	0.06	0.03	0.015	WT	V350121593_L03_122	NMDC20053280
05445	blood	2010.10	0.5	8	1	0.06	0.125	0.125	0.03	0.03	WT	V300112806_L01_36_1.fq.gz	NMDC20053218
05446	blood	2010.10	1	4	2	0.06	0.015	0.12	0.015	0.03	WT	V300112806_L01_30_1.fq.gz	NMDC20053219
05447	blood	2010.10	0.5	16	1	0.5	0.5	0.125	0.015	0.03	WT	V300112806_L01_25_1.fq.gz	NMDC20053232
05448	blood	2010.10	0.25	16	0.5	0.5	0.015	0.125	0.015	0.03	WT	V300112806_L01_117_1.fq.gz	NMDC20053220
05481	blood	2010.11	0.5	2	2	0.06	0.25	0.125	0.015	0.03	WT	V300112806_L01_33_1.fq.gz	NMDC20053221
05505	blood	2010.11	0.25	8	0.25	0.12	0.5	0.125	0.015	0.03	WT	V300112806_L01_122_1.fq.gz	NMDC20053233
05525	blood	2010.11	1	4	2	0.06	0.125	0.06	0.03	0.03	WT	V300112806_L01_51_1.fq.gz	NMDC20053222
05650	blood	2011.02	0.25	32	1	1	2	0.125	0.015	0.03	WT	V300112806_L01_37_1.fq.gz	NMDC20053223
05651	blood	2011.02	0.5	1	0.5	0.06	0.25	0.06	0.008	0.03	WT	V300112806_L01_50_1.fq.gz	NMDC20053224
05653	blood	2011.02	0.25	8	0.25	0.12	0.5	0.06	0.015	0.03	P76S, P143T, D243N	V300112806_L01_52_1.fq.gz	NMDC20053237
05654	blood	2011.02	0.5	4	0.03	0.06	0.25	0.125	0.015	0.03	P76S, P143T, D243N	V300112806_L01_34_1.fq.gz	NMDC20053238
05674	blood	2011.03	0.5	16	0.5	0.06	0.5	0.125	0.015	0.03	WT	V350121593_L02_123	NMDC20053281
05688	blood	2011.03	1	32	0.5	1	2	0.06	0.015	0.03	WT	V350121593_L01_64	NMDC20053299
05689	blood	2011.03	1	16	0.5	1	2	0.03	0.015	0.03	WT	V350121593_L02_125	NMDC20053282
05696	blood	2011.03	0.25	8	0.25	0.12	0.5	0.06	0.015	0.03	WT	V300112806_L01_39_1.fq.gz	NMDC20053225
05697	blood	2011.03	1	16	1	0.5	1	0.06	0.015	0.015	WT	V350121593_L01_73	NMDC20053300
05698	blood	2011.03	1	16	1	0.25	1	0.06	0.015	0.015	WT	V350121593_L01_74	NMDC20053301
05699	blood	2011.03	1	16	0.5	0.5	1	0.06	0.015	0.03	WT	V350121593_L02_126	NMDC20053283
05700	blood	2011.03	0.25	32	1	1	2	0.125	0.015	0.03	WT	V300112806_L01_123_1.fq.gz	NMDC20053226
05709	blood	2011.03	0.5	32	1	1	2	0.125	0.015	0.015	WT	V300112806_L01_115_1.fq.gz	NMDC20053227
05711	blood	2011.03	0.5	32	1	1	2	0.06	0.015	0.03	WT	V350121593_L01_75	NMDC20053302
05715	blood	2011.03	0.5	8	0.5	0.06	0.25	0.125	0.015	0.03	WT	V350121593_L01_76	NMDC20053303
05730	blood	2011.03	0.5	32	1	0.125	0.06	0.25	0.015	0.03	WT	V300112806_L01_127_1.fq.gz	NMDC20053230
05731	blood	2011.03	1	16	0.5	0.06	0.125	0.06	0.015	0.03	WT	V350121593_L02_127	NMDC20053284
05734	blood	2011.03	0.5	16	0.5	0.06	0.25	0.03	0.015	0.015	WT	V350121593_L01_66	NMDC20053285
05735	blood	2011.03	0.5	8	0.5	0.06	0.015	0.125	0.015	0.03	WT	V350121593_L01_67	NMDC20053287
05736	blood	2011.03	1	8	0.5	0.06	0.5	0.125	0.015	0.03	WT	V350121593_L03_68	NMDC20053286
05738	blood	2011.03	0.5	1	2	0.125	0.125	0.125	0.015	0.015	WT	V300112806_L01_49_1.fq.gz	NMDC20053228
05757	blood	2011.04	0.5	4	2	0.06	0.25	0.125	0.03	0.03	WT	V300112806_L01_38_1.fq.gz	NMDC20053229
05769	blood	2011.04	0.25	8	0.25	0.12	0.5	0.125	0.015	0.03	WT	V300112806_L01_28_1.fq.gz	NMDC20053231
05770	blood	2011.04	1	8	2	0.06	0.015	0.125	0.015	0.03	WT	V300112806_L04_46_1.fq.gz	NMDC20053304
06044	blood	2010.09	0.5	32	0.5	0.5	1	0.12	0.015	0.12	WT	V300112806_L04_46_1.fq.gz	NMDC20052921
06047	blood	2010.10	0.5	32	0.5	1	1	0.06	<0.008	0.03	WT	V350121593_L01_60	NMDC20053275
06055	pleural effusion	2010.11	0.25	8	0.25	0.12	0.5	0.06	0.015	0.03	WT	V300112806_L04_13_1.fq.gz	NMDC20052914
06063	blood	2011.01	1	256	>16	4	>8	0.12	0.015	0.12	G346D	V350121593_L01_80	NMDC20053307
06069	blood	2011.02	1	>256	>16	8	>8	0.25	0.015	0.12	G346D	V350121593_L02_61	NMDC20053276
06072	blood	2011.02	1	8	0.25	0.06	0.5	0.12	0.015	0.12	WT	V350121593_L04_58	NMDC20052924
06074	CVC	2011.02	1	256	>16	8	>8	0.12	0.03	0.03	G346D	V350121593_L01_70	NMDC20053289
06078	blood	2011.04	0.5	256	1	1	2	0.25	0.015	0.06	I380L	V300112806_L04_47_1.fq.gz	NMDC20052919
06081	blood	2011.05	0.5	4	1	0.12	1	0.12	0.015	0.03	WT	V300112806_L03_37_1.fq.gz	NMDC20052918
06084	blood	2011.06	1	32	1	1	2	0.12	0.015	0.06	WT	V350121593_L01_71	NMDC20053290
07411	blood	2012.04	0.25	16	0.5	0.5	0.015	0.125	0.015	0.03	WT	V350121593_L01_95	NMDC20052930
07416	ascites	2012.06	0.5	>128	1	8	>8	0.03	<0.008	0.015	D243N	V350121593_L02_87	NMDC20052915
07557	blood	2012.08	0.5	8	0.25	0.25	1	0.12	0.015	0.03	WT	V350121593_L04_59	NMDC20052927
07566	ascites	2012.10	0.25	8	0.25	0.12	0.5	0.125	0.015	0.03	WT	V350121593_L04_62	NMDC20052922
07583	bile	2013.06	0.5	8	0.5	0.25	1	0.06	0.015	0.015	WT	V300112806_L04_48_1.fq.gz	NMDC20052923
07766	blood	2014.01	0.25	16	0.25	0.12	1	0.12	<0.008	0.12	WT	V300112806_L03_25_1.fq.gz	NMDC20052917
07771	blood	2014.03	0.25	8	0.5	0.25	0.5	0.12	<0.008	0.03	P76S, P143T, D243N	V350121593_L02_57	NMDC20053292
07774	blood	2014.04	1	4	0.25	0.06	0.5	0.06	<0.008	0.06	WT	V300112806_L03_55_1.fq.gz	NMDC20052916
07775	blood	2014.04	0.5	4	0.5	0.25	0.5	0.06	<0.008	<0.015	WT	V350121593_L04_61	NMDC20052929
08029	ascites	2014.08	<0.12	16	0.25	0.12	0.5	0.12	<0.008	<0.015	WT	V350121593_L02_59	NMDC20053294
08041	blood	2014.11	0.5	8	0.25	0.5	1	0.06	0.015	0.015	P76S, P143T, D243N	V350121593_L02_58	NMDC20053293
08053	CVC	2015.03	0.5	4	0.5	0.06	0.5	0.06	0.015	0.12	WT	V300112806_L02_45_1.fq.gz	NMDC20052926
08309	blood	2015.11	1	32	1	1	2	0.06	0.015	0.03	WT	V350121593_L02_60	NMDC20053295
08310	ascites	2015.11	0.5	16	1	1	2	0.06	0.015	0.12	WT	V350121593_L01_61	NMDC20053296
08313	ascites	2016.02	0.5	4	0.25	0.06	0.5	0.06	0.015	0.03	WT	V300112806_L02_60_1.fq.gz	NMDC20052931
09955	blood	2019.12	1	8	0.5	0.25	0.5	0.12	0.015	0.12	WT	V300112806_L03_39_1.fq.gz	NMDC20052908
09979	blood	2019.11	0.25	16	0.5	0.5	0.25	0.12	0.015	0.03	WT	V300112806_L03_50_1.fq.gz	NMDC20052897
10038	pus	2020.01	1	8	0.5	0.25	0.5	0.25	0.015	0.06	WT	V300112806_L01_102_1.fq.gz	NMDC20052895
10045	bile	2020.01	1	16	1	0.25	2	0.06	0.015	0.03	WT	V300112806_L04_4_1.fq.gz	NMDC20052900
10055	blood	2020.01	0.5	32	0.5	0.12	2	0.03	0.008	0.03	R250K	V300112806_L03_51_1.fq.gz	NMDC20052901
10059	blood	2020.01	0.5	32	0.5	0.25	0.5	0.12	0.015	0.06	WT	V350121593_L01_92	NMDC20052794
10082-3	ascites	2020.01	0.5	32	1	1	1	0.06	0.015	0.03	WT	V350121593_L02_128	NMDC20053205
10087	blood	2020.01	0.5	16	0.5	0.25	1	0.25	0.008	0.12	WT	V300112806_L03_29_1.fq.gz	NMDC20052896
10088	blood	2020.01	1	32	0.5	0.5	2	0.12	0.015	0.06	WT	V300112806_L03_116_1.fq.gz	NMDC20052902
10090	blood	2020.01	1	32	0.5	1	1	0.12	0.015	0.06	WT	V300112806_L02_3_1.fq.gz	NMDC20052903
10121	ascites	2020.01	0.5	32	0.5	0.25	1	0.06	0.015	0.06	R250K	V350121593_L04_63	NMDC20052907
10122	vaginal secretion	2020.01	0.5	16	0.5	0.12	1	0.12	0.015	0.06	WT	V300112806_L03_28_1.fq.gz	NMDC20052898
10123	ascites	2020.01	1	128	2	4	4	0.12	0.015	0.12	Y682C	V350037248_L01_1	NMDC20047426
10124	blood	2020.01	1	32	1	1	1	0.06	0.015	0.06	WT	V300112806_L02_63_1.fq.gz	NMDC20053203
10125	vaginal secretion	2020.01	1	8	0.5	0.06	1	0.12	0.008	0.06	WT	V300112806_L04_43_1.fq.gz	NMDC20052904
10126	tissue	2020.01	0.5	32	0.5	0.25	1	0.12	0.015	0.12	WT	V300112806_L04_1_1.fq.gz	NMDC20052905
10580-1	urine	2002.08	1	8	0.5	0.06	0.5	0.06	0.008	0.03	WT	V350121593_L01_58	NMDC20053273
10718	blood	2019.11	1	32	0.5	1	1	0.06	0.015	0.06	WT	V350121593_L01_96	NMDC20052799
10720	pus	2019.11	1	4	1	0.12	4	32	8	4	P76S, P143T, D243N	V350037248_L01_2	NMDC20047427
10722	pus	2019.11	0.5	4	1	0.12	4	32	8	4	P76S, P143T, D243N	V350037248_L01_3	NMDC20047428
10726	blood	2019.11	1	32	2	0.25	1	0.12	0.015	0.12	WT	V300112806_L02_43_1.fq.gz	NMDC20053207
10728	ascites	2019.11	1	32	0.5	0.25	2	0.12	0.015	0.12	WT	V350121593_L01_93	NMDC20052800
10827	blood	2020.09	1	16	0.5	0.5	1	0.03	0.015	0.015	WT	V350121593_L04_86	NMDC20053208
10828	ascites	2020.09	1	32	1	1	1	0.06	0.015	0.03	R250T	V300112806_L04_117_1.fq.gz	NMDC20052909
10829	ascites	2020.09	1	32	1	1	1	0.06	0.015	0.03	R250T	V350121593_L01_63	NMDC20053298
10830-2,3	ascites	2020.09	1	32	1	1	1	0.03	0.015	0.03	P76S, P143T, D243N	V300112806_L02_68_1.fq.gz	NMDC20052797
Antifungal susceptibility of PDR1 mutants and WT stranis (MICs/ mg/L)
Strains	AMB	FLC	ITC	VRC	POS	CAS	MCF	ANF
ATCC 2001	1	2	0.25	0.06	0.25	0.12	0.015	0.06
PDR1-WT	1	2	0.25	0.06	0.25	0.12	0.015	0.06
BMU 10123	1	128	2	4	4	0.12	0.015	0.12
PDR1-Y682C	1	128	2	4	4	0.12	0.015	0.12
BMU 06078	0.5	256	1	1	2	0.25	0.015	0.06
PDR1-I380L	0.5	256	1	1	2	0.25	0.015	0.06

## Sheet: primers
Primer Name	Sequence (5′-3′)	Target gene / Purpose
ITS1	TCCGTAGGTGAACCTGCGG	ITS /PCR and sequencing
ITS4	TCCTCCGCTTATTGATATGC
NL1	GCATATCAATAAGCGGAGGAAAAG	D1/D2 /PCR and sequencing
NL4	GGTCCGTGTTTCAAGACGG
10123repair1F	CCGAAGGCGAACAAAATGATG	Amplification for 0.4kb upstream of BMU10123 PDR1 contained additional synonymous mutations in PAM region
10123repair1R	TCTAGAAACTCCACTCTATCCAGAT
10123repair2F	ATCTGGATAGAGTGGAGTTTCTAGA	Amplification for upstream of repair template
NATFR+10123repair2R	gcgtgaatgtaagcgtgacaAGGTAGTCTAAGTCTCATGTAAAATTATGC	BMU10123 PDR1 contained additional synonymous mutations in PAM region
10123repair2RF+NATF	GCATAATTTTACATGAGACTTAGACTACCTtgtcacgcttacattcacgc	Amplification for downstream of repair template
10123repair3FR +NATR	GAGAGATATTGTAGTGTTATCGCTAATTTGgcccagaataccctccttga
NATRR+10123repair3F	tcaaggagggtattctgggcCAAATTAGCGATAACACTACAATATCTCTC	Amplification for 0.4kb downstream of BMU10123 PDR1
10123repair3R	GGATCCAACGTTGTTGAGAAGG
6078repair1F	GGTGACTCGGAAGAAAGGGAC	Amplification for 0.4kb upstream of BMU06078 PDR1 contained additional synonymous mutations in PAM region
6078repair1R	AAAGGCTTCTACCTGGGAATACAAC
6078repair2F	GTTGTATTCCCAGGTAGAAGCCTTT	Amplification for 2.4kb upstream of repair template
NATFR+6078repair2R	gcgtgaatgtaagcgtgacaAGGTAGTCTAAGTCTCATGTAAAATTATGC	BMU06078 PDR1 contained additional synonymous mutations in PAM region
6078repair2RF+NATF	GCATAATTTTACATGAGACTTAGACTACCTtgtcacgcttacattcacgc	Amplification for downstream of repair template
6078repair3FR +NATR	GAGAGATATTGTAGTGTTATCGCTAATTTGgcccagaataccctccttga
NATRR+6078repair3F	tcaaggagggtattctgggcCAAATTAGCGATAACACTACAATATCTCTC	Amplification for 0.4kb downstream of BMU06078 PDR1
6078repair3R	GGATCCAACGTTGTTGAGAAGG
Pdr1-393	CAAATTAGCGATAACACTAC	crRNA for Y682C mutation
Pdr1-27	AAACTTTGGCTATCTGGATA
Pdr1-33	TGGGTTGTATTCCCAGGTAG	crRNA for I380L mutation
