# Supplementary material for: Genome analysis and machine learning-based feature selection strategy reveal potential drug-resistance determinants in Nakaseomyces glabratus
Source: Emerg Microbes Infect. 2025 Dec 13;14(1):2595789. doi: 10.1080/22221751.2025.2595789 (PMC12704144; doi:10.1080/22221751.2025.2595789)
Supplement: Dataset_S5_Proteins_mapped_to_CBS138_proteins.xlsx [file TEMI_A_2595789_SM5777.xlsx]

## Sheet: Sheet1
Isolate	Isolate_proteins_mapped_to_ref	Isolate_proteins#	Isolate_mapping_rate	Ref_proteins_mapped_to_isolate	Ref_proteins#	Ref_mapping_rate
BMU_04865	5054	5119	0.9873	5106	5258	0.971
BMU_04896	5063	5122	0.9884	5106	5258	0.971
BMU_04958	5057	5133	0.9851	5105	5258	0.9709
BMU_05031	5058	5127	0.9865	5109	5258	0.9716
BMU_05032	5066	5140	0.9856	5107	5258	0.9712
BMU_05172	5055	5122	0.9869	5107	5258	0.9712
BMU_05184	5080	5149	0.9865	5117	5258	0.9731
BMU_05185	5074	5227	0.9707	5114	5258	0.9726
BMU_05199	5068	5139	0.9861	5109	5258	0.9716
BMU_05221	5067	5241	0.9668	5106	5258	0.971
BMU_05222	5068	5161	0.9819	5105	5258	0.9709
BMU_05223	5052	5224	0.967	5105	5258	0.9709
BMU_05374	5088	5149	0.9881	5112	5258	0.9722
BMU_05442	5066	5132	0.9871	5108	5258	0.9714
BMU_05443	5049	5109	0.9882	5103	5258	0.9705
BMU_05444	5053	5524	0.9147	5105	5258	0.9709
BMU_05445	5046	5120	0.9855	5106	5258	0.971
BMU_05446	5050	5117	0.9869	5106	5258	0.971
BMU_05447	5042	5144	0.9801	5106	5258	0.971
BMU_05448	5049	5122	0.9857	5107	5258	0.9712
BMU_05481	5064	5131	0.9869	5109	5258	0.9716
BMU_05505	5059	5134	0.9853	5107	5258	0.9712
BMU_05525	5071	5149	0.9848	5106	5258	0.971
BMU_05650	5032	5097	0.9872	5106	5258	0.971
BMU_05651	5060	5449	0.9286	5107	5258	0.9712
BMU_05653	5052	5118	0.9871	5112	5258	0.9722
BMU_05654	5056	5342	0.9464	5108	5258	0.9714
BMU_05674	5021	5087	0.987	5105	5258	0.9709
BMU_05688	5048	5185	0.9735	5108	5258	0.9714
BMU_05689	5063	5131	0.9867	5109	5258	0.9716
BMU_05696	5076	5138	0.9879	5107	5258	0.9712
BMU_05697	5082	5241	0.9696	5107	5258	0.9712
BMU_05698	5078	5167	0.9827	5106	5258	0.971
BMU_05699	5081	5149	0.9867	5108	5258	0.9714
BMU_05700	5063	5139	0.9852	5107	5258	0.9712
BMU_05709	5068	5134	0.9871	5107	5258	0.9712
BMU_05711	5071	5229	0.9697	5106	5258	0.971
BMU_05715	5069	5254	0.9647	5106	5258	0.971
BMU_05730	5080	5142	0.9879	5108	5258	0.9714
BMU_05731	5039	5099	0.9882	5106	5258	0.971
BMU_05734	5060	5126	0.9871	5105	5258	0.9709
BMU_05735	5084	5142	0.9887	5108	5258	0.9714
BMU_05736	5062	5126	0.9875	5106	5258	0.971
BMU_05738	5045	5109	0.9874	5100	5258	0.9699
BMU_05757	5041	5125	0.9836	5106	5258	0.971
BMU_05769	5045	5111	0.987	5105	5258	0.9709
BMU_05770	5060	5146	0.9832	5107	5258	0.9712
BMU_06044	5067	5583	0.9075	5108	5258	0.9714
BMU_06047	5047	5112	0.9872	5104	5258	0.9707
BMU_06055	5063	5197	0.9742	5112	5258	0.9722
BMU_06063	5065	5449	0.9295	5106	5258	0.971
BMU_06069	5060	5157	0.9811	5108	5258	0.9714
BMU_06072	5053	5180	0.9754	5107	5258	0.9712
BMU_06074	5060	5132	0.9859	5108	5258	0.9714
BMU_06078	5066	5476	0.9251	5107	5258	0.9712
BMU_06081	5094	5449	0.9348	5114	5258	0.9726
BMU_06084	5043	5109	0.987	5106	5258	0.971
BMU_07411	5055	5156	0.9804	5109	5258	0.9716
BMU_07416	5082	5561	0.9138	5118	5258	0.9733
BMU_07557	5070	5403	0.9383	5105	5258	0.9709
BMU_07566	5044	5142	0.9809	5107	5258	0.9712
BMU_07583	5074	5338	0.9505	5114	5258	0.9726
BMU_07766	5056	5446	0.9283	5107	5258	0.9712
BMU_07771	5052	5119	0.9869	5112	5258	0.9722
BMU_07774	5074	5264	0.9639	5112	5258	0.9722
BMU_07775	5076	5649	0.8985	5108	5258	0.9714
BMU_08029	5059	5129	0.9863	5110	5258	0.9718
BMU_08041	5073	5144	0.9861	5113	5258	0.9724
BMU_08053	5052	5183	0.9747	5107	5258	0.9712
BMU_08309	5057	5122	0.9873	5107	5258	0.9712
BMU_08310	5059	5140	0.9842	5107	5258	0.9712
BMU_08313	5065	5439	0.9312	5115	5258	0.9728
BMU_09955	5048	5400	0.9348	5105	5258	0.9709
BMU_10038	5042	5142	0.9805	5107	5258	0.9712
BMU_10045	5067	5298	0.9563	5115	5258	0.9728
BMU_10055	5051	5180	0.975	5109	5258	0.9716
BMU_10059	5052	5132	0.9844	5108	5258	0.9714
BMU_10082-3	5057	5116	0.9884	5108	5258	0.9714
BMU_10087	5050	5270	0.9582	5105	5258	0.9709
BMU_10088	5061	5415	0.9346	5105	5258	0.9709
BMU_10090	5047	5165	0.9771	5105	5258	0.9709
BMU_10121	5029	5101	0.9858	5105	5258	0.9709
BMU_10122	5061	5128	0.9869	5112	5258	0.9722
BMU_10123	5049	5119	0.9863	5108	5258	0.9714
BMU_10124	5051	5162	0.9784	5106	5258	0.971
BMU_10125	5073	5181	0.9791	5108	5258	0.9714
BMU_10126	5061	5312	0.9527	5108	5258	0.9714
BMU_10578	5060	5159	0.9808	5108	5258	0.9714
BMU_10580-1	5072	5142	0.9863	5111	5258	0.972
BMU_10638	5046	5148	0.9801	5107	5258	0.9712
BMU_10644	5077	5545	0.9155	5108	5258	0.9714
BMU_10645	5067	5122	0.9892	5106	5258	0.971
BMU_10718	5061	5139	0.9848	5107	5258	0.9712
BMU_10720	5055	5139	0.9836	5114	5258	0.9726
BMU_10722	5067	5136	0.9865	5113	5258	0.9724
BMU_10726	5042	5340	0.9441	5108	5258	0.9714
BMU_10728	5057	5114	0.9888	5108	5258	0.9714
BMU_10742	5047	5135	0.9828	5108	5258	0.9714
BMU_10827	5045	5112	0.9868	5108	5258	0.9714
BMU_10828	5080	5220	0.9731	5112	5258	0.9722
BMU_10829	5083	5257	0.9669	5110	5258	0.9718
BMU_10830-2,3	5052	5199	0.9717	5112	5258	0.9722
BMU_11616	5052	5139	0.983	5115	5258	0.9728
BMU_11618	5040	5124	0.9836	5105	5258	0.9709
BMU_11637	5061	5183	0.9764	5109	5258	0.9716
BMU_11806	5068	5195	0.9755	5106	5258	0.971
BMU_11810	5071	5130	0.9884	5107	5258	0.9712
BMU_11813	5098	5817	0.8763	5091	5258	0.9682
BMU_9979	5034	5155	0.9765	5106	5258	0.971
