# Supplementary material for: Genome analysis and machine learning-based feature selection strategy reveal potential drug-resistance determinants in Nakaseomyces glabratus
Source: Emerg Microbes Infect. 2025 Dec 13;14(1):2595789. doi: 10.1080/22221751.2025.2595789 (PMC12704144; doi:10.1080/22221751.2025.2595789)
Supplement: Dataset_S2_Assembly_statistics.xlsx [file TEMI_A_2595789_SM5775.xlsx]

## Sheet: Sheet
Isolate	contigs#	min_length (bp)	max_length (bp)	contig_N50 (bp)	total_length (bp)	genes#	annotated_genes#
BMU_04865	182	1000	432901	188921	12257368	5119	4866
BMU_04896	190	1027	616401	219413	12257019	5122	4872
BMU_04958	149	1026	675123	399581	12296383	5133	4883
BMU_05031	137	1000	1023713	411006	12272875	5127	4872
BMU_05032	201	1061	559818	180842	12278665	5140	4892
BMU_05172	129	1023	1218669	433334	12262589	5122	4867
BMU_05184	145	1001	736766	371148	12282918	5149	4889
BMU_05185	165	1012	769415	373820	12392428	5227	4945
BMU_05199	135	1005	671754	416419	12268670	5139	4877
BMU_05221	171	1017	1112737	372511	12423280	5241	4967
BMU_05222	172	1026	902447	370006	12299865	5161	4899
BMU_05223	190	1004	675349	353645	12411358	5224	4956
BMU_05374	133	1005	804335	399521	12329671	5149	4894
BMU_05442	125	1000	760162	412540	12270306	5132	4875
BMU_05443	312	1051	323051	85259	12229748	5109	4857
BMU_05444	486	1002	737759	247709	12721378	5524	5191
BMU_05445	132	1000	958384	402184	12289912	5120	4871
BMU_05446	116	1029	1001427	547672	12293411	5117	4862
BMU_05447	164	1017	616414	253058	12307813	5144	4887
BMU_05448	137	1029	616417	325274	12274802	5122	4870
BMU_05481	153	1000	627510	308095	12279759	5131	4879
BMU_05505	227	1000	425982	152104	12245676	5134	4876
BMU_05525	141	1000	1192171	390622	12298513	5149	4894
BMU_05650	136	1024	673012	351995	12258673	5097	4848
BMU_05651	296	1005	656360	369556	12688232	5449	5154
BMU_05653	121	1003	983439	340681	12274964	5118	4867
BMU_05654	237	1003	983606	523259	12519807	5342	5049
BMU_05674	117	1001	631005	434174	12268214	5087	4843
BMU_05688	176	1002	1348618	547604	12358933	5185	4931
BMU_05689	131	1014	855093	470510	12272260	5131	4879
BMU_05696	152	1043	708967	299961	12251473	5138	4882
BMU_05697	240	1000	725662	308515	12387264	5241	4971
BMU_05698	193	1000	532698	296964	12325432	5167	4915
BMU_05699	152	1017	781552	373584	12291652	5149	4885
BMU_05700	179	1023	710129	212719	12289355	5139	4885
BMU_05709	144	1022	672754	372401	12280966	5134	4882
BMU_05711	212	1001	1253014	416682	12387077	5229	4957
BMU_05715	221	1004	1233306	572455	12413070	5254	4990
BMU_05730	191	1000	850111	200179	12241891	5142	4878
BMU_05731	137	1073	958586	402272	12259673	5099	4853
BMU_05734	144	1026	957695	390614	12262565	5126	4871
BMU_05735	140	1062	1064885	399475	12259309	5142	4890
BMU_05736	150	1017	958511	373995	12273684	5126	4867
BMU_05738	544	1003	201133	42801	12216614	5109	4850
BMU_05757	119	1010	1113704	616939	12284471	5125	4874
BMU_05769	163	1017	616392	220830	12272453	5111	4861
BMU_05770	143	1001	795568	404476	12314430	5146	4886
BMU_06044	459	1000	845909	357077	12796553	5583	5291
BMU_06047	134	1056	1013527	402302	12266987	5112	4859
BMU_06055	175	1003	642418	291160	12343588	5197	4927
BMU_06063	362	1000	1398209	532800	12578909	5449	5161
BMU_06069	190	1012	784986	243353	12291741	5157	4895
BMU_06072	209	1082	570173	152180	12355846	5180	4925
BMU_06074	153	1062	722972	367953	12252808	5132	4871
BMU_06078	270	1001	711180	197438	12810114	5476	5164
BMU_06081	190	1026	1382681	446045	12829940	5449	5160
BMU_06084	123	1008	1271595	534483	12283065	5109	4858
BMU_07411	144	1082	750640	407797	12339034	5156	4903
BMU_07416	344	1005	1385477	544973	12790855	5561	5232
BMU_07557	166	1022	1161338	448213	12666099	5403	5114
BMU_07566	143	1000	1001402	542640	12310386	5142	4890
BMU_07583	134	1051	1388656	522631	12562868	5338	5042
BMU_07766	329	1000	1403341	606278	12634329	5446	5146
BMU_07771	129	1050	887303	404491	12292102	5119	4871
BMU_07774	221	1002	853964	291779	12451275	5264	4990
BMU_07775	377	1010	949993	558217	12905526	5649	5329
BMU_08029	138	1082	778384	385883	12273088	5129	4874
BMU_08041	152	1010	764693	241931	12293437	5144	4888
BMU_08053	153	1000	1392584	439559	12320074	5183	4928
BMU_08309	133	1082	633981	404681	12261406	5122	4866
BMU_08310	194	1036	762025	222472	12273654	5140	4876
BMU_08313	248	1012	1388114	507721	12709195	5439	5143
BMU_09955	264	1007	1285401	616968	12638173	5400	5139
BMU_10038	116	1017	972696	528147	12295094	5142	4889
BMU_10045	217	1004	1032619	508135	12458777	5298	5010
BMU_10055	141	1005	1382517	558711	12344190	5180	4936
BMU_10059	107	1048	1384014	671593	12288295	5132	4878
BMU_10082-3	94	1094	1384417	709693	12267971	5116	4867
BMU_10087	174	1026	973144	572646	12470462	5270	4993
BMU_10088	216	1000	1295300	569630	12701586	5415	5122
BMU_10090	188	1000	759952	341233	12344379	5165	4906
BMU_10121	103	1079	829244	543359	12303999	5101	4867
BMU_10122	107	1023	1449668	644030	12291790	5128	4878
BMU_10123	104	1020	1113494	606399	12207750	5192	4800
BMU_10124	124	1003	1398626	631241	12315504	5162	4898
BMU_10125	169	1020	671133	341376	12314114	5181	4914
BMU_10126	240	1000	723222	294574	12521198	5312	5022
BMU_10578	132	1005	1055993	504593	12312095	5159	4900
BMU_10580-1	155	1024	671189	298013	12280466	5142	4880
BMU_10638	112	1000	1191243	606285	12321323	5148	4899
BMU_10644	274	1014	1113640	565781	12840035	5545	5230
BMU_10645	129	1006	894395	366476	12266127	5122	4879
BMU_10718	118	1026	1334214	616922	12288479	5139	4882
BMU_10720	152	1004	1389774	544900	12304926	5190	4797
BMU_10722	124	1003	1393694	504662	12248439	5192	4809
BMU_10726	299	1001	630678	351757	12549380	5340	5075
BMU_10728	113	1000	1382357	627565	12273986	5114	4866
BMU_10742	116	1000	1101014	630219	12307338	5135	4882
BMU_10827	127	1000	1281730	398239	12272633	5112	4859
BMU_10828	152	1003	1501624	436127	12424692	5220	4968
BMU_10829	215	1000	753375	391202	12422310	5257	4999
BMU_10830-2_3	113	1027	1385669	538414	12407427	5199	4948
BMU_11616	115	1026	1385568	544996	12331541	5139	4888
BMU_11618	97	1251	1382432	566644	12304272	5124	4882
BMU_11637	140	1029	1375024	481574	12347602	5183	4918
BMU_11806	165	1000	957643	481651	12349860	5195	4934
BMU_11810	155	1062	1068148	403276	12259761	5130	4870
BMU_11813	132	1008	991782	572391	13721980	5817	5511
BMU_9979	177	1000	667125	325164	12348219	5155	4905
