# Supplementary material for: Genome analysis and machine learning-based feature selection strategy reveal potential drug-resistance determinants in Nakaseomyces glabratus
Source: Emerg Microbes Infect. 2025 Dec 13;14(1):2595789. doi: 10.1080/22221751.2025.2595789 (PMC12704144; doi:10.1080/22221751.2025.2595789)
Supplement: Dataset_S6_Proteins_mapped_to_CBS138_annotated_proteins.xlsx [file TEMI_A_2595789_SM5773.xlsx]

## Sheet: Sheet1
Isolate	Isolate_proteins_mapped_to_ref_annotated	Isolate_proteins#	Isolate_mapping_rate	Ref_annotated_proteins_mapped_to_isolate	Ref_annotated_proteins#	Ref_annotated_mapping_rate
BMU_04865	4957	5119	0.9683	5001	5053	0.9897
BMU_04896	4966	5122	0.9695	5001	5053	0.9897
BMU_04958	4959	5133	0.9661	5000	5053	0.9895
BMU_05031	4959	5127	0.9672	5003	5053	0.9901
BMU_05032	4969	5140	0.9667	5001	5053	0.9897
BMU_05172	4958	5122	0.9679	5001	5053	0.9897
BMU_05184	4983	5149	0.9677	5008	5053	0.991
BMU_05185	4974	5227	0.9515	5004	5053	0.9903
BMU_05199	4969	5139	0.9669	5003	5053	0.9901
BMU_05221	4970	5241	0.9482	5001	5053	0.9897
BMU_05222	4971	5161	0.9631	5000	5053	0.9895
BMU_05223	4956	5224	0.9486	4999	5053	0.9893
BMU_05374	4989	5149	0.9689	5003	5053	0.9901
BMU_05442	4966	5132	0.9676	5002	5053	0.9899
BMU_05443	4953	5109	0.9694	4998	5053	0.9891
BMU_05444	4959	5524	0.8977	5001	5053	0.9897
BMU_05445	4949	5120	0.9666	5000	5053	0.9895
BMU_05446	4951	5117	0.9675	5000	5053	0.9895
BMU_05447	4947	5144	0.9617	5001	5053	0.9897
BMU_05448	4951	5122	0.9666	5001	5053	0.9897
BMU_05481	4967	5131	0.968	5004	5053	0.9903
BMU_05505	4962	5134	0.9664	5002	5053	0.9899
BMU_05525	4972	5149	0.9656	5000	5053	0.9895
BMU_05650	4938	5097	0.9688	5001	5053	0.9897
BMU_05651	4963	5449	0.9108	5002	5053	0.9899
BMU_05653	4958	5118	0.9687	5006	5053	0.9906
BMU_05654	4961	5342	0.9286	5003	5053	0.9901
BMU_05674	4925	5087	0.9681	5000	5053	0.9895
BMU_05688	4949	5185	0.9544	5002	5053	0.9899
BMU_05689	4965	5131	0.9676	5004	5053	0.9903
BMU_05696	4980	5138	0.9692	5002	5053	0.9899
BMU_05697	4983	5241	0.9507	5001	5053	0.9897
BMU_05698	4981	5167	0.964	5002	5053	0.9899
BMU_05699	4982	5149	0.9675	5003	5053	0.9901
BMU_05700	4966	5139	0.9663	5003	5053	0.9901
BMU_05709	4968	5134	0.9676	5001	5053	0.9897
BMU_05711	4972	5229	0.9508	5000	5053	0.9895
BMU_05715	4971	5254	0.9461	5001	5053	0.9897
BMU_05730	4981	5142	0.9686	5003	5053	0.9901
BMU_05731	4944	5099	0.9696	5002	5053	0.9899
BMU_05734	4964	5126	0.9683	5001	5053	0.9897
BMU_05735	4984	5142	0.9692	5002	5053	0.9899
BMU_05736	4965	5126	0.9685	5000	5053	0.9895
BMU_05738	4946	5109	0.968	4995	5053	0.9885
BMU_05757	4942	5125	0.9642	5001	5053	0.9897
BMU_05769	4950	5111	0.9684	5000	5053	0.9895
BMU_05770	4961	5146	0.964	5001	5053	0.9897
BMU_06044	4967	5583	0.8896	5001	5053	0.9897
BMU_06047	4952	5112	0.9687	5000	5053	0.9895
BMU_06055	4966	5197	0.9555	5004	5053	0.9903
BMU_06063	4967	5449	0.9115	5001	5053	0.9897
BMU_06069	4963	5157	0.9623	5003	5053	0.9901
BMU_06072	4956	5180	0.9567	5001	5053	0.9897
BMU_06074	4964	5132	0.9672	5003	5053	0.9901
BMU_06078	4969	5476	0.9074	5001	5053	0.9897
BMU_06081	4994	5449	0.9164	5005	5053	0.9905
BMU_06084	4948	5109	0.9684	5001	5053	0.9897
BMU_07411	4958	5156	0.9615	5003	5053	0.9901
BMU_07416	4981	5561	0.8957	5009	5053	0.9912
BMU_07557	4972	5403	0.9202	5000	5053	0.9895
BMU_07566	4949	5142	0.9624	5001	5053	0.9897
BMU_07583	4974	5338	0.9318	5003	5053	0.9901
BMU_07766	4957	5446	0.9102	5001	5053	0.9897
BMU_07771	4956	5119	0.9681	5004	5053	0.9903
BMU_07774	4976	5264	0.9452	5005	5053	0.9905
BMU_07775	4978	5649	0.8812	5003	5053	0.9901
BMU_08029	4960	5129	0.967	5003	5053	0.9901
BMU_08041	4973	5144	0.9667	5004	5053	0.9903
BMU_08053	4953	5183	0.9556	5001	5053	0.9897
BMU_08309	4961	5122	0.9685	5003	5053	0.9901
BMU_08310	4962	5140	0.9653	5002	5053	0.9899
BMU_08313	4967	5439	0.9132	5004	5053	0.9903
BMU_09955	4951	5400	0.9168	4999	5053	0.9893
BMU_10038	4944	5142	0.9614	5001	5053	0.9897
BMU_10045	4967	5298	0.9375	5004	5053	0.9903
BMU_10055	4954	5180	0.9563	5004	5053	0.9903
BMU_10059	4957	5132	0.9659	5003	5053	0.9901
BMU_10082-3	4960	5116	0.9695	5003	5053	0.9901
BMU_10087	4952	5270	0.9396	5000	5053	0.9895
BMU_10088	4965	5415	0.9168	5001	5053	0.9897
BMU_10090	4952	5165	0.9587	5001	5053	0.9897
BMU_10121	4936	5101	0.9676	5001	5053	0.9897
BMU_10122	4961	5128	0.9674	5004	5053	0.9903
BMU_10123	4951	5119	0.9671	5003	5053	0.9901
BMU_10124	4956	5162	0.96	5001	5053	0.9897
BMU_10125	4977	5181	0.9606	5003	5053	0.9901
BMU_10126	4963	5312	0.9342	5003	5053	0.9901
BMU_10578	4961	5159	0.9616	5002	5053	0.9899
BMU_10580-1	4973	5142	0.9671	5006	5053	0.9906
BMU_10638	4949	5148	0.9613	5001	5053	0.9897
BMU_10644	4976	5545	0.8973	5001	5053	0.9897
BMU_10645	4971	5122	0.9705	5002	5053	0.9899
BMU_10718	4963	5139	0.9657	5002	5053	0.9899
BMU_10720	4958	5139	0.9647	5007	5053	0.9908
BMU_10722	4969	5136	0.9674	5005	5053	0.9905
BMU_10726	4946	5340	0.9262	5003	5053	0.9901
BMU_10728	4960	5114	0.9698	5003	5053	0.9901
BMU_10742	4949	5135	0.9637	5003	5053	0.9901
BMU_10827	4949	5112	0.9681	5002	5053	0.9899
BMU_10828	4981	5220	0.9542	5009	5053	0.9912
BMU_10829	4984	5257	0.948	5006	5053	0.9906
BMU_10830-2,3	4953	5199	0.9526	5004	5053	0.9903
BMU_11616	4952	5139	0.9636	5006	5053	0.9906
BMU_11618	4943	5124	0.9646	5001	5053	0.9897
BMU_11637	4961	5183	0.9571	5003	5053	0.9901
BMU_11806	4972	5195	0.957	5001	5053	0.9897
BMU_11810	4973	5130	0.9693	5002	5053	0.9899
BMU_11813	4996	5817	0.8588	4988	5053	0.9871
BMU_9979	4937	5155	0.9577	5000	5053	0.9895
